# Supplementary material for: Quantitative proteomics identifies tumour matrisome signatures in patients with non-small cell lung cancer
Source: Front Oncol. 2023 Jun 16;13:1194515. doi: 10.3389/fonc.2023.1194515 (PMC10313119; doi:10.3389/fonc.2023.1194515)
Supplement: Supplementary file 1 [file DataSheet_1.xlsx]

## Sheet: Supplementary Data 1
Supplementary Data 1. MS analysis of tumour and non-tumour tissue samples.
Gene name	Protein name	UniProt accession(s)	Majority UniProt accession	Mol. weight (kDa)	Identification Q-value	Peptides				Sequence coverage (%)			MS/MS count	Label-free quantification intensity (log2-transformed)
						All	Razor + unique	Unique		All	Razor + unique	Unique		CR1_N	CR1_T	CR10_N	CR10_T	CR11_N	CR11_T	CR12_N	CR12_T	CR13_N	CR13_T	CR14_N	CR14_T	CR15_N	CR15_T	CR16_N	CR16_T	CR17_N	CR17_T	CR21_N	CR21_T	CR23_N	CR23_T	CR24_N	CR24_T	CR25_N	CR25_T	CR26_N	CR26_T	CR27_N	CR27_T	CR28_N	CR28_T	CR29_N	CR29_T	CR3_N	CR3_T
														Non-tumour	Tumour	Non-tumour	Tumour	Non-tumour	Tumour	Non-tumour	Tumour	Non-tumour	Tumour	Non-tumour	Tumour	Non-tumour	Tumour	Non-tumour	Tumour	Non-tumour	Tumour	Non-tumour	Tumour	Non-tumour	Tumour	Non-tumour	Tumour	Non-tumour	Tumour	Non-tumour	Tumour	Non-tumour	Tumour	Non-tumour	Tumour	Non-tumour	Tumour	Non-tumour	Tumour
A1BG	Alpha-1B-glycoprotein	P04217	P04217	54.253	0	13	13	12		40.4	40.4	39	194	24.6642	25.0547	26.8395	23.9014	27.097	23.0361	22.6193	27.5326	25.2306	21.6202	27.2382	28.0872	27.7428	24.7467	24.0781	21.8174	25.7735	23.5489	29.0895	26.4818	27.0955	27.2223	28.7123	26.0047	26.9987	27.2888	25.3881	26.7849	24.4464	24.6372	27.4118	27.1169	28.2087	24.9802	26.6141	22.3892
A2M	Alpha-2-macroglobulin	P01023	P01023	163.29	0	74	74	58		55.7	55.7	47.4	3341	32.5365	31.707	33.3448	30.872	33.1017	31.0147	30.5487	30.6271	32.213	30.251	31.9807	32.5711	31.9368	30.0672	31.7426	32.034	32.225	30.3403	32.617	32.2176	31.9869	32.1972	33.27	32.2361	31.7709	31.8392	30.942	32.2999	30.4493	30.382	32.5525	31.2343	32.5224	31.016	31.9776	30.6935
A2ML1	Alpha-2-macroglobulin-like protein 1	A8K2U0	A8K2U0	161.1	0	30	30	30		24.4	24.4	24.4	54	22.8556	21.3289	21.8872	22.9546	22.0192	22.398	21.2154	21.8233	21.5307	22.5942	23.0047	22.6747	21.7312	22.4524	22.3837	27.497	21.8543	22.0661	23.0669	23.7693	19.7151	19.8541	23.2226	21.4077	22.414	21.793	22.9799	23.2742	19.006	20.9096	21.6552	21.283	23.0492	21.3429	22.245	21.7431
AAAS	Aladin	Q9NRG9	Q9NRG9	59.573	0	6	6	6		16.5	16.5	16.5	44	22.6976	22.0195	21.7912	25.4438	23.765	23.7948	24.1294	21.6572	22.2143	24.3793	23.4589	23.7096	21.0084	23.8036	21.0152	22.4772	21.4751	23.5455	23.6695	24.9023	24.3523	24.0732	24.1672	26.1804	22.5776	23.7491	23.4405	23.4348	24.4812	26.1894	22.6589	21.8736	22.1179	22.6188	23.9929	23.5993
AAK1	AP2-associated protein kinase 1	Q2M2I8	Q2M2I8	103.88	0	8	8	8		10	10	10	27	22.8515	24.4563	23.1772	24.6022	20.054	22.5081	23.9478	24.8365	22.3063	24.7957	23.5326	21.3042	23.5498	24.475	23.8085	24.0811	21.7782	21.6181	21.9661	22.0744	20.4315	22.2049	20.9598	21.795	21.5166	23.7833	22.038	24.8272	21.759	22.3355	21.412	24.2246	22.8266	21.5777	24.4159	24.1681
AARS	Alanine--tRNA ligase, cytoplasmic	P49588	P49588	106.81	0	38	38	38		43.1	43.1	43.1	1173	27.8069	29.3423	28.7327	29.7895	28.6643	30.4113	28.8968	28.9462	28.9601	29.3978	29.0488	27.439	28.9214	29.7349	28.6285	29.1329	29.078	29.5167	28.4457	29.9428	28.5881	28.5563	28.8544	29.8581	29.4232	29.7337	29.0019	29.3796	29.5002	29.7019	28.5387	28.9439	28.9674	28.9907	29.1798	29.6643
AARS2	Alanine--tRNA ligase, mitochondrial	Q5JTZ9	Q5JTZ9	107.34	0	5	5	5		5.8	5.8	5.8	8	23.1494	21.3671	22.8667	24.468	22.3222	22.8149	20.9608	21.2816	22.1711	25.6754	22.3882	20.4339	20.9699	25.5757	21.3992	22.1903	22.321	25.9694	26.8152	26.6992	27.5847	26.598	27.2501	26.9102	23.3769	25.5151	22.7904	22.1457	26.9117	23.1418	21.7567	22.4793	19.7152	24.9986	21.8407	21.7492
AASDHPPT	L-aminoadipate-semialdehyde dehydrogenase-phosphopantetheinyl transferase	Q9NRN7	Q9NRN7	35.776	0	6	6	6		21.7	21.7	21.7	63	21.6532	22.8647	23.0316	24.1368	23.6463	24.3111	23.7777	23.6781	23.5629	24.1448	20.9693	21.3835	22.5006	23.9887	20.714	23.0173	21.6047	23.8169	22.6663	24.3772	21.6483	22.9216	23.4914	24.5042	23.8855	23.8036	23.828	23.4012	23.9088	24.091	22.1322	21.9576	23.7286	24.2709	23.5837	24.1657
AASS	Alpha-aminoadipic semialdehyde synthase, mitochondrial;Lysine ketoglutarate reductase;Saccharopine dehydrogenase	Q9UDR5	Q9UDR5	102.13	0	32	32	32		32.5	32.5	32.5	91	22.766	25.175	23.0471	23.4482	23.633	22.8197	25.3826	20.6257	24.3182	24.4329	23.7048	21.0762	23.8159	23.4666	24.5339	24.0312	21.5137	26.4344	21.6744	23.9418	22.2578	22.1999	22.7841	23.3909	24.5004	23.938	22.7259	26.4656	24.0085	23.7718	23.095	27.6334	20.3817	22.6292	24.3202	27.684
ABCA3	ATP-binding cassette sub-family A member 3	Q99758	Q99758	191.36	0	40	40	40		27.2	27.2	27.2	439	26.7727	21.767	29.6995	22.6739	27.9482	26.6375	29.5662	22.3792	29.0923	21.09	27.0879	21.8985	28.7716	22.3336	28.5746	20.4154	21.825	27.2874	26.7291	27.9328	26.7694	25.09	27.9686	22.0097	21.9392	27.9397	27.4835	22.6317	29.7364	26.0563	24.2889	22.1889	22.9765	27.4285	29.0279	28.386
ABCA8	ATP-binding cassette sub-family A member 8	O94911	O94911	179.24	0	22	22	22		16.9	16.9	16.9	139	26.47	23.2085	27.3734	22.1029	24.7507	22.9113	25.8532	21.595	24.7392	22.7304	22.7737	22.937	24.9747	21.3127	21.7794	21.429	24.6643	22.4421	26.0319	26.7218	24.7909	24.9032	27.3603	22.6409	26.7107	25.885	24.2124	21.6139	24.6235	22.5121	26.66	21.9547	22.4975	26.9286	27.7993	21.2036
ABCB7	ATP-binding cassette sub-family B member 7, mitochondrial	O75027	O75027	82.64	0	3	3	3		5.5	5.5	5.5	39	21.4182	22.0989	22.981	22.4844	23.2386	23.2994	22.8524	23.6416	22.4086	24.4655	22.2718	21.7278	22.9966	23.6413	23.1731	23.7295	22.7769	22.4528	23.4086	24.1029	21.4982	21.11	21.5168	23.8673	20.3623	24.3924	23.1195	21.8766	24.0093	24.633	22.9165	23.5631	22.6772	23.8437	22.7955	24.0835
ABCC1	Multidrug resistance-associated protein 1	P33527	P33527	171.59	0	24	24	23		18.7	18.7	18.1	43	21.7454	23.3478	23.3438	24.7662	21.4889	23.027	22.105	22.2872	21.1218	21.2897	20.4055	21.5104	20.994	22.1886	22.6549	21.7783	20.9949	23.085	23.0178	23.2734	21.459	22.0179	22.649	25.2533	22.0871	24.6669	20.6709	22.1316	23.8353	22.8702	22.1866	21.5951	22.8229	20.2823	21.4546	21.7627
ABCD3	ATP-binding cassette sub-family D member 3	P28288	P28288	75.475	0	22	22	22		35.2	35.2	35.2	219	25.9316	26.9621	27.0591	25.7003	26.5001	27.7206	26.8434	24.8374	26.4319	26.6524	27.1252	23.359	25.6027	26.2973	25.2894	26.9634	25.0481	27.6893	26.4737	27.2635	24.1145	25.8636	26.7365	25.9124	26.1617	27.3995	25.9295	24.15	27.989	27.0325	25.4193	25.8681	21.5974	26.8808	26.8104	27.0702
ABCE1	ATP-binding cassette sub-family E member 1	P61221	P61221	67.314	0	30	30	30		48.4	48.4	48.4	345	23.6487	27.7299	24.9635	27.8785	25.2009	27.7447	26.9334	26.6937	26.8673	27.9063	26.5438	24.474	26.6647	28.116	26.1966	28.412	26.6617	28.4099	26.291	27.4043	25.67	23.264	26.2564	28.7923	27.0509	27.532	26.0063	27.3963	27.323	28.4557	22.4281	27.2634	28.5567	26.406	26.4825	27.6306
ABCF1	ATP-binding cassette sub-family F member 1	Q8NE71	Q8NE71	95.925	0	19	19	19		25.4	25.4	25.4	315	26.5361	27.2069	23.4108	27.9317	26.424	27.9158	26.2902	27.0317	26.7469	27.4169	27.6475	21.0745	26.5322	27.9323	26.1569	27.513	26.3205	27.5211	26.5786	27.7146	25.5304	26.4145	24.4841	27.8794	26.7288	27.2657	26.7019	27.5797	27.6411	27.9781	25.2505	26.632	26.9549	27.2464	26.6963	27.2646
ABCF2	ATP-binding cassette sub-family F member 2	Q9UG63	Q9UG63	71.289	0	16	16	16		28.1	28.1	28.1	47	23.2445	23.0175	21.0751	27.1721	22.2574	25.1722	21.3494	23.6196	22.2749	23.3882	22.3964	22.0734	21.3615	25.2821	23.8765	26.2805	22.5445	24.8555	22.36	22.597	21.99	21.075	22.6243	24.7448	25.1872	24.6218	22.8899	23.7267	24.533	26.1917	24.117	22.9881	22.1469	23.5876	22.0169	22.0617
ABCF3	ATP-binding cassette sub-family F member 3	Q9NUQ8	Q9NUQ8	79.744	0	13	13	13		19	19	19	15	22.993	21.681	22.134	26.1331	21.3232	22.71	21.136	23.1318	22.8557	23.4885	23.0821	23.0474	21.9667	23.8667	22.0159	23.5279	21.9539	22.5264	20.9689	23.3365	20.131	21.4083	21.3182	24.1017	22.5886	23.8907	21.5221	22.4172	22.5185	24.0047	21.7995	21.3517	23.3215	22.8095	23.1401	23.5695
ABHD10	Mycophenolic acid acyl-glucuronide esterase, mitochondrial	Q9NUJ1	Q9NUJ1	33.932	0	11	11	11		40.5	40.5	40.5	147	24.7775	25.7769	26.5836	26.5722	26.2429	27.3629	26.8868	26.2688	26.3266	25.9781	25.4949	23.7769	26.0684	26.1197	25.023	23.9398	26.6284	26.019	25.7783	26.2879	26.1726	25.7086	26.0997	27.8065	26.9242	27.6469	26.2645	25.8984	26.6375	26.5916	25.0356	25.9763	24.368	26.5675	25.8142	27.0406
ABHD11	Alpha/beta hydrolase domain-containing protein 11	Q8NFV4	Q8NFV4	34.69	0	10	10	10		40.3	40.3	40.3	82	22.3216	27.1975	20.9168	26.5456	21.1131	26.0761	26.373	28.515	25.1726	26.8206	25.8685	21.188	25.3703	26.8152	21.8836	21.341	25.6565	27.727	25.4938	26.121	25.347	23.6688	25.5738	27.3789	26.5876	26.697	23.7522	20.7544	26.9395	27.5235	24.0158	22.7046	21.5078	24.3406	26.0937	26.3032
ABHD12	Monoacylglycerol lipase ABHD12	Q8N2K0	Q8N2K0	45.096	0	12	12	12		37.2	37.2	37.2	68	23.4193	24.2307	22.6147	25.9557	22.1821	25.1438	23.7099	24.0674	24.1739	26.0632	23.9205	21.9124	23.4358	24.5993	23.9475	24.2905	23.5789	25.0332	22.7611	24.6814	20.6213	23.3034	23.757	25.208	24.5148	26.7714	23.5243	24.138	25.0372	25.9847	22.1379	24.5388	24.1025	23.9451	21.8322	24.8476
ABHD14B	Alpha/beta hydrolase domain-containing protein 14B	Q96IU4	Q96IU4	22.345	0	9	9	9		51	51	51	665	29.5503	28.9483	30.422	28.8751	28.5364	28.7241	30.4018	29.0592	29.8699	28.7673	30.0552	28.8212	29.8684	29.3741	29.0823	28.2467	29.3965	29.0299	28.932	30.0038	29.7302	29.2244	29.8312	28.3248	29.7668	29.7727	29.5211	29.3473	29.7325	29.5862	29.7484	28.6659	28.1317	30.0601	29.6519	29.6441
ABHD16A	Abhydrolase domain-containing protein 16A	O95870	O95870	63.243	0	10	10	10		22.9	22.9	22.9	108	22.5798	21.7094	24.8137	25.9331	24.9321	25.9878	25.7199	25.0966	25.1686	24.5644	25.5667	22.9071	25.2132	25.9828	25.0357	25.1987	24.2572	25.6327	25.6607	25.9609	21.1684	23.9555	24.9962	24.5837	25.1814	26.2459	22.453	25.4614	25.7543	26.0461	24.0481	25.2106	24.3511	25.2437	25.1209	25.7185
ABI1	Abl interactor 1	Q8IZP0;Q9NYB9	Q8IZP0	55.08	0	8	8	8		17.7	17.7	17.7	74	24.4397	22.0151	25.404	25.7664	24.981	24.6365	24.8234	21.0465	25.2466	25.6027	25.1705	21.4855	25.0597	25.8907	20.7673	25.0741	24.6022	24.2074	25.8005	25.8471	24.2064	20.97	24.8286	25.0614	26.2214	25.3074	24.8597	25.3115	24.8799	25.1036	24.5862	25.033	22.1297	24.8182	25.1534	25.5939
ABI3BP	Target of Nesh-SH3	Q7Z7G0	Q7Z7G0	118.64	0	17	17	17		18.7	18.7	18.7	152	25.7441	22.4827	22.572	23.5156	25.4268	20.5547	27.7413	21.4389	27.1292	22.293	27.0112	29.3971	26.5561	22.2301	26.4553	21.4136	26.3847	23.0074	26.6851	23.7954	27.6253	26.6449	26.041	24.2725	26.8511	25.6441	25.1802	24.704	25.7254	22.2695	29.0545	22.5287	21.1943	26.8134	26.5901	21.0121
ABR	Active breakpoint cluster region-related protein	Q12979	Q12979	97.597	0	14	14	13		18	18	16.9	129	23.9855	27.1747	23.5463	24.9106	25.1064	25.7518	24.3002	26.1789	24.5142	25.3362	24.3318	20.8782	24.1568	26.7054	23.9657	22.6409	24.324	26.246	24.7951	24.4584	22.4047	22.5079	21.6438	22.201	25.0474	26.2837	24.5989	24.6128	25.9758	24.1893	23.6107	25.1238	26.6759	26.129	24.0198	26.4772
ABRACL	Costars family protein ABRACL	Q9P1F3	Q9P1F3	9.0564	0	2	2	2		30.9	30.9	30.9	52	22.7972	26.2649	24.824	26.3101	21.6955	25.3388	25.0051	25.429	23.3473	25.4092	23.0407	20.6942	21.1879	26.0143	24.8746	21.5826	22.199	25.9861	20.4094	26.261	23.1307	21.2089	21.7793	26.5946	25.9608	26.0211	21.5843	25.8735	23.5654	21.2972	21.7167	26.396	24.8318	25.1433	22.1239	26.8336
ACAA1	3-ketoacyl-CoA thiolase, peroxisomal	P09110	P09110	44.292	0	10	10	10		39.9	39.9	39.9	53	24.9619	22.6691	26.329	24.6802	19.8209	22.4998	24.9319	21.2722	25.3231	22.5445	24.6833	22.3285	23.8269	21.8652	25.2171	22.1258	21.1077	24.7019	25.8528	27.3075	25.4837	24.2155	25.8344	25.3851	25.0659	25.1785	21.3583	23.7696	25.2422	25.9164	22.9933	24.9299	21.5736	21.965	25.3336	25.372
ACAA2	3-ketoacyl-CoA thiolase, mitochondrial	P42765	P42765	41.924	0	14	14	14		41.3	41.3	41.3	355	28.3295	28.4749	27.6413	27.3827	27.1518	28.526	26.8852	25.149	28.6497	25.3616	25.2825	27.9785	27.7294	24.4752	26.1381	21.0137	27.6799	25.1012	28.2348	27.3388	27.8908	27.8812	28.8191	27.1653	27.5423	28.3573	28.2232	28.1648	26.8303	27.1086	26.0471	28.0676	23.2524	26.9108	28.8965	28.9971
ACACA	Acetyl-CoA carboxylase 1;Biotin carboxylase	Q13085;O00763	Q13085	265.55	0	25	25	25		13.8	13.8	13.8	90	23.0673	22.8749	23.7775	26.2379	23.9046	23.0544	25.7511	26.7661	24.0528	23.6512	23.8123	23.8884	23.8833	22.7921	22.4955	25.2484	20.6068	25.9599	21.4334	25.605	20.679	21.3143	21.2212	26.2559	23.1071	24.8811	26.1686	23.0139	26.9537	27.2357	24.6213	21.1129	21.724	23.0686	23.5815	25.1681
ACAD10	Acyl-CoA dehydrogenase family member 10	Q6JQN1	Q6JQN1	118.83	0.00043735	4	4	4		3.9	3.9	3.9	27	22.8527	23.4137	22.4282	22.036	22.6759	22.1967	21.5812	21.0851	27.2281	26.274	21.7518	21.9915	26.5647	26.6444	22.2607	21.6265	22.3132	22.3485	19.8221	21.1839	20.8724	27.2276	21.4286	20.7735	22.8944	21.7117	26.3609	25.6676	26.0186	25.3819	23.5174	21.8679	21.2136	26.411	20.3039	21.569
ACAD8	Isobutyryl-CoA dehydrogenase, mitochondrial	Q9UKU7	Q9UKU7	45.069	0	10	10	10		27.5	27.5	27.5	50	22.9965	25.6091	21.943	21.0671	23.1962	22.6772	24.4662	24.6847	23.159	23.1556	23.3599	21.2255	20.9843	23.7957	22.7348	22.1992	22.9865	24.3988	22.7263	26.0366	24.6083	23.8128	24.8048	25.9711	25.1598	25.8386	24.1579	21.903	24.0649	24.4666	22.2749	21.1576	25.1279	23.3616	23.2867	25.4975
ACAD9	Acyl-CoA dehydrogenase family member 9, mitochondrial	Q9H845	Q9H845	68.76	0	20	20	20		31.2	31.2	31.2	116	21.9018	22.2714	24.2191	26.6678	25.4819	26.7192	24.9533	24.9789	25.3996	27.1912	22.2919	20.3567	25.6946	26.182	23.8778	25.4686	22.2272	23.8941	25.4939	26.0441	25.656	24.6346	25.1087	26.5122	25.8355	27.0064	20.2428	25.0578	26.0416	26.3842	22.6583	22.1245	24.854	25.9627	25.6475	27.0447
ACADM	Medium-chain specific acyl-CoA dehydrogenase, mitochondrial	P11310	P11310	46.588	0	20	20	20		49.2	49.2	49.2	396	25.3037	27.367	27.5426	27.8886	27.6794	29.0131	25.7277	29.1071	27.6685	27.8694	27.6154	26.0537	26.9327	27.7997	26.022	27.6347	27.6877	26.8946	28.0299	28.9335	27.435	27.6757	27.1547	28.063	28.1238	28.6164	27.0992	27.3677	27.0349	28.3702	25.5138	26.2871	27.7092	27.1564	27.4826	28.1353
ACADS	Short-chain specific acyl-CoA dehydrogenase, mitochondrial	P16219	P16219	44.297	0	12	12	12		34.2	34.2	34.2	113	24.3303	22.4417	25.8259	23.9578	25.2761	25.836	25.0729	22.3537	25.1901	23.6514	24.6449	23.5303	24.1951	22.4998	23.6276	22.0651	23.2213	23.3244	25.6799	25.066	25.1846	24.5741	25.0978	22.7876	25.628	25.9496	25.7008	21.4711	26.615	25.7578	23.0759	23.8864	21.3788	25.9431	25.3225	26.4952
ACADSB	Short/branched chain specific acyl-CoA dehydrogenase, mitochondrial	P45954	P45954	47.485	0	11	11	11		31.5	31.5	31.5	200	26.0637	25.8564	26.0845	26.0546	27.0012	27.8691	26.7021	25.6116	26.884	28.4735	27.5579	22.7269	27.5746	25.9342	25.7641	22.8545	25.7004	26.5866	23.6731	26.289	24.5485	26.5389	26.5727	22.4251	27.0539	27.6514	26.8266	23.5394	27.3024	27.317	24.3467	27.1165	21.1422	25.1536	26.7563	26.9274
ACADVL	Very long-chain specific acyl-CoA dehydrogenase, mitochondrial	P49748	P49748	70.389	0	35	35	35		52.5	52.5	52.5	1192	29.4487	28.6254	29.8523	29.3472	30.0477	30.0093	29.6526	29.8498	29.8974	29.5958	28.4396	27.9099	29.9295	29.7974	29.671	28.7821	29.2794	28.8893	29.9317	30.8763	29.7837	30.0289	29.8494	29.2369	29.4485	29.9461	29.2615	29.675	30.0561	29.7057	29.3634	29.7501	29.4831	29.9415	29.8576	29.8688
ACAP1	Arf-GAP with coiled-coil, ANK repeat and PH domain-containing protein 1	Q15027	Q15027	81.535	0	16	15	15		29.1	28	28	30	22.4053	23.0479	24.2695	23.6452	22.8913	24.2908	21.9191	26.3177	21.0397	23.6438	23.0572	21.3458	21.9061	23.3696	22.0858	21.4576	22.1853	22.921	24.9881	22.431	21.6054	24.0931	24.1727	22.5217	23.8185	25.9809	22.3932	20.2992	22.0497	24.8604	20.8626	23.1555	26.1196	21.4351	20.4926	25.1495
ACAP2	Arf-GAP with coiled-coil, ANK repeat and PH domain-containing protein 2	Q15057	Q15057	88.028	0	20	20	18		26.9	26.9	24.6	86	21.9262	23.837	23.6295	27.3596	23.5352	23.601	26.1722	25.7673	24.892	24.7161	24.7496	22.2223	25.0746	26.019	23.5465	23.4256	24.7765	22.1916	25.0006	24.9131	22.0358	24.6432	21.7006	24.8882	24.2005	25.4523	25.7482	24.5465	25.2558	23.7237	23.6767	24.5011	25.7197	24.8343	24.7854	25.9813
ACAT1	Acetyl-CoA acetyltransferase, mitochondrial	P24752	P24752	45.199	0	23	23	23		48.5	48.5	48.5	935	29.8424	28.6948	30.1205	29.5008	30.5705	30.2827	30.0995	29.5982	30.4563	30.3437	29.9342	29.2735	30.357	29.4353	29.8488	29.2492	29.458	30.0101	29.7545	30.7867	30.1867	29.4378	30.4095	29.2236	30.2371	30.288	29.8532	29.5311	29.9936	30.2942	29.9204	29.2028	28.5949	30.2266	30.4811	29.9499
ACAT2	Acetyl-CoA acetyltransferase, cytosolic	Q9BWD1	Q9BWD1	41.35	0	11	11	11		39.3	39.3	39.3	176	27.2777	24.6307	27.3269	26.6622	27.3384	26.0635	21.5914	21.251	27.3897	26.5226	25.4386	24.284	25.9809	24.7063	22.0038	26.4513	24.7357	22.2742	27.0877	27.3415	26.5344	25.7899	27.619	26.7909	25.9091	26.217	24.3241	23.5331	26.1235	26.3175	25.5495	21.1174	23.4773	26.2081	26.4418	25.7515
ACBD3	Golgi resident protein GCP60	Q9H3P7	Q9H3P7	60.593	0	16	16	16		35.6	35.6	35.6	142	22.1599	27.5771	24.9565	27.759	23.1216	27.2052	24.4306	25.9695	23.9334	26.6887	26.3738	20.7823	22.8896	27.5586	23.3629	24.4127	24.6883	26.3022	22.6695	27.3421	21.8324	23.0348	22.3624	27.5089	25.8353	26.4953	24.9381	26.3	26.4959	27.0939	22.0898	23.0421	23.0679	25.1607	25.1955	26.189
ACBD5	Acyl-CoA-binding domain-containing protein 5	Q5T8D3	Q5T8D3	60.091	0.0012637	3	3	3		5.1	5.1	5.1	7	22.4126	23.2153	22.804	22.8897	22.7255	23.1096	22.1591	22.8553	22.7623	21.9661	22.5054	21.444	21.3354	22.811	20.8951	23.4023	22.3637	22.9458	21.6599	22.3322	21.752	21.597	21.6051	22.7666	22.6558	21.4523	22.2924	22.9867	20.699	22.7839	22.8263	23.3299	21.1913	21.5268	22.1159	23.3632
ACE	Angiotensin-converting enzyme;Angiotensin-converting enzyme, soluble form	P12821	P12821	149.71	0	18	18	18		14.3	14.3	14.3	67	23.9652	22.3291	24.3307	24.0397	22.1169	21.5617	24.7472	21.5914	24.1991	21.988	22.5689	23.6422	25.92	21.4456	22.9018	21.8689	22.5135	22.6085	24.2129	23.5308	26.0865	24.7269	25.5213	22.9272	23.736	26.3416	23.4555	22.2138	24.4517	22.7564	22.1002	23.6819	20.599	24.3487	24.2344	24.5128
ACIN1	Apoptotic chromatin condensation inducer in the nucleus	Q9UKV3	Q9UKV3	151.86	0	8	8	8		7.1	7.1	7.1	50	22.5094	24.6829	24.1377	26.4176	24.1838	25.4977	19.7838	23.9999	23.2048	25.0537	24.621	23.2472	24.4798	25.3546	24.5719	24.7293	23.2416	23.2033	24.0335	25.1383	23.7037	23.8974	23.0773	26.4005	23.7245	24.8664	21.8575	20.6678	21.4795	24.4222	21.7605	22.8674	22.2877	21.4219	24.0411	24.4294
ACLY	ATP-citrate synthase	P53396	P53396	120.84	0	63	63	63		52.4	52.4	52.4	1782	30.0493	31.2557	29.572	30.4889	30.0535	30.3608	30.2245	30.9309	30.0593	30.7367	29.8799	27.709	29.8937	30.4861	29.7673	30.8143	28.4827	30.6	29.7762	30.0095	29.5391	29.6715	30.2967	31	29.6239	29.8549	29.9078	29.736	30.5572	30.473	29.5293	29.8656	30.7686	30.0755	30.0007	30.0661
ACO1	Cytoplasmic aconitate hydratase	P21399	P21399	98.398	0	34	34	33		38.5	38.5	37.7	762	28.1458	28.1848	28.5057	27.9947	27.9878	29.1135	26.5734	27.7229	27.9571	28.0117	28.4003	28.2807	26.9306	29.3164	26.2401	27.3971	29.3745	28.5663	28.8063	28.639	28.5301	29.113	28.5706	27.0116	29.8785	29.1706	27.8065	28.269	28.1346	29.8216	23.4584	28.6203	25.2578	28.6431	28.2435	28.6951
ACO2	Aconitate hydratase, mitochondrial	Q99798	Q99798	85.424	0	46	46	46		57.4	57.4	57.4	1619	30.1499	29.8286	30.6935	31.0799	30.4612	31.9297	28.7584	30.2418	30.4855	30.7702	30.4432	29.9217	30.0219	30.5266	30.0987	30.1398	30.4948	30.088	30.2705	31.0121	30.213	30.694	30.6618	30.9378	30.876	31.5274	29.5433	30.2361	29.6757	31.347	29.6354	30.3001	29.0671	30.0492	30.597	31.2192
ACOT1;ACOT2	Acyl-coenzyme A thioesterase 1;Acyl-coenzyme A thioesterase 2, mitochondrial	Q86TX2;P49753;Q8N9L9	Q86TX2;P49753	46.277	0	15	15	15		43.7	43.7	43.7	229	22.3207	24.647	28.7177	26.7003	24.9423	26.1809	24.9129	25.5251	28.4378	27.9227	27.7015	27.6556	26.8114	26.1086	27.0136	24.0234	26.5581	26.381	27.2581	28.3282	26.7698	23.8104	21.5894	25.8993	26.9464	28.0531	24.7219	25.6493	26.0179	26.4169	26.3855	26.8419	22.4831	26.6064	27.016	27.1394
ACOT13	Acyl-coenzyme A thioesterase 13;Acyl-coenzyme A thioesterase 13, N-terminally processed	Q9NPJ3	Q9NPJ3	14.96	0	3	3	3		21.4	21.4	21.4	98	25.9461	26.6773	26.5117	25.9084	25.664	26.7274	27.0072	26.3983	26.3944	28.0669	27.1507	20.4577	26.399	26.3356	26.6193	26.6005	25.8315	27.21	25.7701	26.1728	25.7452	24.8098	25.1259	26.6223	25.4615	26.4971	25.6938	26.1173	26.0301	25.873	25.5943	26.3041	25.1991	25.7541	26.6938	27.0252
ACOT7	Cytosolic acyl coenzyme A thioester hydrolase	O00154;Q6ZUV0	O00154	41.796	0	13	13	13		35.5	35.5	35.5	93	22.8669	25.3882	22.2062	26.5652	21.7205	24.0214	20.9744	26.0881	22.533	25.8118	22.2962	20.9087	18.7406	26.4045	24.3037	28.251	22.1208	26.4677	22.115	23.2205	22.0063	24.3878	22.026	27.1478	24.0247	21.1263	21.0738	24.2272	25.9806	25.9815	21.9627	24.5359	26.9773	25.3495	22.1195	25.3798
ACOT8	Acyl-coenzyme A thioesterase 8	O14734	O14734	35.914	0.0010627	3	3	3		15	15	15	6	22.858	23.6945	20.9911	23.4752	21.3539	22.4706	23.4232	22.7326	22.6719	23.8835	23.399	21.7028	23.0391	23.1328	22.0697	23.5489	22.1881	22.4994	23.2115	23.7992	21.6893	23.231	22.9211	23.3484	22.911	23.556	24.0497	22.6492	22.6453	23.7027	21.834	23.1314	22.2529	21.655	23.5839	23.3275
ACOT9	Acyl-coenzyme A thioesterase 9, mitochondrial	Q9Y305	Q9Y305	49.901	0	19	19	19		41.7	41.7	41.7	582	27.5293	27.3675	27.6193	28.0593	28.2189	28.351	28.2128	28.419	28.0908	27.5295	27.5846	26.8138	27.7376	27.4628	27.9013	26.5978	27.7134	28.1295	27.8364	27.541	28.0302	27.371	28.0648	27.801	28.0082	28.2531	27.9964	27.7371	28.2734	27.9504	27.8204	27.6743	28.0961	28.3791	28.0183	27.9527
ACOX1	Peroxisomal acyl-coenzyme A oxidase 1	Q15067	Q15067	74.423	0	18	18	18		33.3	33.3	33.3	112	22.0076	25.7877	25.7767	25.9903	25.7547	23.207	25.9564	27.0378	27.4073	25.1522	26.0782	21.3632	26.0573	26.4262	25.479	24.6271	21.9311	26.2895	24.4473	25.7944	23.7217	24.0008	22.9328	24.3029	22.627	25.7954	24.5114	23.2964	25.2127	25.8388	22.4954	25.7179	23.3684	23.2982	24.8366	26.7682
ACOX3	Peroxisomal acyl-coenzyme A oxidase 3	O15254	O15254	77.628	0.00044494	5	5	5		8.6	8.6	8.6	8	22.4107	22.0895	22.7635	24.1698	23.2188	22.8223	22.6987	20.3318	22.6229	20.4412	21.7344	22.5331	22.3838	22.0739	21.3086	20.9179	24.6064	22.1747	22.5257	23.5279	23.0761	21.9478	23.8172	23.4382	21.5115	23.7958	23.1384	21.7755	23.0885	23.2367	21.6238	22.0177	22.8122	22.1498	21.0487	23.4067
ACP1	Low molecular weight phosphotyrosine protein phosphatase	P24666	P24666	18.042	0	10	10	10		62	62	62	286	28.585	28.4048	28.5223	28.8947	28.5327	28.7542	28.3774	28.5897	28.4934	27.9277	28.3246	29.1251	28.6678	28.59	28.6534	29.9954	27.8557	28.3127	28.1398	28.8281	28.3991	28.1136	28.9136	29.5128	28.5754	28.3023	28.1846	28.3227	28.7536	28.5129	28.1577	28.3384	26.917	28.6267	28.6458	28.6919
ACP5	Tartrate-resistant acid phosphatase type 5	P13686	P13686	36.598	0	7	7	7		26.8	26.8	26.8	53	23.3401	25.3899	25.454	24.6101	26.9566	26.3453	29.0589	24.1093	28.4542	24.7984	24.1159	19.9956	25.6951	25.1648	24.872	22.6777	21.2356	26.7797	24.3597	24.4023	21.1004	23.8386	22.6103	22.6961	21.6366	26.5516	25.4603	21.3627	22.3807	25.8009	22.0842	24.9048	23.0851	22.1214	25.6788	27.2104
ACSF2	Acyl-CoA synthetase family member 2, mitochondrial	Q96CM8	Q96CM8	68.124	0	17	17	17		35.1	35.1	35.1	239	26.6139	24.8295	26.4384	25.708	27.3554	27.6493	27.4136	24.447	27.0636	26.7666	27.3329	21.8772	27.3358	26.1895	25.3547	23.0481	23.8248	26.857	26.1911	27.7085	26.6529	24.0219	27.2376	28.2133	25.404	27.7493	26.4876	25.6194	27.6242	26.9058	24.9463	27.0157	23.7297	28.1691	27.3458	26.2768
ACSF3	Acyl-CoA synthetase family member 3, mitochondrial	Q4G176	Q4G176	64.129	0	6	6	6		10.9	10.9	10.9	50	21.7474	24.0868	22.9633	24.3129	23.1302	25.0864	23.7666	22.4423	23.6218	24.5462	23.6405	20.7287	23.591	24.2339	23.1698	23.4846	23.4201	23.6457	21.9617	23.7662	20.7862	23.925	22.6947	21.8616	23.8505	24.674	22.6552	23.6695	21.6515	24.7298	22.4821	21.4232	21.2256	24.1402	23.4206	24.1108
ACSL1	Long-chain-fatty-acid--CoA ligase 1	P33121	P33121	77.942	0	38	38	34		45.8	45.8	43.4	797	28.2475	28.5269	29.2465	28.2326	29.1002	28.4474	29.6142	29.5009	29.2118	29.9342	28.0177	29.0075	29.0634	28.172	29.3766	28.8308	27.997	29.051	29.096	29.4271	27.3462	27.8768	28.5012	28.4491	28.3974	29.0199	28.6798	28.3335	29.5187	28.8792	27.8338	29.0224	30.0589	28.8712	28.7909	29.2046
ACSL3	Long-chain-fatty-acid--CoA ligase 3	O95573	O95573	80.419	0	26	25	25		43.5	41	41	239	22.5438	27.1726	26.3616	27.7009	26.174	26.9721	26.6944	27.6012	26.5901	27.162	26.6591	22.6236	26.9736	27.3471	26.8019	27.2706	24.7486	27.6758	25.5719	26.678	25.1013	26.2984	26.4592	27.027	25.4503	26.7704	26.066	26.175	27.1555	27.2028	26.3589	27.4829	27.7341	26.8322	25.9588	27.0434
ACSL4	Long-chain-fatty-acid--CoA ligase 4	O60488	O60488	79.187	0	27	27	26		45.9	45.9	45.9	279	26.4034	27.2775	27.3028	27.0552	27.3231	27.952	27.0329	26.5101	27.465	26.916	27.1742	25.7493	27.4259	27.2442	27.4933	26.5567	26.4299	27.5547	26.6947	25.2291	27.0916	25.9507	27.2706	24.4873	26.4088	27.9233	26.9335	27.0195	28.4792	26.7152	27.056	27.9389	28.5112	27.1596	27.4039	27.7173
ACSL5	Long-chain-fatty-acid--CoA ligase 5	Q9ULC5	Q9ULC5	75.99	0	26	24	23		46.4	43.6	42.3	215	23.097	28.5707	27.6723	24.7458	26.6738	26.7362	28.1246	28.6746	25.5296	23.0751	27.1315	21.3845	27.688	25.0408	23.495	21.6703	20.661	26.3197	21.5438	27.0393	24.1191	24.5816	26.5617	21.6148	25.0397	26.026	23.149	21.9291	27.6564	27.4629	21.5045	22.7092	26.5204	26.6495	27.0918	27.0916
ACSS1	Acetyl-coenzyme A synthetase 2-like, mitochondrial	Q9NUB1	Q9NUB1	74.856	0	13	13	13		23.8	23.8	23.8	59	23.9051	24.0636	25.4287	24.698	24.3045	26.127	24.1342	21.7274	25.4169	26.5143	25.8209	21.6681	25.3435	24.1658	23.0903	22.8991	22.0965	23.818	25.5068	26.7089	24.5097	21.7436	24.3764	24.308	24.5772	25.8885	23.7215	23.6178	23.9506	24.5641	24.9968	23.8185	21.4688	24.0635	24.6208	27.0777
ACSS2	Acetyl-coenzyme A synthetase, cytoplasmic	Q9NR19	Q9NR19	78.579	0	14	14	14		18.3	18.3	18.3	139	21.9869	21.4757	26.577	25.0467	26.021	26.5246	26.6857	24.0324	26.6565	24.3434	26.1261	23.1378	26.4181	24.8863	26.1969	25.1512	24.1293	24.8823	24.4049	26.5056	24.8023	20.3475	25.2618	25.065	25.9638	25.8202	26.1825	25.4691	27.0912	26.4634	25.5575	25.3828	23.3872	26.0132	25.8352	26.9517
ACSS3	Acyl-CoA synthetase short-chain family member 3, mitochondrial	Q9H6R3	Q9H6R3	74.777	0	12	12	11		20.1	20.1	19.1	42	22.5012	21.7221	26.1535	22.8509	25.5288	21.7232	24.5075	22.4234	25.3609	23.1637	21.9506	23.029	25.2014	23.5057	23.9336	21.2878	22.397	20.8041	21.511	24.0417	22.146	21.507	23.341	24.4608	20.2629	24.0774	25.9067	24.4145	24.1567	24.5945	24.4741	22.1791	22.2922	23.8634	24.5577	23.7747
ACTA2;ACTG2	Actin, aortic smooth muscle;Actin, gamma-enteric smooth muscle	P62736;P63267	P62736;P63267	42.009	0	42	2	2		96.6	8	8	231	29.6752	30.1366	30.0797	30.6928	31.3437	30.4356	31.5379	28.3359	31.1247	30.6161	31.9217	33.4302	31.4651	30.815	31.9813	28.6343	32.0664	28.5703	32.4036	30.3486	31.832	32.3855	29.0908	30.1215	31.6405	30.6898	30.599	31.0788	29.5848	30.272	32.696	28.0625	24.6183	31.0974	31.6667	29.8984
ACTB	Actin, cytoplasmic 1;Actin, cytoplasmic 1, N-terminally processed	P60709;Q9BYX7	P60709	41.736	0	49	49	1		98.4	98.4	4.5	11238	37.5745	37.4412	37.6899	37.4221	37.3245	36.8496	37.4255	37.1305	37.4469	37.3107	37.5676	37.4048	37.3125	37.2869	37.7501	37.525	37.2222	37.5209	37.5287	37.2876	37.6163	37.3673	37.6661	37.5418	37.2063	37.3201	37.6158	37.5836	37.7022	36.8423	37.7454	37.7326	37.5169	37.3746	37.7746	37.4496
ACTBL2	Beta-actin-like protein 2	Q562R1	Q562R1	42.003	0	18	7	7		47.6	25.5	25.5	32	23.0038	21.6956	22.4539	28.5399	29.5041	22.0118	22.5614	22.8801	21.7386	20.0933	21.4647	20.3129	22.4574	21.9412	22.2129	32.0923	21.4916	22.6028	28.7142	30.7248	29.8927	28.7766	22.2232	22.0313	30.5016	30.7218	21.7446	21.8576	31.0255	31.8669	22.2629	21.2567	30.1489	21.5985	22.044	22.1649
ACTC1	Actin, alpha cardiac muscle 1	P68032	P68032	42.019	0	44	20	0		91.5	59.2	0	2959	34.4392	33.8835	33.9893	34.0389	34.4918	33.9762	34.6957	32.3963	34.1297	33.815	35.6682	36.0326	34.1094	33.8599	35.6864	33.3984	35.6283	33.0194	35.2417	34.7447	35.8691	36.5623	34.327	35.0825	35.7026	34.4312	34.9032	34.8469	34.7751	34.648	36.44	33.7727	33.7244	34.3254	35.0103	33.5479
ACTL6A	Actin-like protein 6A	O96019	O96019	47.46	0	15	15	11		44.3	44.3	34.7	259	24.4541	27.1474	25.3858	28.0734	24.9251	26.5813	26.897	27.6497	26.4212	27.1644	25.8065	20.9127	26.6695	27.2452	26.6144	27.6023	26.0979	27.5257	26.4263	27.3832	25.2199	26.3932	26.9289	28.9249	26.4584	27.2554	26.7299	26.2644	27.4512	27.7154	25.1327	26.3904	25.0459	27.1574	26.6357	26.871
ACTN1	Alpha-actinin-1	P12814	P12814	103.06	0	85	54	50		80.6	59.5	57.8	3472	32.0561	32.2023	31.9699	32.9095	32.5359	32.5733	32.3336	31.0145	32.2766	32.3074	32.6144	32.5731	32.4417	32.6451	32.9204	32.6625	32.9286	32.0079	32.7811	32.9321	32.7009	33.564	32.2731	32.6453	33.0638	32.439	32.5272	33.075	32.651	33.0276	33.0375	32.5409	32.4971	32.4907	32.619	32.066
ACTN4	Alpha-actinin-4	O43707	O43707	104.85	0	91	91	59		80	80	58.8	6770	33.7482	33.466	33.8709	33.9916	34.3183	34.0619	33.9742	31.5239	33.8872	33.2488	33.786	33.941	34.073	33.4667	33.9857	33.6504	33.7359	33.3324	33.9075	34.2118	34.117	34.3326	34.046	34.0754	34.0725	33.9709	34.158	33.8371	34.2194	33.9857	34.1066	33.4609	32.4054	34.2639	34.2618	33.6362
ACTR10	Actin-related protein 10	Q9NZ32	Q9NZ32	46.306	0	10	10	10		30.7	30.7	30.7	87	23.1098	23.8333	24.8659	25.2114	24.7181	25.578	23.7912	24.8029	21.0236	23.1492	24.2653	23.1741	25.0475	24.6851	23.8178	24.2037	23.1532	24.2227	24.5543	25.9438	25.5731	25.7937	25.8751	25.0969	24.9078	26.1421	25.2839	24.228	25.972	24.7143	21.7006	22.053	21.9244	25.5693	24.6998	24.9261
ACTR1A	Alpha-centractin	P61163	P61163	42.613	0	22	22	12		52.1	52.1	32.7	606	29.439	29.0646	29.3828	29.1985	29.1816	29.3179	29.2808	29.2016	29.4804	29.0174	29.249	28.6361	29.383	29.286	29.1476	28.9954	29.1212	28.7316	28.9346	29.5988	29.5977	28.6565	29.4797	29.1586	29.3977	29.414	29.5388	29.2323	29.4656	28.9952	29.4214	28.9618	29.0584	29.5862	29.5164	29.3837
ACTR1B	Beta-centractin	P42025	P42025	42.293	0	17	7	7		44.1	21	21	71	25.8423	25.7013	26.0327	25.4311	26.0711	22.2417	25.8473	26.0616	25.7887	25.2284	26.0473	25.2812	26.7102	26.259	25.1968	20.8253	25.9897	25.8093	25.4068	25.7434	25.7422	25.6682	20.6962	22.1312	25.8264	25.9807	26.0719	26.3434	23.791	22.5611	25.9272	24.9481	21.7705	25.2214	26.3817	26.2135
ACTR2	Actin-related protein 2	P61160	P61160	44.76	0	29	29	29		62.7	62.7	62.7	1262	30.1977	30.3116	30.561	30.8406	30.5114	31.2978	30.0473	30.9363	30.6492	30.3911	30.4291	29.4624	30.2909	30.9393	30.3368	30.6554	30.2759	30.6983	30.7725	30.8863	30.3146	30.6197	30.2801	30.6814	30.645	31.3544	30.2524	31.0843	30.5174	31.0839	30.3143	30.9995	31.454	30.6698	30.5367	31.2239
ACTR3	Actin-related protein 3	P61158;Q9P1U1;Q9C0K3	P61158	47.371	0	35	35	35		72.2	72.2	72.2	1984	30.9083	31.1938	31.2092	31.3828	31.1622	31.5373	30.7992	31.3867	31.4135	31.0594	31.0181	30.1697	31.0267	31.5595	31.0277	31.3087	30.9636	31.3362	31.228	31.0195	31.0143	30.6894	31.0726	31.3097	31.1893	31.7603	30.9292	31.6719	30.9434	31.2684	30.8885	31.667	32.511	31.237	31.1395	31.8466
ADA	Adenosine deaminase	P00813	P00813	40.764	0	6	6	6		17.6	17.6	17.6	12	22.2133	21.8276	22.7824	24.6707	19.9531	24.4474	22.1089	22.0299	22.779	23.5566	21.8485	23.7615	21.9416	21.4963	21.2161	23.982	21.4045	22.4919	23.0906	22.6303	21.704	23.5633	22.8864	25.3155	23.9641	24.0468	21.5205	21.9901	22.1242	24.2559	23.7858	21.9406	22.1047	20.4704	21.9429	21.3513
ADAM10	Disintegrin and metalloproteinase domain-containing protein 10	O14672	O14672	84.141	0	10	10	10		16.4	16.4	16.4	47	21.3529	22.7264	24.1091	24.3518	23.8983	24.1035	21.326	24.5982	23.9684	22.1485	21.3584	21.9757	21.5135	24.6343	20.764	24.3568	21.7437	22.4647	24.6072	23.1537	24.378	21.3584	21.2368	24.6973	23.6838	24.3431	24.2111	22.1052	21.3296	24.1828	20.5166	24.3987	22.3415	21.3115	24.5653	25.0379
ADAMTS16	A disintegrin and metalloproteinase with thrombospondin motifs 16	Q8TE57	Q8TE57	136.2	0	19	19	19		18.6	18.6	18.6	39	22.4785	22.1654	21.1815	25.8687	21.7063	21.7539	21.344	23.1741	21.3797	21.9049	28.1112	20.9119	20.8814	22.0245	21.3947	21.7653	21.5581	23.4889	23.086	21.5029	21.3379	22.2717	21.5601	26.0165	23.0532	25.1118	23.3299	29.5168	22.509	24.1279	21.54	22.4767	22.6271	20.4585	21.8534	22.457
ADAMTS4	A disintegrin and metalloproteinase with thrombospondin motifs 4	O75173	O75173	90.196	0	12	12	12		19	19	19	47	21.6398	21.3372	21.4353	25.0556	21.7951	21.2301	21.6695	21.6117	24.5834	25.954	25.3423	21.9249	22.4996	22.0888	23.7246	21.4186	28.0692	24.5097	28.3039	24.8878	20.9364	24.5949	24.6982	23.8448	26.2029	24.9348	22.0538	25.264	22.5789	22.9816	23.1187	25.454	21.7349	21.2527	22.5469	22.826
ADAR	Double-stranded RNA-specific adenosine deaminase	P55265	P55265	136.06	0	40	40	40		33.9	33.9	33.9	388	26.3866	28.4121	26.7794	29.0681	25.5838	27.3307	27.0502	27.4282	26.8693	28.0178	27.4485	27.3339	26.8808	29.7426	27.0127	27.9196	24.3932	26.8735	26.4031	27.9734	26.4378	25.5921	26.8149	29.6323	26.9493	27.7542	27.0547	27.4076	28.3557	28.458	25.6864	27.0129	26.398	26.7335	26.537	26.903
ADCK3	Atypical kinase ADCK3, mitochondrial	Q8NI60	Q8NI60	71.949	0.00044753	2	2	2		3.1	3.1	3.1	20	22.3554	21.0021	22.655	21.8391	22.429	23.1054	22.5835	21.1523	22.1134	22.4576	22.0751	21.3175	21.8861	20.9602	21.4144	21.3577	22.2603	21.6553	21.0379	21.6614	23.0428	23.0474	22.0377	21.6958	22.1901	22.7996	21.1512	21.0495	22.011	22.1179	22.1869	21.465	20.8006	22.8216	21.4633	21.9427
ADD1	Alpha-adducin	P35611	P35611	80.954	0	26	26	25		37.3	37.3	36.2	422	29.1413	25.2286	28.4311	27.6613	28.9777	26.5478	28.7891	21.7491	28.5301	25.8667	28.6265	28.2293	28.7623	26.9654	28.0687	26.7998	27.5768	26.2817	29.1673	28.5099	29.4861	28.7082	29.9307	28.0515	28.5139	28.0125	29.1332	26.8231	28.9872	27.6874	28.6074	25.807	24.071	29.7514	28.9164	27.5203
ADD2	Beta-adducin	P35612	P35612	80.853	0	11	10	10		17.5	16.4	16.4	23	26.4982	21.082	24.403	24.6839	24.2587	21.1171	22.3922	22.202	24.4715	21.4711	24.0465	20.7649	24.636	22.2222	22.1878	22.2042	21.0221	23.0314	25.2822	23.9491	24.4491	23.5644	26.3999	22.7426	21.8591	21.8856	24.4155	22.0484	23.9489	22.8021	21.0264	22.9802	22.4765	20.355	24.2962	22.607
ADD3	Gamma-adducin	Q9UEY8	Q9UEY8	79.154	0	20	20	20		29	29	29	281	27.8011	25.0858	27.7004	26.693	26.9487	25.1559	28.0392	23.6504	27.1021	22.0693	27.3377	27.6697	27.5923	25.7511	26.8788	25.0266	27.2277	25.8703	28.1125	28.2087	27.7965	27.2119	28.214	26.7847	27.611	27.615	27.7765	26.7867	27.8246	26.9669	27.6681	26.1412	25.1731	28.6819	27.981	26.6776
ADH1B;ADH1C;ADH1A	Alcohol dehydrogenase 1B;Alcohol dehydrogenase 1C;Alcohol dehydrogenase 1A	P00325;P00326;P07327;P08319	P00325;P00326;P07327	39.854	0	24	24	24		63.2	63.2	63.2	992	31.9219	28.8433	31.0786	26.245	29.6534	26.7899	29.1044	22.6539	31.7756	22.4641	30.4015	32.8521	29.9222	22.8994	30.3167	25.0816	31.9719	21.45	31.0175	30.1825	31.394	33.2379	33.1382	23.7418	31.2995	30.9953	30.7126	29.6629	28.0006	27.611	30.1507	27.128	22.0178	29.4513	31.6137	31.8369
ADH5	Alcohol dehydrogenase class-3	P11766	P11766	39.724	0	21	21	21		58.8	58.8	58.8	443	28.2445	25.3943	28.7438	27.1525	27.9585	27.9128	26.4711	29.1364	28.8684	27.4023	27.9988	29.5956	27.3753	28.456	27.6757	27.3833	29.3266	25.7152	28.5635	28.2734	28.704	28.243	28.1508	28.0762	29.6158	28.2492	27.1202	27.1062	25.9032	27.8746	26.9287	26.8105	28.6857	27.0464	27.8445	28.2044
ADI1	1,2-dihydroxy-3-keto-5-methylthiopentene dioxygenase	Q9BV57	Q9BV57	21.498	0	9	9	9		58.1	58.1	58.1	86	21.8487	24.1695	22.7938	27.3903	21.34	26.0923	21.594	27.2448	22.5973	24.3042	23.7775	21.1139	21.1531	26.646	22.7621	22.7579	21.7375	25.3101	21.8424	25.4828	21.5527	23.8058	23.0603	25.1953	24.51	26.0699	20.8326	22.7989	21.2267	25.5082	23.5964	24.2613	26.4004	22.0995	21.0343	24.8723
ADIRF	Adipogenesis regulatory factor	Q15847	Q15847	7.8547	0	3	3	3		38.2	38.2	38.2	62	21.3615	24.0476	27.1498	21.9221	26.0699	22.8606	26.539	22.4582	25.8923	24.2291	25.3279	21.367	22.5967	22.2841	21.8931	22.5115	24.9706	22.706	24.9105	25.1604	24.9588	24.3656	24.7502	22.2405	25.8906	22.9521	25.4856	21.236	25.3529	22.6514	27.0021	21.3997	21.5337	25.4994	21.4067	24.0359
ADK	Adenosine kinase	P55263	P55263	40.545	0	18	18	18		38.7	38.7	38.7	218	26.7902	25.5732	28.131	27.2314	25.8588	27.9834	27.2376	27.7969	26.4877	28.4904	27.4356	25.4952	27.3289	27.5957	25.5847	27.217	26.9419	27.7283	27.3193	28.3475	27.1462	27.2612	27.6702	27.2397	27.3724	27.4059	25.9533	26.3295	26.6202	28.1166	24.4762	26.0606	26.9448	27.2593	27.0558	26.5141
ADPGK	ADP-dependent glucokinase	Q9BRR6	Q9BRR6	54.088	0	9	9	9		26.6	26.6	26.6	114	22.378	25.0614	22.7085	26.5057	25.0258	25.2987	24.2196	26.3501	26.1435	24.5225	23.9479	20.9153	24.4823	26.3504	25.4858	22.6137	21.7717	26.3196	25.3817	25.9482	24.1486	20.1813	21.8856	24.4604	21.9849	26.3961	24.5543	25.0867	24.9698	24.6506	24.4568	25.8909	26.0977	24.5687	25.0857	26.0675
ADPRH	[Protein ADP-ribosylarginine] hydrolase	P54922;Q8NDY3	P54922	39.506	0	9	9	9		30.8	30.8	30.8	25	21.3983	20.9643	24.3731	24.883	24.5305	24.1486	25.0809	21.0947	24.622	23.9807	23.6388	21.9193	24.3778	22.6609	23.7152	22.603	23.9368	23.2143	25.366	24.4572	24.6561	21.221	24.3944	23.5517	22.6088	24.5892	21.513	22.2161	24.9233	24.1264	20.7906	24.4004	22.9238	24.7139	24.4439	24.1124
ADPRHL2	Poly(ADP-ribose) glycohydrolase ARH3	Q9NX46	Q9NX46	38.946	0	10	10	10		33.3	33.3	33.3	139	24.8403	25.0201	25.5689	25.077	26.2199	27.0446	25.6952	22.6109	25.4328	25.8797	25.4022	24.7253	25.6577	25.6721	25.197	25.1155	25.5315	25.6573	25.8006	27.2994	26.5226	24.6048	26.7371	27.6374	26.3691	27.0954	25.9037	25.8756	26.1237	25.8079	25.601	25.3452	21.6763	26.8125	25.789	25.7013
ADRBK1	Beta-adrenergic receptor kinase 1	P25098;P35626	P25098	79.573	0	12	12	12		16.7	16.7	16.7	60	23.5569	24.6474	23.5035	24.9069	20.3518	24.5706	22.8003	25.6208	23.4472	22.8844	23.0281	21.4653	22.925	24.9949	23.1278	23.781	23.4793	23.3574	24.447	24.3512	22.8132	23.3031	22.9662	23.2353	24.2595	25.29	23.5218	23.4626	25.2695	24.6289	22.2304	23.9394	28.3103	22.7766	23.3461	24.6471
ADRM1	Proteasomal ubiquitin receptor ADRM1	Q16186	Q16186	42.153	0	9	9	9		23.8	23.8	23.8	49	22.2072	24.4022	23.01	25.0671	21.4392	22.7976	23.8332	25.418	22.1524	23.039	22.0874	21.3196	24.1234	24.9946	23.1191	24.1128	22.4297	23.2003	21.9838	23.7175	23.3198	24.8326	24.4349	25.0827	24.575	23.6021	24.2134	24.2706	23.5234	24.7695	24.2296	21.7931	22.8269	24.045	24.2145	23.465
ADSL	Adenylosuccinate lyase	P30566	P30566	54.889	0	14	14	14		31.6	31.6	31.6	77	26.9167	22.2842	25.07	25.497	27.1503	25.5329	21.9765	27.0707	25.1641	26.0238	25.3435	25.0256	25.6578	21.5545	24.2211	25.7261	22.7122	21.8491	26.6947	26.4093	26.3672	23.2255	28.2759	27.8396	24.0345	26.1797	21.829	21.6415	21.4828	25.7509	23.8307	25.4037	25.2583	25.8329	25.322	25.4845
ADSS	Adenylosuccinate synthetase isozyme 2	P30520	P30520	50.097	0	19	19	17		45.6	45.6	42.1	327	23.7947	28.5378	24.872	28.8375	26.2158	27.0586	26.9361	27.7236	26.9494	28.1105	27.3295	22.4336	25.3919	27.9869	27.212	27.5997	26.5307	27.4626	26.6592	27.6861	25.999	26.3326	27.0174	28.2899	27.1914	27.2865	26.6621	26.8525	27.4318	27.8657	25.2322	26.958	29.3828	27.4871	27.1629	28.0417
AEBP1	Adipocyte enhancer-binding protein 1	Q8IUX7	Q8IUX7	130.93	0	33	33	32		32.8	32.8	32	578	27.4156	26.8277	28.6072	29.9031	28.7755	29.0052	28.9381	30.001	28.491	28.7005	29.4607	26.4211	29.1336	29.548	27.751	25.4331	26.2609	28.2966	29.2124	27.8266	29.1175	29.56	28.5204	29.3824	27.9127	28.2171	28.6409	29.1757	28.4285	29.3785	29.2759	28.8039	21.4138	27.9967	28.343	24.3452
AFG3L2	AFG3-like protein 2	Q9Y4W6	Q9Y4W6	88.583	0	24	24	23		25.7	25.7	24.7	166	23.6404	25.3717	24.811	27.3753	24.0752	27.2415	24.7019	26.0265	25.7028	25.997	21.5339	23.0605	24.0916	25.5214	25.7813	25.9638	23.3629	26.1135	26.3428	26.2573	24.5052	24.7629	26.3361	28.5757	26.3745	26.525	24.8141	23.6764	26.0401	26.3576	21.7969	25.2826	21.4836	25.7134	25.4102	26.9586
AFM	Afamin	P43652;CON__REFSEQ:XP_585019	P43652	69.068	0	14	14	14		24.2	24.2	24.2	72	24.4054	23.3758	26.5205	24.6907	21.6088	22.8858	24.0228	26.4649	23.4406	22.0973	24.8607	25.2887	25.6191	23.4633	23.3729	21.7159	21.3375	22.701	24.4738	23.8453	25.2088	24.8051	22.8062	23.3805	23.8687	24.3322	22.1825	23.7636	22.1914	20.9157	24.6623	23.9101	27.027	22.9363	25.0774	23.564
AGER	Advanced glycosylation end product-specific receptor	Q15109	Q15109	42.802	0	14	14	14		42.8	42.8	42.8	289	29.8737	23.0773	30.6639	20.9449	29.2132	22.5792	30.0817	24.9396	29.6092	24.1063	21.168	22.5763	30.413	23.1661	29.2392	20.6688	21.7645	22.073	27.7681	21.2566	30.3858	27.1215	28.7674	21.2879	21.1895	26.7265	27.6826	21.547	29.0833	22.9686	30.636	25.0443	22.4521	29.648	29.8233	23.7841
AGFG1	Arf-GAP domain and FG repeat-containing protein 1	P52594	P52594	58.259	0	5	5	4		11.7	11.7	9.8	43	21.3478	24.8859	24.3086	24.9099	24.1071	24.9207	24.4648	24.0542	24.9843	24.7141	24.8131	21.311	21.7441	24.9328	21.4211	24.8831	22.8355	24.8667	25.121	23.129	23.5437	21.8021	24.1744	25.0038	23.3851	23.9064	22.6252	25.1055	24.2688	24.2711	22.7698	24.3882	21.5328	21.6754	19.6486	25.0434
AGK	Acylglycerol kinase, mitochondrial	Q53H12	Q53H12	47.137	0	14	14	14		32.7	32.7	32.7	121	23.3099	23.3052	24.1898	26.985	23.4125	26.5616	24.6488	25.5694	23.5186	26.8191	24.3486	22.6524	23.7458	25.8886	25.3028	25.8547	24.2776	25.7994	24.1976	26.0893	24.4325	24.9809	25.4541	26.6717	25.7908	27.1554	24.2739	25.8501	23.8295	26.5942	21.2871	21.363	22.4608	25.0709	25.4543	25.7955
AGL	Glycogen debranching enzyme;4-alpha-glucanotransferase;Amylo-alpha-1,6-glucosidase	P35573	P35573	174.76	0	37	37	37		27.6	27.6	27.6	187	23.117	24.695	22.7233	26.244	26.0621	26.1266	25.254	26.2165	24.135	26.4233	26.18	20.9117	25.8132	25.4589	24.7875	25.0002	26.2897	25.2411	26.2772	27.1162	26.1444	27.458	26.6555	27.5237	27.2666	27.1883	25.2003	25.3258	26.5581	27.0155	24.9765	24.3444	25.8457	26.5861	26.0994	26.1244
AGO1	Protein argonaute-1	Q9UL18	Q9UL18	97.213	0	11	6	4		16.7	9.6	6.8	14	23.0098	23.1919	22.0616	23.0729	21.1834	22.3422	22.1301	22.1807	23.5983	21.9432	23.7546	21.8428	24.9897	21.286	21.4491	22.1532	21.6859	21.0868	21.8457	24.8886	21.2559	23.8633	20.9483	24.6286	24.0048	24.3637	21.9721	23.6203	22.7493	21.7266	21.0174	21.9319	22.9618	24.4375	23.6596	22.2077
AGO2	Protein argonaute-2	Q9UKV8	Q9UKV8	97.207	0	16	16	10		23.4	23.4	14.3	130	25.7355	25.0475	25.1157	26.2658	25.7604	24.7689	25.9993	25.5189	25.3393	25.652	25.4249	25.7362	25.7743	25.9213	25.1552	25.8182	21.1192	25.2283	26.1012	26.4626	26.3909	26.3056	27.2903	26.3587	25.5817	25.885	23.7114	23.4117	26.8931	26.377	24.8925	25.5039	23.2928	26.4168	25.9611	25.4685
AGPAT3	1-acyl-sn-glycerol-3-phosphate acyltransferase gamma	Q9NRZ7	Q9NRZ7	43.38	0	6	6	6		15.4	15.4	15.4	32	21.6149	21.9407	21.1796	25.0248	22.4537	24.3661	23.6431	23.2441	23.4737	26.2771	23.3489	18.9357	23.5884	24.7016	24.4264	25.044	24.0855	21.492	23.4021	23.191	23.1106	23.8043	24.0687	23.5311	23.3928	24.4154	22.9362	22.911	24.5489	23.9355	20.4634	23.8494	20.4044	21.3146	24.1098	25.4261
AGPS	Alkyldihydroxyacetonephosphate synthase, peroxisomal	O00116	O00116	72.911	0	13	13	13		29.6	29.6	29.6	82	22.9343	24.6532	22.8244	24.6234	24.8362	25.4114	23.7838	25.8106	25.5931	25.8339	23.9783	23.5052	23.879	25.5729	23.4207	25.002	22.1074	25.391	25.3841	25.0487	24.4608	24.3456	24.5138	23.6782	22.6609	25.4852	23.3324	23.4744	25.4779	26.9467	23.1709	24.5905	21.4636	23.0007	24.256	26.4146
AGR2	Anterior gradient protein 2 homolog	O95994	O95994	19.979	0	12	12	11		63.4	63.4	57.1	421	28.1862	34.4589	28.7529	27.0764	28.4879	31.0272	29.7072	29.6355	28.3981	29.285	27.8364	20.578	28.6338	28.0206	28.669	28.3011	29.8582	31.0184	28.033	31.6041	28.072	28.9819	28.5896	28.1263	29.6312	29.1502	28.0607	25.1564	29.4766	30.7685	28.466	29.2445	20.3958	28.346	28.4276	32.9787
AGR3	Anterior gradient protein 3 homolog	Q8TD06	Q8TD06	19.171	0	11	10	10		57.8	51.2	51.2	278	25.8927	28.2074	26.8547	24.1595	27.7412	27.1774	27.981	22.0048	26.1883	25.4129	29.3175	20.6719	27.1475	21.4285	27.1698	24.0493	27.5758	27.7159	26.3329	29.2961	27.0711	28.0797	27.5504	28.5833	28.9511	27.8277	27.5316	21.471	28.7569	27.9473	24.8919	27.2546	22.3226	28.5685	29.3519	28.9724
AGRN	Agrin;Agrin N-terminal 110 kDa subunit;Agrin C-terminal 110 kDa subunit;Agrin C-terminal 90 kDa fragment;Agrin C-terminal 22 kDa fragment	O00468	O00468	217.32	0	56	56	56		36	36	36	1016	30.2922	27.5893	30.2202	26.0932	30.0641	28.3487	31.2926	23.5268	30.6865	28.8678	29.4139	28.8711	30.8189	27.7305	29.6841	26.3988	25.2487	26.6326	28.5589	28.5431	30.129	28.4262	29.4089	30.0233	26.2502	28.27	30.6898	28.041	29.6446	27.7034	30.1072	29.8138	22.3528	29.9126	30.5211	29.1833
AGT	Angiotensinogen;Angiotensin-1;Angiotensin-2;Angiotensin-3;Angiotensin-4;Angiotensin 1-9;Angiotensin 1-7;Angiotensin 1-5;Angiotensin 1-4	P01019	P01019	53.154	0	11	11	11		23.3	23.3	23.3	261	27.4287	26.6794	27.4449	25.9248	27.3265	24.8926	26.4483	27.2176	26.6549	25.027	27.2831	28.6957	26.9494	24.653	27.052	26.1332	27.4647	25.687	28.9604	27.7016	28.0595	27.848	28.6812	26.6596	27.257	26.8419	24.5858	26.127	27.5715	26.6	27.1403	27.1911	28.0635	26.5192	26.8884	25.3628
AHCY	Adenosylhomocysteinase	P23526	P23526	47.716	0	26	26	26		47.9	47.9	47.9	1183	29.5322	28.7825	29.6128	29.7914	29.6151	31.166	26.1599	31.2979	29.4551	30.9568	30.1913	28.6851	29.5562	30.319	28.8881	30.3947	29.568	29.1665	29.8244	30.4459	29.4001	29.9428	30.0172	32.0791	29.9609	30.0895	28.5538	29.3292	28.5897	30.8363	28.3415	29.6814	30.5975	28.8774	28.9232	30.4449
AHCYL1	Putative adenosylhomocysteinase 2	O43865	O43865	58.951	0	20	7	7		31.9	11.3	11.3	100	24.9581	26.0219	25.5122	25.0781	25.8226	25.1955	25.1185	26.5885	25.4707	24.9203	25.9889	22.2163	25.1363	25.4807	23.4943	21.6234	25.7566	25.1854	25.8323	26.289	25.3725	21.7098	25.7679	26.0191	26.1016	26.257	25.3046	25.9746	25.3756	26.045	20.7896	25.5211	20.6702	26.4046	25.4095	26.0812
AHCYL2	Putative adenosylhomocysteinase 3	Q96HN2	Q96HN2	66.72	0	24	24	11		35.8	35.8	18	348	26.9152	28.8748	27.9661	26.818	26.9426	27.9591	27.4547	29.9595	27.5606	27.2414	28.5278	23.4851	27.5901	27.5349	26.6687	25.837	27.4629	28.1673	26.5303	29.8321	27.1876	27.1395	27.0436	27.1617	27.3954	28.0442	27.602	27.1096	27.4745	27.4411	27.3301	27.7544	26.9157	27.8733	27.817	28.1898
AHNAK	Neuroblast differentiation-associated protein AHNAK	Q09666;P48552	Q09666	629.09	0	250	250	250		65	65	65	4622	30.2417	30.5276	31.9523	31.4566	32.7596	29.9379	31.2421	25.5315	30.2473	29.7571	32.5677	32.5806	32.2083	29.7643	30.0184	31.6535	31.4217	28.7237	32.0556	31.3741	31.6826	32.2689	31.541	30.3389	31.6421	31.3077	32.8908	31.7312	31.3809	30.8581	31.9533	29.6218	28.7153	31.5507	32.1525	30.9736
AHNAK2	Protein AHNAK2	Q8IVF2	Q8IVF2	616.62	0	24	24	24		16	16	16	28	21.7038	22.5542	21.8708	21.761	23.3649	22.2255	21.6663	22.0564	22.1545	22.9342	22.6409	22.3644	21.0874	21.3174	22.2404	24.1492	20.2736	21.6159	24.4827	23.5007	23.7291	24.8517	25.697	20.6178	21.0415	22.0826	20.7967	21.6632	26.3031	21.6367	21.9583	21.6161	21.6484	21.234	21.8699	22.1763
AHSA1	Activator of 90 kDa heat shock protein ATPase homolog 1	O95433	O95433	38.274	0	15	15	15		46.2	46.2	46.2	229	22.5349	27.0603	26.1826	28.0954	25.5373	28.2256	26.4444	26.7581	26.3644	28.0485	26.3624	23.3126	26.4831	27.5441	26.5875	28.0251	25.9299	26.9243	26.9343	27.941	26.6906	26.9339	26.7798	27.3343	27.0757	27.3807	25.2105	25.5381	27.8375	28.4281	25.2771	26.1265	23.3527	27.0585	25.669	26.6822
AHSG	Alpha-2-HS-glycoprotein;Alpha-2-HS-glycoprotein chain A;Alpha-2-HS-glycoprotein chain B	P02765	P02765	39.34	0	16	16	12		47.1	47.1	40.1	580	31.1619	30.592	31.1348	29.2342	30.8035	28.5768	30.5264	30.1251	30.6634	28.4857	30.4362	29.8809	31.3483	29.4182	30.0952	29.0173	29.6785	29.0634	31.8434	30.7114	31.252	30.8874	31.639	29.8676	29.9684	30.7775	30.2906	30.1476	30.0985	29.6049	31.3506	30.7308	31.2268	30.9567	30.58	29.1406
AIDA	Axin interactor, dorsalization-associated protein	Q96BJ3	Q96BJ3	35.023	0	6	6	6		27.1	27.1	27.1	12	21.5312	22.5228	22.7464	22.8329	21.9683	20.8327	21.6561	22.7295	22.1667	22.0845	21.3721	22.8413	21.9278	24.8985	21.9907	23.14	22.092	22.8277	24.4252	26.2527	23.9447	22.0627	24.5967	24.8871	24.0288	25.8322	22.0261	21.235	25.3248	25.4621	21.2717	22.5576	22.4576	24.4392	22.455	21.6066
AIFM1	Apoptosis-inducing factor 1, mitochondrial	O95831	O95831	66.9	0	23	23	23		39.8	39.8	39.8	300	21.945	27.5458	27.0275	26.9638	27.3099	27.1652	24.9573	27.7337	26.3414	27.7277	27.4121	25.2089	26.4242	26.347	26.987	27.6285	26.8407	26.9371	26.9106	28.3855	25.7323	26.6431	26.9379	28.1349	27.4917	28.1547	24.7958	27.2266	27.3063	27.2978	25.8272	27.7072	24.4375	22.6032	27.2024	27.839
AIMP1	Aminoacyl tRNA synthase complex-interacting multifunctional protein 1;Endothelial monocyte-activating polypeptide 2	Q12904	Q12904	34.352	0	15	15	15		55.8	55.8	55.8	234	25.3351	26.9208	26.0828	27.208	23.655	27.0857	26.5996	26.4818	26.0594	27.0772	27.1984	24.555	26.7098	27.5744	26.3862	26.986	23.4328	26.9328	21.9484	26.3989	25.3314	25.3312	21.3465	27.8831	24.3115	26.147	25.4333	26.2003	26.7108	28.0464	25.7468	26.8763	26.315	24.3659	26.7017	26.7744
AIMP2	Aminoacyl tRNA synthase complex-interacting multifunctional protein 2	Q13155	Q13155	35.348	0	10	10	10		42.2	42.2	42.2	212	24.3374	26.7246	25.8166	27.3353	26.1621	26.486	26.4969	27.4926	25.9774	26.6851	26.3797	25.7708	26.46	27.2493	26.284	27.0125	25.9301	27.0172	25.4969	27.005	25.2334	25.7237	25.9525	27.4097	25.8898	26.9564	26.2087	26.4987	26.4118	26.8903	25.7731	26.9488	26.5275	26.5029	26.3652	26.8909
AIP	AH receptor-interacting protein	O00170	O00170	37.636	0	16	16	16		55.8	55.8	55.8	260	24.4873	27.3713	27.1184	27.4826	27.0307	27.2533	26.889	26.0713	26.7552	27.0989	27.2435	22.2618	27.3546	27.7642	26.4445	25.9408	25.6786	26.2125	26.6699	26.7704	23.6538	23.7718	26.6151	26.7867	26.6487	26.7588	26.5769	27.4316	27.2745	27.3551	26.8838	26.5024	25.6443	27.7645	27.2657	27.5178
AK1	Adenylate kinase isoenzyme 1	P00568;Q9Y6K8	P00568	21.635	0	16	16	16		71.6	71.6	71.6	943	31.3054	29.4311	31.6548	28.6143	31.2708	29.4302	31.74	27.1708	31.0928	28.3566	30.727	29.671	31.4357	29.1211	30.2768	29.5985	29.9143	30.0194	30.2243	31.8924	31.0091	30.61	31.5053	28.8918	30.4156	29.8921	30.7581	29.4262	31.1253	29.7213	30.8551	29.2198	26.599	31.6771	31.0757	29.9411
AK2	Adenylate kinase 2, mitochondrial;Adenylate kinase 2, mitochondrial, N-terminally processed	P54819	P54819	26.477	0	18	18	18		60.7	60.7	60.7	924	28.7096	29.3833	29.4955	28.9328	29.2455	29.7254	30.0474	26.2676	29.5113	30.3317	29.6147	26.9135	29.5957	29.788	29.1412	29.5545	28.9185	29.7538	29.2052	30.0695	28.9814	28.745	29.0754	29.7876	29.2109	29.8178	29.2812	28.9728	29.9375	29.8082	28.5861	29.2682	27.3509	29.4025	29.4315	29.7794
AK3	GTP:AMP phosphotransferase AK3, mitochondrial	Q9UIJ7	Q9UIJ7	25.565	0	16	16	16		62.6	62.6	62.6	454	27.7582	28.0016	28.4124	27.8836	28.6161	28.4931	29.3251	27.0752	28.5815	27.9363	27.9499	27.7512	28.5868	27.8271	28.476	26.6749	28.6089	27.5162	28.1705	28.6539	28.3186	26.8789	28.6113	28.7652	29.171	29.1989	29.0946	28.5905	28.542	28.0509	28.0084	28.2123	25.5392	28.9163	28.8322	28.7083
AK4	Adenylate kinase 4, mitochondrial	P27144	P27144	25.268	0	13	13	13		71.3	71.3	71.3	128	22.1563	22.303	23.9204	26.7374	21.8214	25.3724	25.8329	24.1211	25.59	23.8541	24.3398	24.308	25.0124	26.9845	25.5433	28.0153	25.1076	23.0552	22.8824	20.1236	23.1401	22.7157	22.6602	25.8419	26.5985	25.259	25.2381	26.6905	23.3063	24.1661	20.9347	27.1834	21.8929	25.3033	26.2365	27.7126
AKAP12	A-kinase anchor protein 12	Q02952	Q02952	191.48	0	9	9	9		7.9	7.9	7.9	15	22.0717	21.0754	24.686	22.9378	21.3398	22.5395	23.0982	22.2628	21.819	21.353	25.0485	21.0274	24.2085	21.8443	22.5137	21.798	22.4187	23.7101	23.6808	23.257	21.1855	24.1691	24.5046	23.0851	24.4812	23.667	24.3058	23.2192	22.8347	23.0236	21.4384	22.4938	22.9189	22.9654	22.3921	21.492
AKAP2	A-kinase anchor protein 2	Q9Y2D5	Q9Y2D5	94.659	0	10	10	10		13.4	13.4	13.4	36	22.6876	21.9818	25.7242	22.4978	25.4786	22.4104	24.4486	21.6582	20.6967	23.5141	23.0793	21.7369	25.02	21.14	21.4308	21.8958	21.4025	22.1943	21.7333	21.5159	24.7972	22.6411	23.7987	23.9807	23.649	23.5913	24.1579	21.99	23.6949	24.2053	21.4482	21.9737	21.0277	24.4337	25.1788	22.8406
AKAP9	A-kinase anchor protein 9	Q99996	Q99996	452.98	0.00024845	7	7	7		1.6	1.6	1.6	14	22.1773	22.5423	21.3016	24.4511	24.3805	24.8675	21.6427	22.4122	21.8685	22.5086	22.244	22.2185	22.619	22.7664	22.6098	23.6707	23.2977	22.0811	25.0291	24.8675	23.528	19.4061	26.5473	25.7054	24.4088	24.1427	22.1385	20.4278	25.1193	23.897	21.7663	20.3233	20.4753	22.4392	21.1987	21.3784
AKR1A1	Alcohol dehydrogenase [NADP(+)]	P14550	P14550	36.573	0	22	22	22		71.4	71.4	71.4	1368	30.3636	30.7505	31.2055	31.462	30.5715	31.6147	31.1029	30.114	31.045	30.6891	30.9553	30.0474	30.8021	31.0504	30.0906	29.8144	30.7509	31.0398	30.5464	31.0118	30.5769	30.7871	30.2245	30.649	30.962	31.4861	30.9247	31.3074	31.0911	31.2804	29.9232	30.2889	29.712	30.8858	30.8639	31.5652
AKR1B1	Aldose reductase	P15121	P15121	35.853	0	18	18	17		59.2	59.2	59.2	1000	30.2547	29.6244	30.8598	31.4552	30.0774	30.5865	29.14	29.3014	31.0272	29.5118	30.6378	29.4225	30.5949	29.9886	29.5688	29.3736	30.2245	30.3011	30.5078	30.3269	30.5522	30.5058	30.4539	30.3423	30.4305	31.0952	29.8988	30.3992	29.2871	30.5236	29.948	29.5296	31.2167	30.0539	30.4176	31.5285
AKR1B10	Aldo-keto reductase family 1 member B10	O60218	O60218	36.019	0	22	22	13		68.7	68.7	41.1	158	22.8339	22.5347	21.8194	33.0252	22.2545	21.8564	21.2892	21.6824	20.7226	22.3489	21.9114	22.2259	20.9787	19.9253	22.372	21.9726	23.1795	23.5386	21.3885	24.6344	20.1887	21.7685	20.7379	21.9697	21.7936	23.2327	22.9467	22.0382	20.0155	22.5845	20.9883	20.8981	23.4304	22.5333	21.41	29.0657
AKR1C1	Aldo-keto reductase family 1 member C1	Q04828;P17516	Q04828	36.788	0	30	30	2		80.5	80.5	10.5	774	28.4109	26.9445	29.1831	33.7557	28.6662	29.0944	28.9894	22.3225	27.7054	21.113	29.7087	29.9184	28.1552	22.7571	27.7202	23.5818	29.3046	21.6574	27.4462	33.7174	29.1682	29.1713	28.7348	24.1697	29.8233	27.872	28.4794	27.2798	28.3543	26.8371	28.6483	28.6704	33.1326	28.6956	29.3534	28.8872
AKR1C2	Aldo-keto reductase family 1 member C2	P52895	P52895	36.735	0	28	6	6		83.3	25.7	25.7	132	23.3798	23.3861	21.6924	30.0711	24.5129	22.4501	23.4731	21.4272	22.3895	22.0237	27.3734	27.5582	20.9403	22.06	20.5031	23.3048	25.4616	21.9705	24.9615	31.0347	25.5956	27.2169	25.6469	24.2279	28.0933	25.7411	24.0903	22.0443	24.9316	21.8901	24.1822	25.5809	25.7269	24.8782	26.0161	23.355
AKR1C3	Aldo-keto reductase family 1 member C3	P42330	P42330	36.853	0	30	15	15		77.1	49.8	49.8	184	26.8044	25.0912	26.885	31.4055	26.4824	28.6855	25.8011	21.6182	26.2445	21.5149	26.458	27.2161	26.6411	21.4059	25.327	21.743	26.9744	22.9036	25.7742	29.5036	26.4919	27.3957	26.1203	23.4329	27.4229	26.9696	25.7099	25.3148	27.0959	26.2763	26.9172	26.2139	28.1597	26.9632	27.1886	27.6114
AKR1D1	3-oxo-5-beta-steroid 4-dehydrogenase	P51857	P51857	37.376	0	2	2	2		3.1	3.1	3.1	71	21.8031	22.1902	25.5336	30.6391	27.0744	27.8808	21.9555	21.4099	20.2081	21.607	26.4204	25.7268	24.8862	22.3194	21.9351	21.3802	23.1498	21.7378	22.4212	30.282	26.5945	27.0995	26.3155	23.3535	27.6948	25.6994	21.2388	22.2605	24.0283	21.4044	25.5159	25.0753	29.9725	26.5891	25.9468	20.9506
AKR7A2	Aflatoxin B1 aldehyde reductase member 2	O43488	O43488	39.589	0	17	17	12		47.9	47.9	36.2	720	29.0154	28.7591	29.3682	28.8651	29.0013	29.0729	29.2198	28.6606	28.7958	28.776	28.8473	28.0649	28.7801	28.2586	28.534	28.2878	28.8906	28.2658	29.1997	29.4768	28.8141	28.9744	29.3563	29.1658	29.5665	29.2723	29.1938	29.2379	29.2157	29.2671	28.8061	28.5287	28.0907	29.8625	29.0499	29.0199
AKT1	RAC-alpha serine/threonine-protein kinase	P31749	P31749	55.686	0	14	14	9		30.4	30.4	21.2	95	23.4959	24.9058	23.7723	25.8303	24.7159	25.1492	24.6759	23.9072	25.0497	24.7955	25.0227	24.8964	24.5213	25.0203	24.5065	21.1328	23.8304	23.2971	24.3214	26.0828	23.2572	23.9005	24.7967	25.4704	25.2128	26.1029	24.6614	24.8729	25.0064	25.6142	23.5998	24.6331	24.5259	25.1321	24.7209	24.6369
AKT2	RAC-beta serine/threonine-protein kinase	P31751	P31751	55.768	0.0014589	5	2	2		9.1	3.7	3.7	31	22.0616	23.1576	22.0204	22.5093	23.2651	21.8087	21.9015	22.9058	21.9938	21.7545	22.415	23.0468	22.487	22.3129	22.4663	22.2164	22.0175	22.5516	20.057	24.1331	20.6203	23.5857	22.2079	22.9553	22.4969	23.7872	22.962	22.9022	23.2547	23.2236	21.7619	22.6434	22.2984	23.4712	20.5344	22.5064
ALAD	Delta-aminolevulinic acid dehydratase	P13716	P13716	36.294	0	12	12	12		42.7	42.7	42.7	59	28.7148	22.3654	22.4355	22.5523	23.0848	23.1622	22.1335	21.4991	21.7546	22.3141	21.6937	24.2297	22.5585	22.1867	21.2075	27.6796	22.8949	22.6469	26.6115	24.8105	26.3194	24.9053	29.7174	23.8683	22.7852	24.3122	21.9669	20.4879	23.2831	22.353	21.4858	21.2896	21.4932	21.6623	21.4825	21.3172
ALDH16A1	Aldehyde dehydrogenase family 16 member A1	Q8IZ83	Q8IZ83	85.126	0	12	12	12		19.7	19.7	19.7	112	26.2478	26.2138	24.8656	23.8221	25.9377	25.609	25.4018	26.8321	26.4153	25.4289	26.2159	25.2455	26.0276	25.8183	25.9887	25.8328	24.9476	25.0768	26.196	26.8658	25.9993	26.2228	26.9542	23.6371	25.6935	27.181	24.8159	26.3448	25.5087	25.7175	25.2083	25.9794	25.9378	27.3695	25.975	27.6418
ALDH18A1	Delta-1-pyrroline-5-carboxylate synthase;Glutamate 5-kinase;Gamma-glutamyl phosphate reductase	P54886	P54886	87.301	0	37	37	37		41.8	41.8	41.8	376	23.9727	28.5184	22.439	27.874	23.5601	29.4766	23.6797	26.9825	22.9593	28.6793	27.3674	20.6463	22.9948	28.3744	23.412	25.1763	25.6849	28.2817	24.5424	29.0115	22.0467	24.8639	22.9013	30.6293	27.6407	27.838	24.6354	27.7295	27.9519	29.1827	19.8558	26.5338	25.1571	23.7422	20.2861	25.9661
ALDH1A1	Retinal dehydrogenase 1	P00352	P00352	54.861	0	36	32	32		66.3	62.7	62.7	2180	32.4443	31.3464	33.1996	31.6772	32.3011	32.1493	31.8019	23.213	32.6493	30.673	32.1414	31.0687	32.3652	30.2596	31.3872	30.0571	31.5173	30.6608	32.1276	32.1002	32.7812	32.1463	32.7327	29.5485	31.7718	32.5535	31.4481	31.5781	30.9587	31.6617	32.7423	30.1267	23.789	32.5854	32.6518	32.8771
ALDH1A2	Retinal dehydrogenase 2	O94788	O94788	56.723	0	14	10	10		27.8	23.2	23.2	33	20.5799	22.6009	25.1638	21.3457	21.8905	22.6931	24.1111	22.4863	23.4449	20.1461	21.4174	24.3092	23.4329	21.7973	23.7856	21.8056	21.711	21.046	25.0727	22.1139	24.0211	21.578	24.3889	20.991	24.0536	23.4496	24.932	21.6372	24.2457	22.4009	20.858	23.0873	22.4365	26.5215	24.0988	22.4651
ALDH1A3	Aldehyde dehydrogenase family 1 member A3	P47895	P47895	56.108	0	16	13	13		30.9	27.5	27.5	45	22.3256	26.2825	22.1815	25.78	22.0035	22.9147	21.5682	24.0149	22.601	23.1425	22.9402	22.565	21.3995	24.3579	27.1777	23.409	24.7858	22.2075	23.2172	22.3261	21.7817	21.0783	22.9604	23.5049	24.3764	25.2076	23.0019	27.9995	23.5636	23.5224	21.957	23.7798	22.2016	21.287	22.3528	22.4517
ALDH1B1	Aldehyde dehydrogenase X, mitochondrial	P30837	P30837	57.206	0	23	21	19		44.5	42.7	39.8	278	23.6755	27.4689	23.957	27.8453	26.5077	27.5709	24.2775	25.5422	25.9981	27.6885	27.3701	26.7691	23.6248	27.5808	27.2671	23.1801	26.8644	27.723	25.7791	27.1527	26.5945	28.7191	26.0044	27.9442	28.0503	27.5107	26.7466	28.6181	26.6881	28.8124	28.1963	27.1426	21.8763	26.2114	26.622	27.1612
ALDH1L2	Mitochondrial 10-formyltetrahydrofolate dehydrogenase	Q3SY69	Q3SY69	101.74	0	24	24	20		30.1	30.1	25.8	147	22.5723	22.0069	21.9474	28.4732	22.1786	27.4868	21.0258	22.3791	21.5062	26.1785	22.7593	24.6401	23.7988	27.2441	25.0016	24.0467	26.4848	25.0848	25.6217	25.7414	22.6328	22.0939	22.1302	21.8679	27.2981	28.3596	24.8639	28.3091	24.58	27.3843	21.783	23.8385	21.1026	24.3758	24.3821	23.986
ALDH2	Aldehyde dehydrogenase, mitochondrial	P05091	P05091	56.381	0	40	40	35		63.8	63.8	60.9	1936	32.7001	31.3238	32.4315	30.6848	32.2606	31.7493	32.2047	30.1958	32.9843	31.5105	32.1118	31.3631	32.4175	31.4509	32.1554	30.7227	31.3201	31.206	31.8504	31.7924	31.9491	31.4393	32.4926	29.8733	31.3915	31.7753	32.2824	30.7694	32.1409	31.3933	31.8626	31.1154	30.0483	32.1006	33.1923	32.2861
ALDH3A1	Aldehyde dehydrogenase, dimeric NADP-preferring	P30838	P30838	50.394	0	27	27	26		61.8	61.8	59.2	310	26.1105	26.5063	27.7474	32.8553	29.331	25.5266	26.1759	24.9366	25.9088	25.4822	25.2116	21.6214	25.5901	24.6761	25.6514	20.6723	30.0537	24.9928	25.9803	34.6099	26.1577	28.8233	24.888	24.3191	30.2165	28.167	24.9565	24.5737	26.2339	25.0109	27.2493	28.5885	24.3112	26.1736	26.0847	28.0833
ALDH3A2	Fatty aldehyde dehydrogenase	P51648	P51648	54.847	0	20	19	19		33	30.5	30.5	388	26.9328	27.1745	28.5434	27.5266	27.9509	25.926	27.7732	24.7255	27.8943	27.0174	27.2732	26.5677	27.985	25.9783	27.6392	25.5525	26.8641	27.0764	27.7565	29.6776	27.7492	27.3427	27.5439	25.8358	28.0105	28.0889	27.1037	25.8886	27.8731	27.3971	27.7003	27.1942	24.9237	27.9086	28.2042	27.8658
ALDH3B1	Aldehyde dehydrogenase family 3 member B1	P43353;P48448	P43353	51.839	0	7	6	6		17.1	14.5	14.5	34	23.7009	21.4201	25.7354	22.0463	24.4269	21.7525	23.9808	25.2939	24.3955	22.5304	22.0959	21.8678	24.1131	23.3608	22.8704	21.6491	22.7169	22.3239	23.3572	26.0951	24.1199	23.8186	24.4446	22.3993	24.1303	24.1144	21.4543	21.9815	23.6134	22.717	24.5004	23.8054	25.5023	23.6329	25.0473	24.2703
ALDH4A1	Delta-1-pyrroline-5-carboxylate dehydrogenase, mitochondrial	P30038	P30038	61.719	0	17	17	17		30.4	30.4	30.4	297	23.7908	26.579	26.9716	26.1245	27.3799	26.9179	27.4083	26.407	26.7595	28.6049	26.6557	25.8585	26.6518	25.804	26.8153	26.53	26.5182	26.3434	26.9516	27.7264	21.8764	21.051	26.0257	26.1419	27.4239	27.601	26.2552	26.1662	27.0121	26.3186	24.8035	25.9107	27.315	26.649	26.7162	27.1095
ALDH5A1	Succinate-semialdehyde dehydrogenase, mitochondrial	P51649	P51649	57.214	0	9	9	9		19.4	19.4	19.4	84	24.1005	23.6398	25.5751	23.8867	24.6246	25.191	22.4854	23.629	24.1444	25.7403	25.7381	21.3522	25.6527	24.9964	21.3429	24.3549	23.4237	21.7564	25.6848	26.4822	25.0419	24.6378	24.62	24.9168	24.5269	25.9509	22.0704	23.1229	22.2646	26.3944	22.9681	22.899	22.5536	24.1051	25.1984	24.7196
ALDH6A1	Methylmalonate-semialdehyde dehydrogenase [acylating], mitochondrial	Q02252	Q02252	57.839	0	24	24	24		48.8	48.8	48.8	734	28.6696	28.3961	29.6395	27.7052	28.6873	28.5317	29.9093	27.5117	28.8846	29.2129	28.3314	27.6896	29.0248	28.0496	28.6639	27.2736	28.5262	28.5882	28.8716	30.1506	28.6592	28.8726	28.8598	28.0641	28.9754	29.3302	28.7183	28.2717	28.9233	28.9152	28.7645	27.6172	24.1643	29.0117	28.9073	28.9539
ALDH7A1	Alpha-aminoadipic semialdehyde dehydrogenase	P49419	P49419	58.486	0	23	23	23		53.1	53.1	53.1	698	28.1831	28.0578	28.9087	27.5836	28.3267	28.2119	28.9499	27.4664	28.5119	29.3399	28.2425	27.1688	28.32	28.5534	27.8987	24.4852	28.2103	27.9214	28.4629	29.3225	28.4706	28.2098	28.5979	30.0362	28.6715	28.7309	28.4021	28.3296	28.8245	28.94	28.7888	28.0645	27.4668	28.955	28.7386	28.4066
ALDH9A1	4-trimethylaminobutyraldehyde dehydrogenase	P49189	P49189	53.801	0	27	27	27		49.8	49.8	49.8	847	29.8308	28.9947	30.3345	28.9825	29.3726	29.7962	27.6271	29.2324	29.3467	29.7881	29.8363	29.5625	29.0857	29.2803	28.6076	29.3658	29.2333	28.0262	29.8091	30.2805	30.0157	29.448	29.945	29.7583	29.725	29.9246	28.4118	29.2631	28.5786	29.7474	28.6493	29.2389	29.4117	29.3603	28.9015	29.5733
ALDOA	Fructose-bisphosphate aldolase A	P04075;P05062	P04075	39.42	0	45	45	37		94.5	94.5	78	3421	32.8701	33.5354	33.0538	33.7425	32.7325	33.485	32.5754	33	32.918	33.8425	33.203	32.1871	32.7938	33.8226	32.6077	33.3959	33.0376	33.8973	32.7208	33.9195	32.9201	32.9534	33.2779	32.9883	33.2393	33.0919	32.7638	33.34	33.0605	33.3754	32.5813	33.8121	33.0459	33.035	32.7929	33.5164
ALDOC	Fructose-bisphosphate aldolase C	P09972	P09972	39.455	0	23	15	15		67.3	53.6	53.6	499	29.7494	30.5009	30.095	30.707	28.6744	29.8802	29.3491	29.5714	29.6902	30.0938	29.8824	28.9693	29.6985	30.2738	29.217	30.28	29.9943	30.0137	28.5989	29.3937	26.3594	30.0697	29.8673	29.7309	30.1	29.8427	29.197	30.3906	26.8874	29.6514	29.4511	29.8949	28.6621	29.9714	29.9245	30.1625
ALG1	Chitobiosyldiphosphodolichol beta-mannosyltransferase	Q9BT22	Q9BT22	52.518	0	4	4	4		9.3	9.3	9.3	13	22.4177	20.8823	21.494	24.174	22.3346	23.9218	20.7652	23.2048	22.0069	20.6447	21.0494	21.2723	21.8737	24.2219	21.8003	21.7747	22.9845	24.7606	24.2671	21.988	22.4913	21.4356	22.8139	21.717	24.1045	25.0934	22.8843	22.7246	24.1491	23.9909	23.4679	24.6519	23.6714	20.8743	21.1639	24.7881
ALG11	GDP-Man:Man(3)GlcNAc(2)-PP-Dol alpha-1,2-mannosyltransferase	Q2TAA5	Q2TAA5	55.65	0.00025233	4	4	4		8.3	8.3	8.3	32	21.0261	22.3462	23.0056	23.4559	22.1181	22.5114	22.2397	22.225	23.2798	20.6466	22.1726	21.782	22.2468	22.1922	21.4832	23.1087	22.1514	20.9784	23.7287	23.428	22.2635	20.5461	21.4574	23.3101	23.0068	23.3915	22.6957	22.9701	23.0125	23.0775	23.3471	21.2883	23.0107	22.5898	20.7734	23.6989
ALG2	Alpha-1,3/1,6-mannosyltransferase ALG2	Q9H553	Q9H553	47.091	0	13	13	13		35.6	35.6	35.6	69	22.6619	22.9731	20.3303	26.2926	24.4964	26.198	25.7985	25.0417	25.4019	24.9449	25.0472	21.2019	25.443	25.4601	24.7362	24.8414	24.8881	24.7948	25.496	26.9697	24.5872	25.9875	25.9546	24.9438	26.3726	26.8957	24.3819	25.1668	27.0504	27.3139	21.2249	22.3162	22.3085	23.2839	24.8116	26.8258
ALG3	Dol-P-Man:Man(5)GlcNAc(2)-PP-Dol alpha-1,3-mannosyltransferase	Q92685	Q92685	50.126	0.00043975	3	3	3		7.5	7.5	7.5	4	23.6905	22.1425	22.0359	22.0181	21.8125	23.5214	21.7126	21.708	23.2164	20.0867	21.9734	20.3163	21.625	21.7134	21.7984	24.327	20.6792	22.0389	25.488	26.7514	25.8251	24.3311	23.2559	27.1764	26.6991	26.4262	26.658	22.7415	25.322	25.9009	24.0215	21.7855	21.7726	23.0652	20.6829	21.3509
ALG5	Dolichyl-phosphate beta-glucosyltransferase	Q9Y673	Q9Y673	36.946	0	7	7	7		28.4	28.4	28.4	127	22.6607	26.5536	24.42	26.9686	25.2811	27.0786	23.4661	24.142	24.7788	26.601	24.7705	20.4017	23.9807	25.5941	24.3446	25.0786	25.8253	25.3502	24.2315	26.0358	24.2601	25.9606	25.0619	24.837	26.1793	27.4648	25.3676	25.9259	25.9394	26.9536	22.5276	24.8668	22.7208	25.434	22.6958	25.5565
ALOX15	Arachidonate 15-lipoxygenase	P16050	P16050	74.804	0	7	7	7		11.3	11.3	11.3	29	21.3678	23.4634	25.4182	24.7732	22.1865	21.7515	21.5563	21.7946	22.6841	22.3198	22.26	21.0351	23.9668	23.3031	22.8255	23.022	24.6406	21.8034	21.9951	22.2076	21.8089	24.9118	21.5633	21.1908	24.2306	24.4149	22.2074	21.8202	22.7362	21.2634	24.9176	23.7449	22.274	25.7976	25.693	23.9952
ALOX15B	Arachidonate 15-lipoxygenase B	O15296	O15296	75.856	0	6	6	6		10.2	10.2	10.2	19	22.242	21.2427	22.6862	22.5676	22.7424	22.7043	21.4661	21.5747	23.4046	23.3798	22.8205	21.311	23.1812	22.3996	21.7116	21.8377	21.8516	21.4449	22.9117	26.6918	23.9774	21.6546	22.4764	22.5929	21.3281	24.0458	24.6271	23.4825	21.6619	23.5615	22.0595	23.5091	22.9391	22.9462	24.0082	21.7325
ALOX5	Arachidonate 5-lipoxygenase	P09917	P09917	77.982	0	24	24	24		36.5	36.5	36.5	198	25.903	26.5155	27.5667	24.0085	25.8039	25.1966	26.8073	29.3574	27.4632	22.5237	24.8349	21.8087	26.6686	24.6474	27.9774	25.7376	23.6075	26.3187	26.698	24.6161	23.0362	24.4067	25.6958	22.0609	23.8597	25.6917	21.6839	23.9177	25.8078	25.233	25.042	28.2714	29.0795	25.4269	27.0924	26.6037
ALOX5AP	Arachidonate 5-lipoxygenase-activating protein	P20292	P20292	18.157	0	3	3	3		11.8	11.8	11.8	133	28.2316	26.184	27.9103	26.2797	27.7251	22.0318	28.118	29.4068	28.1125	26.4564	26.5263	26.3736	27.0913	26.3701	28.4956	20.538	26.8998	28.9295	28.6332	26.9284	27.4235	27.1414	27.7277	25.2202	27.1709	27.7381	27.3173	26.8195	28.0746	26.8917	26.7941	27.9952	29.0301	27.0396	27.5691	27.8751
ALYREF	THO complex subunit 4	Q86V81	Q86V81	26.888	0.00043745	1	1	1		4.3	4.3	4.3	26	24.368	22.1185	22.8498	24.1815	22.0523	23.0416	23.0989	23.0973	22.5081	26.0007	20.8618	21.2359	24.2676	25.8982	21.7835	24.4737	23.4773	25.0385	24.6983	23.8332	21.221	21.7998	22.9703	22.423	22.0551	22.9853	24.9021	25.3933	20.2388	23.9591	20.2735	22.0081	25.3517	22.057	22.6008	25.114
AMBP	Protein AMBP;Alpha-1-microglobulin;Inter-alpha-trypsin inhibitor light chain;Trypstatin	P02760	P02760	38.999	0	20	20	19		55.1	55.1	53.1	629	30.6081	29.7835	31.3985	29.3927	29.6926	27.154	30.5135	30.2537	30.3964	29.2758	30.395	30.3906	30.7544	28.0756	29.9851	27.2419	30.2544	29.3331	31.2282	29.6731	30.4245	29.637	30.0625	29.0881	29.203	29.1374	29.884	29.9541	28.9841	28.5168	31.1581	29.6126	28.5854	29.241	30.028	28.8346
AMPD2	AMP deaminase 2	Q01433	Q01433	100.69	0	11	11	11		10.9	10.9	10.9	29	22.6545	21.8084	22.0299	25.3736	21.6918	23.9592	22.4076	20.5884	20.9963	23.0787	23.0979	23.0409	20.9732	23.9028	22.7779	21.9537	21.8487	22.133	23.2134	24.9711	21.6036	23.7568	23.908	25.0469	21.9185	23.7585	23.6645	23.5333	23.2533	23.3938	20.9372	22.2173	23.6843	21.6772	22.6553	22.0851
AMPD3	AMP deaminase 3	Q01432;P23109	Q01432	88.811	0	21	21	21		27	27	27	86	22.3343	26.0807	20.526	26.7304	23.8902	26.3766	24.1865	28.9321	22.1008	24.6304	21.0809	22.0672	23.4244	26.1373	24.3344	26.2601	24.2859	25.9301	26.7371	26.2153	24.8605	28.4807	25.7901	25.0922	24.8931	27.7316	22.9715	26.8915	23.5738	26.3554	23.6934	26.6783	29.5875	25.7058	24.7184	26.4651
ANG	Angiogenin	P03950	P03950	16.55	0	10	10	10		58.5	58.5	58.5	57	22.1832	21.6697	27.4044	24.3137	23.4584	22.8065	24.3627	25.4932	25.0962	24.5093	24.6463	25.3371	24.8653	22.6817	23.6984	24.2135	25.0468	21.6324	30.0863	26.5993	27.6749	24.9315	21.167	22.4914	26.455	26.8717	20.027	24.803	20.989	22.2162	25.3597	20.5534	22.541	22.2968	24.2531	22.0846
ANGPTL2	Angiopoietin-related protein 2	Q9UKU9;O95841	Q9UKU9	57.104	0	15	15	14		32	32	29.8	49	20.6286	23.5761	23.9965	24.7787	22.4887	23.5412	23.4269	25.3456	21.6349	24.6004	25.0342	23.6724	24.0735	23.885	22.2038	20.9561	21.5953	25.2653	25.7822	22.7088	20.2904	23.9998	21.7129	26.0661	25.2457	23.6733	22.8611	23.8875	22.7518	24.2483	24.1301	26.1581	22.0414	23.0497	23.7988	21.8465
ANK1	Ankyrin-1	P16157	P16157	206.26	0	81	81	76		51	51	48.8	1233	32.564	25.6651	28.2317	23.7266	31.1591	23.388	28.7263	24.4848	29.9011	23.726	27.946	29.5907	29.8564	23.265	27.6046	30.5776	21.8777	23.2277	31.7982	29.4868	30.9909	27.26	33.4107	27.9643	26.3726	26.0831	29.3932	22.4697	30.3836	27.2882	29.392	22.2571	25.7907	30.2535	28.8978	23.4717
ANK2	Ankyrin-2	Q01484	Q01484	433.71	0	18	12	12		5.4	4	4	50	23.2315	26.7774	21.5106	21.5319	22.2082	23.1672	24.0011	20.6196	21.6269	22.3777	25.2025	25.0277	23.7754	24.1	21.5382	20.9286	24.2254	21.8243	24.7984	24.8264	25.4085	24.4925	24.8675	22.2428	24.9637	25.268	24.8827	24.8534	25.9774	22.7117	21.387	21.9097	21.5129	26.1861	24.6891	23.4599
ANK3	Ankyrin-3	Q12955	Q12955	480.4	0	25	20	19		6.8	5.9	5.6	82	22.7685	25.4478	25.5273	22.4437	24.4778	25.0195	25.5495	22.8417	24.9898	23.8327	24.091	19.9279	25.204	22.3636	23.5055	24.2485	25.5975	22.5527	22.8808	24.7207	21.0429	25.0228	24.5066	23.9935	25.8387	24.2012	21.3137	23.1751	25.218	23.6718	23.7499	20.7076	22.1802	26.7442	25.2664	23.9369
ANKFY1	Rabankyrin-5	Q9P2R3	Q9P2R3	128.4	0	25	25	25		27.7	27.7	27.7	314	25.1003	27.2418	26.8866	27.1027	26.6404	26.7491	27.6446	26.7657	27.3326	26.6193	26.9023	25.6876	27.5942	27.4262	26.8588	25.3032	23.7187	27.1663	26.6795	27.727	25.9401	26.814	27.0972	25.5249	27.2333	27.5387	27.1969	27.3388	27.7036	26.8364	25.9843	25.4195	26.3864	27.6851	27.5154	27.3841
ANKRD13A	Ankyrin repeat domain-containing protein 13A	Q8IZ07;Q6ZTN6	Q8IZ07	67.618	0	6	6	6		9	9	9	45	21.4959	23.2307	23.6121	23.8063	20.8407	21.5702	23.8554	24.8132	23.413	22.9766	23.0238	22.1361	23.9369	23.3439	23.2778	20.9674	22.2952	24.033	24.1181	23.9622	23.8078	24.8926	24.0418	20.7903	22.6096	23.0745	21.1095	21.7009	24.4428	25.2834	23.443	22.9956	21.93	21.7622	23.7222	23.9049
ANKRD22	Ankyrin repeat domain-containing protein 22	Q5VYY1	Q5VYY1	21.848	0	4	4	4		19.4	19.4	19.4	37	23.3581	23.9943	23.2294	23.8415	21.0727	23.511	21.9866	25.691	21.117	24.7839	22.2295	22.1174	22.9115	26.7016	20.9631	25.3812	22.7899	26.7295	21.196	23.6566	22.207	21.4568	22.2545	20.1024	21.7762	23.2395	21.6334	22.8223	22.5383	25.1985	21.517	21.7874	24.703	22.0953	22.0752	23.7386
ANKRD44	Serine/threonine-protein phosphatase 6 regulatory ankyrin repeat subunit B	Q8N8A2	Q8N8A2	107.6	0	15	15	14		17.9	17.9	16.9	90	22.4754	23.8435	23.7197	25.5293	24.4503	25.1625	23.8253	24.4232	24.3438	23.8858	24.0021	21.8477	24.0917	25.9336	24.2819	23.386	23.4918	23.4772	24.4628	25.5282	24.2861	24.0522	24.9395	23.5266	25.0587	27.1384	24.1782	24.2386	23.9054	24.2232	24.1733	24.3382	25.0406	25.4306	23.702	24.7933
ANO10	Anoctamin-10	Q9NW15	Q9NW15	76.328	0.00025913	4	4	4		5.2	5.2	5.2	21	22.4507	21.615	27.2629	22.8919	26.3145	23.7634	21.6178	21.5721	21.7227	21.184	22.6181	21.2851	19.7266	21.9512	21.9693	22.0805	22.3352	22.698	21.2552	24.9927	21.7312	22.0071	21.9009	22.7662	20.0517	23.0568	21.2551	21.9043	21.9013	21.3104	21.7206	22.3577	23.391	26.0665	25.509	21.5467
ANO6	Anoctamin-6	Q4KMQ2	Q4KMQ2	106.16	0	18	18	18		23.6	23.6	23.6	98	25.4802	21.6989	26.1646	24.1056	25.275	22.456	25.9572	22.7891	26.3536	22.9375	25.541	21.5771	25.5424	24.0071	24.8011	23.0994	23.3099	22.925	25.0914	26.0179	26.2974	25.7559	26.8769	23.914	23.8379	25.977	25.3642	23.806	24.9869	24.9602	25.1422	21.4005	25.021	26.078	26.1074	25.3566
ANP32A	Acidic leucine-rich nuclear phosphoprotein 32 family member A	P39687;O95626;O43423	P39687	28.585	0	6	5	5		23.7	23.7	23.7	79	22.0583	23.8633	23.9204	26.5344	24.4059	26.1381	23.4626	25.6683	24.3316	25.7922	25.6575	24.4202	24.6253	26.9456	24.6205	27.1009	25.1176	25.3935	25.114	26.5909	24.8799	24.6532	25.2931	27.05	25.0931	25.691	21.2345	26.0064	24.9412	26.3531	23.8978	25.4603	22.7522	25.0328	25.227	25.9648
ANP32B	Acidic leucine-rich nuclear phosphoprotein 32 family member B	Q92688	Q92688	28.787	0	8	8	7		31.9	31.9	31.9	205	22.5997	27.3624	21.8055	28.4997	25.0453	27.9919	24.2334	27.0494	25.612	27.6316	26.7056	25.5329	26.747	29.1074	27.1259	28.0642	25.3216	27.0679	26.8417	28.1889	26.6606	26.9146	26.8299	29.6089	26.5689	27.2496	23.0114	27.7595	26.543	28.5756	21.4572	27.4765	27.0898	26.8105	25.1069	28.3614
ANP32E	Acidic leucine-rich nuclear phosphoprotein 32 family member E	Q9BTT0	Q9BTT0	30.692	0	7	7	7		32.1	32.1	32.1	39	22.9753	22.7306	21.3563	26.7148	21.9872	22.4912	22.0293	27.9198	22.2592	26.1955	22.5278	21.4093	21.6895	26.6736	22.0667	27.3924	23.2996	22.5104	25.4757	25.9022	21.3866	21.1213	20.5117	26.7632	21.572	25.9349	21.4361	23.4858	23.1936	24.9846	22.2871	21.1271	26.6339	26.1376	21.6857	22.0507
ANTXR1	Anthrax toxin receptor 1	Q9H6X2	Q9H6X2	62.788	0	3	3	3		6.4	6.4	6.4	21	21.922	24.0651	22.0193	24.0602	22.2469	22.1797	22.3692	23.6285	22.4156	23.7935	22.463	21.6381	23.2152	23.1957	20.5302	23.2463	20.3331	23.818	21.2263	21.6996	24.153	23.0625	23.5495	23.917	22.5099	22.9544	23.8834	23.6708	23.9549	22.8349	21.3746	22.1498	22.6364	20.9165	23.1819	24.4951
ANXA1	Annexin A1	P04083	P04083	38.714	0	45	45	45		87.3	87.3	87.3	2872	33.3517	32.2241	32.9864	32.6545	33.0872	32.5466	33.0358	32.3839	33.1504	31.8569	32.8246	33.121	33.1946	33.5339	33.3248	34.0254	32.8108	33.6537	33.038	32.7399	33.379	32.974	33.3517	31.8675	32.9233	32.6225	33.1661	32.5197	33.9032	34.8752	32.9746	33.6421	33.2685	33.6428	33.6901	32.7282
ANXA11	Annexin A11	P50995	P50995	54.389	0	31	31	30		42.2	42.2	42.2	1223	30.1357	30.0809	30.1866	30.0506	30.1928	30.1777	30.192	31.0025	30.1839	29.44	29.9478	29.6176	30.0046	29.8293	30.2257	29.573	30.0431	30.2316	30.0705	30.479	29.9997	30.3095	30.4064	30.0052	30.4553	30.4492	30.0426	29.9218	30.3003	30.2265	30.0471	30.2377	31.2192	30.4706	30.6044	30.4809
ANXA13	Annexin A13	P27216	P27216	35.415	0.00023596	3	2	2		7.9	5.1	5.1	12	22.5108	21.4412	23.5619	20.8453	20.9837	22.988	21.3811	21.54	20.5719	23.5653	23.3913	21.2033	20.4347	22.7289	20.8276	22.076	21.7363	22.1367	23.9084	21.1123	24.9875	24.8111	24.5899	23.0828	22.0099	21.4123	22.545	23.6304	25.7218	24.3503	19.9009	21.8536	23.6451	23.3472	22.1241	22.4446
ANXA2;ANXA2P2	Annexin A2;Putative annexin A2-like protein	P07355;A6NMY6	P07355;A6NMY6	38.604	0	50	50	50		85.8	85.8	85.8	5113	36.0128	34.9253	35.7643	34.9871	35.3286	34.4238	35.5643	31.5735	35.4092	34.3086	34.7171	35.3561	35.5916	34.3693	35.5863	35.0601	35.024	34.6989	34.7749	34.6424	35.5506	34.7638	35.5952	34.0607	35.1382	34.7172	35.5548	34.6961	35.3928	34.3278	35.21	34.9123	32.7243	35.5898	36.2793	35.5042
ANXA3	Annexin A3	P12429	P12429	36.375	0	38	38	38		71.8	71.8	71.8	1504	32.0156	28.2829	31.7167	25.9297	31.1697	29.9337	31.1699	31.6337	31.5139	27.9455	30.0654	28.3269	31.4088	28.409	31.158	30.6919	29.1225	28.875	30.9824	30.065	31.8199	29.5999	31.6168	31.2542	29.8839	30.2365	30.5925	28.4852	30.9764	29.8854	31.4388	30.8653	32.8708	31.815	31.6862	30.8714
ANXA4	Annexin A4	P09525	P09525	35.882	0	33	33	33		69.6	69.6	69.6	1329	31.1713	30.4572	31.7306	30.8181	31.3305	31.2789	31.177	30.8167	31.4088	30.1327	31.1727	30.9326	31.255	30.251	31.1248	31.0758	31.0302	30.6142	30.8753	31.9257	31.2037	30.9238	31.5067	31.6286	31.3592	31.2826	30.911	30.5787	31.2844	30.8354	31.1037	31.0121	30.9188	31.4557	31.8063	32.1911
ANXA5	Annexin A5	P08758	P08758	35.936	0	35	35	35		88.4	88.4	88.4	1918	33.1586	32.6835	33.3363	32.6545	33.2473	32.7331	32.8888	31.0382	33.1165	32.4398	33.4232	32.7093	32.9293	32.6692	33.08	32.2569	32.7957	32.6104	33.2338	33.1484	33.4101	33.1817	33.5943	32.9238	33.3945	33.1478	33.2023	33.0257	33.284	32.8699	33.0096	32.8865	31.1015	33.3601	33.4896	32.8534
ANXA6	Annexin A6	P08133	P08133	75.872	0	72	72	72		82.9	82.9	82.9	4432	32.8082	31.7281	32.9032	32.5447	33.1556	32.9469	31.5132	32.4593	32.9664	32.3573	31.8946	31.7977	32.4859	32.7794	32.7987	32.1645	33.0755	32.0683	33.2368	33.1963	33.3147	33.7168	33.6765	32.863	33.5001	33.558	32.7782	33.3627	32.14	33.2921	32.7532	32.8047	33.0762	32.6201	33.1968	32.8051
ANXA7	Annexin A7	P20073	P20073	52.739	0	24	24	24		44.3	44.3	44.3	930	29.3753	29.7215	29.3592	29.2094	28.8627	29.6005	29.0343	28.5864	29.2531	29.3753	29.0045	28.6363	29.079	29.1112	29.1822	29.0597	29.3429	29.2516	29.2288	29.5473	29.3035	29.3471	29.3657	29.341	29.5128	29.5398	29.3187	29.4241	29.316	29.102	29.0386	28.9358	29.3405	29.5287	29.3169	29.2576
ANXA8;ANXA8L2	Annexin A8;Annexin A8-like protein 2	P13928;Q5VT79	P13928;Q5VT79	36.881	0	19	19	19		60.2	60.2	60.2	100	22.4302	22.3779	22.0797	26.5515	21.9238	21.7059	23.4264	21.8669	22.7364	21.8462	20.675	22.1857	22.4505	20.6246	26.0312	28.9535	24.9889	22.184	26.92	21.2514	25.8417	23.4496	25.5274	23.2153	26.8181	24.4851	21.45	23.0706	24.6387	23.0317	24.08	25.7357	22.5831	23.0073	25.3106	23.8174
AOC3	Membrane primary amine oxidase	Q16853;O75106	Q16853	84.621	0	27	27	27		44.7	44.7	44.7	832	30.9441	27.1923	31.4475	28.3121	30.4363	28.2885	30.9559	21.4417	31.2047	27.2329	30.4788	32.8383	31.3074	26.3722	29.9727	22.9229	29.8956	26.0364	30.093	29.8371	31.1901	31.8127	31.2148	27.9935	29.6637	30.526	30.0851	29.3488	30.2771	29.035	30.7274	21.7709	21.6285	30.2598	31.0496	29.1625
AP1B1	AP-1 complex subunit beta-1	Q10567	Q10567	104.64	0	41	17	17		40.4	22.1	22.1	406	26.5712	28.8275	27.9612	28.4898	28.0792	28.5162	27.8993	26.9698	27.5917	28.0577	27.9415	23.4848	27.976	28.443	28.2674	28.498	27.5433	28.7495	28.045	28.8089	27.8706	26.9209	28.0486	27.3281	28.1239	28.775	28.0522	28.4072	28.6642	28.3328	27.3282	28.2124	26.7995	28.3247	28.1362	28.7086
AP1G1	AP-1 complex subunit gamma-1	O43747	O43747	91.35	0	24	24	24		31.1	31.1	31.1	558	26.552	27.8165	27.4394	27.6141	27.2981	27.8213	27.8451	27.0531	27.1485	27.6109	27.6305	26.1439	27.7148	28.1143	27.5514	27.6094	27.1841	27.9348	27.2112	28.3575	26.9226	26.4782	27.2153	27.8484	27.4569	27.7497	27.4548	27.3376	28.074	28.0902	27.0951	27.8094	26.4989	27.732	27.6165	28.2327
AP1G2	AP-1 complex subunit gamma-like 2	O75843	O75843	87.116	0	8	8	8		11.3	11.3	11.3	16	22.3649	27.6816	22.1019	21.5912	22.0096	22.7517	24.8847	23.1648	22.7843	27.3303	21.0014	19.5657	20.9713	23.9145	21.2805	21.2008	21.6532	26.2158	27.04	24.6967	27.1632	26.9315	24.3502	21.389	27.3472	23.032	23.4136	20.6344	21.3686	24.6814	23.229	24.3088	22.2377	21.4154	20.7774	25.4622
AP1M1	AP-1 complex subunit mu-1	Q9BXS5	Q9BXS5	48.586	0	17	17	13		43.5	43.5	34.3	328	26.5128	27.1433	25.6968	27.2753	27.2283	27.982	27.0563	26.4564	27.1695	26.8067	27.0847	23.2613	26.9295	27.8398	26.8332	27.2223	25.0583	27.2508	26.7313	27.6944	25.9515	26.318	26.8704	27.3376	26.7148	27.994	25.9479	27.2332	27.8531	27.7036	25.0093	27.2795	21.7166	27.5457	27.4464	28.0097
AP1S1	AP-1 complex subunit sigma-1A	P61966	P61966	18.733	0	4	4	3		25.3	25.3	20.3	46	22.1237	25.4644	23.6781	23.4775	21.3142	23.1038	24.2517	23.0756	23.7155	25.0592	24.2738	18.9991	24.3063	25.1222	23.6841	24.4543	23.9665	24.6361	22.4358	22.0188	21.3526	20.4538	22.4794	24.276	21.7843	20.9327	23.6426	24.1444	24.344	24.5063	23.3749	22.94	22.6873	20.5097	23.8724	24.3993
AP1S2	AP-1 complex subunit sigma-2	P56377	P56377	18.615	0	4	3	3		26.1	21	21	51	23.3471	23.8714	23.553	23.9946	23.945	21.828	23.8298	22.8956	23.831	23.41	22.2687	21.681	23.8293	23.8078	24.0128	23.0731	23.0862	24.2382	23.567	23.4035	22.2062	22.4643	23.3048	21.2275	21.1309	24.957	23.7336	23.9189	24.3026	22.3425	23.4041	23.6737	23.3102	22.7281	23.8346	24.4171
AP2A1	AP-2 complex subunit alpha-1	O95782	O95782	107.54	0	43	43	30		44.5	44.5	32.3	1307	29.2123	29.0717	29.2953	29.9519	29.3124	29.4203	29.431	29.1669	29.3012	29.0292	29.34	28.3464	29.2658	29.6742	29.4373	29.1849	29.1458	29.5162	29.6896	29.7926	29.4072	28.9463	29.5967	29.5833	29.1034	29.8414	29.701	29.9768	30.0276	29.8166	29.0691	29.6064	29.5836	29.4913	29.6195	29.7141
AP2A2	AP-2 complex subunit alpha-2	O94973	O94973	103.96	0	39	26	26		46.4	32.8	32.8	644	27.7846	28.3322	28.522	28.3943	28.4747	28.4019	28.7485	28.2879	28.543	27.7302	28.6018	27.9526	28.4964	28.3083	28.3942	26.0325	28.006	28.6688	28.1115	29.1399	28.4889	27.652	28.2654	28.062	28.6157	29.0542	28.7943	28.7794	28.8168	28.4572	28.2242	28.2144	27.1519	28.9351	28.8879	28.7006
AP2B1	AP-2 complex subunit beta	P63010	P63010	104.55	0	44	44	20		44.7	44.7	26.3	1737	30.2486	30.3821	30.4899	30.7367	30.5621	30.5334	30.5173	29.9407	30.465	30.1521	30.4863	29.6022	30.4563	30.6687	30.3981	29.8112	30.1967	30.5284	30.6918	31.0284	30.6389	30.5181	30.6375	30.7011	30.3885	30.7108	30.6875	30.7675	30.9813	30.6764	30.4142	30.5428	29.4178	30.7665	30.6496	30.7022
AP2M1	AP-2 complex subunit mu	Q96CW1	Q96CW1	49.654	0	26	26	26		51.7	51.7	51.7	932	29.0857	29.1535	29.3338	29.8338	29.4863	29.1488	29.4143	28.9269	29.3987	29.2154	29.3583	28.3636	29.2519	29.6177	29.4974	28.5219	28.8472	29.5112	29.5405	29.2726	29.3702	29.4991	29.6373	29.038	29.3368	29.8234	29.6581	29.5364	29.7824	29.2068	29.0247	29.1003	28.9276	29.5882	29.6475	29.8838
AP2S1	AP-2 complex subunit sigma	P53680	P53680	17.018	0	5	5	5		32.4	32.4	32.4	175	26.6348	21.1869	27.1179	26.8656	26.6197	26.4867	26.454	26.4353	26.3827	26.6845	26.5302	26.3985	25.9356	26.4758	26.9879	26.6046	26.4369	26.6429	26.4842	26.9562	26.736	27.2939	27.2371	26.9676	26.9611	27.5419	26.8472	26.9658	27.252	26.4649	26.4252	26.7932	25.7543	27.0227	26.7146	27.2444
AP3B1	AP-3 complex subunit beta-1	O00203	O00203	121.32	0	31	31	27		26.8	26.8	24.2	511	25.1142	28.1615	26.9745	28.4082	27.5746	28.1504	27.6107	28.1658	27.4873	28.0207	27.8133	26.3533	27.8083	28.4436	27.2368	27.3748	26.5902	28.1349	27.6625	28.2293	27.3921	27.6411	27.4297	27.6804	28.2677	28.333	27.6862	28.0198	28.4061	28.2914	25.9744	27.5284	26.2778	27.748	27.6753	28.2238
AP3D1	AP-3 complex subunit delta-1	O14617	O14617	130.16	0	22	22	22		23.3	23.3	23.3	188	24.4174	26.8431	21.5335	27.3718	24.3685	27.1135	25.7111	26.8184	25.6334	26.4305	26.838	21.155	26.4464	26.9991	25.3563	23.0762	24.9026	26.6929	26.1508	27.4411	26.2418	24.6962	26.5675	26.8916	25.6245	27.6994	26.3948	27.1287	27.6168	27.7173	24.5115	26.5001	25.7726	25.4138	25.6239	26.7802
AP3M1	AP-3 complex subunit mu-1	Q9Y2T2;P53677	Q9Y2T2	46.939	0	12	12	12		34.7	34.7	34.7	217	24.6046	26.8644	25.4149	27.0527	26.0838	26.8457	25.7804	26.6527	25.7631	26.0176	26.4408	22.7671	25.5596	27.0666	26.0389	25.9897	26.0607	26.6433	25.528	26.5992	24.7088	25.6246	26.0749	26.1564	26.266	26.8001	24.0806	26.871	27.1128	27.1102	23.3127	26.1384	26.6729	26.5439	25.4698	26.8034
AP3S1	AP-3 complex subunit sigma-1	Q92572	Q92572	21.732	0	5	5	5		29	29	29	54	22.4112	25.0221	21.8956	25.2177	23.1137	24.8528	21.7697	24.6869	24.7407	24.549	24.881	22.3059	24.6616	25.2256	24.6162	21.6664	24.4752	24.9999	22.2095	25.349	22.0441	19.6249	21.2706	24.6357	22.2188	25.4863	24.5863	25.2123	24.8695	24.6353	23.4426	24.9577	25.4774	24.8602	24.9559	25.0933
APBB1IP	Amyloid beta A4 precursor protein-binding family B member 1-interacting protein	Q7Z5R6	Q7Z5R6	73.182	0	10	10	9		14.6	14.6	13.2	87	22.1286	22.4562	22.6261	24.9457	23.4043	24.4986	24.6713	26.746	24.9836	23.7643	24.0167	21.6537	24.0908	25.2798	24.4502	24.3397	23.1688	24.6676	23.6494	24.1458	21.803	22.3366	22.5432	21.5777	23.1738	26.1651	25.4602	24.3477	23.5886	23.0382	21.3346	25.6358	27.3408	24.4239	24.0971	26.1257
APCS	Serum amyloid P-component;Serum amyloid P-component(1-203)	P02743	P02743	25.387	0	18	18	18		60.1	60.1	60.1	1748	33.4917	32.5848	35.0871	32.4514	33.3371	32.1489	32.4176	30.0855	33.7516	32.6764	34.3693	31.7624	33.8704	30.0606	33.4651	31.7238	34.2428	32.3188	35.4531	33.9816	33.8974	33.7265	33.872	32.6364	34.6351	33.8444	33.0799	33.5047	32.2652	31.7076	34.4764	32.8887	28.6416	32.6397	33.0862	31.9734
APEX1	DNA-(apurinic or apyrimidinic site) lyase;DNA-(apurinic or apyrimidinic site) lyase, mitochondrial	P27695	P27695	35.554	0	20	20	20		57.9	57.9	57.9	758	28.619	29.5118	28.9798	29.6362	29.314	30.5322	29.5771	29.8985	29.2652	30.291	29.8311	28.213	29.5346	29.9313	29.2388	29.5527	29.054	29.6328	29.0306	30.353	29.0278	29.0545	29.2445	31.1402	29.4236	29.5884	29.4082	29.6576	29.4626	29.8421	29.0322	28.8468	27.8028	29.5811	29.4734	29.3415
API5	Apoptosis inhibitor 5	Q9BZZ5	Q9BZZ5	59.004	0	15	15	15		30	30	30	297	26.1512	26.847	24.9298	27.253	26.9421	27.9138	26.9527	25.2471	25.0141	27.137	26.5111	23.3601	26.4172	27.6035	25.9333	26.8333	25.898	26.9187	26.8121	27.2779	26.3955	26.631	27.2266	28.324	27.4126	27.1471	26.5743	26.9964	27.1908	27.5371	25.7949	22.6573	25.7781	27.6549	26.6054	26.4887
APMAP	Adipocyte plasma membrane-associated protein	Q9HDC9	Q9HDC9	46.48	0	22	22	22		48.6	48.6	48.6	773	28.565	28.6009	28.6543	28.8192	28.8084	29.4487	28.9972	30.5198	29.3218	29.8705	27.873	27.645	28.6648	29.0874	29.1828	28.8465	28.6808	29.0892	29.5477	29.272	29.1137	29.2339	28.9369	29.6799	28.7487	29.495	28.6665	28.9071	29.196	29.0904	28.4943	29.3545	31.4852	29.1141	28.6694	29.4374
APOA1	Apolipoprotein A-I;Proapolipoprotein A-I;Truncated apolipoprotein A-I	P02647;CON__P15497	P02647	30.777	0	33	33	33		79.4	79.4	79.4	641	29.1374	28.8852	28.8285	28.1111	29.4108	26.3879	26.7127	32.7041	28.3664	25.1029	27.0457	30.1176	28.9634	28.6467	27.8032	26.3021	28.6819	25.9762	30.1151	27.3301	29.7148	29.7407	30.223	25.7028	29.2173	29.7908	27.0148	27.0607	27.4397	26.4372	28.3558	27.1303	33.0585	28.9088	27.5104	26.4048
APOA2	Apolipoprotein A-II;Proapolipoprotein A-II;Truncated apolipoprotein A-II	P02652	P02652	11.175	0	6	6	6		22	22	22	156	29.0734	26.6768	27.7873	25.2379	28.1098	21.4693	20.6933	29.0577	27.6857	22.7895	26.0992	28.4584	27.4432	25.807	25.8244	22.0841	27.1129	25.682	28.5231	26.6092	28.5733	27.6421	29.6216	25.6961	27.8864	28.0131	26.0925	26.4817	26.7822	25.9539	27.6713	25.8584	30.0545	27.5666	27.0861	21.9787
APOA4	Apolipoprotein A-IV	P06727	P06727	45.398	0	50	50	48		77.3	77.3	74.2	535	26.5563	28.0585	30.2971	26.4899	28.7985	21.4706	27.9848	30.8826	27.2724	27.6615	28.7093	20.6513	28.9014	24.2122	23.2898	20.5744	26.6559	20.9216	29.6638	27.2674	27.4343	28.2377	28.9919	24.0027	28.1702	28.7937	23.9011	25.9518	24.0197	24.6917	28.7256	21.1308	32.7809	25.0547	23.0203	23.7922
APOB	Apolipoprotein B-100;Apolipoprotein B-48	P04114;CON__ENSEMBL:ENSBTAP00000032840	P04114	515.6	0	231	231	231		47.9	47.9	47.9	5540	33.3258	30.4436	31.4701	29.7857	33.5912	28.9446	32.6441	32.4541	32.372	29.6042	31.9413	33.2159	31.6751	29.7939	31.414	28.1248	29.6345	30.2689	34.0323	32.3747	32.8618	31.3587	34.714	31.1735	30.6374	30.348	31.5968	31.5644	32.7784	31.5526	32.3672	31.0452	31.8115	32.7973	31.7893	29.174
APOBEC3C	DNA dC->dU-editing enzyme APOBEC-3C	Q9NRW3;Q96AK3	Q9NRW3	22.826	0	4	4	3		26.8	26.8	20.5	38	21.2292	22.8194	21.0483	24.9079	21.2516	24.5665	21.6818	21.8227	22.5349	21.9866	21.3292	21.6631	21.2769	24.9245	20.8945	21.7408	24.8584	24.3399	20.9791	24.4151	19.4163	24.711	19.96	24.1997	20.9097	25.0819	21.5379	23.5981	24.5195	25.0475	22.6602	23.8929	21.8123	23.9923	20.9545	25.0158
APOE	Apolipoprotein E	P02649	P02649	36.154	0	32	32	28		70.7	70.7	65.3	581	27.7483	29.2842	29.946	27.9152	27.183	26.9372	26.6074	31.0245	27.4061	26.4222	28.6581	23.683	27.3484	25.2771	28.1523	28.0239	29.247	27.8139	31.9647	28.4121	29.1128	28.2951	27.4956	26.9639	28.8264	29.1189	26.48	27.7453	27.0481	24.6699	28.2346	28.506	30.3075	27.0663	28.6576	28.755
APOH	Beta-2-glycoprotein 1	P02749	P02749	38.298	0	20	20	18		65.8	65.8	60.6	591	29.4779	28.8015	29.3916	28.2646	28.5212	26.1647	28.3801	29.1315	28.2635	26.7582	28.4166	29.3379	28.4748	28.2721	28.716	29.2192	25.2067	25.6834	29.7276	28.5748	29.5889	29.4752	29.0528	28.2075	26.968	28.4701	26.8916	28.4927	28.4736	28.0851	28.9808	27.0174	29.425	27.927	28.2993	26.1229
APOL1	Apolipoprotein L1	O14791	O14791	43.974	0	17	17	16		32.2	32.2	30.4	126	28.9525	22.521	28.16	25.0935	29.3244	22.4888	29.3381	30.7794	26.3186	22.6526	27.9625	27.5092	28.6186	26.5574	27.0789	22.1361	19.4351	21.7466	30.8956	28.54	29.3824	28.0881	29.7232	27.5353	28.0228	27.848	25.3607	25.9552	29.0762	28.3004	22.2526	25.017	30.8642	29.3727	26.9277	20.4618
APOL2	Apolipoprotein L2	Q9BQE5	Q9BQE5	37.092	0	11	11	11		28.8	28.8	28.8	117	22.7504	21.8332	20.3488	27.3072	22.6749	26.3671	23.8446	22.3487	24.133	26.7004	21.9014	22.4982	25.72	28.1113	25.1351	23.4069	23.1648	22.6219	25.2843	23.8364	24.7541	22.0827	25.2736	24.5536	23.1439	27.1778	24.4426	26.5083	26.5353	26.5878	21.0556	24.2588	26.2035	25.2342	25.8018	25.8515
APOM	Apolipoprotein M	O95445	O95445	21.253	0	13	13	13		49.5	49.5	49.5	67	25.3091	22.4192	22.2276	22.3557	22.1623	21.9443	23.3574	27.7425	24.2435	22.2772	23.978	21.6579	22.2335	21.8366	24.0749	20.3837	23.6664	22.8603	25.8683	24.513	25.7987	20.3821	25.8275	22.6881	24.7346	24.8806	22.2253	23.4514	23.638	22.2544	24.8732	23.2098	30.1597	23.7841	21.7251	21.444
APOOL	MICOS complex subunit MIC27	Q6UXV4	Q6UXV4	29.159	0	6	6	6		32.8	32.8	32.8	26	23.2194	22.8357	24.0177	24.3839	22.4797	24.3998	23.9175	22.2795	24.6806	23.9379	24.012	24.241	24.4446	24.1305	21.5751	25.4652	22.9718	22.0835	21.3231	24.1613	24.4635	23.1821	23.9836	25.0173	24.4905	24.5273	23.6693	21.0852	23.6916	23.0751	21.5724	22.4742	21.4409	24.5953	24.2269	24.2291
APP	Amyloid beta A4 protein;N-APP;Soluble APP-alpha;Soluble APP-beta;C99;Beta-amyloid protein 42;Beta-amyloid protein 40;C83;P3(42);P3(40);C80;Gamma-secretase C-terminal fragment 59;Gamma-secretase C-terminal fragment 57;Gamma-secretase C-terminal fragment 50;C31	P05067	P05067	86.942	0	3	3	3		4	4	4	11	23.1695	22.1165	21.411	23.0189	22.5838	21.2728	22.7321	21.6319	21.5346	25.0821	22.6716	22.3582	21.1738	22.5668	21.9954	22.1704	21.279	21.3529	23.224	21.752	22.0319	25.4625	22.5617	22.3721	23.4488	22.6072	22.7509	21.8266	20.8315	21.9033	22.5028	22.2588	21.924	21.5558	22.8477	22.0918
APPL1	DCC-interacting protein 13-alpha	Q9UKG1	Q9UKG1	79.663	0	22	22	21		36.2	36.2	35.3	247	26.5648	23.5261	26.992	26.8731	27.0997	26.2665	27.5088	26.3229	27.1463	26.3462	25.8512	22.4354	26.7628	26.7038	25.1492	25.2795	25.652	26.2372	27.2042	27.4961	26.8195	27.1681	27.0689	27.7167	27.3029	27.3239	27.0499	26.5953	27.5835	27.4437	27.2916	25.9539	24.9087	27.5098	27.3332	27.7212
APRT	Adenine phosphoribosyltransferase	P07741	P07741	19.608	0	11	11	11		61.1	61.1	61.1	516	28.862	29.1255	29.1882	28.9351	28.4848	29.2521	29.366	29.6194	29.0736	29.6246	29.6086	27.6484	29.0504	29.5557	28.8501	28.6753	29.0296	29.4883	28.8978	29.9624	28.7354	29.0208	29.2403	29.4644	28.5686	29.1592	29.1842	29.1358	28.9836	29.052	28.7239	29.1953	28.5679	29.0608	29.1751	29.8467
AQP1	Aquaporin-1	P29972	P29972	28.526	0	5	5	5		18.6	18.6	18.6	115	27.0854	25.1558	24.8615	23.1858	26.4603	24.2293	26.9945	25.7688	26.8743	21.7292	21.347	25.5983	26.7128	25.6096	26.0619	24.7512	22.147	21.8373	25.6996	25.6776	26.9841	25.9979	27.0396	23.4639	27.522	26.303	26.1397	21.7342	27.0453	24.3658	26.6103	26.4422	22.0075	25.6797	26.1105	26.4826
AQP4	Aquaporin-4	P55087	P55087	34.829	0	6	6	6		19.8	19.8	19.8	71	25.3215	22.8745	26.2478	20.2587	23.1811	22.3677	26.642	22.3495	26.8976	23.5891	26.1712	21.2238	25.969	21.0849	24.6674	22.2533	21.1438	23.4974	23.8172	26.7734	26.4137	22.0873	22.3819	22.8647	21.5289	24.6465	26.069	22.9185	26.7749	21.4865	23.1839	20.4682	22.3578	21.4144	27.2714	24.8376
AQR	Intron-binding protein aquarius	O60306	O60306	171.29	0	9	9	9		6.9	6.9	6.9	25	23.128	22.625	22.5161	24.5372	21.6959	22.6013	22.9772	20.9545	20.383	21.6355	21.1622	22.8305	23.5007	23.3317	21.5154	22.6175	21.629	22.23	23.607	23.9485	20.866	23.6241	20.2715	25.5156	21.0367	23.8686	21.7278	22.0016	20.1318	22.1271	19.7608	23.3289	22.4702	24.3481	22.1246	23.6467
ARAP1	Arf-GAP with Rho-GAP domain, ANK repeat and PH domain-containing protein 1	Q96P48	Q96P48	162.19	0	24	24	24		17.7	17.7	17.7	178	23.7607	26.6697	26.5385	26.3578	24.5375	23.9621	25.7005	28.1357	25.8537	25.3103	25.8444	24.9182	26.0631	25.1738	25.6913	24.7557	23.7089	25.8522	24.4937	26.9417	21.8844	21.4413	24.0821	23.6782	23.9077	26.3116	26.2116	25.4302	27.1857	26.2786	23.7259	26.5071	27.6647	26.834	26.0725	26.2352
ARCN1	Coatomer subunit delta	P48444	P48444	57.21	0	35	35	35		51.5	51.5	51.5	1021	26.2878	29.6814	28.4335	29.8493	28.6466	30.213	28.945	28.9396	28.5148	29.3901	28.9152	26.671	28.5494	29.8667	29.0218	29.1427	28.8707	29.575	28.6205	29.7381	27.7033	27.9756	28.3265	29.6084	29.3497	29.6471	28.8018	29.5521	29.5556	29.9035	28.0494	29.19	28.9453	29.136	28.8635	29.6635
ARF1;ARF3	ADP-ribosylation factor 1;ADP-ribosylation factor 3	P84077;P61204	P84077;P61204	20.697	0	12	12	9		58	58	47	854	29.9302	31.0129	29.8307	30.2201	30.6071	30.8318	30.3631	30.5627	30.277	30.2764	30.2038	27.5037	30.0458	30.505	30.0849	29.9975	29.5219	30.6225	30.2826	31.3674	30.4317	30.3375	30.5022	30.3047	30.161	31.0375	29.7855	29.7373	30.9544	30.5189	29.8585	29.8799	29.7639	30.7363	30.0464	30.493
ARF4	ADP-ribosylation factor 4	P18085	P18085	20.511	0	9	6	6		55	35.6	35.6	369	28.2922	29.7404	28.5443	29.387	28.3447	29.3418	29.112	29.8822	28.8539	29.1486	29.2933	27.9685	28.6587	30.0469	29.1458	28.5159	29.1394	29.8515	28.8871	29.7231	28.0826	28.1645	28.2294	29.6681	29.1581	29.5426	28.6887	29.3634	30.1815	29.9319	28.3855	29.4736	28.3697	28.5905	29.258	29.8894
ARF5	ADP-ribosylation factor 5	P84085	P84085	20.529	0	10	7	6		55	43.9	35.6	158	26.3965	27.9821	24.8164	27.2812	26.7802	28.052	27.1128	27.441	26.887	28.1569	27.078	25.5045	26.8244	27.7214	26.6182	27.1585	25.155	27.612	26.2103	27.2424	26.3135	27.0373	26.446	26.7247	26.4179	27.2884	26.3217	27.0245	27.5559	27.5243	20.3015	26.1594	27.5667	27.1731	26.9349	27.2878
ARF6	ADP-ribosylation factor 6	P62330	P62330	20.082	0	8	8	8		60.6	60.6	60.6	207	26.148	26.6726	25.3819	26.8909	27.1637	28.239	26.8163	27.3167	26.7589	26.3483	25.9876	24.8072	26.3229	27.6557	25.3458	25.3058	25.8655	26.8376	23.4283	27.0349	26.8457	27.296	26.6935	26.4665	27.389	27.775	23.4909	26.3407	27.2378	27.8039	25.92	25.6322	27.6909	27.9497	26.5025	27.0169
ARFGAP1	ADP-ribosylation factor GTPase-activating protein 1	Q8N6T3	Q8N6T3	44.667	0	6	6	6		18	18	18	52	22.3061	25.2068	23.0548	24.1268	21.6586	24.5882	23.5047	24.4578	22.9505	24.1945	23.6465	21.5363	23.2593	24.4993	23.6305	24.0043	21.2382	24.1287	21.5824	25.0468	20.6488	21.8572	21.1669	25.0612	22.4808	24.2904	23.8925	22.204	24.178	24.9338	23.1979	23.8327	22.6315	22.4534	22.7557	23.6508
ARFGAP3	ADP-ribosylation factor GTPase-activating protein 3	Q9NP61	Q9NP61	56.928	0	7	7	6		10.3	10.3	8.3	59	24.0014	24.0996	20.7965	24.4237	23.1416	24.1255	23.4511	23.6552	23.3843	24.1405	23.4413	21.7975	23.0963	23.4958	23.0983	20.8065	23.2119	23.5404	22.7693	24.7046	23.4668	23.5917	22.5413	23.816	23.4349	24.304	23.3719	24.3801	23.0721	24.1389	21.6178	22.1228	23.1375	23.2694	22.9452	23.8003
ARFGEF1	Brefeldin A-inhibited guanine nucleotide-exchange protein 1	Q9Y6D6	Q9Y6D6	208.76	0	20	20	10		11.8	11.8	5.6	68	22.4254	25.4422	20.3925	24.5638	23.3671	24.6933	22.2674	23.6743	21.5838	26.5562	25.5216	20.5279	22.7668	24.2859	22.2468	23.2214	22.0026	26.8178	22.5042	24.1996	22.8801	21.4893	21.8454	21.3355	22.9193	24.4158	21.9336	22.2574	23.9581	25.0972	22.4489	23.4916	21.9707	23.8383	22.1379	23.0708
ARFIP1	Arfaptin-1	P53367	P53367	41.738	0	9	9	9		30.6	30.6	30.6	48	24.275	25.6694	22.8201	25.2808	22.9602	24.1119	25.3096	24.938	24.8242	25.3702	24.7488	20.8331	24.2054	26.1957	24.2016	24.1072	24.5424	24.8174	24.4783	25.5612	20.7411	23.3458	24.9257	24.3429	24.57	24.9125	24.6875	21.6037	24.1479	26.0007	23.7545	20.9441	21.2539	23.9294	24.8883	25.2231
ARFIP2	Arfaptin-2	P53365	P53365	37.855	0.0020446	3	3	3		8.5	8.5	8.5	6	23.4971	23.3685	22.9943	23.3008	21.2717	23.3842	23.0214	20.5778	21.8388	24.301	23.5112	20.6108	22.5557	23.2448	20.9403	22.6449	22.9187	22.2413	21.4713	23.9354	21.3342	20.6813	21.2616	24.4063	21.3897	23.4953	21.1698	21.7065	21.0202	23.559	23.8532	20.4232	22.8743	23.9573	22.3009	24.2575
ARG1	Arginase-1	P05089	P05089	34.735	0	8	8	8		27.3	27.3	27.3	18	22.7704	23.4565	20.9819	23.1454	21.06	22.6856	20.185	24.1417	23.9647	22.5499	20.6877	23.0991	20.9925	22.5481	22.8392	25.0614	21.094	21.4111	24.7405	22.9874	21.098	21.0815	25.1003	22.9649	23.3152	23.5483	22.1064	21.0533	22.8889	20.6108	21.4782	23.0273	24.6077	21.9309	20.6153	21.7368
ARHGAP1	Rho GTPase-activating protein 1	Q07960	Q07960	50.435	0	29	29	29		63.3	63.3	63.3	983	29.1654	30.0104	29.3431	29.7497	29.4897	29.6916	29.6148	29.6628	29.2386	29.4017	29.7282	29.7734	29.4253	29.9289	29.7417	29.2183	29.9047	29.888	29.4981	29.8173	29.2424	29.5971	29.4739	29.466	30.2701	29.9121	29.7824	30.128	30.0539	30.0822	29.4665	29.377	29.3269	29.8052	29.6376	29.8154
ARHGAP17	Rho GTPase-activating protein 17	Q68EM7	Q68EM7	95.436	0	12	12	11		16	16	15	81	21.9702	25.2194	25.0359	25.6598	22.5952	23.612	25.7725	25.8486	25.3851	24.7101	24.8767	25.5175	25.146	25.1789	26.4206	25.2988	22.5025	22.0879	26.3859	25.3198	25.9421	26.3397	26.5348	25.6792	26.4122	27.0007	25.8051	25.578	21.8365	26.3716	24.781	25.4784	23.51	26.685	25.6938	25.4293
ARHGAP18	Rho GTPase-activating protein 18	Q8N392	Q8N392	74.976	0	15	15	15		23.1	23.1	23.1	155	23.555	25.7881	25.94	26.0619	26.6963	26.3593	24.5908	22.047	25.6419	25.079	25.1785	20.5281	25.9655	25.2442	25.3123	24.0732	24.0043	26.753	26.0966	24.6293	25.5845	25.0343	24.5683	25.2712	25.9559	26.6016	25.6863	25.3773	26.2653	25.8224	25.66	26.6306	26.4548	26.7322	26.7661	26.958
ARHGAP25	Rho GTPase-activating protein 25	P42331	P42331	73.434	0	13	13	13		20.9	20.9	20.9	70	25.0293	24.2681	21.0727	26.3915	21.7585	23.8158	23.6518	25.7392	25.7827	26.0767	23.9296	20.3596	25.1075	25.8779	21.9496	20.7067	23.7706	24.1911	25.5429	23.6139	21.0684	24.721	25.7928	23.3676	23.9737	26.5337	24.776	25.589	24.0804	26.3484	23.6016	25.4065	26.5205	21.9107	24.7652	27.2587
ARHGAP30	Rho GTPase-activating protein 30	Q7Z6I6	Q7Z6I6	118.58	0	4	3	3		4	3.4	3.4	21	22.6444	23.6851	20.9643	24.0231	21.8357	23.288	21.3925	24.0801	23.5047	22.9207	21.2024	22.8717	22.4798	23.3312	23.3601	22.3156	23.248	22.5484	22.838	21.5283	20.9898	20.6254	22.8241	22.4506	21.8499	24.0199	22.3845	21.7331	23.3264	22.8998	21.2837	23.2345	24.8773	23.3506	22.4285	23.9891
ARHGAP31	Rho GTPase-activating protein 31	Q2M1Z3	Q2M1Z3	156.98	0.0002524	5	5	4		3.5	3.5	3	16	20.9631	23.0936	22.7101	23.092	21.8097	22.3918	23.3752	23.9723	23.0755	24.0113	23.0164	24.9201	23.184	23.4035	22.9275	23.7556	21.6102	23.3981	20.5789	21.2071	23.2194	21.5213	22.0054	21.5712	21.5506	22.5953	23.2891	22.8525	22.9423	22.9144	20.7497	19.6906	24.5085	23.005	23.5394	23.4656
ARHGAP35	Rho GTPase-activating protein 35	Q9NRY4	Q9NRY4	170.51	0.00024091	8	8	8		5.4	5.4	5.4	22	24.1052	23.1538	23.2284	22.9341	24.1224	22.29	21.0705	22.3404	22.2516	22.8435	23.1642	20.8581	22.0748	22.4593	20.8108	22.5602	22.6975	23.0709	22.3246	20.3941	21.4742	21.0052	21.9395	23.1185	24.5312	22.7587	21.716	23.3325	23.4689	23.5401	20.8465	21.1114	21.6348	22.8161	20.8901	22.9184
ARHGAP4	Rho GTPase-activating protein 4	P98171	P98171	105.02	0	11	11	11		13.7	13.7	13.7	23	23.0089	23.0342	22.5611	26.1857	21.4708	22.1239	23.6299	24.859	23.1246	24.0202	22.8782	21.6408	22.7071	24.1808	23.6935	23.5238	22.5693	22.0132	21.4007	23.6102	22.6652	22.0489	22.7774	22.3317	22.8938	24.2277	23.4457	24.2897	23.5029	23.8379	21.4195	21.733	25.4318	22.3833	21.9269	24.759
ARHGAP9	Rho GTPase-activating protein 9	Q9BRR9	Q9BRR9	83.259	0	13	13	12		19.1	19.1	17.9	22	21.9296	22.2967	21.6138	22.301	20.8125	21.2388	22.0699	26.6033	22.2238	22.6894	22.0355	21.604	21.7673	21.9899	22.5116	21.7951	22.4885	22.0461	22.3958	22.7997	21.9	21.4312	22.0253	22.4928	23.0778	23.5694	23.372	22.9504	21.7575	23.3949	21.951	21.5897	28.2987	21.0392	20.7523	21.7925
ARHGDIA	Rho GDP-dissociation inhibitor 1	P52565	P52565	23.207	0	19	19	19		66.2	66.2	66.2	990	31.0652	31.3534	31.5343	31.5668	31.5507	31.8147	31.3165	30.5631	31.32	30.9083	31.0536	30.2202	31.1588	31.3853	30.7563	30.4784	30.991	31.1229	31.3777	31.9791	31.2855	30.6818	31.223	31.4339	31.8799	32.0321	31.4124	31.4789	31.9359	31.7158	31.1658	31.0336	30.5117	31.9407	31.1344	31.6867
ARHGDIB	Rho GDP-dissociation inhibitor 2	P52566	P52566	22.988	0	24	24	24		92	92	92	1116	31.0781	31.8969	31.6459	31.6095	31.059	31.9027	31.5338	31.7671	31.4292	30.9254	31.1407	30.1325	31.3625	31.6067	31.501	30.8865	30.8532	31.533	30.9833	31.2378	30.9086	30.8964	30.6247	30.1535	31.0111	32.14	31.3704	31.7578	31.3826	31.5724	31.1253	31.8111	32.3903	31.8893	31.2786	32.0634
ARHGEF1	Rho guanine nucleotide exchange factor 1	Q92888	Q92888	102.43	0	31	31	31		36.5	36.5	36.5	274	22.6115	27.3167	26.7722	28.0979	25.3045	27.5475	27.0216	28.1042	27.4649	26.5493	26.8226	24.2489	27.3017	27.2656	26.6736	27.6856	26.5015	26.1507	24.9134	27.8377	24.1742	25.6713	25.3478	26.2206	26.942	27.4507	25.6688	26.9807	27.7793	27.5861	23.9842	26.3202	28.6856	27.2353	26.4409	28.0264
ARHGEF2	Rho guanine nucleotide exchange factor 2	Q92974	Q92974	111.54	0	20	20	20		20.1	20.1	20.1	174	24.5144	25.7969	24.5318	26.3125	24.7247	25.8286	25.7581	26.3055	25.6106	25.9977	25.0788	22.9267	25.4919	26.2439	25.0252	24.004	24.2967	25.7316	24.8488	26.6812	24.0642	24.9791	24.9539	26.348	25.5791	26.4753	26.0914	25.4307	26.3799	25.758	23.2083	25.5238	26.7563	24.5868	25.4218	26.176
ARHGEF6	Rho guanine nucleotide exchange factor 6	Q15052	Q15052	87.498	0	11	11	9		14.4	14.4	11.5	63	23.396	23.8612	23.6221	24.2386	22.3524	24.5393	24.182	23.9688	23.8378	23.8571	22.5858	20.7672	23.2791	24.0334	22.6414	21.0792	22.7319	24.0595	23.5784	24.0825	22.154	21.4657	21.5642	22.1804	22.4312	25.7656	23.7658	23.8833	24.458	23.724	21.2367	20.6615	25.6083	24.2604	23.5334	23.9489
ARHGEF7	Rho guanine nucleotide exchange factor 7	Q14155	Q14155	90.011	0	11	9	9		14.6	11.7	11.7	35	22.8265	25.1106	25.1103	25.9234	21.922	25.593	25.4536	24.5159	25.3122	25.5068	25.9061	21.7125	25.3107	27.7128	22.6114	22.0469	24.9407	21.3473	21.4295	25.7926	20.9155	25.0638	25.0212	25.8495	24.512	25.427	25.2174	24.7741	25.7418	24.7591	24.7421	24.5413	22.1607	25.412	25.5148	25.4447
ARID1A	AT-rich interactive domain-containing protein 1A	O14497	O14497	242.04	0.00024207	9	9	9		4.2	4.2	4.2	19	21.6649	23.8813	23.144	22.9894	21.931	23.8343	22.0232	22.9489	21.8197	23.8286	22.2928	21.9238	23.8986	23.2833	22.3708	22.4218	22.3712	21.6678	20.5626	23.5707	21.9255	20.9116	22.3818	24.1491	22.5015	23.3772	22.7064	21.6298	22.0018	23.135	21.1885	22.4592	22.2066	23.2534	22.5747	23.1888
ARIH1	E3 ubiquitin-protein ligase ARIH1	Q9Y4X5	Q9Y4X5	64.117	0	9	9	9		18.7	18.7	18.7	50	22.2753	23.2155	23.2557	26.0316	22.615	24.2715	23.8112	23.5001	23.5972	21.8413	24.083	21.5845	22.7436	24.6861	23.7741	24.6299	23.5478	22.8667	24.5379	25.8593	23.8766	21.2517	24.3562	25.1645	25.7158	25.1425	23.992	24.6072	24.5683	24.6987	22.7886	23.8803	22.1542	23.857	24.3893	23.9908
ARL1	ADP-ribosylation factor-like protein 1	P40616	P40616	20.417	0	5	5	5		40.3	40.3	40.3	141	22.7941	26.2313	23.5853	26.5941	24.9461	26.8753	25.3732	25.4352	25.1876	26.0082	25.7129	23.5393	24.7115	25.7977	23.8899	24.499	24.243	25.5324	25.6667	27.8281	20.385	24.231	25.4254	25.6885	24.5768	26.4638	25.1952	25.5556	26.5426	26.6161	23.6204	25.4346	21.7006	25.2346	24.8994	26.0084
ARL2	ADP-ribosylation factor-like protein 2	P36404	P36404	20.878	0	5	5	5		28.3	28.3	28.3	23	21.4162	23.637	21.1942	23.3307	22.1968	23.7601	20.1737	21.7789	20.893	23.4209	21.5645	22.3835	23.5953	23.7705	21.2286	20.6815	20.5603	22.9541	22.9407	24.0413	23.0383	23.027	22.2447	24.3867	23.5198	23.2741	21.1263	22.5042	24.1726	23.6537	21.0331	22.4491	21.8378	23.7763	22.5669	23.637
ARL3	ADP-ribosylation factor-like protein 3	P36405	P36405	20.455	0	11	11	11		64.3	64.3	64.3	145	24.9332	25.6143	26.1332	27.0477	25.4543	26.7124	25.689	27.1453	25.4977	27.0615	26.2495	25.4652	26.4233	26.0972	26.1543	22.4272	25.6086	24.7267	20.8737	26.2799	26.0516	25.8277	26.1618	27.7295	26.6169	26.2954	26.5366	26.553	26.7159	26.3835	25.4099	25.0946	25.9368	25.961	26.9045	26.4776
ARL6IP1	ADP-ribosylation factor-like protein 6-interacting protein 1	Q15041	Q15041	23.362	0.00024248	2	2	2		8.9	8.9	8.9	75	22.5447	27.0514	26.5326	26.1491	21.9387	25.7451	26.1156	26.1158	26.5849	25.8497	24.8888	22.8302	25.7248	26.928	26.3503	26.4081	25.4134	26.7918	21.815	25.5007	21.1147	25.3564	22.3625	22.2066	24.6134	26.0729	25.7631	25.287	26.1595	26.1159	25.089	26.7924	26.7111	25.707	26.4737	27.3754
ARL6IP5	PRA1 family protein 3	O75915	O75915	21.614	0	7	7	7		35.6	35.6	35.6	251	28.5214	28.4156	28.7692	27.9913	26.7651	27.4532	27.9734	25.6938	28.8064	28.0485	27.8251	28.2641	28.3937	28.3248	28.5456	27.5426	28.2474	28.7026	28.3799	27.9203	28.2683	28.1734	28.118	27.2563	27.6793	28.7588	28.1048	28.1206	27.8262	28.316	28.3072	28.2482	23.4945	27.4264	28.9586	28.5768
ARL8A	ADP-ribosylation factor-like protein 8A	Q96BM9	Q96BM9	21.416	0	11	3	3		44.6	12.4	12.4	42	23.4455	21.8023	21.7027	22.0705	24.8825	25.2036	25.0849	26.7871	21.6968	25.5582	21.9193	22.99	22.125	21.1149	25.09	21.6884	22.3311	25.13	25.0141	24.5989	19.5354	21.4354	24.9581	24.8695	24.2003	25.0772	21.6783	24.246	25.0177	24.9249	23.279	20.6198	26.7236	24.6191	20.7038	22.0058
ARL8B	ADP-ribosylation factor-like protein 8B	Q9NVJ2	Q9NVJ2	21.539	0	12	12	4		51.1	51.1	23.7	274	27.4604	28.4326	28.1932	27.649	26.9751	27.9213	28.1468	28.6801	28.2148	27.7377	27.9231	27.3197	27.9749	28.0802	27.8479	28.3223	27.4171	28.2035	27.7626	27.5564	27.5251	27.4434	27.7766	27.7338	26.5591	28.0268	27.6337	27.5864	27.9121	28.4371	27.2927	28.0743	29.4015	27.4004	27.6185	28.5943
ARMC1	Armadillo repeat-containing protein 1	Q9NVT9	Q9NVT9	31.28	0.00065189	3	3	3		12.1	12.1	12.1	11	22.1938	23.1107	21.8316	21.9573	23.9461	23.6349	23.9897	22.505	23.1284	24.8181	23.3782	20.727	23.3376	23.8509	21.6755	22.2574	21.4015	22.3425	23.3483	23.7416	23.5315	22.4977	23.289	24.3736	24.2425	21.5336	23.5946	22.369	23.6482	23.449	22.036	21.2955	21.4271	23.3625	23.9169	23.5662
ARMC10	Armadillo repeat-containing protein 10	Q8N2F6	Q8N2F6	37.54	0	6	6	6		20.7	20.7	20.7	77	21.276	24.7138	25.3446	26.559	21.999	25.347	25.4675	25.4281	24.3767	25.3631	25.9193	23.5797	25.6138	25.158	25.0952	23.7467	24.6741	25.9373	22.3637	24.4769	23.8467	21.6243	24.6768	24.2701	24.5191	25.4577	24.3348	22.2246	21.5855	25.3457	24.3045	24.0879	20.8803	25.1924	25.6886	26.1126
ARMCX3	Armadillo repeat-containing X-linked protein 3	Q9UH62	Q9UH62	42.5	0	8	8	8		23.2	23.2	23.2	30	22.5372	25.4795	22.8163	23.9065	23.5305	25.4474	22.2694	24.7373	22.2243	25.2849	24.0434	21.5706	23.3551	25.0523	24.2313	23.986	22.2723	24.517	21.7006	22.1001	21.4874	23.6394	23.3869	24.9142	24.5249	24.1703	22.5772	22.2275	24.6872	24.0039	21.3623	22.8359	21.4271	21.2997	23.722	25.0096
ARMT1	Protein-glutamate O-methyltransferase	Q9H993	Q9H993	51.172	0	11	11	11		25.2	25.2	25.2	89	23.5652	22.3084	25.4655	25.8219	25.7016	26.0716	25.4218	25.7243	24.6279	25.4891	24.722	22.9475	25.9698	20.7253	24.0891	22.4475	24.9825	25.5123	20.1194	26.3383	25.2297	24.7692	25.5959	25.8687	25.1409	26.1172	21.4828	23.9261	25.1913	25.9464	25.1105	25.469	22.1817	25.3705	25.5345	26.5582
ARPC1A	Actin-related protein 2/3 complex subunit 1A	Q92747	Q92747	41.569	0	15	14	14		47.8	41.6	41.6	224	26.6384	22.8038	27.5712	27.5819	26.7961	27.3449	27.0933	24.6139	26.6811	26.8597	27.0861	26.9102	27.2399	26.835	26.2347	27.6675	27.569	23.7648	26.3619	27.553	27.5942	27.8052	27.4029	28.0894	27.5339	27.5051	26.8709	26.9976	26.2784	27.4308	27.4345	26.289	20.9099	26.9556	27.5382	27.4112
ARPC1B	Actin-related protein 2/3 complex subunit 1B	O15143	O15143	40.949	0	28	28	27		62.4	62.4	56.2	1499	30.7501	31.1153	30.9975	31.4639	30.8466	31.4394	30.8071	31.7953	31.4343	31.1127	31.0301	30.0103	31.0335	31.5749	30.9589	31.1095	30.6013	31.3125	31.0623	31.1413	30.5895	30.5945	30.4886	30.8628	30.7243	31.677	30.9061	31.5778	30.8537	31.4157	30.6859	31.4975	31.6316	30.9129	31.0103	31.9144
ARPC2	Actin-related protein 2/3 complex subunit 2	O15144	O15144	34.333	0	28	28	28		64.3	64.3	64.3	1385	30.3143	30.4385	30.6885	30.7554	30.5866	31.2414	30.2624	31.2377	30.8195	30.6635	30.4598	29.6928	30.5182	30.9954	30.602	30.7027	30.4361	30.5768	30.8279	30.9523	30.4753	30.5282	30.6557	30.8025	30.2388	31.503	30.1547	30.8225	30.4188	30.9987	30.3531	30.9638	31.1726	30.5741	30.6354	31.3591
ARPC3	Actin-related protein 2/3 complex subunit 3	O15145	O15145	20.546	0	16	16	16		61.2	61.2	61.2	660	29.1959	29.8413	29.9385	30.1469	30.1255	30.4588	29.328	30.4999	30.02	29.8055	29.7141	28.8113	29.7461	30.3238	29.9494	30.0701	29.4233	29.9852	30.0807	30.1873	29.995	30.4729	30.0875	30.0985	30.2904	30.8385	29.5979	30.2681	29.5545	30.2954	29.6145	30.3479	30.444	30.1357	29.9904	30.5253
ARPC4	Actin-related protein 2/3 complex subunit 4	P59998	P59998	19.667	0	15	15	15		78.6	78.6	78.6	738	29.7232	29.9222	29.2814	30.2307	30.2078	30.5669	29.3804	30.4013	30.1774	29.8055	29.4574	28.9594	29.6811	30.0414	29.821	29.8435	29.6257	29.8838	30.428	30.6229	30.3132	29.907	30.4232	30.0488	29.7769	30.9382	29.3535	30.4624	29.9154	30.6775	29.288	29.9338	31.0435	30.0594	29.8727	30.5041
ARPC5	Actin-related protein 2/3 complex subunit 5	O15511	O15511	16.32	0	16	16	15		82.8	82.8	82.8	316	28.3854	28.0523	28.5365	28.64	28.6023	29.2303	28.1657	28.9144	28.655	28.7694	28.0952	27.1261	28.1225	28.7354	27.8334	28.8662	27.8659	28.2004	28.652	28.5865	28.6692	27.3028	28.2657	28.7264	28.4425	29.1557	28.0833	28.732	28.2161	28.8122	27.8292	28.9501	28.9955	28.2487	28.4436	29.3599
ARPC5L	Actin-related protein 2/3 complex subunit 5-like protein	Q9BPX5	Q9BPX5	16.941	0	3	2	2		21.6	16.3	16.3	60	21.7146	22.0137	22.1455	25.3271	21.9934	24.9095	21.9459	21.7815	24.6688	24.9394	24.7818	21.1839	20.7708	25.7598	23.9116	25.7202	24.9081	24.6558	21.0314	24.7159	24.4025	20.8661	24.6165	24.935	25.403	25.1947	24.699	24.9041	25.0718	25.5777	21.3185	21.0794	24.2477	22.8345	24.7248	25.0875
ARRB1	Beta-arrestin-1	P49407;P10523	P49407	47.065	0	19	19	16		51	51	47.1	393	28.1928	27.9839	28.8313	26.9518	28.8162	27.3888	29.4258	30.1015	28.7265	26.7323	27.6617	25.15	28.8541	26.8163	27.9763	21.5797	25.3626	26.9871	27.9149	29.0254	28.3188	24.8024	27.5504	28.9768	26.9413	27.8657	28.0914	27.2201	28.525	27.3595	28.6282	27.7837	25.1517	28.7363	28.4656	28.6339
ARRB2	Beta-arrestin-2	P32121	P32121	46.105	0	13	10	10		34.2	30.3	30.3	22	22.3571	22.0416	23.6705	24.6365	22.32	19.57	24.8899	26.7367	24.8432	24.3264	21.9746	24.0228	25.0203	24.6126	25.4963	21.2551	21.5405	22.0737	21.9113	21.2638	21.6958	21.3606	21.1824	22.6487	20.6716	25.0717	23.9216	24.6725	24.7992	21.2005	22.2459	22.0153	25.4037	22.0951	24.54	26.3278
ARSI	Arylsulfatase I	Q5FYB1;P15848	Q5FYB1	64.029	0.00044287	3	3	3		5.4	5.4	5.4	23	23.5758	22.6745	24.9193	24.0608	21.282	22.7037	24.1678	21.4683	21.5776	22.374	25.3554	22.2494	22.6386	21.251	26.1275	22.1858	24.745	22.6716	23.9079	23.2942	24.669	25.339	22.5903	22.668	24.6154	23.4506	21.746	20.8382	21.8905	22.267	21.174	21.496	21.047	23.231	24.1374	21.8968
ASAH1	Acid ceramidase;Acid ceramidase subunit alpha;Acid ceramidase subunit beta	Q13510	Q13510	44.659	0	27	27	27		53.2	53.2	53.2	1082	31.2319	30.233	30.8144	29.555	31.59	30.5694	32.4671	24.4349	32.3265	29.256	30.1288	27.894	30.6102	29.8138	30.4189	28.5797	29.3412	30.9901	30.8022	32.7314	30.9509	29.9333	30.8731	30.0827	29.6123	31.2913	30.2931	29.5149	31.6384	30.4971	30.0392	30.2894	24.8403	30.5673	30.9898	31.2639
ASCC3	Activating signal cointegrator 1 complex subunit 3	Q8N3C0	Q8N3C0	251.46	0	10	10	10		4.8	4.8	4.8	21	22.8418	24.8169	20.7799	25.4441	21.5501	25.4148	24.6857	21.8444	24.4324	24.7077	24.6149	21.4218	24.654	24.0689	22.6685	21.5609	22.9041	21.8916	25.0686	25.1497	22.8378	25.8293	24.9241	23.3709	23.7902	25.8962	22.785	25.1976	25.4362	25.8832	22.3769	22.1096	21.3196	21.8291	25.1143	22.0099
ASH2L	Set1/Ash2 histone methyltransferase complex subunit ASH2	Q9UBL3	Q9UBL3	68.722	0	8	8	8		14.3	14.3	14.3	17	23.6706	21.8873	22.2678	23.808	23.0437	24.3134	22.0333	22.581	22.8135	24.729	21.858	22.9546	22.1514	23.737	20.821	21.9925	21.7708	22.4978	21.6658	24.3549	21.7534	20.9613	23.793	24.4451	24.2585	24.0512	20.6908	21.3425	20.8843	24.5133	22.1127	22.7006	23.0289	24.5098	21.2734	21.567
ASL	Argininosuccinate lyase	P04424	P04424	51.657	0	17	17	17		38.1	38.1	38.1	132	25.6419	27.847	27.1696	26.3158	27.0385	27.8579	22.9372	19.9036	29.1302	24.4437	27.8556	23.9098	27.2683	25.9602	25.5583	21.4985	22.0658	26.8616	25.8626	27.5603	25.7792	25.788	26.0994	21.5565	25.5886	26.4992	23.2806	21.4602	22.0685	27.4289	25.2379	21.4941	22.6136	21.4522	26.2593	27.5858
ASMTL	N-acetylserotonin O-methyltransferase-like protein	O95671	O95671	68.856	0	9	9	9		14.7	14.7	14.7	27	21.9704	22.5043	22.4564	23.5776	22.745	23.6057	22.1546	23.604	21.297	23.9961	22.2308	22.4968	23.0075	21.8624	21.2568	21.6024	21.6987	22.3485	22.7347	22.6487	21.2926	21.011	23.9142	23.5491	20.6875	24.9956	22.4565	23.594	23.8173	22.6146	20.8747	21.098	22.8238	24.2998	23.0582	23.1284
ASNA1	ATPase ASNA1	O43681	O43681	38.792	0	12	12	12		43.7	43.7	43.7	276	27.3354	27.2804	27.3963	28.1114	27.1367	27.1721	27.5116	27.4937	26.9367	27.1508	27.2954	20.9704	27.2599	27.5076	27.3135	27.1463	26.7191	27.2853	27.4247	27.6713	27.2128	26.4776	27.6121	27.0025	27.3351	27.304	27.2988	27.2035	27.8517	27.9725	27.0584	27.2948	27.4569	27.1963	27.2669	27.7475
ASNS	Asparagine synthetase [glutamine-hydrolyzing]	P08243	P08243	64.369	0	10	10	10		20.5	20.5	20.5	34	22.017	21.6246	21.4308	27.6327	22.4242	25.9737	23.2293	24.1462	20.9089	21.7195	22.4912	21.3303	20.8896	22.8792	20.1732	22.7704	21.8423	26.7132	20.813	21.3372	21.5326	23.1553	21.4744	24.5401	22.4855	24.5491	22.5141	22.0618	22.9161	25.1131	21.2374	22.8052	23.3979	22.5935	20.5434	22.1973
ASPH	Aspartyl/asparaginyl beta-hydroxylase	Q12797	Q12797	85.862	0	37	37	37		46.7	46.7	46.7	611	26.901	28.307	28.3842	29.0063	27.9051	28.3551	28.1335	24.0768	28.2124	27.0915	28.2672	28.2564	28.2425	29.6075	27.6862	26.4817	27.7203	29.1081	28.3233	28.5511	27.9853	28.1125	28.34	27.4736	28.4784	28.4449	28.0623	28.7295	28.7344	29.0939	27.7052	28.1445	30.0475	28.5626	27.929	27.507
ASPN	Asporin	Q9BXN1	Q9BXN1	43.417	0	21	21	21		51.3	51.3	51.3	581	28.2122	28.6234	27.3196	29.6739	29.7496	27.3116	30.302	26.9996	28.9733	28.4967	29.4053	32.596	30.9137	25.1897	30.5958	25.5874	30.5819	27.1994	29.0864	24.0245	30.7428	33.4112	25.6858	27.473	31.3369	27.654	28.3659	26.6337	27.7419	28.78	30.0806	29.0571	20.5994	28.8457	29.8673	28.1508
ASPSCR1	Tether containing UBX domain for GLUT4	Q9BZE9	Q9BZE9	60.182	0	7	7	7		18.6	18.6	18.6	11	23.1112	23.3383	21.5325	24.0466	22.6603	24.6218	24.2284	21.3244	21.3145	22.4262	20.3736	19.4496	21.0541	24.5253	19.7427	21.7215	22.2293	21.5398	21.8998	24.7269	19.4228	22.8695	20.3378	25.1999	23.4836	23.4697	19.7558	23.0101	21.8384	24.5418	22.7843	21.6187	22.0246	21.7544	20.8591	23.5497
ASS1	Argininosuccinate synthase	P00966	P00966	46.53	0	17	17	17		36.7	36.7	36.7	364	28.0588	27.3037	28.7914	26.9673	29.2554	28.9081	28.7779	23.0177	28.2172	26.1259	28.7805	27.9386	27.9458	26.5654	27.9174	21.1542	28.2743	26.3876	27.5929	29.0089	27.9065	27.4086	28.2113	21.2045	28.9685	28.2351	26.3026	27.8887	28.0759	22.8964	27.7244	27.292	22.7149	28.3419	27.8544	28.7988
ASUN	Protein asunder homolog	Q9NVM9	Q9NVM9	80.224	0.00025806	5	5	5		8.1	8.1	8.1	8	22.1964	21.6743	21.5781	23.4925	20.7982	22.7903	21.9587	22.162	20.6253	24.3997	23.7473	21.3681	24.1845	23.1918	22.627	21.7603	21.029	22.5617	19.9474	22.8063	20.9257	21.7726	21.8013	24.0509	21.4314	22.7906	22.6426	22.6984	22.2857	23.2052	21.7888	21.436	23.165	22.634	23.9455	22.735
ATAD1	ATPase family AAA domain-containing protein 1	Q8NBU5	Q8NBU5	40.744	0	9	9	9		29.4	29.4	29.4	56	21.6402	21.6698	22.0269	24.8871	24.3131	25.7237	24.9069	24.3541	24.678	25.0071	24.634	21.5835	24.2982	24.9318	20.9665	21.7767	21.4101	24.9083	21.3581	26.4697	23.5094	21.5788	22.9788	26.3079	23.9847	25.0442	24.3769	20.9853	25.7838	25.4379	21.5996	23.9672	21.2874	24.5328	24.6977	25.1478
ATAD3A	ATPase family AAA domain-containing protein 3A	Q9NVI7	Q9NVI7	71.368	0	37	37	11		49.4	49.4	16.7	320	21.5864	27.0711	22.0692	27.2402	24.6673	28.8603	25.2334	28.2703	25.5484	28.0666	26.3657	25.4257	25.625	27.1701	25.8295	28.992	24.4315	25.1013	24.4356	25.4759	25.7945	25.1994	25.9786	29.0603	24.932	25.9225	24.8404	26.1199	26.6906	28.6403	22.5285	24.7138	28.6582	24.8563	25.4186	26.6919
ATAD3B	ATPase family AAA domain-containing protein 3B	Q5T9A4	Q5T9A4	72.572	0.0010647	24	1	1		26.7	1.5	1.5	21	22.001	24.9441	21.7671	24.4315	21.9101	25.7038	21.262	22.111	22.763	25.2522	24.219	22.0208	21.3575	24.3533	21.821	25.6606	21.5818	21.501	22.6025	21.7123	20.627	21.1739	22.1562	25.2638	23.0512	22.1645	22.139	21.8289	24.1423	25.3356	22.5066	21.2112	22.5229	23.5142	21.6511	22.0757
ATF1;CREB1	Cyclic AMP-dependent transcription factor ATF-1;Cyclic AMP-responsive element-binding protein 1	P18846;P16220	P18846;P16220	29.232	0.00023111	3	3	3		8.5	8.5	8.5	26	20.9657	22.0258	21.9704	24.5258	21.4894	23.4828	24.5289	23.074	24.1036	21.5255	25.4983	22.3114	22.5028	25.1821	24.3789	24.3662	20.7698	24.7546	21.7822	25.0302	25.3604	25.3377	24.3279	25.3815	21.204	22.546	21.7605	26.2476	25.599	25.8613	22.6253	24.6958	23.7345	21.968	22.0029	24.2238
ATG3	Ubiquitin-like-conjugating enzyme ATG3	Q9NT62	Q9NT62	35.864	0	9	9	9		33.8	33.8	33.8	65	21.6392	22.8019	25.0014	25.6478	25.1207	25.0318	24.763	25.0114	23.1456	23.9506	24.2378	24.1947	25.0164	26.4165	24.6665	22.1639	24.2388	25.4243	25.6966	24.513	21.5464	20.6523	20.3382	26.1173	22.7305	25.2887	24.224	24.7018	23.056	25.961	24.2782	22.2945	26.2733	24.2766	25.0596	25.7836
ATG7	Ubiquitin-like modifier-activating enzyme ATG7	O95352	O95352	77.959	0	23	23	23		38.4	38.4	38.4	155	22.2417	23.3008	23.9946	25.7179	25.0678	25.3825	21.4125	26.723	23.119	24.35	22.538	21.4956	21.8663	26.4294	21.4415	21.4683	21.8296	26.0084	25.9476	26.1131	24.0538	22.3458	25.4357	25.438	25.5917	27.3244	22.5053	24.6986	25.9662	25.9226	20.2648	26.3939	28.3297	26.3831	20.9361	27.0743
ATIC	Bifunctional purine biosynthesis protein PURH;Phosphoribosylaminoimidazolecarboxamide formyltransferase;IMP cyclohydrolase	P31939	P31939	64.615	0	35	35	35		67.9	67.9	67.9	1281	28.6431	30.0569	29.3254	30.0389	29.0789	30.554	29.1432	29.781	29.1465	29.5329	29.4137	27.0332	29.1054	29.8961	29.0275	29.4902	28.7411	30.07	29.1465	29.9754	28.9807	28.7873	29.8664	30.6942	29.7308	30.0606	28.9802	29.3504	29.6689	30.6394	28.8192	29.2453	29.1213	29.5644	28.9376	30.0678
ATL3	Atlastin-3	Q6DD88	Q6DD88	60.541	0	24	24	24		52.1	52.1	52.1	928	28.8958	28.4716	28.7076	28.9106	29.161	28.8188	29.3026	28.9288	29.0475	29.222	29.0797	28.9218	29.2376	29.0523	29.2803	28.7213	28.9989	29.1565	29.2228	29.0064	29.0162	29.2373	29.3206	28.3777	29.6879	29.2797	29.2085	29.1205	29.8974	29.6863	29.0387	28.846	27.4518	29.4554	29.2839	29.1364
ATP13A1	Manganese-transporting ATPase 13A1	Q9HD20	Q9HD20	132.95	0	28	28	28		28.2	28.2	28.2	229	23.0953	25.4855	23.7886	28.3577	24.2716	27.522	24.0755	25.167	24.7769	27.3073	25.8066	20.4897	24.6297	27.4648	25.7815	25.9012	25.5632	26.8604	26.7847	27.4192	23.6943	25.5217	26.3403	27.1389	26.8719	28.0457	24.5425	26.7212	26.2304	27.874	23.2108	27.0995	26.3997	24.9327	24.5317	27.704
ATP1A1	Sodium/potassium-transporting ATPase subunit alpha-1	P05023;P13637;Q13733	P05023	112.89	0	50	50	34		41.5	41.5	28.8	2272	30.7611	31.2524	31.3919	31.0089	30.9457	32.1318	30.7693	29.8616	30.8909	31.1119	30.8857	29.5902	30.8485	30.9626	30.8165	31.5155	31.0007	30.8659	30.5679	31.7474	31.0095	30.6426	31.1095	31.1756	31.1088	31.1024	30.8216	30.6224	31.0482	30.6735	30.6735	30.9314	29.8712	30.9148	31.2105	31.4811
ATP1B1	Sodium/potassium-transporting ATPase subunit beta-1	P05026	P05026	35.061	0	15	15	15		43.2	43.2	43.2	287	26.7767	28.3454	27.9382	27.4755	26.6323	29.079	26.9196	25.2282	26.7283	26.456	27.0937	23.1614	26.3799	27.2515	26.7192	26.8656	27.2892	26.8191	25.4447	28.6741	26.3326	26.6432	26.7591	27.5728	27.3261	27.3514	26.4082	25.4936	24.046	27.2088	26.1863	27.0381	22.4913	26.9885	27.663	28.1557
ATP1B3	Sodium/potassium-transporting ATPase subunit beta-3	P54709	P54709	31.512	0	17	17	17		57	57	57	273	26.3478	22.0643	25.7155	27.7876	26.8854	28.1228	26.6123	25.4286	26.8077	28.0186	26.1353	25.4408	26.654	27.1181	26.6	28.2223	27.0101	25.836	27.0431	26.7086	27.4357	27.3269	27.8221	28.0875	27.5694	28.0065	26.8478	27.2071	28.0614	27.7824	25.9442	27.602	26.7371	26.9784	27.0851	27.527
ATP2A2	Sarcoplasmic/endoplasmic reticulum calcium ATPase 2	P16615	P16615	114.76	0	43	43	27		39.3	39.3	23.9	1514	29.0967	30.891	29.1843	30.7563	29.4259	30.1859	29.7519	30.1554	29.6085	30.4612	29.7052	28.9347	29.6127	30.6224	30.0483	30.3411	30.3424	30.8035	29.762	30.494	29.2258	30.0961	29.6965	29.6918	30.2172	30.4559	29.8273	29.9951	30.3942	30.5623	29.6833	30.1538	30.5296	29.6492	29.9647	30.5271
ATP2A3	Sarcoplasmic/endoplasmic reticulum calcium ATPase 3	Q93084	Q93084	113.98	0	33	25	24		32.9	25.4	24.7	188	25.4677	27.9418	22.4418	27.2455	23.7085	26.8969	24.7876	28.4119	26.1538	25.7792	23.6035	21.8529	24.8901	25.8244	25.4666	21.0693	24.8346	24.5515	26.9114	26.5174	25.8244	26.4511	26.2999	24.5523	26.2099	27.8083	24.3028	25.0527	26.1566	27.3428	24.6264	24.995	29.6806	25.9122	24.5055	25.8317
ATP2B1	Plasma membrane calcium-transporting ATPase 1	P20020	P20020	134.68	0	21	7	6		17	6	4.9	27	22.4423	24.5191	21.8521	23.8036	24.2776	24.6307	23.6143	23.1856	23.9172	22.8376	23.4911	20.8353	23.6183	23.6218	24.3699	21.9301	23.2462	22.2869	21.75	24.5314	24.0763	18.7772	24.0221	22.4075	24.1847	24.3133	21.8095	21.5439	22.171	23.1818	20.8654	22.5275	24.8446	21.8817	24.1944	24.5491
ATP2B4	Plasma membrane calcium-transporting ATPase 4	P23634	P23634	137.92	0	43	43	27		36.3	36.3	25.5	673	28.7579	27.7735	28.526	27.9575	28.9065	28.7295	28.424	26.4984	28.5497	28.1697	28.0425	28.3997	28.6705	28.2886	28.5431	29.1004	28.4639	28.2827	28.2574	28.4268	28.8109	28.71	29.1772	28.5767	28.8529	28.4764	28.7975	28.6001	29.1786	28.1545	28.6319	28.249	27.4354	29.2112	29.2701	28.3695
ATP2C1	Calcium-transporting ATPase type 2C member 1	P98194	P98194	100.58	0	6	6	6		7.9	7.9	7.9	36	22.4864	21.3758	21.8391	21.3552	20.4482	24.5109	21.8003	23.8913	20.0227	21.8339	20.6796	22.4177	24.1399	24.2671	20.3052	24.3874	22.3179	21.6789	20.2751	24.4363	22.629	22.9941	24.5231	24.1197	21.3661	22.9043	21.8116	22.5396	24.5831	24.1608	22.3355	21.452	21.6247	23.4848	23.7854	23.9288
ATP5A1	ATP synthase subunit alpha, mitochondrial	P25705	P25705	59.75	0	44	44	44		63.1	63.1	63.1	2757	32.0863	32.4981	32.5392	32.3623	32.4851	32.6561	32.5075	32.5269	32.3945	32.6806	32.1673	31.6107	32.3142	32.4198	32.4268	32.4438	32.196	32.4374	32.3592	32.6534	32.3142	32.3304	32.5415	32.1428	32.5591	32.8534	32.3971	32.2854	32.4443	32.6011	32.0572	32.5218	31.9189	32.1445	32.5189	32.6129
ATP5B	ATP synthase subunit beta, mitochondrial	P06576	P06576	56.559	0	25	25	25		61.2	61.2	61.2	2724	31.8373	32.072	32.2763	32.1181	32.3601	32.7999	32.2795	32.299	32.0663	32.166	31.901	31.2736	31.9694	32.2063	31.9974	32.1554	31.9443	32.1593	32.1255	32.7433	32.0314	32.2763	32.3934	32.2644	32.448	32.7619	31.9824	32.1344	32.2864	32.6917	31.8923	32.3236	32.2358	32.0649	32.0905	32.3758
ATP5C1	ATP synthase subunit gamma, mitochondrial	P36542	P36542	32.996	0	12	12	12		37.2	37.2	37.2	626	28.739	28.858	28.5822	28.8316	28.9558	29.2193	28.676	29.3055	28.9758	28.9993	28.5248	28.1371	28.6391	28.6231	28.4919	28.9155	28.7064	28.8526	28.8285	29.2489	28.6196	28.6633	28.8738	28.5737	29.1357	29.2268	28.7687	28.669	28.8248	29.1137	28.4689	28.9229	28.6672	28.7043	28.7547	29.0506
ATP5D	ATP synthase subunit delta, mitochondrial	P30049	P30049	17.49	0.00085543	2	2	2		13.7	13.7	13.7	68	24.2173	26.0245	25.3914	25.8879	25.4616	26.5277	25.4742	26.7153	25.3172	26.33	24.8273	25.4074	25.2057	22.7005	25.4073	25.6664	24.8147	25.5346	25.2838	20.9436	24.828	26.1305	25.2385	25.8738	25.7634	26.2838	25.0447	21.9632	25.4858	25.7513	24.8145	26.3431	26.2592	24.684	25.324	22.8939
ATP5EP2;ATP5E	ATP synthase subunit epsilon-like protein, mitochondrial;ATP synthase subunit epsilon, mitochondrial	Q5VTU8;P56381	Q5VTU8;P56381	5.8068	0.0010616	2	2	2		29.4	29.4	29.4	95	25.8004	26.5551	25.7497	26.4178	25.5759	25.6622	26.138	25.6039	26.1626	26.4218	25.4722	25.5098	26.2107	26.661	26.2696	26.5832	25.7533	25.6874	25.6109	26.3837	25.7821	21.387	25.6309	26.4719	26.1835	25.8209	25.2116	21.8759	25.5753	26.2565	25.5098	25.5155	24.6553	24.7806	26.3783	27.0918
ATP5F1	ATP synthase F(0) complex subunit B1, mitochondrial	P24539	P24539	28.908	0	16	16	16		40.6	40.6	40.6	580	28.9496	29.639	29.1303	29.5746	29.2883	29.5301	29.8257	29.6193	29.5707	29.9241	29.2233	28.6567	29.6547	29.4704	29.4572	28.9873	29.3821	29.6347	29.3608	29.6787	29.3579	28.9041	29.411	29.2085	29.5429	29.6799	29.2289	29.1062	29.7343	29.7492	29.0993	29.0728	29.5101	29.4905	29.3912	30.2
ATP5H	ATP synthase subunit d, mitochondrial	O75947	O75947	18.491	0	11	11	11		67.1	67.1	67.1	156	27.001	26.9047	26.2804	26.9825	26.6508	27.0077	26.3698	28.5316	26.7933	26.8399	26.4577	26.3626	26.6234	27.6645	26.6019	27.1162	26.0833	26.7251	26.6109	25.8948	26.4993	26.2929	27.4536	26.2245	26.1987	26.832	25.9062	26.2437	26.6337	26.8046	25.8874	26.4007	27.3269	26.5325	26.945	26.7412
ATP5I	ATP synthase subunit e, mitochondrial	P56385	P56385	7.9331	0.00024667	4	4	3		42	42	31.9	79	25.2254	25.5461	25.9926	25.5603	21.3472	26.426	25.5599	23.7515	25.6977	26.3426	25.3509	21.1993	25.3972	26.2539	25.2273	26.8376	22.2287	26.0775	25.8202	25.7449	21.7698	24.753	20.9965	26.3324	22.1693	26.1871	24.8076	22.8332	26.1116	26.6542	22.6565	22.8063	23.3361	24.3706	25.8271	26.554
ATP5J2	ATP synthase subunit f, mitochondrial	P56134	P56134	10.918	0	3	3	3		39.4	39.4	39.4	134	27.0149	27.5331	27.1707	27.3805	25.456	26.3451	26.7685	27.2013	26.9193	27.7418	26.6791	26.3886	26.9488	27.448	27.1008	26.4386	27.2664	27.5147	26.4182	26.7275	26.5543	25.3686	27.1249	20.6384	26.9791	27.7854	25.7829	26.0361	25.9902	26.913	26.4047	27.0597	25.2705	21.8546	27.6959	28.2227
ATP5L	ATP synthase subunit g, mitochondrial	O75964;Q7Z4Y8	O75964	11.428	0	8	8	8		61.2	61.2	61.2	317	26.2805	27.4185	24.906	27.3393	27.5026	28.179	27.2631	27.0492	27.3282	27.0844	25.603	25.0084	26.5975	27.7518	27.4551	26.0609	26.7057	27.2584	27.1979	28.27	27.964	26.7402	27.9759	27.9323	28.4367	28.2961	26.8621	26.7108	27.8782	27.8235	26.184	26.5562	26.8689	28.0349	26.6113	28.0215
ATP5O	ATP synthase subunit O, mitochondrial	P48047	P48047	23.277	0	12	12	12		72.8	72.8	72.8	632	29.5745	29.832	29.6089	29.594	29.4869	29.6224	29.8442	29.7987	29.7578	30.0328	29.4105	29.168	29.5812	29.7347	30.0588	29.6449	29.5971	29.7918	29.6097	30.1198	30.0342	29.3695	29.7237	29.494	29.7705	30.0018	29.8065	29.7936	30.2181	29.8895	29.3356	29.7797	29.0286	29.6846	29.7493	29.9679
ATP6AP1	V-type proton ATPase subunit S1	Q15904	Q15904	52.025	0	6	6	6		13.6	13.6	13.6	33	23.3224	22.1419	23.988	24.0918	19.6451	22.4769	23.7996	25.2948	24.2243	24.303	24.3196	20.8704	23.9492	24.5339	23.0981	24.9336	22.1944	24.3255	24.5539	23.4555	21.9164	21.8389	24.3334	22.3295	23.4746	24.2181	22.3448	23.6766	23.0521	22.5071	21.8547	24.5952	20.649	22.7007	23.9031	24.3675
ATP6AP2	Renin receptor	O75787	O75787	39.008	0	5	5	5		21.7	21.7	21.7	12	22.468	21.2559	22.9317	22.7115	21.8649	21.4667	21.5959	25.1859	23.2982	23.9773	23.3333	21.2605	20.2487	23.1251	24.0116	21.9577	21.6639	23.991	21.5317	23.107	21.3306	20.5977	21.8913	21.4215	21.5552	24.3721	21.7906	23.3742	20.9247	22.9195	20.8924	21.7522	20.406	21.2773	20.2307	23.2772
ATP6V0A1	V-type proton ATPase 116 kDa subunit a isoform 1	Q93050	Q93050	96.412	0	16	16	15		20.7	20.7	19.7	149	23.5774	26.0787	25.5321	26.3321	24.9465	25.4111	25.5549	25.8659	25.7887	25.122	25.4123	21.0756	25.2084	24.252	25.0188	25.3239	22.2947	26.4047	26.08	25.7061	24.5252	23.5806	24.061	25.2368	24.8395	26.4976	26.0492	24.4874	26.1634	25.9325	22.6959	25.5857	26.8953	25.1843	25.4123	26.9673
ATP6V0C	V-type proton ATPase 16 kDa proteolipid subunit	P27449	P27449	15.736	0.0002381	1	1	1		11.6	11.6	11.6	55	21.3674	24.9818	25.0131	24.9028	22.3004	22.9591	21.2058	25.7234	24.9255	21.4606	25.4993	22.3224	22.7522	25.3172	20.4229	22.4237	21.9906	25.2309	26.3377	26.8609	25.2637	26.063	25.4703	24.9398	21.4563	27.2455	20.397	24.9123	26.3965	27.4421	22.7563	26.1063	26.4781	22.4185	21.3066	25.0096
ATP6V0D1	V-type proton ATPase subunit d 1	P61421	P61421	40.329	0	11	11	11		35.6	35.6	35.6	179	26.5278	26.2784	26.9653	26.8689	26.9233	26.893	26.9851	27.9969	27.3964	26.3911	26.4841	25.1393	26.1897	26.9289	26.8452	26.7453	21.7376	27.6777	26.9503	26.509	25.3197	25.0431	26.5057	25.6667	26.1057	26.8016	26.3569	26.6926	27.0831	26.1524	25.9957	27.6253	27.9277	26.2385	27.0139	28.085
ATP6V1A	V-type proton ATPase catalytic subunit A	P38606	P38606	68.303	0	35	35	35		52.7	52.7	52.7	1313	29.3797	30.0607	29.9453	30.4147	29.8347	30.1195	29.9283	30.0567	30.031	29.5254	29.0777	27.4064	29.4904	30.2921	29.3821	29.9766	29.0208	30.2885	29.6612	30.0154	29.4003	29.3531	29.8299	29.6961	29.1686	30.4407	29.6296	29.9136	29.9871	29.8805	29.2301	30.4032	30.3603	29.7277	29.4978	30.4561
ATP6V1B2	V-type proton ATPase subunit B, brain isoform	P21281;P15313	P21281	56.5	0	23	23	23		42.7	42.7	42.7	867	28.7731	29.3464	29.2009	29.4257	29.2314	29.3577	29.0973	29.0468	29.3159	28.7222	28.4235	25.7475	28.8911	29.5037	28.918	29.2492	28.2542	29.5491	29.0606	29.1272	28.7913	28.5555	28.8709	28.9949	28.8331	29.6884	29.2208	29.4377	29.3734	29.4245	28.2854	29.6448	29.1045	28.8843	28.8588	29.7782
ATP6V1C1	V-type proton ATPase subunit C 1	P21283;Q8NEY4	P21283	43.941	0	20	20	20		48.4	48.4	48.4	294	24.1184	27.219	26.8982	27.6508	24.7921	26.8478	26.9662	26.6051	26.9383	27.7355	26.1966	22.1585	26.4526	27.6202	26.6305	27.1722	24.8198	27.4	25.3827	27.4171	25.9603	23.9565	23.5243	26.64	24.4593	27.7581	24.6181	27.2604	27.6353	27.4912	23.3636	27.5451	25.6727	25.6774	26.6626	27.8295
ATP6V1D	V-type proton ATPase subunit D	Q9Y5K8	Q9Y5K8	28.262	0	6	6	6		22.3	22.3	22.3	39	24.1184	24.5562	22.2859	25.0228	21.4345	24.5234	24.2479	23.4806	25.172	25.2066	21.7686	21.6342	21.8058	24.9584	22.8303	20.7001	21.6106	20.937	22.3266	21.1654	24.29	21.6286	24.653	23.9552	25.1702	26.1144	22.9136	23.8167	24.5327	24.2893	22.6319	24.1834	21.3075	22.7752	21.3769	25.3084
ATP6V1E1	V-type proton ATPase subunit E 1	P36543	P36543	26.145	0	14	14	8		50	50	29.6	193	26.0239	26.8135	26.8143	28.0272	26.9415	27.715	27.2922	26.6147	27.5059	25.06	25.2169	21.5215	26.3813	27.6723	27.7171	26.8935	26.3547	27.6761	27.495	27.3425	27.2979	23.9564	26.9121	27.2155	26.9733	28.3064	26.281	26.5659	27.1669	27.5609	25.8034	27.0041	26.9357	26.2625	26.6807	27.5901
ATP6V1F	V-type proton ATPase subunit F	Q16864	Q16864	13.37	0.00023906	3	3	3		26.9	26.9	26.9	14	22.7453	21.4813	21.4911	24.2534	22.2488	24.9312	20.6063	22.3295	23.7369	22.5847	21.0742	22.6294	22.7702	24.5835	21.254	23.1222	23.6819	21.8809	23.8167	24.3087	22.4598	20.4854	22.4017	21.3613	19.7789	22.8996	22.3208	21.9091	22.4759	22.7374	21.5706	24.2063	19.7556	23.7183	24.3715	20.4516
ATP6V1G1	V-type proton ATPase subunit G 1	O75348	O75348	13.757	0	4	4	4		35.6	35.6	35.6	12	21.885	23.5266	22.3457	23.0186	22.0642	23.7492	21.8674	23.0602	23.2157	21.3125	22.2652	20.2703	22.2897	24.4758	21.9311	22.9302	22.6616	23.2153	21.7489	21.431	22.0992	21.0918	22.2179	23.377	22.1735	23.0717	21.7117	21.4973	22.9665	23.4754	21.5971	22.49	24.393	22.2473	20.8614	21.7082
ATP6V1H	V-type proton ATPase subunit H	Q9UI12	Q9UI12	55.882	0	19	19	19		44.7	44.7	44.7	322	26.4008	27.6995	27.4045	27.7383	27.585	27.4384	27.4349	27.6051	27.3109	26.9682	26.8334	25.0431	27.1309	27.5035	26.9548	27.3893	26.7833	27.6691	27.4221	27.5225	26.3757	26.309	26.9078	25.9961	27.2385	28.1887	26.223	27.3635	27.7604	27.2703	25.7717	27.7008	26.0095	27.364	26.736	27.6738
ATP8A1	Phospholipid-transporting ATPase IA	Q9Y2Q0	Q9Y2Q0	131.37	0	11	11	11		10.8	10.8	10.8	15	20.8148	21.3195	22.3364	22.287	22.8975	23.7057	23.6443	24.3833	24.0824	21.8395	21.9166	22.0388	21.0666	21.4543	22.684	21.5634	21.8984	20.9264	23.3958	23.549	19.5568	21.0081	22.5389	22.8872	21.96	22.8889	22.8754	22.643	23.4569	23.7525	20.1379	22.5616	25.1542	22.9794	23.3122	21.7853
ATXN10	Ataxin-10	Q9UBB4	Q9UBB4	53.488	0	10	10	10		26.1	26.1	26.1	59	23.1305	25.0453	22.1626	26.1887	21.031	25.058	24.2605	23.9377	22.8903	24.0083	23.9084	22.7303	24.4152	25.6899	24.2694	24.279	23.5699	25.3566	24.3069	25.8169	23.5587	19.9135	23.5469	26.0154	24.3947	24.3629	23.9073	23.1477	25.6699	24.8928	21.1589	23.0253	22.5229	24.0243	24.4847	25.3087
ATXN2L	Ataxin-2-like protein	Q8WWM7;Q99700	Q8WWM7	113.37	0	7	7	7		8.2	8.2	8.2	16	22.2682	21.4548	21.3515	23.982	22.5714	21.6821	22.0222	22.4673	21.0853	24.8118	22.1578	21.543	20.8519	23.2156	21.3223	24.0831	21.2213	23.7428	21.6069	22.7555	20.8704	21.8911	22.3332	24.5851	20.6736	23.1223	21.5125	22.8253	23.5482	22.6922	22.0865	22.5355	23.1682	23.1229	22.0992	23.1299
AUH	Methylglutaconyl-CoA hydratase, mitochondrial	Q13825	Q13825	35.608	0.00044179	4	4	4		15.9	15.9	15.9	12	22.5609	21.7704	20.8342	22.6188	23.2289	23.8994	22.0622	21.2657	23.3745	23.8501	22.5197	19.907	23.0911	21.9554	23.64	21.9513	21.9167	20.613	21.2583	22.5096	22.9463	20.3373	21.4256	23.5232	22.032	23.3672	23.0763	21.5765	22.8611	22.7158	21.995	20.8063	21.0859	21.9727	20.9986	23.3831
AUP1	Ancient ubiquitous protein 1	Q9Y679	Q9Y679	45.786	0	5	5	5		13.2	13.2	13.2	38	23.1573	24.2481	21.2361	24.2946	23.6041	24.5833	22.0815	23.4204	21.4937	23.9014	22.7517	22.2449	23.0457	24.0146	24.0783	24.1992	23.1897	24.8691	22.746	23.5446	22.5521	23.0187	23.6152	24.1033	24.0968	24.3276	22.9384	23.9575	24.3093	24.031	21.6333	24.3952	21.7644	23.499	23.8986	24.4252
AZU1	Azurocidin	P20160	P20160	26.885	0	7	7	7		38.6	38.6	38.6	136	26.389	25.9067	24.3438	24.0182	25.0421	27.2959	27.1135	28.049	27.8523	22.9656	22.3077	26.3089	26.5047	26.4131	28.9072	27.9017	24.9955	25.7542	28.7156	26.8332	26.5605	20.4155	27.0236	20.883	24.1128	26.194	25.8669	25.4494	25.0265	23.9671	25.2322	28.3284	29.7685	26.2498	25.2598	27.3138
B2M	Beta-2-microglobulin;Beta-2-microglobulin form pI 5.3	P61769	P61769	13.714	0	6	6	6		47.9	47.9	47.9	334	25.5551	28.9004	28.0342	29.4777	27.4323	29.436	27.123	28.6167	28.6886	28.2431	26.4988	28.5702	28.0857	30.4064	28.1295	28.5319	27.5377	28.5222	28.0887	27.8909	28.1981	27.8939	28.2057	27.3629	28.2627	29.9712	28.2593	28.3304	27.6529	29.1467	27.034	28.9881	28.567	27.6215	27.5717	29.3206
B4GALT1	Beta-1,4-galactosyltransferase 1;Lactose synthase A protein;N-acetyllactosamine synthase;Beta-N-acetylglucosaminylglycopeptide beta-1,4-galactosyltransferase;Beta-N-acetylglucosaminyl-glycolipid beta-1,4-galactosyltransferase;Processed beta-1,4-galactosyltransferase 1	P15291	P15291	43.92	0.00023557	3	3	3		8.3	8.3	8.3	24	23.8701	25.5575	21.9844	24.9392	23.4181	25.0413	22.5124	22.0967	21.1773	21.6817	23.7821	20.2954	22.4103	25.3625	22.1484	22.2928	21.8448	24.4854	23.5768	24.1215	21.6425	23.0326	23.7229	24.1278	24.5279	23.8935	20.9567	24.1275	21.4965	25.4783	22.2098	22.3781	21.6883	22.1393	22.2564	22.6113
B4GALT5	Beta-1,4-galactosyltransferase 5	O43286	O43286	45.118	0.0032213	1	1	1		2.1	2.1	2.1	39	22.0885	25.527	22.6295	24.6225	19.4888	23.8967	22.293	24.8273	23.1702	24.1814	22.7734	21.922	23.1463	24.3563	23.4798	21.8606	23.2351	24.855	21.132	23.0957	20.9993	21.4834	21.4877	24.6906	22.4204	24.082	22.6525	24.0581	24.5403	24.8304	21.1456	24.2642	22.9367	23.0013	20.8983	23.9759
BAG2	BAG family molecular chaperone regulator 2	O95816	O95816	23.772	0	8	8	8		34.6	34.6	34.6	90	23.1593	23.3769	24.4355	25.9405	21.2828	22.9341	25.0097	24.9952	24.7734	23.6389	24.9747	24.4187	25.2424	25.3528	25.6697	23.9481	22.8509	25.8002	25.3433	26.0773	25.5726	26.3604	25.8598	23.662	25.917	25.6234	25.7419	25.9869	26.5396	25.6356	20.7818	21.0164	21.7983	25.1818	25.5906	25.3769
BAG3	BAG family molecular chaperone regulator 3	O95817	O95817	61.594	0	7	7	7		18.4	18.4	18.4	12	22.762	23.6115	22.259	22.6046	21.4197	22.356	22.7403	22.2114	21.5395	22.7196	24.1814	21.6984	20.8583	22.0859	21.4482	22.7231	23.3586	24.1284	24.0481	23.8412	24.3472	23.8745	23.1829	22.7483	23.4462	23.7758	22.1187	21.6045	24.0114	22.1094	20.6308	21.6367	19.6505	22.2877	20.4033	23.2928
BAG6	Large proline-rich protein BAG6	P46379	P46379	119.41	0	12	12	12		15.4	15.4	15.4	72	23.0573	26.1891	24.4788	27.0862	22.4871	24.7395	24.8712	25.769	24.8611	26.0515	26.5283	23.9647	25.7607	25.6302	24.8018	26.3307	26.3742	24.6965	25.452	27.0815	20.8367	24.0421	25.097	24.119	25.4464	26.6418	22.1662	25.0362	24.4314	25.7719	21.0983	23.3126	25.9804	25.0471	24.8272	25.7907
BAIAP2	Brain-specific angiogenesis inhibitor 1-associated protein 2	Q9UQB8	Q9UQB8	60.867	0	17	17	17		31.2	31.2	31.2	83	24.1784	24.9161	24.7797	24.0576	24.4643	23.0987	24.7	24.6695	24.6986	25.0649	24.5764	22.532	24.6862	26.1013	23.4618	24.8001	22.2928	25.4513	23.225	25.2765	23.2283	21.0304	24.2814	24.8685	24.6366	24.6187	21.7407	23.054	24.6786	24.5301	23.4156	24.1895	22.2219	24.2348	24.638	24.2691
BANF1	Barrier-to-autointegration factor;Barrier-to-autointegration factor, N-terminally processed	O75531	O75531	10.058	0	9	9	9		57.3	57.3	57.3	367	25.2079	27.6126	27.0093	28.161	27.7443	28.9534	28.009	25.9706	27.2379	27.6874	26.8921	28.0157	28.7746	28.4051	26.9724	26.655	28.402	28.3954	27.6057	27.8985	27.9174	27.3909	28.285	29.7392	29.0182	28.104	28.0291	27.285	27.2805	28.0952	26.3631	25.862	27.0931	28.1324	28.4537	27.4993
BASP1	Brain acid soluble protein 1	P80723	P80723	22.693	0	8	8	8		49.8	49.8	49.8	48	22.1007	25.0345	21.6151	25.1783	23.7282	24.5759	22.726	22.3451	22.0961	21.9591	24.4619	19.8112	23.4116	24.8664	21.9456	24.2971	21.6879	21.9249	21.2925	24.3371	22.465	22.6524	21.2397	21.6169	22.4241	24.5853	23.6693	24.8811	21.3428	23.8544	23.0595	24.202	24.4662	23.1597	22.1716	23.7403
BAX	Apoptosis regulator BAX	Q07812	Q07812	21.184	0	6	6	6		36.5	36.5	36.5	54	22.2761	25.8618	24.2864	25.6697	24.8118	25.7984	20.7907	24.118	24.8151	24.8039	25.2105	21.0311	21.1037	25.5951	22.7997	24.4079	21.4728	25.5302	24.6026	25.5965	24.4365	20.8857	24.252	25.7212	25.157	26.3175	24.4055	22.2497	25.0341	25.6413	22.1213	25.3599	23.9761	24.5703	20.8779	24.7682
BAZ1B	Tyrosine-protein kinase BAZ1B	Q9UIG0	Q9UIG0	170.9	0	11	11	11		8.1	8.1	8.1	29	28.0701	24.0927	23.2077	27.2229	21.9988	24.5575	23.9904	23.4	25.9564	24.4635	24.2307	27.1029	24.642	23.1285	23.3633	22.5384	22.8947	21.8748	25.0393	23.965	21.6708	22.0208	23.5728	27.1933	25.3939	24.1644	22.4276	22.8776	22.1907	25.5194	24.9623	22.3732	24.1012	24.0014	25.6463	22.6909
BCAM	Basal cell adhesion molecule	P50895	P50895	67.404	0	25	25	25		46.2	46.2	46.2	412	28.7663	20.8418	29.9882	23.9957	28.8997	27.1762	29.1536	21.8561	29.2043	27.5248	27.1161	28.5805	29.1475	25.081	27.9557	21.342	26.1703	23.4156	28.0422	28.8141	29.3477	28.1425	28.6416	28.129	27.1731	27.8033	27.6671	24.0597	28.1994	27.9598	28.9672	25.7247	22.4039	28.4269	29.2093	24.9401
BCAP29	B-cell receptor-associated protein 29	Q9UHQ4	Q9UHQ4	28.32	0	12	12	12		38.6	38.6	38.6	128	24.0478	24.4497	25.2771	25.8749	25.6603	25.6944	26.2176	24.318	25.6816	24.7762	24.7369	19.7635	25.3791	25.5374	25.0401	23.8587	24.5504	25.898	25.3149	24.9191	24.6173	22.0619	23.768	21.5357	25.7924	26.1277	25.9674	21.2711	25.7247	25.6528	25.5905	25.0546	25.2175	25.6892	25.6257	25.4117
BCAP31	B-cell receptor-associated protein 31	P51572	P51572	27.991	0	24	24	24		48.4	48.4	48.4	693	28.2861	29.7407	29.3388	29.5035	28.9547	29.7875	29.1137	28.5363	29.3895	28.8172	28.2929	26.0253	29.2491	29.4728	28.9635	29.477	28.9067	29.262	29.2803	29.0943	29.0459	28.5032	29.0527	28.8686	29.8014	30.1749	28.5892	28.3629	28.9068	29.2469	27.8067	29.8217	27.8272	28.9076	29.1524	30.0279
BCAS2	Pre-mRNA-splicing factor SPF27	O75934	O75934	26.131	0	5	5	5		33.8	33.8	33.8	8	22.9159	22.3992	20.6186	24.7792	23.4738	24.5689	21.5728	20.4293	21.728	22.3487	23.2998	20.6406	22.0233	22.7781	21.4337	24.5826	21.5262	21.8509	21.809	24.3705	23.2143	24.4039	23.2747	23.3376	22.6839	24.1068	22.5867	22.4168	24.7605	25.3345	21.6401	22.9283	21.9852	21.7343	20.8719	22.6113
BCAT2	Branched-chain-amino-acid aminotransferase, mitochondrial	O15382	O15382	44.287	0	8	8	8		27.8	27.8	27.8	46	23.5688	22.5383	22.017	23.3851	24.7972	23.4324	21.9382	27.2122	23.3498	21.2343	22.3898	21.3221	23.4521	21.4746	20.7706	21.8318	22.4422	22.3162	23.2985	23.9619	22.5972	22.3682	24.0363	23.6292	23.7395	24.3037	21.32	21.14	21.4564	23.0113	22.7805	20.7467	22.4163	23.4959	23.2259	23.5635
BCCIP	BRCA2 and CDKN1A-interacting protein	Q9P287	Q9P287	35.979	0	7	7	7		24.2	24.2	24.2	49	21.5351	25.3191	22.2862	24.9827	20.129	25.0957	23.7543	24.3955	19.473	25.4293	20.692	21.1347	21.013	25.6224	21.8932	25.9001	20.6672	24.6248	22.6561	24.5062	20.9849	21.54	21.9402	26.3558	21.6317	24.4566	21.2467	24.405	24.6841	24.5833	22.936	21.4858	25.6481	21.3958	23.7926	22.2992
BCKDHA	2-oxoisovalerate dehydrogenase subunit alpha, mitochondrial	P12694	P12694	50.47	0	10	10	10		26.5	26.5	26.5	74	22.5763	24.591	25.776	25.3986	25.7752	26.0099	25.4237	21.318	25.2525	25.2471	25.4938	20.2695	24.4508	23.9936	21.2716	20.6409	23.2093	22.4025	25.2754	26.9798	25.298	24.93	26.2162	26.0826	25.727	26.623	21.7693	23.8864	22.6467	25.6057	21.3692	21.9834	23.7242	25.5632	24.719	25.5622
BCKDK	[3-methyl-2-oxobutanoate dehydrogenase [lipoamide]] kinase, mitochondrial	O14874	O14874	46.36	0	6	6	6		24	24	24	19	23.5672	23.4743	23.0626	23.7646	21.0531	24.0679	23.6039	23.1902	23.843	24.5565	21.8449	21.3653	23.4531	23.7848	22.1452	20.7322	22.3641	23.4987	23.7318	23.7313	23.3366	21.5802	21.8575	21.9291	21.897	24.0564	21.1116	23.2093	23.8099	24.0032	23.8446	22.1166	21.5193	21.4434	22.9527	23.9021
BCL2L13	Bcl-2-like protein 13	Q9BXK5	Q9BXK5	52.723	0	5	5	5		16.1	16.1	16.1	79	24.9551	24.8195	24.0217	24.704	24.84	25.2123	24.769	24.9165	24.8038	26.8191	24.0172	23.1721	24.8998	24.819	25.1607	22.3049	22.3037	26.1561	24.632	25.4686	24.5307	25.0507	24.6272	24.6325	24.1787	25.0341	24.2893	23.9646	25.268	25.3728	24.2352	24.1622	20.7414	24.9809	25.0603	25.2938
BCLAF1	Bcl-2-associated transcription factor 1	Q9NYF8	Q9NYF8	106.12	0.00025641	6	6	6		8.2	8.2	8.2	23	21.4057	21.3566	22.3306	25.667	22.979	23.5938	21.5582	23.6235	20.9871	22.3281	21.8024	21.9736	19.9709	24.3697	22.4563	24.2444	21.4845	22.8023	22.4736	24.4458	22.7401	19.9191	20.8718	25.5186	20.1474	23.687	23.0305	23.7639	24.0653	24.309	21.6676	21.3676	24.4183	21.1124	20.2379	21.7547
BDH1	D-beta-hydroxybutyrate dehydrogenase, mitochondrial	Q02338	Q02338	38.157	0	9	9	9		23.6	23.6	23.6	41	22.9369	23.8734	22.5926	23.5761	22.1601	22.9689	23.3896	24.5641	22.6394	24.3657	22.7959	20.8283	22.3161	22.2159	23.0312	23.4464	23.0862	21.7725	21.492	24.6445	21.8826	21.6692	21.8612	22.0995	23.1312	23.8312	22.0562	22.7576	20.9288	22.2108	22.5846	23.3242	24.2938	22.0506	22.9555	24.5217
BDH2	3-hydroxybutyrate dehydrogenase type 2	Q9BUT1	Q9BUT1	26.724	0	9	9	9		40.4	40.4	40.4	188	26.969	26.1818	27.9912	25.7979	27.561	26.6834	27.6077	24.0792	27.6066	25.6931	28.1517	26.4726	27.7733	23.2441	26.7066	24.5616	26.6792	26.0311	27.5988	28.4011	28.4486	27.7307	27.7737	27.9164	28.2185	27.7491	27.2205	24.0289	27.6143	27.6802	27.1148	25.4454	24.5871	28.048	27.5746	26.4162
BGN	Biglycan	P21810	P21810	41.654	0	27	26	26		67.9	67.9	67.9	1944	33.3572	32.8464	33.3586	32.62	33.2416	32.2868	34.3006	32.1651	34.2629	32.4255	33.597	33.3424	34.5232	31.835	33.3178	30.9869	32.6631	32.3084	33.903	31.9914	34.5018	35.2795	33.0354	31.5192	33.0993	32.2953	32.8567	32.9666	33.2449	31.8281	34.8601	33.2501	26.4229	32.5905	33.3067	31.7681
BIN2	Bridging integrator 2	Q9UBW5	Q9UBW5	61.874	0	10	10	9		20	20	18.6	91	23.7547	24.5408	22.8611	25.33	24.6203	25.4158	23.7516	21.7601	24.7962	20.4599	24.2966	24.3816	24.3428	24.8221	22.1414	24.5475	20.8924	24.0306	25.4897	24.828	22.5683	21.6429	25.1043	22.803	25.1845	26.5698	24.4746	25.0088	25.4646	26.0103	24.3143	22.7792	21.9228	25.2484	23.9578	25.2732
BLM	Bloom syndrome protein	P54132	P54132	159	0.004353	1	1	1		0.6	0.6	0.6	74	24.9083	25.8907	25.1137	25.7894	25.4039	25.7497	25.4371	21.9934	25.7034	25.5734	25.1645	24.845	25.8454	26.2297	25.7386	25.8549	25.1286	25.655	21.7135	21.6253	24.9967	25.6925	25.1723	26.3882	25.5579	25.8021	25.1682	25.8585	25.0203	25.3925	25.2616	25.566	25.6474	25.7411	25.8691	25.9481
BLOC1S1	Biogenesis of lysosome-related organelles complex 1 subunit 1	P78537	P78537	17.262	0.0012624	2	2	2		13.7	13.7	13.7	6	21.763	22.1371	22.4543	23.1513	21.2225	23.3923	22.1713	20.2778	21.2853	21.989	22.7969	22.1357	21.1858	21.8117	19.8779	21.0003	21.6079	23.1597	20.7509	22.1802	21.9566	21.6177	20.747	22.6706	21.6239	22.9327	22.3002	23.3095	23.0709	22.4361	22.0173	22.7264	21.2882	21.4336	22.5593	21.1818
BLVRA	Biliverdin reductase A	P53004	P53004	33.428	0	23	23	23		63.2	63.2	63.2	626	28.95	29.4819	29.1442	29.1697	28.7239	28.7647	29.1977	29.6759	28.7624	28.8856	29.3865	28.1114	29.0444	29.2772	28.8103	29.3683	28.0961	29.1602	28.6869	29.1368	28.6127	27.7033	29.0383	28.4743	28.0637	29.0064	29.1198	28.7216	29.2482	28.8081	28.5457	28.7704	28.8785	28.8992	29.1577	29.3307
BLVRB	Flavin reductase (NADPH)	P30043	P30043	22.119	0	17	17	17		89.3	89.3	89.3	1600	33.3633	31.1237	32.0935	30.7859	32.4911	30.5631	32.1921	30.4997	32.2883	31.5654	31.3565	31.3775	32.218	30.4709	31.3671	32.1416	30.9544	31.0219	32.5898	32.781	32.52	31.127	34.1441	31.3072	30.8658	31.4186	31.1507	30.002	32.4788	30.9648	31.8029	30.6197	30.4092	32.5594	32.0855	31.5695
BNIP2	BCL2/adenovirus E1B 19 kDa protein-interacting protein 2	Q12982;Q86WG3	Q12982	36.017	0.00026199	4	4	4		14.3	14.3	14.3	24	23.868	21.0802	21.7567	22.8494	21.8485	23.8866	23.3152	23.5039	23.7292	21.9012	22.5288	21.4867	23.3677	22.9032	22.214	22.8896	21.6718	21.641	23.9563	23.5256	20.8376	20.4915	22.2916	23.3964	22.1164	21.1544	23.1846	21.0149	20.548	23.5594	21.5208	23.6423	24.0614	21.3721	23.4608	23.405
BOLA2	BolA-like protein 2	Q9H3K6	Q9H3K6	10.116	0	6	6	6		72.1	72.1	72.1	104	24.8306	25.8001	20.7609	27.2615	25.0783	27.487	23.9717	27.4886	26.0432	27.2843	25.4541	23.7838	20.7124	27.5464	20.8531	25.9798	24.934	25.407	21.1752	25.7747	21.6665	20.6945	24.3619	25.3991	21.5187	25.227	25.3228	22.0786	22.8807	26.3941	22.0451	23.591	24.2121	24.5648	22.6119	26.438
BOP1	Ribosome biogenesis protein BOP1	Q14137	Q14137	83.629	0	8	8	8		14.9	14.9	14.9	16	22.983	22.6626	20.8573	23.0083	22.3402	24.453	22.0319	23.6844	22.7078	23.7321	21.8994	20.3958	22.5561	23.8772	22.5727	24.8203	22.4625	21.0418	23.7884	24.5559	24.6555	24.3764	21.8426	25.14	24.2311	23.6225	22.8998	20.567	22.1449	25.2026	21.8209	23.6473	23.4595	22.0915	21.3131	22.0512
BPGM	Bisphosphoglycerate mutase	P07738	P07738	30.005	0	15	15	15		55.2	55.2	55.2	407	30.602	27.3227	28.5018	26.3135	30.2908	24.3721	28.619	22.9252	29.0536	25.6616	27.9638	27.7804	28.8872	26.7941	27.5513	29.0121	26.1286	25.0312	29.7338	28.3373	29.4979	26.3514	31.3737	27.5201	26.0786	26.4017	28.2071	25.7698	28.9216	27.155	28.8502	22.0473	26.6444	29.3378	28.9214	24.6508
BPHL	Valacyclovir hydrolase	Q86WA6	Q86WA6	32.542	0	9	9	9		32.6	32.6	32.6	40	23.2724	23.6709	22.2165	21.4847	22.1709	24.735	20.6749	27.6005	21.712	27.706	24.5274	21.3191	23.9441	22.8492	20.6032	23.5053	21.797	22.0765	22.8374	24.1051	21.8049	23.944	23.327	25.0501	23.5659	23.1379	21.8713	22.3875	20.9504	24.4197	22.0668	21.0828	21.5569	22.5496	21.6777	24.3234
BPI	Bactericidal permeability-increasing protein	P17213	P17213	53.899	0	16	16	16		36.8	36.8	36.8	282	28.1114	21.471	21.5505	23.6165	23.4202	26.5209	25.2608	29.7758	29.0066	21.0299	23.0778	21.1469	22.7312	21.6338	28.7444	28.6134	24.7668	22.8213	29.8957	27.9905	23.0369	25.0672	26.7057	22.1113	25.5017	27.9399	23.6395	25.4326	25.6283	23.7549	19.8106	29.5225	30.0535	24.4707	21.3596	27.9957
BPIFB1	BPI fold-containing family B member 1	Q8TDL5	Q8TDL5	52.441	0	27	27	27		64.7	64.7	64.7	193	22.148	32.8473	22.4681	21.1542	27.7918	20.8021	25.1658	22.7692	21.5791	22.9337	19.2602	21.621	22.7023	21.8432	21.8184	23.1013	33.6958	22.626	28.0641	21.7039	22.0399	29.9546	24.8097	21.99	32.9602	30.0931	21.726	22.6582	22.3543	21.9578	21.799	22.1471	22.1438	22.6212	21.805	26.9553
BPNT1	3(2),5-bisphosphate nucleotidase 1	O95861	O95861	33.392	0	15	15	15		53.9	53.9	53.9	455	25.3176	29.5683	28.3888	28.2172	27.5705	28.0539	28.5445	26.5405	28.174	29.2343	28.7188	25.9752	28.2067	28.73	27.5313	28.0763	26.1272	27.7029	26.9686	29.0732	28.0854	27.6911	27.9373	29.1317	27.9552	28.0489	27.8178	27.6048	28.3311	28.5132	27.881	26.7414	24.3528	28.0772	28.1404	28.8494
BRAF;RAF1	Serine/threonine-protein kinase B-raf;RAF proto-oncogene serine/threonine-protein kinase	P15056;P04049	P15056;P04049	84.436	0.00044405	6	6	3		7.4	7.4	3.5	23	21.9484	22.5635	23.081	24.0184	22.2822	23.8131	22.7508	24.234	22.1668	24.4382	22.4597	21.5868	20.4398	24.0577	21.7983	21.8654	22.4151	23.0262	20.8198	23.8795	20.7837	22.2087	22.1453	22.7938	22.236	21.6831	22.8072	21.9168	21.528	21.8669	21.1918	22.4474	22.8513	22.7238	22.02	22.2891
BRCC3	Lys-63-specific deubiquitinase BRCC36	P46736	P46736	36.072	0	7	7	7		28.2	28.2	28.2	69	21.835	24.1427	23.4713	24.4831	19.6331	25.0278	24.4298	24.4975	24.0149	24.0077	24.4372	21.5637	24.1016	24.5912	22.8048	21.5198	22.8473	21.8625	24.9566	25.186	21.9723	23.3863	25.6244	25.8057	24.547	25.7829	24.4212	25.15	21.4374	25.9818	23.4124	23.9442	25.0344	24.8888	23.7688	23.9748
BRD3	Bromodomain-containing protein 3	Q15059	Q15059	79.541	0.00025497	5	5	2		7.6	7.6	4.1	7	23.8106	20.8269	22.9776	23.3187	23.3114	21.6882	22.7319	22.1588	22.0823	22.4453	22.9608	22.6176	21.6817	21.1788	21.5553	21.2824	22.8308	22.2415	22.8329	22.9956	21.6703	22.8211	21.9333	24.9904	22.623	23.4394	21.7155	23.0093	23.2445	22.863	22.2633	22.4601	21.9455	23.5763	23.5604	22.7074
BRE	BRCA1-A complex subunit BRE	Q9NXR7	Q9NXR7	43.551	0	8	8	8		25.6	25.6	25.6	27	22.5531	23.2396	22.2398	24.0352	22.7698	23.2914	20.4386	24.328	23.5961	23.9128	23.6421	21.4609	23.6835	24.7721	20.6485	21.5286	22.5133	24.7573	24.2613	21.4891	23.8157	25.4363	24.3288	24.486	24.1506	24.7226	24.071	21.3789	24.258	23.9498	23.1295	24.1356	24.2228	25.166	24.4336	24.5769
BRIX1	Ribosome biogenesis protein BRX1 homolog	Q8TDN6	Q8TDN6	41.401	0	12	12	12		50.7	50.7	50.7	93	23.1293	24.7054	21.7219	26.4662	21.4591	23.3008	23.3058	27.0498	22.9717	24.6214	23.5925	21.8075	22.8565	25.2172	23.2548	26.5673	22.0967	25.5861	22.8722	25.9549	22.9526	24.8541	23.7203	27.6742	22.7573	24.8531	21.7053	24.3252	19.9304	26.3656	21.9942	22.4717	25.0015	23.513	23.6363	24.115
BRK1	Protein BRICK1	Q8WUW1	Q8WUW1	8.7448	0.00023607	2	2	2		28	28	28	25	23.8168	21.2521	21.5282	24.4492	24.0914	24.3971	23.1521	21.36	23.8597	20.2416	21.2149	20.4215	22.1658	23.9703	21.0785	22.2531	22.3944	21.5885	23.857	23.8701	23.9828	21.9338	24.4292	23.3981	23.8804	24.2585	21.9588	21.01	24.0395	23.8191	20.9636	21.2758	24.6865	24.0444	22.3528	21.0318
BROX	BRO1 domain-containing protein BROX	Q5VW32	Q5VW32	46.476	0	7	7	7		21.4	21.4	21.4	93	22.672	27.2358	24.9905	26.8894	25.3813	25.2807	25.7504	26.2058	24.9912	25.6601	26.4475	20.1538	24.3651	25.9455	25.3381	26.4627	20.706	24.9089	24.976	27.2951	21.5151	24.0281	25.8536	26.2361	25.7283	25.9194	25.3926	22.6893	25.5516	25.0444	24.8666	24.8997	25.6957	26.0108	25.2128	25.335
BSG	Basigin	P35613	P35613	42.2	0	8	8	8		28.3	28.3	28.3	81	24.1184	22.9579	21.4841	26.4355	24.1627	27.0735	23.5273	22.6078	21.4486	21.6218	22.918	21.7218	20.7444	27.5213	22.4299	27.1975	22.9126	25.139	24.8195	26.3282	25.1226	24.2414	20.9536	26.886	25.147	26.001	20.3714	24.9325	24.9862	26.2003	20.8828	26.3406	22.2805	21.377	20.9567	25.8051
BST2	Bone marrow stromal antigen 2	Q10589	Q10589	19.769	0	4	4	4		26.7	26.7	26.7	113	27.5422	25.3288	27.4551	26.3105	27.5064	26.8254	27.8564	21.0255	27.6447	25.1085	26.2608	20.225	28.2874	26.5557	26.5683	21.8106	22.7579	25.5277	25.923	23.0372	27.6385	26.7951	27.2689	24.7104	26.161	26.5066	27.6409	22.1325	27.279	26.7019	27.4893	22.567	21.4336	27.7285	27.9298	26.9556
BTK	Tyrosine-protein kinase BTK	Q06187	Q06187	76.28	0	9	9	8		15.2	15.2	14	32	22.3968	22.6519	23.9073	23.6807	23.8865	23.7728	21.9615	24.6668	24.1334	22.5944	21.6882	20.7153	21.9287	23.6268	23.6559	23.0829	21.9429	23.9185	22.1164	22.7678	20.2389	20.7991	23.7972	22.4249	22.2397	26.229	23.3822	22.7808	23.7435	24.5071	22.6277	24.1535	19.1636	22.4187	23.5556	24.5515
BTN3A3	Butyrophilin subfamily 3 member A3	O00478;P78410;O00481	O00478	65.001	0	11	11	11		21.4	21.4	21.4	19	23.187	22.9633	21.9596	22.8758	23.7595	21.8332	21.8703	20.651	22.8185	22.9753	22.7659	21.7878	24.5954	22.426	21.0725	22.2437	21.2283	22.9025	23.8872	23.8235	24.283	24.6989	23.6759	21.1606	22.9204	25.8853	23.878	22.0162	22.8086	23.4885	20.207	22.1443	21.2628	21.5542	22.4747	21.6899
BUB3	Mitotic checkpoint protein BUB3	O43684	O43684	37.154	0	13	13	13		43.9	43.9	43.9	367	26.7507	27.7885	27.282	27.8427	27.5295	27.913	26.8336	28.4186	27.3223	27.6769	27.2475	25.0811	27.3719	27.8653	27.1968	28.3083	27.2246	27.8498	26.62	27.5278	26.573	27.4181	26.989	28.8508	27.5358	27.8502	27.2663	27.6521	26.2063	27.9711	25.5317	27.7307	28.0531	26.9752	27.1343	27.8697
BUD31	Protein BUD31 homolog	P41223	P41223	17	0.00045167	4	4	4		20.1	20.1	20.1	14	22.9088	22.3336	22.745	24.1016	22.6558	21.9891	21.6561	22.7505	22.0059	23.7223	22.7627	21.3635	19.9217	22.2694	22	23.6093	22.5734	20.2774	22.2007	21.9223	22.3219	20.2227	22.1344	21.7603	21.1067	22.5651	23.3288	20.909	22.2956	21.7343	21.6012	21.537	23.4873	20.9797	21.6839	23.5228
BYSL	Bystin	Q13895	Q13895	49.601	0.00026055	4	4	4		9.6	9.6	9.6	14	21.9071	20.9168	21.7417	22.9925	21.5373	21.4838	22.3766	22.0586	21.024	20.6942	21.7167	22.3225	21.6538	22.8801	22.126	23.3894	21.7413	22.419	21.0889	22.8477	21.082	22.196	21.2414	23.8618	21.7525	23.033	22.5289	23.8839	23.9723	22.9331	20.2906	21.5537	22.4023	20.8827	21.9922	20.2375
BZW1	Basic leucine zipper and W2 domain-containing protein 1	Q7L1Q6	Q7L1Q6	48.043	0	22	22	20		36	36	32.9	482	25.2148	28.1863	27.023	28.2418	27.2769	28.4	27.1365	28.6162	26.9085	28.1555	27.3806	25.3357	27.0909	28.3832	27.3541	28.483	27.4286	28.2385	27.0613	27.6096	26.9045	27.1719	26.8221	27.8947	27.4546	27.8579	27.1694	27.7449	28.0625	28.2886	26.5733	28.2449	27.4953	27.4945	27.3038	27.5984
BZW2	Basic leucine zipper and W2 domain-containing protein 2	Q9Y6E2	Q9Y6E2	48.162	0	18	16	16		34.1	30.8	30.8	127	22.471	24.4954	22.1395	26.5825	22.8847	26.8199	21.6962	22.7567	21.8366	27.1579	24.3568	23.2867	23.1715	25.7773	21.5636	28.1634	22.1987	26.3558	22.0492	25.9713	20.75	22.0288	21.5629	25.7423	25.2216	25.9762	21.1489	23.3351	24.3748	26.5104	21.8576	23.393	22.1397	23.6938	22.8876	24.2869
C11orf54	Ester hydrolase C11orf54	Q9H0W9	Q9H0W9	35.117	0	8	8	8		32.1	32.1	32.1	88	26.0399	22.6891	27.1279	24.5845	21.4051	25.3921	22.4748	25.6488	24.5453	24.1688	26.7899	26.1209	24.4099	22.6186	25.5549	22.8321	27.5097	22.8859	24.4308	25.8101	26.7318	25.637	23.9271	26.512	26.2909	26.2549	21.7874	22.6275	23.1542	25.13	23.1734	26.1317	25.0019	24.002	26.6651	26.3075
C11orf68	UPF0696 protein C11orf68	Q9H3H3	Q9H3H3	31.43	0	5	5	5		17.5	17.5	17.5	52	23.7724	23.7958	23.4565	23.9133	23.5991	24.1572	24.0805	23.6235	24.3454	23.7993	24.2005	23.0559	24.2944	21.2713	22.9262	23.271	23.5121	22.9724	23.9459	24.3699	24.0273	23.183	24.5292	24.1084	24.5807	23.9543	21.6188	23.4292	24.4396	24.7103	23.8469	23.8125	21.7106	24.1077	23.9247	23.8569
C11orf73	Protein Hikeshi	Q53FT3	Q53FT3	21.627	0	3	3	3		19.3	19.3	19.3	17	23.6986	21.391	22.7365	24.2562	21.6452	24.173	20.9822	26.8389	23.7597	23.9938	21.4235	21.1735	24.0094	21.1247	24.2299	21.216	22.1798	23.7811	24.1888	24.9509	21.7312	25.6659	20.6484	25.3532	24.1273	24.4755	21.4253	24.5265	25.0693	23.1499	21.8634	21.7842	24.4279	24.7306	21.8469	22.0944
C12orf10	UPF0160 protein MYG1, mitochondrial	Q9HB07	Q9HB07	42.449	0	8	8	8		22.9	22.9	22.9	42	22.9515	23.7837	23.3741	23.1803	22.5646	21.6283	22.5343	26.5742	21.0255	22.1154	21.0747	21.3966	21.2092	22.8358	20.763	21.8109	22.7048	21.7833	22.794	24.3295	22.438	24.1631	23.377	27.2486	24.6714	24.1625	21.8447	23.4444	21.4903	23.8415	23.7186	25.3666	24.4677	23.1515	22.4409	22.1525
C14orf1	Probable ergosterol biosynthetic protein 28	Q9UKR5	Q9UKR5	15.864	0.00026532	2	2	2		12.1	12.1	12.1	20	22.7137	23.8929	24.1294	22.8419	23.1014	23.0132	22.1603	22.3282	23.6954	23.8824	22.3234	21.9657	23.2383	22.5785	21.7382	22.7369	21.2925	20.3394	23.3511	23.9235	20.6483	21.0516	22.6602	23.5738	22.1187	23.0616	22.3087	21.8982	24.2942	23.6978	21.9063	21.2895	22.4045	21.8793	21.4205	23.8884
C14orf159	UPF0317 protein C14orf159, mitochondrial	Q7Z3D6	Q7Z3D6	66.436	0	13	13	13		27.8	27.8	27.8	96	23.6635	21.5974	23.9809	23.8792	23.8848	23.2402	25.8801	21.6772	26.8176	26.3258	24.0901	21.057	26.9587	25.0692	24.7244	23.2256	24.1327	25.0061	27.0195	27.0778	23.5622	22.6753	25.586	26.2846	24.7786	26.0207	21.5753	21.0354	25.2087	23.4122	25.7168	25.0557	22.3818	25.6973	26.9969	26.9281
C14orf166	UPF0568 protein C14orf166	Q9Y224	Q9Y224	28.068	0	12	12	12		51.2	51.2	51.2	228	26.6036	26.4699	26.101	26.9676	27.0101	27.7541	26	26.8347	26.6472	27.0756	26.3391	25.4036	26.5687	27.3654	26.6003	27.2978	26.5935	26.3547	27.0058	27.9639	27.3706	27.2925	27.5563	28.2936	27.3738	27.5614	27.1158	27.0887	27.599	27.5677	24.7704	26.048	26.2961	27.3859	27.4558	26.8249
C16orf58	RUS1 family protein C16orf58	Q96GQ5	Q96GQ5	51.017	0	8	8	8		19.7	19.7	19.7	47	23.7527	23.8232	22.3092	26.0975	21.1408	22.9252	24.4019	23.6701	22.6472	24.734	24.2919	23.0703	23.1842	24.2421	18.7724	21.0787	20.5601	23.9649	23.7601	25.1894	23.3625	24.2878	23.2476	24.0356	23.8633	24.5034	23.5431	20.5802	24.9809	24.4879	22.1062	21.2707	23.4025	24.0488	21.8227	24.6066
C16orf62	UPF0505 protein C16orf62	Q7Z3J2	Q7Z3J2	109.56	0	14	14	14		18.1	18.1	18.1	12	23.9136	22.0182	20.9527	21.4997	21.1711	23.5667	23.482	22.1876	19.9277	22.9855	22.028	21.9005	22.1189	21.9988	20.6332	22.8722	23.8047	21.942	25.5728	25.4219	25.634	25.2895	24.867	24.877	25.6784	25.7024	22.7437	22.0604	25.8895	25.1529	20.0654	24.3171	21.8674	21.8614	22.8683	22.4959
C17orf62	Uncharacterized protein C17orf62	Q9BQA9	Q9BQA9	20.774	0	6	6	6		33.7	33.7	33.7	50	23.0085	26.0291	25.6174	28.4049	20.654	26.1004	22.7518	26.102	26.7519	26.9809	21.5378	21.664	22.1217	26.34	25.4221	23.0651	22.7264	21.8595	27.0532	28.1786	26.5212	27.5995	27.278	26.4596	26.5364	27.8431	21.7056	20.9134	27.5273	27.6489	22.7649	25.2472	25.7305	24.8113	25.4723	26.9235
C1orf123	UPF0587 protein C1orf123	Q9NWV4	Q9NWV4	18.048	0.00024826	4	4	4		30.6	30.6	30.6	59	23.6968	21.3649	23.5752	24.0767	24.4107	25.2809	21.4574	21.5739	24.2327	24.0825	24.2919	25.0543	21.1014	24.5869	21.3803	21.5614	23.1874	21.9876	24.9789	24.8773	24.8147	25.2066	24.1989	24.7246	24.6459	24.567	22.1227	24.2631	22.7367	24.2206	23.3358	23.6444	24.992	22.9682	22.0879	24.2444
C1QA	Complement C1q subcomponent subunit A	P02745	P02745	26.016	0	6	6	6		26.1	26.1	26.1	194	28.4887	27.872	27.6327	28.8253	28.0459	27.1764	26.7742	29.9276	28.2595	28.3563	27.1858	28.3319	28.6554	28.7958	27.9079	28.8424	27.166	28.9204	29.6968	27.3583	28.1253	27.0413	28.9639	27.6874	26.5543	27.4353	27.3753	28.0477	21.7281	27.3512	28.0228	27.8651	28.4013	26.7793	27.7626	27.265
C1QB	Complement C1q subcomponent subunit B	P02746	P02746	26.721	0	9	9	9		34.4	34.4	34.4	447	28.69	28.0478	27.8292	29.0178	28.2239	28.508	26.9745	29.8064	28.589	28.4413	27.9552	28.7317	28.6644	28.6611	28.0907	28.81	26.3918	29.1589	30.5338	29.1142	28.5246	27.9998	29.8089	28.0586	27.9437	28.328	25.9616	27.9537	27.5638	28.6209	28.4808	28.2841	29.3131	27.6822	27.5057	27.9917
C1QBP	Complement component 1 Q subcomponent-binding protein, mitochondrial	Q07021	Q07021	31.362	0	5	5	5		22	22	22	84	21.1753	26.6224	21.3013	27.3573	23.0837	25.1379	25.624	26.9583	23.0151	27.3383	24.204	24.2382	25.0261	27.4457	21.412	25.234	24.2768	26.9333	25.0108	24.7859	21.4254	22.5272	24.5554	28.4442	25.8421	24.7733	21.8966	22.4451	26.108	26.7853	22.9137	25.546	20.4997	23.0364	24.2446	24.898
C1QC	Complement C1q subcomponent subunit C	P02747	P02747	25.773	0	9	9	9		39.6	39.6	39.6	443	28.8059	28.0469	27.8431	29.3952	29.0677	28.3519	26.8982	30.0109	28.4513	28.2948	27.9393	28.719	28.667	28.7458	28.3257	29.1136	27.678	29.219	30.794	29.3439	28.6907	28.516	30.0486	28.5484	28.3212	28.574	27.596	28.5951	27.3803	28.4644	28.3486	28.4148	29.6532	27.6769	27.5704	27.8937
C1R	Complement C1r subcomponent;Complement C1r subcomponent heavy chain;Complement C1r subcomponent light chain	P00736	P00736	80.118	0	36	36	35		52.3	52.3	52.3	655	28.7625	27.4477	27.6675	27.9492	28.7551	27.5883	27.9284	30.4221	28.4764	26.6757	27.5714	27.9672	28.0142	28.7771	28.2942	26.3337	25.499	28.621	29.9537	28.7023	28.432	27.9252	29.4974	27.7861	27.3858	27.3667	27.9893	29.4306	29.0015	28.1808	28.6036	28.3124	29.722	28.3998	27.1691	25.4934
C1S	Complement C1s subcomponent;Complement C1s subcomponent heavy chain;Complement C1s subcomponent light chain	P09871;P48740	P09871	76.684	0	24	24	24		40.4	40.4	40.4	559	28.3324	27.1068	27.3593	27.3686	28.9326	27.7966	27.6016	29.7301	27.9291	27.1365	27.2569	28.0758	27.6524	27.8784	27.5502	26.5931	27.3826	27.594	29.8561	28.0721	28.1828	27.441	29.4345	26.8875	28.0098	26.9963	27.3825	28.9342	28.2724	27.8634	28.0071	27.7129	30.3161	28.388	27.2293	25.1153
C2	Complement C2;Complement C2b fragment;Complement C2a fragment	P06681	P06681	83.267	0	25	25	25		36.8	36.8	36.8	155	25.307	23.853	24.2364	26.4064	25.9634	26.6068	25.762	26.925	26.761	23.9845	25.6242	25.3245	21.8716	22.9821	23.1428	21.7727	25.4808	25.7796	27.9786	27.0581	27.8525	26.0134	27.7607	25.4517	25.3533	24.2231	24.4955	25.1652	23.8417	21.6599	24.6491	22.3266	22.495	23.2903	26.7714	25.0788
C20orf27	UPF0687 protein C20orf27	Q9GZN8	Q9GZN8	19.291	0.00024361	2	2	2		13.8	13.8	13.8	67	25.2577	24.6875	24.4964	25.3458	25.254	25.5946	24.9972	26.2951	25.521	24.8113	24.3009	24.9699	24.4919	24.9343	25.1763	25.4508	20.505	24.8728	25.3538	25.2413	24.6658	24.7583	25.6733	22.6194	24.0813	25.0074	24.7738	24.8466	25.9032	25.4168	24.5812	25.7306	27.234	25.2369	24.8436	25.1545
C2CD5	C2 domain-containing protein 5	Q86YS7	Q86YS7	110.45	0	4	4	4		4.5	4.5	4.5	17	20.4578	22.3774	22.1597	23.5958	23.45	21.2002	22.786	23.2012	21.4596	21.8991	22.5105	21.804	21.7688	22.962	21.3957	22.1342	22.5076	21.8016	20.6208	23.5841	21.9449	21.3231	23.3704	23.4568	23.7905	24.0115	22.5197	23.7822	23.0537	20.9835	21.6764	22.4322	20.4266	23.4076	20.8699	22.9206
C2orf47	Uncharacterized protein C2orf47, mitochondrial	Q8WWC4	Q8WWC4	32.544	0.00044336	3	3	3		10.7	10.7	10.7	4	23.8736	22.8786	22.6076	22.5491	23.479	24.4636	21.4668	21.379	20.7583	23.538	20.4964	21.6405	22.2008	22.5876	21.0338	21.1946	20.8467	22.0755	22.331	23.1796	22.0782	22.4197	22.8492	21.684	22.6838	23.4628	21.6581	21.6783	21.4305	22.5901	21.2982	21.865	21.8481	22.2799	20.6283	21.8029
C3	Complement C3;Complement C3 beta chain;C3-beta-c;Complement C3 alpha chain;C3a anaphylatoxin;Acylation stimulating protein;Complement C3b alpha chain;Complement C3c alpha chain fragment 1;Complement C3dg fragment;Complement C3g fragment;Complement C3d fragment;Complement C3f fragment;Complement C3c alpha chain fragment 2	P01024;O95568	P01024	187.15	0	163	163	148		80.4	80.4	77.3	9081	35.2278	33.7435	34.3016	32.3014	34.9028	32.3531	33.5472	33.8144	34.4506	32.7775	34.0992	34.8602	34.5262	33.1358	34.0412	33.304	33.5962	33.3271	35.9133	34.3228	34.8921	34.1805	35.6331	33.0409	33.4878	33.5753	33.3477	34.1659	33.9383	33.7829	34.7313	33.5465	34.3568	34.6436	33.9282	32.4296
C3orf58	Deleted in autism protein 1	Q8NDZ4	Q8NDZ4	49.481	0	8	8	8		22.8	22.8	22.8	26	22.6903	23.0911	23.5321	23.6631	22.2068	21.9566	22.1057	22.6539	22.215	21.2632	23.9514	20.2722	23.2887	21.8585	23.7237	21.083	21.7342	22.1825	24.7125	22.7467	21.6547	21.7325	20.9738	24.3535	25.4238	23.5457	23.2754	23.4756	22.9469	22.8747	20.1545	23.166	21.5522	22.5001	23.449	21.9102
C4A	Complement C4-A;Complement C4 beta chain;Complement C4-A alpha chain;C4a anaphylatoxin;C4b-A;C4d-A;Complement C4 gamma chain	P0C0L4	P0C0L4	192.78	0	98	4	4		54	3.7	3.7	97	27.5112	26.5365	27.0796	26.2774	25.345	22.7355	27.4155	28.6503	26.1943	25.5119	27.7242	28.2214	27.9163	26.322	27.6035	25.9421	27.2752	26.4645	29.6537	29.0495	28.0059	27.5508	28.0296	22.1693	27.1701	26.8399	27.5482	27.1591	25.6736	26.8318	27.693	26.7793	27.6404	26.6196	26.5899	25.0351
C4B	Complement C4-B;Complement C4 beta chain;Complement C4-B alpha chain;C4a anaphylatoxin;C4b-B;C4d-B;Complement C4 gamma chain	P0C0L5	P0C0L5	192.75	0	99	99	5		54.6	54.6	4.4	4323	33.121	31.5521	32.1133	29.6733	32.6735	30.1846	31.4674	32.644	32.2489	30.8492	31.8992	32.9065	32.7897	31.3445	31.6377	30.9139	31.8624	31.4998	33.9107	32.5198	32.9437	32.2628	33.1031	31.0541	32.1729	30.5481	30.7727	31.3592	31.3077	31.0152	32.0005	30.8712	33.5111	32.5793	31.8182	29.8602
C4BPA	C4b-binding protein alpha chain	P04003;CON__Q28065	P04003	67.033	0	43	43	43		74.2	74.2	74.2	1675	31.6794	30.2009	30.0827	29.2318	31.3379	29.2469	30.5425	32.883	31.0112	29.3307	29.9725	29.7631	30.6043	30.2323	31.1503	31.2533	26.9373	30.0855	32.43	31.3368	30.8667	30.2336	31.9986	29.6738	28.0614	29.5741	29.4794	30.4669	30.4903	30.7203	31.0462	30.1753	32.8858	30.3952	29.8522	28.9748
C4BPB	C4b-binding protein beta chain	P20851	P20851	28.357	0	10	10	10		39.3	39.3	39.3	80	25.2153	23.3944	22.1357	23.6453	25.7119	23.2349	23.4046	28.1964	25.7608	21.7553	23.7008	21.7398	23.0534	24.1401	25.0381	23.2943	21.5688	22.5461	27.2401	23.6409	25.4417	20.6976	26.1619	23.0565	22.0438	23.0486	21.5573	24.0013	24.3957	24.6543	25.8427	21.2006	28.39	22.3806	21.281	21.3877
C5	Complement C5;Complement C5 beta chain;Complement C5 alpha chain;C5a anaphylatoxin;Complement C5 alpha chain	P01031;CON__Q1A7A4	P01031	188.3	0	79	79	79		42.7	42.7	42.7	1164	29.7216	26.2079	29.375	27.3403	30.231	25.792	28.4661	32.9498	28.9493	27.4383	28.3808	29.5468	29.7013	28.0809	29.5034	28.5939	27.4775	28.1748	30.9114	29.7737	29.7161	29.1274	30.603	27.8609	28.7383	28.6246	26.6608	29.1341	28.6335	28.2415	29.7707	28.8919	30.7715	27.6392	28.2284	25.5773
C5AR1	C5a anaphylatoxin chemotactic receptor 1	P21730	P21730	39.335	0	3	3	3		8	8	8	21	24.1851	21.2689	21.5251	21.8822	22.1827	22.5973	23.0936	26.0885	24.5165	22.6999	21.3811	21.3322	20.4918	23.1021	23.5599	22.421	22.1578	23.4648	24.2677	21.7112	20.7527	21.2129	20.4038	22.2051	22.7547	21.1322	21.5435	23.8757	20.5884	22.0131	21.3406	24.1407	26.8392	21.8337	21.8504	24.4969
C6	Complement component C6	P13671	P13671	104.79	0	45	45	45		50.4	50.4	50.4	389	27.7995	26.0409	27.2092	25.9316	28.1911	24.1638	26.6737	32.3351	27.589	24.4314	26.8995	26.3802	28.7994	27.1902	27.2517	26.6787	23.6288	26.2515	28.9283	27.3317	27.7503	27.6753	28.3859	25.7895	26.4506	26.2131	25.2376	26.4459	24.9542	26.8373	27.7255	26.9144	30.1645	25.8661	26.2058	23.0881
C7	Complement component C7	P10643	P10643	93.517	0	49	49	41		60.3	60.3	55	841	28.5557	27.1073	29.0014	27.1554	28.6434	25.638	27.9771	32.0096	29.334	25.8468	28.1308	27.3462	30.1483	27.5739	29.257	27.9155	29.1868	26.136	30.0044	28.6534	29.5455	29.604	28.8984	25.6343	29.147	28.9721	28.7625	29.1826	27.6927	26.8775	29.4348	28.073	30.2912	28.5401	28.434	25.4075
C8A	Complement component C8 alpha chain	P07357	P07357	65.163	0	24	24	24		44.5	44.5	44.5	434	28.5773	24.0177	27.9264	27.0133	28.6939	25.2874	27.6523	30.9756	28.0855	26.5813	27.5326	28.0281	28.7351	27.6661	27.821	26.9869	27.3753	27.5743	29.435	27.5787	28.6206	27.7717	29.264	24.952	27.6125	27.4209	26.7335	27.6089	28.5131	27.635	28.4619	27.6869	29.0933	28.1209	27.2272	24.9482
C8B	Complement component C8 beta chain	P07358	P07358	67.046	0	28	28	28		41.6	41.6	41.6	387	28.4814	25.7486	28.1881	27.5802	27.6792	22.6692	27.7401	30.9663	27.6725	25.3705	26.9998	27.8598	28.7539	27.1685	27.4411	25.4528	27.41	27.3275	29.2799	27.3747	28.1883	27.7184	28.8932	24.2679	26.6741	27.0005	24.9054	27.2317	28.6529	26.8978	27.5797	24.597	29.3116	27.3532	27.34	24.9905
C8G	Complement component C8 gamma chain	P07360	P07360	22.277	0	12	12	12		58.4	58.4	58.4	320	27.8334	26.497	27.5829	26.0009	27.4434	24.2145	26.899	30.7295	26.9646	25.7509	26.8422	27.501	27.7244	26.8174	27.3366	27.0196	27.271	26.2107	28.7609	27.2037	28.09	27.3371	28.3025	23.7147	27.2143	27.2032	26.4213	27.2325	26.6956	26.7432	27.1763	26.3273	29.0524	27.1191	26.3333	21.1786
C8orf82	UPF0598 protein C8orf82	Q6P1X6	Q6P1X6	23.889	0	5	5	5		26.4	26.4	26.4	16	21.9769	22.9914	23.1423	21.4069	22.5536	22.6314	20.8562	22.481	23.2126	25.5194	23.2333	20.1753	22.7851	22.6118	22.5803	21.8417	22.2131	23.4076	23.2871	24.6896	23.4168	20.9418	21.5133	23.4397	22.2432	22.8831	20.5023	21.7501	21.1425	24.4863	22.6789	22.4247	23.0201	23.844	22.9189	22.7283
C9	Complement component C9;Complement component C9a;Complement component C9b	P02748;REV__Q4AC99	P02748	63.173	0	34	34	30		51.3	51.3	46.3	980	30.5905	29.3304	30.919	29.3988	30.58	28.595	30.179	32.9024	30.2072	29.1357	29.2317	28.6478	30.6408	29.3025	30.493	29.5743	29.5557	29.7593	31.7452	30.1917	30.1724	30.0779	31.1132	28.6192	29.9316	29.9063	29.7664	30.1261	30.7555	29.865	30.9224	29.8572	31.0677	30.1135	29.5699	27.7152
C9orf142	Protein PAXX	Q9BUH6	Q9BUH6	21.639	0	7	7	7		31.4	31.4	31.4	40	22.3604	23.4223	21.081	24.9051	24.2521	24.1581	24.7779	22.2074	24.67	23.8097	25.5027	22.8227	24.8192	24.8003	21.266	21.355	22.5731	20.5901	24.0855	24.3374	24	22.5747	23.6635	24.1111	24.0826	24.991	24.8344	24.747	24.1825	24.6746	20.5682	21.9539	22.2458	24.4558	21.9228	25.2112
C9orf64	UPF0553 protein C9orf64	Q5T6V5	Q5T6V5	39.028	0	9	9	9		25.8	25.8	25.8	79	24.077	23.9224	24.4807	24.9733	22.2134	23.6538	24.1	24.3354	24.2386	24.3767	24.6154	23.1522	24.1781	23.5841	23.4291	22.5678	23.7227	23.6462	24.0249	25.4783	21.9209	24.9154	24.5164	25.1819	22.8179	25.2844	24.0918	23.5592	22.9108	26.0984	24.137	24.309	22.0927	24.6454	25.2006	24.4928
C9orf89	Bcl10-interacting CARD protein	Q96LW7	Q96LW7	25.589	0.00023691	3	3	3		13.6	13.6	13.6	24	22.0373	22.238	21.9435	21.7574	21.5709	22.0716	21.964	22.7353	22.6913	21.5575	22.1661	22.0143	21.9896	22.395	20.6288	22.1863	22.019	22.745	22.6149	21.9315	20.5476	22.0162	22.4615	21.9086	22.4553	21.5682	22.3802	22.7372	21.229	21.0213	22.1233	21.5881	21.2297	23.2273	21.849	22.6297
CA1	Carbonic anhydrase 1	P00915	P00915	28.87	0	21	21	21		78.9	78.9	78.9	1257	34.4521	27.7727	31.0156	26.6199	33.1684	29.107	29.5635	30.8069	31.8526	30.9544	30.969	33.8836	30.228	29.1777	29.6098	32.4907	31.7417	27.4535	33.9863	31.9752	34.1121	30.2858	34.4708	31.2162	32.2726	29.8187	29.5911	28.3531	29.9197	30.2505	30.7989	28.6738	33.0531	31.0589	31.0402	27.7517
CA2	Carbonic anhydrase 2	P00918	P00918	29.246	0	20	20	20		68.1	68.1	68.1	638	32.7843	21.4345	29.2813	26.9505	31.3593	29.4681	25.5218	20.9864	30.261	28.6916	28.5967	29.7212	25.6278	27.4523	26.7962	31.0523	28.0448	23.4598	32.2982	30.2477	32.2469	26.6181	32.7033	28.9409	29.3048	28.5302	27.6026	21.5651	27.9605	28.7397	28.3454	23.968	29.9969	28.2398	29.5716	28.6304
CA3	Carbonic anhydrase 3	P07451	P07451	29.557	0	13	13	13		68.8	68.8	68.8	81	24.4842	20.3904	21.9149	23.1057	21.5806	22.949	21.9932	23.5659	23.8664	23.243	21.3256	28.2826	21.0669	21.9355	21.9834	22.8421	27.3807	21.9634	31.2087	26.5298	28.8885	22.684	28.5265	21.5832	29.4715	26.9124	22.024	23.0543	22.0326	23.1905	22.3033	21.315	20.3635	22.2557	21.2276	22.5201
CA4	Carbonic anhydrase 4	P22748	P22748	35.032	0	11	11	11		30.1	30.1	30.1	60	22.8448	22.643	25.1454	20.4423	27.6346	22.6969	28.0757	20.7994	26.8024	22.3229	22.1979	20.7651	26.9898	21.1343	22.9668	21.2831	21.618	22.2365	22.1087	21.0966	20.9261	22.8455	24.5369	22.8735	22.1145	22.3046	23.6751	24.5435	23.235	23.47	21.3486	23.479	23.7129	26.894	24.9976	21.1497
CAB39	Calcium-binding protein 39	Q9Y376	Q9Y376	39.869	0	16	16	14		41.9	41.9	37.2	293	26.1643	27.1969	26.1169	26.9801	26.4181	27.3375	26.9388	24.2075	27.1686	26.7982	26.8583	23.8158	26.5273	26.8516	27.0987	27.0651	26.3369	27.181	26.6324	27.6762	26.9138	26.8174	26.9897	26.4562	26.9047	27.3344	26.6308	27.0114	27.6512	27.6784	26.0903	24.1945	21.1872	27.1187	26.9562	27.7506
CACNA2D1	Voltage-dependent calcium channel subunit alpha-2/delta-1;Voltage-dependent calcium channel subunit alpha-2-1;Voltage-dependent calcium channel subunit delta-1	P54289	P54289	124.57	0.00024504	6	6	6		6.8	6.8	6.8	17	25.0085	21.9261	25.1168	23.8571	24.5295	24.4138	21.8057	20.5594	22.3441	21.4335	21.3109	20.453	22.1617	20.5202	22.8986	21.6841	22.0424	21.778	24.7814	25.1886	21.5408	25.1909	25.3467	25.2504	25.4396	24.9343	21.0168	21.5137	24.2805	21.3798	22.7021	22.1745	22.2649	22.2008	22.2477	20.9389
CACYBP	Calcyclin-binding protein	Q9HB71	Q9HB71	26.21	0	21	21	21		65.4	65.4	65.4	452	26.1334	28.1771	27.177	29.2424	27.1887	28.2327	27.4238	27.8699	26.9255	27.9601	27.4677	25.9769	27.2113	28.6811	26.8525	28.8785	26.6127	27.9175	26.2213	28.6341	26.4583	27.3202	26.8903	29.5125	26.9527	27.8432	27.1954	27.3128	28.6001	28.8919	26.1785	27.3419	27.0186	27.3866	26.9911	27.8651
CAD	CAD protein;Glutamine-dependent carbamoyl-phosphate synthase;Aspartate carbamoyltransferase;Dihydroorotase	P27708	P27708	242.98	0	54	53	53		29.8	29.4	29.4	426	21.6665	27.4867	22.1512	29.6002	22.2814	28.6723	24.8314	28.8628	24.745	27.7588	25.9166	20.3397	24.2202	28.6495	25.1221	28.8065	25.4815	27.9283	25.9334	27.2539	22.8343	25.9782	24.8081	29.7241	26.6338	27.4778	23.9177	27.6734	27.0089	28.7352	20.3861	26.6584	28.234	25.7231	25.4004	27.446
CALCOCO2	Calcium-binding and coiled-coil domain-containing protein 2	Q13137	Q13137	52.253	0.0008547	4	4	4		7.2	7.2	7.2	27	22.9039	23.0144	25.0508	23.0312	20.6678	22.2207	21.3284	21.0659	22.4992	21.8269	23.226	21.8821	24.8008	23.7673	24.3721	22.2531	22.6598	21.7046	22.9546	23.4134	21.897	23.6569	22.9422	21.6862	23.4857	23.885	23.0924	21.6499	23.2148	22.9641	21.8681	22.6785	23.2333	24.3249	23.3468	24.3176
CALCRL	Calcitonin gene-related peptide type 1 receptor	Q16602	Q16602	52.929	0	8	8	8		21.9	21.9	21.9	49	25.4261	23.1197	25.0142	22.7774	25.6246	22.3321	27.0021	22.0257	25.775	21.4191	21.4105	21.3137	26.8704	21.5267	25.4262	21.5427	22.4475	21.165	23.1564	22.7171	26.6262	24.6415	25.359	21.6135	22.839	24.9338	25.9829	21.8749	22.3353	21.9865	25.4913	22.9285	21.3315	25.1823	25.9134	25.1555
CALD1	Caldesmon	Q05682;REV__O75334	Q05682	93.23	0	49	49	47		44.5	44.5	43.6	786	22.8316	28.5828	27.5231	30.3775	29.3367	29.9314	26.9543	25.2635	25.9226	29.7148	30.7951	29.5035	28.5433	29.9758	26.5109	24.5336	29.2745	27.3531	29.6889	29.4083	28.3744	29.8369	27.5858	28.7339	29.4386	28.6803	29.1711	30.7699	22.8402	29.397	29.9516	26.9625	20.076	23.4912	27.6635	28.4993
CALR	Calreticulin	P27797	P27797	48.141	0	37	37	37		79.4	79.4	79.4	1949	30.3975	31.7874	31.0783	33.0936	31.1407	32.8692	30.446	31.444	31.2079	32.8836	31.4499	30.7386	30.6862	32.9594	31.7065	32.2724	31.9363	32.1584	31.3974	32.2902	31.2469	31.1696	31.3187	32.3773	32.0296	32.5422	31.4841	32.049	31.4074	32.6053	30.2474	32.4225	31.5637	30.658	31.6234	33.0476
CALU	Calumenin	O43852	O43852	37.106	0	15	15	15		45.4	45.4	45.4	68	23.6062	25.8322	21.8423	26.7054	21.5653	26.8094	21.1549	23.597	22.09	23.3106	25.1971	21.6624	21.0353	26.5621	22.8399	22.3583	23.183	23.9626	21.9895	23.25	20.6569	22.6043	20.8555	24.1084	22.4462	22.2172	23.0154	23.9521	21.8234	26.5251	21.7654	21.965	22.553	21.6239	19.8831	21.6173
CAMK1	Calcium/calmodulin-dependent protein kinase type 1	Q14012	Q14012	41.337	0.0075596	6	2	2		20	7.8	7.8	12	22.8482	23.1612	22.6019	21.7477	21.2474	22.4511	22.4159	22.1242	22.618	21.5047	22.7753	22.527	22.1619	22.6197	22.116	22.7169	23.0359	22.784	21.57	22.9406	21.1202	20.3313	20.934	21.2796	22.8692	21.9947	24.4558	22.5822	20.6328	22.278	22.4905	23.4553	21.233	22.6713	22.7905	22.69
CAMK1D	Calcium/calmodulin-dependent protein kinase type 1D	Q8IU85	Q8IU85	42.913	0	9	9	5		26.2	26.2	14.5	34	22.899	20.8206	22.9439	24.0161	21.0589	22.6025	22.1703	21.4405	22.5291	25.0633	23.6987	23.5879	23.3615	22.6997	23.0073	21.6828	22.2414	20.6956	23.2269	23.5391	22.044	24.0299	21.8255	21.5036	24.3358	24.3528	23.1699	21.3714	24.3132	23.9252	24.0556	23.5434	22.8774	24.0909	21.9266	24.2173
CAMK2D	Calcium/calmodulin-dependent protein kinase type II subunit delta	Q13557;Q9UQM7	Q13557	56.369	0	18	18	12		36.9	36.9	23.4	617	28.3382	28.2571	28.8273	27.9668	28.4525	28.3937	28.6525	26.4307	28.403	27.986	28.7684	28.019	28.46	27.8373	28.3782	28.2507	27.9134	28.2278	28.4251	29.3294	28.5427	28.953	28.6589	29.0443	28.7885	28.7979	28.6361	28.5631	28.7976	29.0392	28.7571	28.2069	27.1724	29.1658	28.7296	28.133
CAMK2G	Calcium/calmodulin-dependent protein kinase type II subunit gamma	Q13555	Q13555	62.606	0	15	10	7		30.8	20.8	15.1	73	25.1574	24.8584	22.2359	25.5735	24.7785	20.7565	24.9566	25.7127	24.7864	22.8118	23.2926	24.0317	24.5504	24.3872	25.0646	21.922	22.7863	25.2728	24.5055	24.8738	25.3163	26.125	24.8265	24.7905	25.498	25.0485	25.6516	23.6608	25.1393	25.0461	25.9343	23.7289	25.5757	25.3781	25.5787	25.2836
CAND1	Cullin-associated NEDD8-dissociated protein 1	Q86VP6;O75155	Q86VP6	136.37	0	62	62	62		47	47	47	2256	30.4223	30.6959	30.3719	30.8634	30.3613	30.4141	30.4551	30.3899	30.1599	30.1879	30.198	29.6677	30.289	30.6729	29.7956	30.0565	30.0379	30.5695	30.4359	30.691	30.3626	30.2342	30.8448	31.5097	30.2832	30.6716	30.4165	30.8065	30.8492	30.7793	30.3342	30.008	29.6446	30.9198	30.3671	30.4379
CANX	Calnexin	P27824;O14967	P27824	67.567	0	48	48	48		58.6	58.6	58.6	2491	31.201	31.8391	31.6553	32.1338	31.7069	32.2245	31.9772	32.0196	31.6387	31.8571	31.8892	30.6357	31.6707	32.0693	31.6217	31.896	31.4448	32.0679	31.7128	32.2006	31.306	31.667	31.8458	31.5598	31.6558	32.368	31.5775	31.7993	32.3183	32.1996	31.3002	31.7344	32.4612	31.6108	31.4902	31.9953
CAP1	Adenylyl cyclase-associated protein 1	Q01518	Q01518	51.901	0	47	47	46		68.4	68.4	68.4	2646	31.9295	32.5506	32.3318	32.278	31.959	32.1546	32.2643	31.9861	32.3366	32.0114	32.0104	31.5237	32.202	32.3359	32.1987	32.1824	32.0751	32.1651	32.201	32.1416	32.0693	31.8237	31.9351	32.1512	32.0349	32.7295	32.1764	32.4222	32.4835	32.3856	32.0961	32.5689	31.7438	32.3006	32.3261	32.6264
CAP2	Adenylyl cyclase-associated protein 2	P40123	P40123	52.823	0	6	5	5		12.2	10.5	10.5	27	22.529	23.2015	22.9419	23.6063	23.872	22.3872	23.7147	21.8494	23.5051	22.6447	24.238	24.8657	24.3439	23.6755	24.389	21.7056	24.4857	22.7419	23.6978	24.9706	24.7894	24.1888	21.9483	24.4205	25.2264	24.5703	21.1744	21.0866	24.8677	24.6025	25.435	23.5634	22.8468	24.2359	25.4561	19.5557
CAPG	Macrophage-capping protein	P40121	P40121	38.498	0	21	21	21		58.9	58.9	58.9	1343	30.8732	32.657	31.4734	32.2635	31.1344	31.7973	31.1546	29.8298	31.9783	31.2559	31.0899	28.7475	31.4855	32.0145	31.0224	31.7555	31.0012	32.2081	31.5072	31.2114	31.3987	31.4496	31.2751	31.4984	31.1929	32.4659	31.2832	31.7854	31.6221	31.8682	31.203	32.2308	30.4829	31.6692	31.1589	32.866
CAPN1	Calpain-1 catalytic subunit	P07384	P07384	81.889	0	38	38	37		45.8	45.8	44.5	1392	30.2229	30.1036	30.3098	30.07	29.8597	29.81	30.1607	28.3579	30.0347	29.4246	29.7377	29.6206	30.225	29.6997	29.7283	29.571	29.7778	30.0734	29.9302	30.3991	29.8423	29.9323	30.3139	29.204	29.3385	30.07	29.5744	29.8668	30.1431	29.861	30.0124	29.8344	28.6385	30.3253	30.225	30.518
CAPN2	Calpain-2 catalytic subunit	P17655	P17655	79.994	0	34	33	33		46.4	45.1	45.1	1464	30.9323	30.4073	30.1628	29.0564	30.3708	30.205	31.3474	29.951	30.9621	29.9794	30.8166	30.4532	31.078	30.8491	30.3792	29.3604	30.5596	30.6025	30.0231	30.6656	30.5738	30.4451	30.4757	30.0432	30.0074	30.3165	30.637	30.015	31.0203	30.6318	30.8178	29.7803	28.7782	31.1456	31.2536	30.9275
CAPNS1	Calpain small subunit 1	P04632;Q96L46	P04632	28.315	0	12	12	12		56.7	56.7	56.7	440	29.3445	28.7119	28.7617	28.7111	29.4267	29.65	29.1836	27.6596	29.0587	28.3868	28.9923	28.6823	29.2311	29.6437	29.1119	28.2366	28.4871	28.5896	29.1309	29.9303	29.5431	28.8526	29.8311	28.9517	29.206	29.3134	28.4698	28.4085	29.468	29.55	28.7035	28.4982	26.6683	29.7361	29.6087	29.5193
CAPRIN1	Caprin-1	Q14444	Q14444	78.365	0	5	5	5		9	9	9	52	21.0058	25.9707	22.7734	25.1128	23.7823	25.9175	20.5148	21.1733	21.4946	25.4153	25.0708	21.5995	24.9269	25.7277	24.2199	25.2669	21.6888	25.0354	25.2022	25.1756	23.7782	19.9875	23.8699	24.6498	24.6258	25.095	24.8372	26.0716	21.0337	24.7029	21.5141	24.2141	24.3572	23.0059	22.161	24.8595
CAPZA1	F-actin-capping protein subunit alpha-1	P52907	P52907	32.922	0	20	20	15		87.1	87.1	69.6	954	29.4772	30.5549	29.8803	30.3029	29.8442	30.5638	29.8053	29.7792	29.8871	30.0081	29.7401	28.5002	29.9024	30.3187	29.8428	30.2488	29.6008	30.2479	30.0154	30.1284	29.5533	30.1885	30.0084	30.2291	29.9916	30.7261	30.0091	30.4914	29.9829	30.6039	29.6556	30.3436	30.6734	29.991	29.713	30.3105
CAPZA2	F-actin-capping protein subunit alpha-2	P47755	P47755	32.949	0	14	9	9		61.2	43.7	43.7	524	29.0003	29.1676	29.086	29.1133	29.2827	29.412	29.2508	28.4755	29.2279	28.6655	29.0865	28.162	29.2822	28.7511	28.9224	28.6537	28.8458	29.0847	29.0691	29.3481	29.1889	28.9392	29.3467	28.6489	28.7281	29.493	29.2918	29.2014	29.2784	29.1075	29.1886	29.0437	28.4168	29.3792	29.3734	29.2902
CAPZB	F-actin-capping protein subunit beta	P47756	P47756	31.35	0	23	23	23		61.7	61.7	61.7	1280	30.3997	30.9887	30.5658	30.8076	30.2226	30.9478	30.738	30.6116	30.5695	30.3206	30.4601	29.6436	30.5182	30.6896	30.3669	31.0207	30.4699	30.7635	30.2482	30.6972	30.2379	30.5071	30.3311	30.5782	30.5719	31.0309	30.5999	30.9202	30.5519	31.1283	30.4893	30.8877	31.0552	30.6119	30.5296	31.2084
CARHSP1	Calcium-regulated heat stable protein 1	Q9Y2V2	Q9Y2V2	15.892	0	7	7	7		72.8	72.8	72.8	64	23.1093	24.9013	24.7198	25.2924	25.7965	26.0305	24.548	26.7623	25.0295	20.8894	25.5292	21.5087	21.507	25.3983	23.9604	26.7857	22.5755	21.571	24.9271	25.1414	25.595	21.445	26.3446	26.013	24.6159	25.616	20.7683	25.0839	25.8965	25.9312	21.1933	22.1023	25.1946	26.766	25.0453	25.1378
CARKD	ATP-dependent (S)-NAD(P)H-hydrate dehydratase	Q8IW45	Q8IW45	36.576	0	8	8	8		31.4	31.4	31.4	23	22.8864	24.0806	22.7878	22.0466	23.0091	21.5651	23.0633	21.7352	20.7703	24.8843	23.8562	21.5338	24.4549	22.4553	21.6443	22.0792	24.6916	20.4958	24.7	25.0556	23.0395	24.7715	24.8921	24.8335	26.5145	27.0253	24.7096	23.4531	22.6202	21.7598	23.6783	21.2295	23.224	21.5398	23.9658	24.504
CARM1	Histone-arginine methyltransferase CARM1	Q86X55	Q86X55	65.853	0	9	9	9		17.9	17.9	17.9	32	22.2601	21.8539	21.9269	27.9646	22.7591	26.5764	25.1046	23.2995	21.5773	24.0876	24.7478	19.968	19.8516	24.8556	25.2104	24.7342	21.1133	24.3933	25.16	25.2842	24.4489	24.7136	25.9127	25.3973	24.1889	25.1381	22.4	24.2182	25.4683	25.8794	20.8279	24.5482	24.6621	25.4324	24.0593	23.6842
CARS	Cysteine--tRNA ligase, cytoplasmic	P49589	P49589	85.472	0	27	27	27		36.5	36.5	36.5	184	24.5609	25.8509	22.0699	26.9139	25.0248	27.8409	22.5069	23.3704	23.6896	22.4978	21.8751	21.4276	23.9352	25.0531	21.6679	25.6982	23.0002	25.332	26.3108	26.674	26.0615	26.5366	26.6146	27.1895	27.0138	27.69	24.7568	24.212	26.4308	27.4313	20.778	22.9662	24.5371	26.6768	22.9918	24.3215
CASK	Peripheral plasma membrane protein CASK	O14936	O14936	105.12	0	19	19	19		20.8	20.8	20.8	146	23.7562	24.0791	25.3109	26.8603	24.183	27.0434	24.7237	22.0514	24.4464	25.5822	25.9047	23.1653	24.7874	24.4258	24.5588	23.1096	24.5673	24.6763	25.513	27.2989	26.2648	23.5671	25.8565	27.061	25.9279	26.3914	24.5864	26.4385	26.6244	26.239	22.9085	24.2061	22.063	23.9252	25.3753	25.7229
CASP1	Caspase-1;Caspase-1 subunit p20;Caspase-1 subunit p10	P29466	P29466	45.158	0	17	17	15		44.1	44.1	39.9	340	26.0235	26.8254	27.3594	27.8419	25.7713	27.5968	27.853	27.3908	27.5103	26.9912	26.5384	24.6157	27.5815	28.0594	27.0546	27.7401	25.8343	27.3984	27.0577	26.5985	26.8271	26.8754	26.931	25.9986	26.3399	28.0091	27.1144	27.4801	28.0205	28.0182	26.542	27.2255	28.4668	27.493	27.3569	28.1536
CASP3	Caspase-3;Caspase-3 subunit p17;Caspase-3 subunit p12	P42574	P42574	31.608	0	8	8	8		25.6	25.6	25.6	20	23.5747	21.5557	22.111	23.4828	22.2991	23.6888	22.6207	23.535	21.3963	22.5688	22.7175	22.1709	20.8624	23.3788	21.4104	22.4309	22.1113	22.0865	21.2558	22.6776	22.8217	21.8469	20.8956	23.8616	22.1959	22.8623	23.226	22.8734	21.4233	23.3069	20.0218	22.6391	25.3203	21.271	21.5841	22.7782
CASP4	Caspase-4;Caspase-4 subunit 1;Caspase-4 subunit 2	P49662;P51878	P49662	43.262	0	8	8	8		23.9	23.9	23.9	58	21.5705	22.3469	23.8443	24.8461	22.3316	24.4823	25.4049	25.2454	24.0696	24.2217	24.4454	21.4817	23.4817	25.9511	25.9901	25.3742	22.4119	24.7112	23.7742	23.458	23.2116	20.528	21.3462	22.6352	21.5766	24.1648	22.2001	23.1315	24.9795	23.9891	21.8982	25.2861	26.3214	23.0426	23.976	24.5854
CASP6	Caspase-6;Caspase-6 subunit p18;Caspase-6 subunit p11	P55212	P55212	33.31	0	7	7	7		24.6	24.6	24.6	16	21.3357	22.9444	21.7969	24.082	21.9211	23.5672	21.6082	24.3325	21.6382	22.884	20.154	21.0167	21.6388	22.6897	19.5065	21.5507	23.3951	22.5032	21.917	22.5402	21.2416	23.4672	21.9364	27.1887	19.8773	22.5051	21.235	21.3706	21.8883	25.1677	21.1203	22.116	21.1519	19.9553	21.2544	21.8216
CASP8	Caspase-8;Caspase-8 subunit p18;Caspase-8 subunit p10	Q14790	Q14790	55.391	0	10	10	10		19	19	19	32	21.748	22.4235	21.8112	24.3608	23.697	24.797	24.3168	24.8036	24.7933	21.9528	24.7306	23.3429	24.2978	25.2827	19.9545	25.1516	21.6166	24.9732	21.3373	21.8525	22.3102	22.3763	20.8224	21.2166	23.8946	25.0649	21.6743	24.1057	24.6148	24.9226	22.3382	22.3381	25.0027	22.031	23.5359	24.9407
CAT	Catalase	P04040	P04040	59.755	0	25	25	25		49.3	49.3	49.3	158	27.4865	21.7277	27.3432	25.3026	25.6045	21.7681	25.0885	29.079	26.7089	25.3954	24.748	28.5424	25.6367	23.0672	24.7174	24.6889	22.6283	21.538	27.5026	25.4641	26.7246	24.1997	27.2981	22.4426	24.857	24.5108	23.9979	21.3081	25.025	24.706	22.1242	24.6264	29.332	26.121	25.662	25.8186
CAV1	Caveolin-1	Q03135;P56539	Q03135	20.471	0	13	13	13		68	68	68	753	32.0035	28.8653	31.8303	28.8745	31.7162	29.0423	32.4424	25.7385	31.8181	28.6397	30.4652	31.7652	32.5106	27.113	31.3483	27.974	29.4749	28.6574	30.4743	30.3031	31.9918	31.4633	31.3605	29.1461	29.841	30.1972	31.5206	29.4458	31.3705	28.8692	32.3412	28.5443	26.0664	31.6318	32.1752	29.9333
CAV2	Caveolin-2	P51636	P51636	18.291	0	5	5	5		40.7	40.7	40.7	179	28.0131	23.6667	28.614	25.5755	28.5706	22.3084	28.7764	21.3495	29.0243	23.6098	26.6902	28.3293	29.3137	23.9471	27.4622	23.5446	21.8569	22.6855	27.0127	24.6348	29.4289	27.7989	27.3709	21.998	27.211	26.922	27.4071	25.0705	27.349	22.8754	28.5883	24.857	23.1849	27.9663	28.7838	26.2522
CBFB	Core-binding factor subunit beta	Q13951	Q13951	21.508	0	4	4	4		20.9	20.9	20.9	10	22.1563	23.7255	20.2607	23.7995	22.2438	21.1945	21.4504	22.8855	21.8597	24.155	21.1213	21.9	21.281	24.4065	21.2611	20.6291	22.4113	21.8555	23.2836	20.9348	21.3707	22.4176	21.3684	22.1528	24.1231	23.7167	22.1304	23.9485	21.5487	24.2434	21.125	21.6464	23.1684	21.897	23.9069	24.4987
CBR1	Carbonyl reductase [NADPH] 1	P16152	P16152	30.375	0	22	22	20		84.5	84.5	79.8	1356	30.3491	30.2815	31.0007	31.7185	30.6651	31.1446	31.0354	29.9717	30.4977	29.9234	31.112	29.9448	30.6566	30.6875	30.1251	29.6637	30.4763	30.4938	30.2512	34.4673	30.523	29.9921	30.6466	30.1496	30.9073	30.8484	30.7592	30.5255	30.6658	30.5798	30.8176	30.0898	30.4793	31.0907	30.8361	30.5993
CBR3	Carbonyl reductase [NADPH] 3	O75828	O75828	30.85	0	16	14	14		73.6	63.2	63.2	188	27.2749	27.2637	27.7224	29.5355	27.1014	27.3975	27.6446	26.8953	27.6988	26.8741	28.058	28.0803	27.5353	27.4402	26.9365	26.6308	27.6985	27.3854	26.9765	30.8164	27.6362	26.4799	26.9174	26.9273	27.5005	27.2499	27.2532	27.0651	27.6382	27.0848	27.7165	27.1774	27.2061	27.6389	28.0568	27.5809
CBX3	Chromobox protein homolog 3	Q13185	Q13185	20.811	0	8	8	7		41	41	34.4	120	23.6114	27.2055	25.1151	27.6819	26.3878	26.9379	21.1884	27.3167	20.9984	27.024	26.2274	22.0733	26.3759	28.4792	21.7016	28.4397	21.3518	26.4012	25.5972	26.2641	23.545	23.8604	25.2572	27.9778	25.5561	26.4829	24.9626	25.9612	25.8547	27.159	21.9376	26.1303	27.0069	26.0007	21.4223	26.5496
CBX5	Chromobox protein homolog 5	P45973	P45973	22.225	0	8	7	7		47.6	41.4	41.4	30	22.9567	22.5931	24.8512	23.1379	24.4132	22.4408	22.3154	24.5284	21.4771	23.6883	21.7699	20.2121	20.518	24.3485	22.2521	22.1203	21.7271	22.2575	24.3092	21.4931	24.4007	21.5105	20.078	26.1615	24.3204	23.6227	21.2749	21.504	21.9027	24.7688	23.6542	21.6181	21.0101	24.6964	22.6384	20.8738
CCAR1	Cell division cycle and apoptosis regulator protein 1	Q8IX12	Q8IX12	132.82	0	22	22	22		22.3	22.3	22.3	104	22.9993	25.0886	25.62	27.5292	22.621	26.5129	24.0386	24.3005	24.2746	25.624	24.8384	21.579	26.0476	25.6688	23.5175	24.6354	20.3921	25.1705	24.9388	25.9928	24.3708	25.4858	25.4236	27.6261	25.3031	25.6631	21.6603	23.9901	25.9768	27.0131	24.546	23.3164	25.5378	24.0465	25.3413	24.8224
CCAR2	Cell cycle and apoptosis regulator protein 2	Q8N163	Q8N163	102.9	0	31	31	31		40.4	40.4	40.4	504	26.3924	28.0841	27.7366	28.244	27.4553	28.2571	27.9129	28.1147	27.0259	27.8401	27.1612	22.9913	27.6872	28.7572	27.5756	28.3506	27.1548	27.5036	27.2327	27.9001	27.547	26.885	27.6296	30.1759	27.4829	27.8056	27.5475	28.0225	27.9615	28.0168	26.7004	27.7938	27.7125	27.6861	27.9583	28.2338
CCDC22	Coiled-coil domain-containing protein 22	O60826	O60826	70.755	0	17	17	17		33.3	33.3	33.3	75	22.2894	24.3267	24.1415	26.0959	24.5461	22.8532	25.4063	21.63	25.1324	25.0846	24.8593	21.6398	24.6552	26.5034	25.209	19.8102	22.155	25.4549	25.5232	25.6143	24.9184	24.6594	24.6892	24.7105	25.6088	26.0443	23.3877	24.2213	26.0508	25.7187	22.537	24.2019	22.3705	26.2988	26.4272	26.1902
CCDC25	Coiled-coil domain-containing protein 25	Q86WR0	Q86WR0	24.479	0.00023981	4	4	4		18.8	18.8	18.8	9	22.488	20.7543	22.2888	24.2776	23.0032	23.6539	25.6834	22.5472	25.2363	24.8791	24.7794	26.6267	25.9982	21.2012	26.0258	21.6176	21.6836	21.1034	26.0586	21.3884	21.0651	21.1724	21.0916	25.4372	25.5201	25.6683	26.5108	24.5467	23.0214	22.1881	24.4345	21.613	21.3988	21.8728	24.8821	24.3784
CCDC47	Coiled-coil domain-containing protein 47	Q96A33	Q96A33	55.873	0	18	18	18		37.1	37.1	37.1	220	23.4136	26.4723	24.439	27.1421	25.9291	27.0279	24.1832	26.9174	25.4222	26.3089	26.1939	22.965	25.6358	27.8501	21.5396	26.7347	24.787	27.0072	25.9486	27.2987	24.6365	25.1444	26.3253	24.2464	26.3964	27.2547	24.7199	25.4547	26.8852	27.4569	23.3602	23.2505	26.6664	26.0072	25.277	26.3528
CCDC6	Coiled-coil domain-containing protein 6	Q16204	Q16204	53.29	0	12	12	12		23.8	23.8	23.8	72	23.6214	26.1208	23.9735	26.041	21.0699	26.4938	24.097	25.5991	23.7523	24.6037	24.6661	20.7032	23.0651	26.4546	23.705	22.9534	23.4584	25.9341	23.9307	24.6532	24.5656	24.1529	22.2272	25.5086	23.8638	24.2452	23.1301	25.4235	24.0992	25.5987	22.6455	23.8319	21.6157	22.6211	22.5753	24.9005
CCDC80	Coiled-coil domain-containing protein 80	Q76M96	Q76M96	108.17	0	8	8	8		9.8	9.8	9.8	26	23.5675	22.4375	21.6667	26.1763	20.9715	22.5074	22.4815	25.164	21.9396	23.5633	21.9806	22.95	21.301	24.5371	22.7058	22.0237	21.0839	21.8032	26.9282	21.6981	20.1299	22.3664	21.8461	22.3571	22.9927	24.3636	21.8247	24.1588	22.1754	23.7915	20.0148	22.1217	21.3305	22.3549	20.1008	21.8795
CCDC93	Coiled-coil domain-containing protein 93	Q567U6	Q567U6	73.197	0	14	14	14		24.4	24.4	24.4	55	23.9623	24.339	23.463	24.2859	24.3254	24.975	24.2572	22.0958	24.5534	23.1294	24.2667	22.534	23.8803	23.4238	21.8351	20.8648	22.6432	24.091	24.4687	24.8626	24.3112	20.526	24.6891	24.1615	23.9886	25.511	25.0069	24.4107	25.01	24.3029	24.0038	22.1845	22.547	24.9825	23.6983	22.2939
CCL18	C-C motif chemokine 18;CCL18(1-68);CCL18(3-69);CCL18(4-69)	P55774	P55774	9.8487	0	6	6	6		36	36	36	52	22.4305	25.6654	26.6422	26.2597	22.4751	23.1745	24.0486	27.0988	25.7442	26.0199	25.9428	21.2176	27.8748	25.982	25.9955	26.1551	25.5117	27.2234	28.1537	22.4192	21.8321	21.5411	21.6426	21.3395	22.3956	27.7381	26.1445	26.1508	21.5031	22.3214	21.7849	26.4443	28.9303	22.7252	25.6399	26.972
CCS	Copper chaperone for superoxide dismutase	O14618	O14618	29.04	0	7	7	7		21.9	21.9	21.9	18	24.8695	20.2152	20.9036	23.9499	24.8816	25.5934	21.7941	23.0605	20.9132	24.4447	21.9209	22.7391	21.2496	24.0401	21.6267	23.6824	23.9899	21.2583	25.0432	24.5408	24.7731	24.0589	24.575	24.4998	24.5698	24.3259	21.1505	23.1235	23.0588	24.5361	22.6745	22.1422	23.4666	24.6987	21.3401	24.2865
CCT2	T-complex protein 1 subunit beta	P78371	P78371	57.488	0	38	38	38		66.4	66.4	66.4	1289	29.7533	30.1842	29.8468	30.3209	29.9459	30.1669	29.7772	30.0792	29.8703	30.0234	29.4152	28.5992	29.9097	30.0741	29.7138	30.6063	29.3721	30.0654	30.1388	30.4556	29.8999	29.8325	30.0432	31.0569	30.078	30.2196	29.8436	29.9463	30.4343	30.2439	29.6333	30.068	30.0517	30.2859	29.6413	30.3117
CCT3	T-complex protein 1 subunit gamma	P49368	P49368	60.533	0	37	37	37		64	64	64	1678	29.9599	30.5857	29.9434	30.4552	30.2312	30.4639	30.193	30.547	30.2012	30.5038	29.9271	29.0683	30.1993	30.5239	29.9866	30.9437	29.9875	30.5843	30.3047	30.5314	29.9896	30.3075	30.4293	31.0272	30.1264	30.4791	30.0956	30.3942	30.7449	30.8495	29.8198	30.4031	30.4376	30.3602	30.2005	30.6921
CCT4	T-complex protein 1 subunit delta	P50991	P50991	57.924	0	35	35	35		63.3	63.3	63.3	1335	29.6499	29.8989	29.6006	30.0449	29.6834	29.8948	29.5334	30.266	29.6459	30.0083	29.462	27.6322	29.6885	29.9578	29.5163	30.4837	29.3878	30.0865	29.857	30.3475	29.6391	29.7919	29.9864	30.586	29.5927	30.0695	29.5015	29.7761	30.2972	30.0967	29.4729	29.8586	30.1046	29.8589	29.6204	30.0974
CCT5	T-complex protein 1 subunit epsilon	P48643	P48643	59.67	0	41	41	41		67.8	67.8	67.8	1457	29.7529	30.0443	29.4157	29.8891	29.8797	29.9166	29.7154	29.8145	29.7398	29.763	29.3592	26.9164	29.4772	29.8189	29.4983	30.4543	29.3111	30.1327	29.9702	30.2311	29.8586	29.807	30.0424	30.5584	29.7261	30.054	29.5441	29.7805	30.3214	30.3135	29.5737	30.0061	30.0641	30.0402	29.4411	30.0567
CCT6A	T-complex protein 1 subunit zeta	P40227	P40227	58.024	0	25	25	20		40.1	40.1	32.6	1130	29.7174	30.1433	29.6534	29.8444	29.8034	30.094	29.5172	30.0057	29.7109	30.106	29.4799	28.8171	29.628	29.9319	29.6852	30.5711	29.376	30.2002	30.0987	30.2408	29.6429	29.9539	29.7621	30.536	29.5594	30.1167	29.4922	29.9376	30.2855	30.1787	29.5841	30.0865	29.7557	29.8661	29.537	30.2385
CCT6B	T-complex protein 1 subunit zeta-2	Q92526	Q92526	57.821	0.00022989	6	1	1		11.3	2.3	2.3	31	26.5726	27.202	26.714	21.7489	26.2493	22.4273	22.3926	26.768	20.5369	22.2159	21.6194	26.2033	21.7351	22.7725	22.4483	22.2178	22.4057	27.2692	26.966	20.1171	21.0622	21.4968	26.2116	27.6516	21.2819	23.6219	26.7138	21.1427	21.0676	22.234	26.602	26.7923	26.8757	20.7599	26.621	20.7322
CCT7	T-complex protein 1 subunit eta	Q99832	Q99832	59.366	0	28	28	28		49.7	49.7	49.7	1057	29.3963	29.8848	29.5354	29.8637	29.4865	29.7784	29.6553	30.14	29.4595	29.9252	29.1126	28.3888	29.5363	29.8938	29.5672	30.4992	29.2837	30.0725	29.8121	30.0765	29.431	29.2116	29.6178	30.3881	29.6656	29.7975	29.3888	29.6883	30.0515	29.7905	29.4488	29.8183	30.2846	29.6809	29.582	30.1084
CCT8	T-complex protein 1 subunit theta	P50990	P50990	59.62	0	44	44	44		71.9	71.9	71.9	2236	30.4406	30.7427	30.3594	30.5245	30.492	30.7783	30.4183	30.7595	30.444	30.7168	30.1477	29.042	30.3681	30.6183	30.364	31.2849	30.066	30.929	30.6925	30.9268	30.3495	30.2881	30.8055	31.2329	30.3971	30.9275	30.4059	30.5545	31.0591	31.0208	30.259	30.7284	30.7118	30.8128	30.386	30.9045
CCZ1;CCZ1B	Vacuolar fusion protein CCZ1 homolog;Vacuolar fusion protein CCZ1 homolog B	P86791;P86790	P86791;P86790	55.866	0.00026116	4	4	4		10.2	10.2	10.2	17	22.3958	23.6292	21.7274	24.1935	22.357	24.1794	21.4745	21.2484	21.741	21.1171	21.883	22.461	20.5891	23.7342	22.141	23.4618	22.4778	23.0095	23.0522	24.0006	22.9916	20.5114	23.3408	23.5326	23.0227	24.0179	21.1421	22.9599	23.9998	23.8644	22.6163	20.6113	21.1965	23.2439	21.0323	23.8223
CD109	CD109 antigen	Q6YHK3	Q6YHK3	161.69	0	19	19	19		14.8	14.8	14.8	121	24.769	22.211	24.7974	24.6645	27.0488	21.3402	26.2755	21.5525	26.7618	21.876	22.2971	25.2584	23.2737	21.9543	24.7611	21.8663	23.8977	21.0374	23.6399	23.0096	26.5975	27.0941	26.1553	22.5042	25.4173	26.1211	24.1565	21.6591	25.344	24.2449	27.039	22.7315	23.2683	26.1776	22.5271	21.649
CD14	Monocyte differentiation antigen CD14;Monocyte differentiation antigen CD14, urinary form;Monocyte differentiation antigen CD14, membrane-bound form	P08571	P08571	40.076	0	16	16	16		45.9	45.9	45.9	545	28.3792	29.31	28.645	29.1833	28.8789	28.7877	29.0738	28.262	28.6496	28.2654	27.8584	27.9787	28.6628	28.3314	29.4803	28.6842	28.3148	29.2492	29.0891	28.3159	28.6267	28.5762	28.9348	27.8908	27.9284	29.5662	28.8133	29.5493	29.5023	28.6778	29.2542	29.8992	29.2879	28.7576	28.4436	29.2192
CD151	CD151 antigen	P48509	P48509	28.295	0.00025767	2	2	2		6.7	6.7	6.7	82	25.8109	25.2875	26.2041	24.3701	25.2948	24.8775	25.4721	24.2455	26.1305	25.3828	25.9733	25.8303	26.0829	25.3976	25.4233	22.9222	25.7724	22.8804	25.5257	26.0945	26.0541	26.3868	25.7569	25.1155	25.2479	25.1378	22.4489	20.5737	25.28	25.2399	25.5914	25.6494	22.2541	24.8841	25.8971	25.4551
CD163	Scavenger receptor cysteine-rich type 1 protein M130;Soluble CD163	Q86VB7	Q86VB7	125.45	0	38	38	38		37.2	37.2	37.2	543	22.8343	28.2794	26.8287	28.6556	23.3748	28.6564	27.4451	23.4948	27.7561	28.8416	27.9246	28.7103	25.7614	29.6735	29.4826	28.4038	25.2642	29.3406	26.7374	26.6398	26.5503	24.7248	26.1472	25.1058	27.0417	28.8833	28.1172	29.3429	29.3625	28.6335	20.623	30.3874	29.1524	25.6361	27.9878	30.2885
CD209;CLEC4M	CD209 antigen;C-type lectin domain family 4 member M	Q9NNX6;Q9H2X3	Q9NNX6;Q9H2X3	45.774	0.0002325	3	3	3		19.6	19.6	19.6	13	22.901	20.9247	21.3852	24.335	21.8277	22.8911	22.8219	21.4679	22.7723	21.1982	21.5613	22.9791	22.1398	21.5702	21.874	21.065	22.3062	22.1945	24.5459	23.556	23.3968	24.4887	22.5826	22.6106	25.0288	24.6159	25.3832	22.4167	21.3999	23.6075	20.8088	21.6398	24.4204	21.7496	21.4921	22.8186
CD2AP	CD2-associated protein	Q9Y5K6	Q9Y5K6	71.45	0	5	5	5		9.1	9.1	9.1	10	20.8325	23.8324	20.3676	23.0486	20.8513	21.9488	21.8132	22.3367	20.9158	22.8608	24.0258	22.1609	22.2267	22.5979	20.6585	21.5973	22.4253	23.1261	23.139	22.6179	21.5548	21.8186	21.2444	20.604	21.3675	22.8176	21.2034	22.9053	21.5686	22.7919	22.6775	23.4471	22.6377	22.4661	22.2376	22.2586
CD36	Platelet glycoprotein 4	P16671	P16671	53.053	0	14	14	14		34.3	34.3	34.3	159	29.111	22.2227	28.8317	21.8596	25.7755	20.652	27.188	24.9302	28.2015	22.8618	22.2656	30.0677	28.6786	22.7754	25.8009	23.8453	23.5914	21.8125	26.4012	24.022	28.1194	27.5558	28.5892	23.1639	24.4136	25.7418	27.7991	21.2905	26.4279	22.7235	23.2911	25.3272	21.1252	28.0354	28.0101	25.6835
CD38	ADP-ribosyl cyclase/cyclic ADP-ribose hydrolase 1	P28907	P28907	34.328	0	14	14	14		49	49	49	126	22.5571	22.5894	21.8224	27.5278	22.0008	28.1424	22.7799	21.8439	21.6432	27.5225	23.2481	19.3817	20.9463	27.7848	23.02	22.2203	27.4619	20.6514	21.6795	26.3474	22.0984	23.9364	24.4139	23.832	27.7406	28.6941	21.2946	22.4939	23.0954	28.0068	23.705	21.5473	22.2164	20.9375	21.402	26.7353
CD44	CD44 antigen	P16070	P16070	81.537	0	9	9	9		13.5	13.5	13.5	175	21.8146	25.5419	25.8192	27.345	26.0144	27.2654	24.9812	25.8868	26.1336	25.5005	25.1116	24.2135	25.5943	27.2274	24.2458	26.4958	25.2508	25.5629	25.9671	25.1348	25.5075	25.9795	26.1106	23.7495	26.4694	27.166	26.3609	26.9929	27.2382	26.5721	22.4775	26.7612	27.8474	26.3021	25.3512	26.1285
CD47	Leukocyte surface antigen CD47	Q08722	Q08722	35.213	0	8	8	8		23.8	23.8	23.8	93	21.6967	25.2852	26.6475	25.5408	25.8948	26.1052	25.829	25.7112	25.9698	25.3947	26.0425	25.219	21.0445	25.9406	25.9406	22.3014	21.4656	25.6275	22.31	25.996	26.259	26.3306	26.0315	27.2663	24.6901	26.1563	26.1559	25.744	25.9724	25.5371	25.9696	25.4626	26.036	25.8598	26.1127	25.8627
CD55	Complement decay-accelerating factor	P08174	P08174	41.4	0	16	16	16		38.6	38.6	38.6	277	28.0839	26.0199	29.0322	27.0079	27.6936	26.7175	28.3499	21.4578	28.6321	23.5224	30.9305	28.7183	28.5634	25.3558	28.4279	20.9484	27.5371	26.0651	26.9155	26.0002	28.5092	27.224	28.3886	26.7833	27.1744	26.6995	28.4207	25.5899	27.2561	25.9521	28.2943	26.7779	23.8739	27.8585	28.3716	26.3848
CD59	CD59 glycoprotein	P13987	P13987	14.177	0	5	5	5		25.8	25.8	25.8	173	26.8949	27.5636	27.1213	26.1382	26.9321	27.019	27.8433	25.7276	28.0075	27.0049	25.7912	28.489	28.0357	27.3432	26.9476	27.2665	25.4816	25.4155	27.1429	26.7656	27.3231	27.5762	26.553	21.043	26.871	26.6787	27.5863	25.9629	28.3744	27.7016	27.321	26.6421	27.5316	27.4363	27.5802	27.2415
CD5L	CD5 antigen-like	O43866	O43866	38.087	0	10	10	10		32.3	32.3	32.3	36	23.1294	22.6925	21.4732	21.4233	21.9846	21.553	23.1154	24.0919	20.9517	22.3028	21.5289	26.0619	20.978	21.7794	21.3813	22.5411	21.7606	21.995	25.9623	23.1303	20.7615	21.2002	27.204	24.1012	23.1497	21.683	21.3114	22.1331	22.7674	23.2597	22.2963	22.9498	26.8447	20.9288	21.0743	22.5421
CD63	CD63 antigen	P08962	P08962	25.636	0	7	7	7		23.5	23.5	23.5	71	22.3601	25.7372	25.7575	25.5913	25.0524	26.2067	21.1412	28.1038	21.1014	20.8601	22.9787	20.7993	20.4413	26.0483	25.6957	21.7385	20.9188	25.8138	25.7301	27.5248	25.5582	25.4933	24.3972	25.3703	26.0735	26.9411	20.7224	25.5821	26.865	25.9423	20.8506	26.7596	27.8889	25.1983	21.8861	26.9565
CD74	HLA class II histocompatibility antigen gamma chain	P04233	P04233	33.515	0	10	10	10		35.1	35.1	35.1	248	26.5242	27.5914	27.9863	28.2098	27.6298	28.1741	28.1412	25.0672	28.1443	27.6865	27.1067	25.0084	27.6364	28.272	27.3445	26.6577	26.9412	28.3523	27.9807	28.3857	27.5717	26.472	27.5618	26.6007	27.4497	29.2845	26.8025	27.6587	28.4344	28.8448	26.251	27.2	26.1847	28.0084	27.3922	28.3422
CD81	CD81 antigen	P60033	P60033	25.809	0	4	4	4		28.4	28.4	28.4	264	27.939	27.3136	28.5622	26.8488	28.0268	27.8533	28.2352	26.0967	28.8627	27.0945	28.5272	27.9929	28.3426	27.0323	28.0925	26.9369	28.3115	27.9705	28.7198	29.1004	28.8298	29.1614	28.3238	27.1768	27.9784	28.1272	28.1823	28.257	28.1557	27.37	28.6118	27.6732	21.8515	28.3051	28.619	28.1619
CD9	CD9 antigen	P21926	P21926	25.416	0	7	7	7		26.3	26.3	26.3	271	27.5792	25.5315	28.131	27.5656	27.5542	25.1912	26.7173	27.289	27.949	26.9596	27.3787	26.0334	27.3081	24.9792	27.0789	27.2358	26.9392	26.8093	27.6211	28.0168	28.1167	27.7007	27.7144	26.5413	28.0129	27.5524	26.9741	26.2802	26.9265	26.9508	27.5055	27.3032	27.3551	27.8271	28.0381	27.184
CD97	CD97 antigen;CD97 antigen subunit alpha;CD97 antigen subunit beta	P48960	P48960	91.868	0	7	7	7		10.8	10.8	10.8	23	22.0691	22.0276	23.4935	24.6235	21.8294	23.4189	20.1132	21.2978	22.4408	21.7806	21.436	21.439	21.1044	24.2158	22.5157	22.1015	21.6583	22.5867	23.8458	23.6763	23.2086	22.337	21.7736	24.3532	20.9432	24.8709	24.3801	24.7255	24.9237	24.1866	22.5164	21.5868	24	22.588	21.5507	20.9959
CDA	Cytidine deaminase	P32320	P32320	16.185	0	8	8	8		64.4	64.4	64.4	66	22.7655	21.8602	21.8197	22.7008	21.0549	22.2865	23.3784	30.3188	24.3407	21.4803	21.3544	20.2876	22.526	22.4666	21.2157	24.3425	21.6582	21.2243	20.3156	22.8918	21.6913	21.6102	21.8041	21.5729	21.7295	20.5346	22.7338	21.9157	21.6445	22.1945	21.9512	25.934	32.5204	23.4461	22.5787	20.5187
CDC37	Hsp90 co-chaperone Cdc37;Hsp90 co-chaperone Cdc37, N-terminally processed	Q16543	Q16543	44.468	0	22	22	22		48.1	48.1	48.1	557	27.5849	28.7183	28.7565	29.8587	28.1958	28.9263	28.6013	26.5404	28.0489	28.8043	28.1907	26.0142	28.3841	28.9757	28.1325	29.1916	27.9535	28.7469	27.9589	28.7167	27.7843	28.2835	28.0396	28.1785	28.3837	28.7055	28.5549	28.3378	29.186	28.7681	28.1291	28.6293	24.5696	28.6659	28.4071	28.6972
CDC42	Cell division control protein 42 homolog	P60953	P60953	21.258	0	11	10	10		51.3	45.5	45.5	506	29.593	30.0185	29.0771	29.6864	29.2208	29.5847	29.9544	30.2173	30.2365	29.6345	29.7642	29.052	29.8078	29.6355	29.3903	29.156	29.4194	29.8391	29.3879	29.6399	29.8498	29.5328	29.666	29.1749	29.4744	29.7332	29.7144	29.7977	29.5892	29.7297	29.4353	29.5596	30.8718	29.777	30.0592	30.2666
CDC42BPB	Serine/threonine-protein kinase MRCK beta	Q9Y5S2	Q9Y5S2	194.31	0	12	12	9		7.6	7.6	6	13	23.781	22.7901	23.5901	24.7909	21.1899	23.7915	24.3633	22.3112	22.2354	22.1007	24.336	20.8611	23.6819	23.9085	21.4928	22.0322	23.1526	22.8548	23.4922	24.3508	23.2696	22.7643	22.6293	23.0491	22.7108	22.8911	24.2852	20.9757	24.0062	22.2484	24.1472	22.2434	22.0739	21.7754	23.573	23.2044
CDC5L	Cell division cycle 5-like protein	Q99459	Q99459	92.25	0	14	14	14		20.9	20.9	20.9	70	23.6925	21.7196	20.8675	25.707	22.7825	25.082	24.3357	25.1803	21.4223	24.3006	24.2891	27.1407	25.9226	25.7463	24.2684	25.0104	26.5759	21.8026	26.2271	25.217	24.3111	25.1346	24.8838	26.8544	26.0394	26.0751	23.7086	25.4261	25.0475	25.8839	23.1412	23.4391	20.9551	23.8891	24.2096	25.7195
CDC73	Parafibromin	Q6P1J9	Q6P1J9	60.576	0.00026171	8	8	8		15.3	15.3	15.3	17	23.0018	21.959	21.5931	23.8511	22.4606	23.0359	19.7188	23.5692	21.9553	23.0427	22.4802	21.1168	22.5117	23.6873	22.6548	24.0303	23.1399	23.2883	21.6455	23.5838	22.1805	22.8427	20.6274	24.8076	22.4762	23.1497	22.5421	21.2991	22.375	23.8347	22.1355	20.6499	22.3629	21.0299	22.2901	21.7547
CDH1	Cadherin-1;E-Cad/CTF1;E-Cad/CTF2;E-Cad/CTF3	P12830	P12830	97.455	0	16	16	14		19.2	19.2	17	208	26.321	26.9597	28.5043	25.9892	25.863	27.6781	25.2189	26.6339	26.5741	28.6212	27.7749	21.2009	27.2845	26.1972	26.2661	27.7896	27.1803	26.4667	28.2071	26.7826	27.3201	26.9725	26.4222	27.7086	25.9436	25.8139	25.5868	26.1296	23.8457	25.3437	27.1212	24.8332	22.5511	24.7893	26.7975	26.8321
CDH11	Cadherin-11	P55287	P55287	87.964	0	8	8	8		14.6	14.6	14.6	38	22.4543	22.1094	21.413	27.6296	25.9395	24.7371	20.877	22.1999	21.7153	22.1811	22.1325	22.5221	26.7804	26.4617	23.0089	20.0118	22.4458	22.3975	29.6292	28.4956	24.6421	26.8196	25.2535	27.1324	21.2019	27.5464	21.1443	30.3708	26.8566	29.5526	21.0949	22.1388	22.2655	22.7796	30.7857	21.6275
CDH13	Cadherin-13	P55290	P55290	78.286	0	13	13	13		22.4	22.4	22.4	147	28.2573	22.4946	27.6916	26.6458	27.6774	24.1171	26.9633	20.8422	27.1756	24.549	25.5703	27.9196	26.9493	21.9129	26.368	22.1472	22.0942	23.3613	25.3969	24.9081	27.9996	28.0504	27.0559	24.9266	26.629	25.7335	26.3365	22.1476	25.5951	24.8804	29.0448	22.4147	23.7359	27.0676	28.3502	23.3492
CDH5	Cadherin-5	P33151	P33151	87.527	0	14	14	14		21.8	21.8	21.8	163	23.9159	23.3094	25.7147	22.9922	27.0791	22.2214	26.8453	22.2674	25.8585	23.2056	23.6385	20.4732	27.3877	20.855	25.5923	20.6788	22.9065	23.3825	25.0317	24.3207	26.2006	26.1606	25.9586	22.1881	24.8037	26.2401	26.669	22.9023	26.3031	21.887	26.9974	23.3453	20.1948	26.0506	26.2518	24.054
CDIPT	CDP-diacylglycerol--inositol 3-phosphatidyltransferase	O14735	O14735	23.539	0	5	5	5		24.4	24.4	24.4	109	25.3595	22.433	25.6881	26.0873	25.4222	25.8184	26.2954	25.0219	25.3879	21.004	25.106	22.1741	25.7193	23.9331	24.8549	23.9032	20.7198	23.4266	25.1627	25.9872	25.2516	26.6095	26.3889	25.7187	25.248	26.416	25.2956	25.3858	26.0238	26.513	25.415	24.831	24.4905	25.9933	25.0743	25.0631
CDK1	Cyclin-dependent kinase 1	P06493;Q96Q40;O94921;Q07002;Q00537;Q14004	P06493	34.095	0	12	12	10		45.1	45.1	38.7	152	20.9694	25.5143	25.2006	28.0721	25.5265	26.3451	22.423	24.21	25.5011	25.875	24.9025	20.9481	25.2174	25.6826	26.0345	26.3524	25.2613	23.7912	25.9368	25.8751	25.2049	23.6991	24.7458	28.6188	25.3616	24.7642	25.2917	25.2827	25.9244	25.2186	25.3839	26.0132	26.1065	25.6069	21.4659	26.307
CDK11B;CDK11A	Cyclin-dependent kinase 11B;Cyclin-dependent kinase 11A	P21127;Q9UQ88;Q13882	P21127;Q9UQ88	92.619	0	12	12	12		14.3	14.3	14.3	96	22.6033	23.3148	22.6484	26.0833	23.8431	24.7795	24.2367	24.1008	23.7458	25.7784	23.9436	20.9965	23.6639	25.3989	22.7869	24.9497	22.6737	24.5829	23.0329	25.2878	23.4451	24.8475	23.261	26.2962	21.221	24.6486	23.603	24.6822	24.1408	25.0017	23.0533	24.1075	24.0863	24.2198	23.9585	24.2691
CDK4	Cyclin-dependent kinase 4	P11802	P11802	33.729	0.00026082	6	5	5		23.8	21.1	21.1	11	22.1907	22.565	22.0317	22.2846	21.6721	22.9376	21.4449	21.8768	21.298	21.397	21.3541	22.6261	21.1946	22.6263	21.7547	23.088	21.8992	21.5055	21.9144	22.4275	21.3359	22.7635	22.5361	24.8244	20.4109	22.9246	21.348	20.4604	23.0488	23.1918	21.7019	23.3391	22.7315	22.0468	22.0227	23.0931
CDK5	Cyclin-dependent-like kinase 5	Q00535	Q00535	33.304	0	7	6	6		23.3	20.5	20.5	50	21.0579	23.9476	21.9412	25.8788	23.0953	24.9006	24.1945	24.6598	21.1459	24.9568	24.1806	21.6069	23.4933	24.1314	23.637	24.2778	21.807	24.0408	24.1723	24.3557	21.5971	22.1625	22.0166	25.1304	22.8949	23.5303	23.2667	23.4896	23.5742	24.1489	21.6178	23.6665	23.7278	23.4535	23.7114	24.6783
CDK5RAP3	CDK5 regulatory subunit-associated protein 3	Q96JB5	Q96JB5	56.92	0	16	16	16		27.3	27.3	27.3	230	23.5585	26.3831	25.0588	26.6475	24.9816	26.7017	25.6926	24.9028	25.5982	25.8276	25.3271	20.9737	25.5245	26.2682	25.7915	25.1409	24.379	25.998	24.5613	27.5749	25.3786	24.6204	25.4951	25.9941	26.5436	27.4888	26.0779	26.3252	26.9611	27.224	21.1539	25.7828	22.7213	26.2294	25.4941	26.4387
CDK6	Cyclin-dependent kinase 6	Q00534	Q00534	36.938	0	6	5	5		21.5	19	19	5	23.8188	23.0492	23.0597	24.6224	23.7312	23.1266	20.4667	20.4837	21.7663	20.6952	22.8839	22.7995	22.1228	23.3052	22.1022	23.3344	21.6277	23.1147	20.1232	22.8802	22.9813	23.4285	21.5263	21.4399	22.6652	24.2022	23.7673	23.5808	24.5219	23.8405	21.8345	21.114	22.2292	23.1343	22.4581	22.7594
CDS2	Phosphatidate cytidylyltransferase 2	O95674	O95674	51.417	0	4	4	4		16	16	16	97	21.4531	25.7364	24.9131	25.4408	24.309	24.5053	25.7031	22.0279	25.0155	25.5452	24.7896	24.5629	24.94	25.189	25.0045	24.755	25.1002	26.2717	21.2157	25.4613	23.0076	25.5218	25.6404	25.843	23.3217	25.493	25.3831	25.0924	25.706	26.0544	25.0966	25.1843	22.1461	25.1286	25.0509	26.2558
CEBPZ	CCAAT/enhancer-binding protein zeta	Q03701	Q03701	120.97	0	12	12	12		12.2	12.2	12.2	23	22.2091	22.2381	22.2059	22.8848	21.8762	21.5935	21.349	22.9898	21.3092	22.5982	21.8356	23.5636	22.4498	21.692	22.2396	23.6164	22.0694	23.3196	21.4357	20.4821	21.7335	22.0435	22.1231	24.9541	21.6736	21.441	21.919	22.1041	20.6159	23.1503	22.1058	21.8083	22.6216	21.769	20.3235	22.0342
CECR5	Cat eye syndrome critical region protein 5	Q9BXW7	Q9BXW7	46.321	0	13	13	13		44	44	44	90	23.635	25.1587	21.3316	26.5489	21.605	24.7989	26.1091	27.321	24.7583	29.4304	23.9924	18.7902	26.0871	25.2076	22.8293	25.2412	27.5474	29.0466	24.3025	25.2333	21.4069	24.7041	20.1522	27.9161	21.7593	25.911	24.7936	21.7906	26.8947	26.0851	23.5676	22.84	24.6224	20.9602	24.5101	25.6538
CELF1	CUGBP Elav-like family member 1	Q92879	Q92879	52.063	0	12	7	7		24.5	16.5	16.5	67	22.1777	22.5108	22.4822	25.6899	23.7968	25.5353	21.4421	24.3947	21.8286	22.6985	21.9023	20.2348	21.9454	25.6993	21.9456	22.4942	21.9207	21.1162	24.3065	24.5223	23.7206	25.2661	21.9592	27.2597	24.5002	24.5498	22.062	24.7038	25.4526	26.0687	22.3336	21.5865	24.3008	24.8567	22.3276	23.6942
CELF2	CUGBP Elav-like family member 2	O95319	O95319	54.284	0	15	15	10		29.9	29.9	22.2	118	25.7216	24.021	26.058	25.003	25.6569	24.6716	26.079	26.6374	26.5015	25.5825	26.3326	24.5487	26.6737	26.5773	26.2001	24.635	25.7277	21.91	26.2204	26.9985	26.0768	25.101	25.0801	24.0723	25.8056	26.7217	25.3356	26.3793	26.1683	25.0504	25.3063	25.9011	27.4143	27.2114	26.4635	26.5547
CELSR1	Cadherin EGF LAG seven-pass G-type receptor 1	Q9NYQ6	Q9NYQ6	329.48	0.00024606	7	7	7		2.2	2.2	2.2	29	23.0957	24.8298	25.5533	23.4946	21.6529	22.3194	22.9656	21.0002	22.8528	24.0024	25.5107	22.2351	20.7598	22.7242	24.386	22.0905	24.3332	21.7733	24.1619	23.8694	24.0355	25.0195	24.3176	24.2957	24.471	24.5186	23.8589	23.7785	23.9947	22.4311	25.4638	21.1988	22.6407	23.5582	24.8135	23.7494
CEPT1	Choline/ethanolaminephosphotransferase 1	Q9Y6K0	Q9Y6K0	46.553	0.0006453	1	1	1		2.6	2.6	2.6	35	22.8151	24.2324	21.336	24.1558	22.4159	23.9491	23.7216	21.6356	22.1555	21.9466	22.9676	22.374	21.6854	23.5447	23.7793	22.7062	23.3998	24.027	22.2323	23.9482	23.3159	23.2027	24.1437	21.2923	22.9817	24.4286	21.6876	22.227	24.4848	22.2624	21.3098	22.2068	22.3223	23.6856	23.6984	24.235
CERS2	Ceramide synthase 2	Q96G23	Q96G23	44.876	0	5	5	5		11.6	11.6	11.6	42	22.8763	24.699	23.9898	24.6696	24.0076	22.9373	24.812	24.3893	24.652	24.8994	24.882	22.4769	23.3974	25.8426	23.2316	21.3303	21.2619	24.348	24.4631	27.352	24.8649	21.0028	26.2683	25.4565	24.368	24.8435	24.1436	21.6393	25.3681	25.7312	22.1089	23.1237	21.9145	20.7836	24.3542	24.884
CES1	Liver carboxylesterase 1	P23141;Q9UKY3;REV__Q8NET5	P23141	62.52	0	33	33	32		63.5	63.5	62.3	1417	28.9736	26.5211	29.9864	29.4081	31.6914	30.3233	31.5822	23.9046	32.1061	28.6879	30.8979	29.7953	30.0579	25.7999	31.2207	26.5754	30.7445	28.5752	31.144	30.9356	30.7055	30.7958	30.6425	28.7872	31.2398	30.7801	30.7632	30.6801	30.9975	29.7372	29.6579	28.9195	21.551	31.5723	31.9457	30.3252
CFAP20	Cilia- and flagella-associated protein 20	Q9Y6A4	Q9Y6A4	22.774	0	4	4	4		20.2	20.2	20.2	45	23.2473	24.2196	24.0696	24	23.3927	23.777	24.3138	23.8699	23.7403	23.289	24.4323	21.343	24.3372	24.4234	24.0546	21.2715	25.1316	23.8692	23.9049	23.8579	22.7298	23.83	23.1563	24.2372	21.563	23.9137	24.1635	22.9484	23.6644	23.3288	22.0929	22.3121	22.5417	24.2193	24.0592	23.835
CFB	Complement factor B;Complement factor B Ba fragment;Complement factor B Bb fragment	P00751	P00751	85.532	0	45	45	43		53.1	53.1	51	1497	31.6683	29.1737	30.7432	29.6914	31.1161	29.7804	29.6747	30.3247	30.9548	29.6896	30.0557	30.8546	30.2824	30.3384	30.8427	30.0911	30.3943	30.3214	32.497	31.1075	31.4924	30.9274	31.7031	29.9127	30.6733	29.7534	29.0071	30.2231	29.9143	30.5529	30.5733	29.7101	29.7167	30.1854	30.6452	28.9783
CFD	Complement factor D	P00746	P00746	27.033	0	10	10	10		56.5	56.5	56.5	372	26.6772	26.1112	27.5595	27.0348	27.0517	24.3073	26.6975	28.0424	27.8782	24.6369	26.3331	27.8474	27.7633	23.6872	26.9181	23.1654	27.725	23.1416	28.2295	27.0442	27.6151	27.5873	27.8107	24.9161	28.6641	27.8026	26.918	26.771	26.2832	26.1891	27.7128	26.5564	28.1962	26.7642	27.4037	24.4402
CFH	Complement factor H	P08603	P08603	139.09	0	82	82	75		64.4	64.4	60.8	1085	29.1139	26.6518	28.0862	28.7714	29.4634	24.9083	26.6077	32.4217	28.2189	27.4723	27.904	29.594	28.5718	29.2059	27.6478	27.4444	27.1689	27.3501	30.962	29.5251	29.7006	29.8236	29.9414	28.5056	28.506	28.1011	26.2751	29.2451	27.4682	28.7409	29.0007	27.5715	33.4859	26.9484	26.8009	25.3068
CFHR1	Complement factor H-related protein 1	Q03591	Q03591	37.65	0	9	4	1		27.9	14.2	3	76	23.5668	25.1999	25.7077	23.8361	24.3089	23.5492	25.3215	26.746	21.7648	22.0621	21.7955	21.5494	25.8102	24.5505	21.2304	25.3744	25.663	25.2332	26.2343	26.0533	24.7492	24.6215	25.1019	23.5904	25.3583	24.4705	24.7545	25.3276	24.4673	24.4468	22.7216	22.2999	27.3281	24.4149	24.2698	21.5052
CFHR5	Complement factor H-related protein 5	Q9BXR6	Q9BXR6	64.419	0	9	8	8		18.1	15.8	15.8	27	22.378	21.9689	25.6632	24.715	21.1997	21.9818	26.5799	27.57	22.4737	21.4122	26.4354	23.7599	25.2005	21.7878	24.8675	22.9063	21.1953	22.5872	27.0988	27.5763	21.6808	22.8929	25.1019	24.9262	25.1294	24.1263	25.4642	24.9725	20.4555	22.0806	20.8862	21.2421	21.0178	20.9305	25.7854	26.5499
CFI	Complement factor I;Complement factor I heavy chain;Complement factor I light chain	P05156	P05156	65.75	0	19	19	17		34.1	34.1	30.7	93	22.9887	21.1869	23.4898	21.7131	24.5582	23.4868	23.242	26.569	22.3199	21.6045	21.2796	23.1005	23.2585	22.6672	23.4586	21.065	22.8905	23.1103	25.9349	24.698	24.246	25.5994	24.1584	23.3381	23.3173	23.0806	21.3942	23.662	22.7314	22.346	21.1977	21.4964	29.6535	23.1396	23.5397	23.317
CFL1	Cofilin-1	P23528	P23528	18.502	0	28	28	23		95.8	95.8	70.5	1348	31.3375	32.1957	31.3227	32.1585	31.4529	31.9317	30.9066	33.1418	31.6061	31.7447	31.5204	31.4974	31.6479	32.525	31.3014	31.8462	30.9509	31.0842	31.8681	31.9024	31.6043	31.5454	31.2035	31.9699	31.2305	31.8087	31.001	31.8748	31.6467	32.0568	30.9537	31.7464	33.4929	31.4313	31.4099	32.1932
CFL2	Cofilin-2	Q9Y281	Q9Y281	18.736	0	13	8	8		73.5	48.2	48.2	96	24.615	21.6476	26.3107	24.1755	25.6798	24.6314	25.655	24.5128	25.6977	26.3299	26.4091	26.1694	26.4044	24.6242	25.6189	21.7836	25.5671	22.5589	25.3187	25.3043	25.6084	26.044	25.4317	25.5086	25.9351	25.1329	24.1831	24.4809	21.6051	25.2981	25.723	23.9404	25.4695	26.7295	26.6828	24.7489
CGN	Cingulin	Q9P2M7	Q9P2M7	136.38	0.0037954	5	5	5		5.8	5.8	5.8	8	23.7286	21.9218	23.5797	21.1438	19.9638	25.4407	21.8376	21.0765	23.7195	21.8269	22.3652	21.0926	21.7722	22.1764	22.7713	23.2592	23.6086	22.3231	25.1796	24.6757	26.7456	27.0407	25.5001	22.9717	24.3164	24.6795	21.3588	21.8811	20.944	23.5299	21.1398	22.5836	22.619	21.7615	21.2285	22.7338
CHCHD3	MICOS complex subunit MIC19	Q9NX63	Q9NX63	26.152	0	13	13	13		51.5	51.5	51.5	321	26.7636	27.482	27.0553	27.7473	27.0259	27.3194	27.3763	26.501	27.2605	27.6176	27.178	21.2506	27.5379	27.5767	27.2793	26.6057	25.6449	26.5468	26.7972	27.0241	27.091	26.8329	27.2276	27.5859	26.8622	26.9664	26.663	27.0124	27.5079	27.4295	26.0296	26.4959	27.0905	27.197	26.9639	27.3658
CHD2;CHD1	Chromodomain-helicase-DNA-binding protein 2;Chromodomain-helicase-DNA-binding protein 1	O14647;O14646	O14647;O14646	211.34	0.00024963	4	4	3		2.4	2.4	1.9	10	21.1939	22.0606	21.8663	22.5285	21.1708	21.6201	21.6656	21.0405	22.6777	20.8398	22.363	21.0328	21.6031	21.6235	21.004	22.6876	21.9026	23.6132	21.7831	23.3321	21.8034	21.3584	20.8752	23.4074	22.8079	23.062	20.541	21.8526	21.0473	22.5601	22.0886	22.0201	21.6681	22.6889	23.9588	22.3089
CHD4	Chromodomain-helicase-DNA-binding protein 4	Q14839	Q14839	218	0	41	41	27		24.2	24.2	15.6	192	22.3259	25.3866	24.8273	27.6582	25.2948	24.9665	24.8534	25.9152	25.6963	26.7856	24.8361	24.8202	26.4605	27.2333	25.0781	26.5292	21.1012	25.516	24.8381	26.4577	25.1955	25.3878	25.3066	29.1622	26.093	26.5523	25.245	24.0949	26.2654	27.4501	24.0353	23.1258	23.6541	25.4843	25.0072	25.1152
CHERP	Calcium homeostasis endoplasmic reticulum protein	Q8IWX8	Q8IWX8	103.7	0	9	9	9		9.8	9.8	9.8	52	21.2693	25.2613	21.2954	26.5855	22.4206	24.5868	24.6321	25.9665	23.4158	25.3651	24.2541	20.2817	24.531	25.7704	20.9148	21.2296	21.2196	25.297	24.2611	25.2369	24.3433	24.44	24.5359	26.6722	24.7152	24.6396	24.5743	24.5877	25.0542	26.7534	22.3011	20.8324	23.0634	22.209	22.1592	23.8349
CHID1	Chitinase domain-containing protein 1	Q9BWS9	Q9BWS9	44.94	0	13	13	13		38.4	38.4	38.4	164	24.4205	25.5283	24.6217	26.9709	25.905	26.4091	26.251	27.0892	26.1946	27.7648	26.5378	22.4011	26.513	24.3936	26.4285	24.4244	24.2953	22.0709	26.3031	28.5586	24.9599	25.0564	26.1688	25.3428	27.1981	27.6825	25.4886	25.6486	26.582	27.1572	22.8216	24.5788	22.8288	27.0687	26.6795	27.4913
CHMP1A	Charged multivesicular body protein 1a	Q9HD42	Q9HD42	21.703	0.0037932	2	2	2		9.7	9.7	9.7	15	22.1352	21.4913	25.5877	24.909	21.9485	21.307	26.9101	23.8805	22.6862	21.6712	22.2274	20.2617	25.3508	24.0151	21.6099	27.353	21.474	21.7233	20.5435	25.0401	24.6606	21.6157	21.867	26.6313	20.9693	24.9978	28.3279	20.8635	21.6073	21.2624	20.7431	22.6557	26.4712	21.745	25.1646	21.7232
CHMP1B	Charged multivesicular body protein 1b	Q7LBR1	Q7LBR1	22.109	0.00025867	6	6	6		20.6	20.6	20.6	48	22.8821	22.9805	23.7656	23.9015	24.3366	25.3494	24.4668	25.2266	22.1542	24.1309	24.1644	23.2391	24.552	24.5369	23.5563	24.2783	23.3362	23.2611	22.0228	23.185	23.9249	22.0922	23.5613	23.7982	20.7881	24.3266	23.9252	24.1878	23.5223	24.0438	21.9031	24.5318	20.8518	23.9044	24.6992	24.4573
CHMP2A	Charged multivesicular body protein 2a	O43633	O43633	25.104	0	6	6	6		22.1	22.1	22.1	27	22.4992	21.7386	21.6763	24.6062	22.3072	24.0072	22.7362	25.306	22.559	22.273	23.1567	21.4584	21.9932	24.041	21.4373	23.738	22.3349	22.4289	23.76	24.2864	22.2003	21.6519	22.5378	23.3414	20.0269	23.7013	22.4698	21.9692	24.2372	23.6852	22.3999	22.1438	23.4832	22.607	22.3318	22.491
CHMP4B	Charged multivesicular body protein 4b	Q9H444;P59074	Q9H444	24.95	0	8	8	6		27.7	27.7	23.7	43	21.9409	24.822	22.6937	23.9204	21.6963	21.6024	22.6537	24.6718	20.8693	22.3568	22.3856	25.0647	22.6346	24.6715	22.0751	22.9928	22.099	21.8652	25.3345	23.5575	22.051	25.0558	21.0583	23.8349	23.665	23.6195	23.4515	20.9327	22.6257	23.342	21.9771	21.9949	26.7455	25.7601	22.2363	23.4619
CHORDC1	Cysteine and histidine-rich domain-containing protein 1	Q9UHD1	Q9UHD1	37.489	0	13	13	13		45.2	45.2	45.2	72	23.2172	22.6807	22.0771	26.9206	23.5987	25.4911	22.1344	27.8392	20.8625	21.7615	23.3073	22.483	22.411	25.8218	21.2897	24.4967	21.3966	22.2927	24.0719	25.7766	21.6342	24.1996	23.3086	26.6915	25.0109	25.8378	22.2706	22.8144	25.4827	26.4684	21.1624	21.5273	24.7308	22.9992	24.1775	24.6761
CHRDL1	Chordin-like protein 1	Q9BU40	Q9BU40	52.025	0	12	12	12		24.6	24.6	24.6	78	25.7035	24.3795	28.298	23.3656	20.7189	23.2516	24.2175	22.3674	24.7247	23.6811	26.9118	22.9582	25.0186	21.9956	25.8847	22.6859	24.6982	22.6468	29.0453	25.9691	26.7469	25.7604	26.933	23.4273	24.8206	25.4368	23.5014	24.8892	21.7241	21.277	27.4675	24.5944	22.2678	21.8187	24.1844	23.357
CHST14	Carbohydrate sulfotransferase 14	Q8NCH0	Q8NCH0	42.996	0	16	16	16		38.8	38.8	38.8	171	25.6276	27.1214	29.4425	23.6494	24.4551	22.0718	23.7875	20.6982	24.6169	25.5381	28.773	22.4674	26.056	21.9502	27.2016	21.4822	27.1245	24.5526	29.2866	26.8393	27.5933	28.2741	27.4489	26.2345	26.0561	26.1316	26.4991	27.0019	24.3115	22.8408	26.4303	21.2265	22.7108	20.4665	26.7986	25.0274
CHST7	Carbohydrate sulfotransferase 7	Q9NS84	Q9NS84	54.266	0.00044425	3	3	3		4.5	4.5	4.5	14	22.6109	21.8995	24.8265	21.7151	22.8466	21.8496	22.1259	21.3109	22.1119	20.8965	24.1813	21.2394	20.6238	20.4808	21.2803	21.8492	21.9904	22.5085	24.406	22.2364	23.4112	22.2349	22.549	21.198	23.3689	22.4744	21.7086	22.9077	20.8127	22.0967	23.0716	22.9288	22.7218	21.6386	22.682	22.9526
CIAO1	Probable cytosolic iron-sulfur protein assembly protein CIAO1	O76071	O76071	37.84	0	5	5	5		18.9	18.9	18.9	37	21.1433	22.5158	21.3645	24.3145	23.601	24.0115	22.1349	25.0264	24.1167	22.9172	21.3318	21.6119	21.4861	24.7932	22.7481	23.6607	23.4734	21.6653	20.867	20.1848	23.0695	22.7178	24.0829	24.883	22.0788	22.2091	21.7258	23.5262	23.7854	25.0227	21.7158	24.4939	24.1374	20.4888	22.7711	22.5054
CIAPIN1	Anamorsin	Q6FI81	Q6FI81	33.582	0	7	7	7		24	24	24	65	21.6559	26.5956	22.5016	26.2316	22.7209	26.4293	24.6754	26.0473	23.9898	25.9657	25.5468	19.2545	24.9295	26.3022	22.2393	25.5471	21.5999	26.1028	21.4721	25.9487	20.4811	20.4958	22.3772	27.4398	23.3734	21.6236	25.2136	21.3163	25.7824	25.2759	25.1315	25.9268	21.6381	22.5161	25.1702	25.8083
CILP	Cartilage intermediate layer protein 1;Cartilage intermediate layer protein 1 C1;Cartilage intermediate layer protein 1 C2	O75339	O75339	132.56	0	22	22	22		21.1	21.1	21.1	47	23.1405	22.4296	22.796	25.1094	22.0885	21.9014	22.172	20.2556	22.5743	25.6846	23.123	25.663	22.2142	23.0073	23.6881	24.9228	28.6605	22.1854	24.9929	21.1957	22.5238	21.4266	21.7615	21.8376	28.198	22.9789	22.0893	22.2612	23.0388	24.8315	23.1276	23.2414	22.9866	22.935	23.8998	21.08
CISD1	CDGSH iron-sulfur domain-containing protein 1	Q9NZ45	Q9NZ45	12.199	0	4	4	4		44.4	44.4	44.4	243	26.1623	26.6761	25.8263	27.1966	26.3436	27.7387	26.972	27.3545	26.5843	27.2183	26.1535	21.0365	26.3628	26.7416	26.3869	25.2124	26.9906	27.0857	26.7794	26.7882	26.4545	26.3758	26.4183	25.7919	27.5759	27.4667	26.8696	26.7769	26.794	27.5486	25.1069	27.1347	24.6639	26.6161	26.7604	27.2887
CISD2	CDGSH iron-sulfur domain-containing protein 2	Q8N5K1	Q8N5K1	15.278	0	7	7	7		47.4	47.4	47.4	112	21.3964	25.9598	22.0761	26.3998	24.3464	26.7854	21.5288	26.7089	25.0372	25.1532	23.179	22.4687	22.5539	26.4884	23.5758	21.5102	23.8275	25.6767	23.3772	25.8907	24.455	25.2844	24.6399	24.772	25.986	27.3702	21.1107	24.9743	25.6024	26.8818	21.8274	23.2771	25.0074	24.3774	21.5504	25.7419
CKAP4	Cytoskeleton-associated protein 4	Q07065;Q96K21	Q07065	66.022	0	57	57	57		74.3	74.3	74.3	1767	29.2418	30.7564	29.5467	31.5953	29.904	31.6492	29.6385	28.9183	29.7493	30.7332	29.7718	26.556	29.688	31.7206	29.794	30.2043	30.3141	31.0703	30.2135	30.5178	29.3782	29.822	29.964	30.4157	30.769	30.989	30.1336	31.5019	30.6248	31.1108	28.8313	30.5142	30.671	29.7716	29.7003	29.9218
CKAP5	Cytoskeleton-associated protein 5	Q14008	Q14008	225.49	0	35	35	35		18.8	18.8	18.8	148	21.4009	25.0888	24.7635	26.0118	24.0811	25.5045	25.1646	24.4302	24.3494	25.7885	24.6311	21.5583	24.4473	26.2413	22.4837	24.8481	22.5324	24.6453	23.3177	26.144	21.1794	23.4977	22.9532	27.1166	24.5437	25.9119	23.4973	24.913	26.0117	26.8582	22.6459	24.0444	24.4843	24.895	25.0452	25.0091
CKB	Creatine kinase B-type	P12277	P12277	42.644	0	21	21	19		71.9	71.9	66.4	847	29.7655	28.0974	30.334	26.0914	29.3405	26.0861	28.4578	25.5707	29.6856	29.8015	31.5628	29.7553	29.2219	30.4472	29.5005	28.8047	30.1675	25.9308	28.6477	30.7676	30.188	30.9322	29.9694	32.9168	30.2385	28.3591	29.2144	25.1862	29.1121	26.855	30.1515	24.3338	22.2537	29.3863	30.8076	28.4086
CKMT1A	Creatine kinase U-type, mitochondrial	P12532	P12532	47.036	0	9	9	7		36.7	36.7	30.7	29	22.678	21.7443	20.8855	24.3972	21.2559	23.4971	20.8546	26.1641	22.7759	21.6674	23.6367	23.9692	21.9974	22.765	23.7598	28.5084	24.786	21.7261	21.2939	27.0429	21.4726	22.8724	22.1424	25.564	22.3635	20.5458	20.9609	21.8281	22.6105	21.5676	21.3993	23.6562	24.3718	22.0609	23.9032	25.5961
CLASP1	CLIP-associating protein 1	Q7Z460	Q7Z460	169.45	0	9	9	7		6.4	6.4	5.2	17	21.4361	22.795	22.0414	23.8977	21.0654	24.0417	20.7674	22.1601	22.8096	24.0054	21.7539	21.4844	22.5108	24.3184	20.5903	21.4344	20.862	23.1596	21.4166	23.4879	22.1734	21.1653	22.9851	24.2411	23.1977	23.2587	21.174	20.4687	23.9207	23.9426	21.6553	23.8099	22.8761	22.0581	22.134	22.9673
CLC	Galectin-10	Q05315;A8MUM7	Q05315	16.453	0	4	4	4		21.8	21.8	21.8	87	26.2471	23.5226	27.481	26.6598	26.5644	25.8906	23.9724	28.8937	25.9649	24.8776	25.7866	26.0905	24.3437	24.8137	24.7158	25.3555	26.394	24.6322	26.7831	22.4628	26.6449	26.7459	27.4707	22.2057	27.0864	27.3794	24.1339	22.8391	24.9719	25.5417	24.677	26.4387	27.7896	26.6267	24.324	24.3233
CLCA1	Calcium-activated chloride channel regulator 1	A8K7I4	A8K7I4	100.22	0	23	23	23		31	31	31	25	23.7943	22.1006	21.5326	21.8608	21.2218	26.6946	20.8896	19.9873	20.6703	22.4238	22.743	21.3914	21.0651	22.1819	20.7282	21.3522	21.4226	24.4605	29.709	28.4497	27.7483	27.1209	31.4335	28.2184	30.0808	28.4438	21.2471	23.825	27.1442	24.7205	21.3896	21.4845	22.3743	22.2384	22.2544	23.5202
CLCN7	H(+)/Cl(-) exchange transporter 7	P51798	P51798	88.678	0.0010586	2	2	2		2.1	2.1	2.1	14	24.1854	23.6131	20.4967	23.0972	21.4122	22.0007	22.694	23.3957	22.9747	23.1972	23.2337	20.7969	22.3796	23.252	21.3459	22.4182	22.982	23.4545	23.1745	21.8723	21.699	22.8228	21.418	23.7698	22.5009	23.4519	22.3008	21.4159	21.375	22.2059	22.6	22.5356	23.3042	23.7666	22.963	23.9213
CLDN18	Claudin-18	P56856	P56856	27.856	0	7	7	7		25.3	25.3	25.3	26	21.6313	22.6791	26.6914	21.4059	22.4166	25.1245	21.4882	21.548	21.7959	21.6081	22.7228	21.0926	20.6117	22.7989	22.3306	22.4821	22.2529	21.0825	24.352	21.7303	23.9307	23.1263	23.8501	21.7837	24.9662	24.6406	22.1108	22.2876	21.987	23.1501	21.8554	21.8079	21.7638	24.2119	23.4664	25.051
CLEC11A	C-type lectin domain family 11 member A	Q9Y240	Q9Y240	35.694	0	6	6	6		18	18	18	22	23.2991	22.9698	23.2863	22.223	23.2612	23.6044	22.2289	21.8981	19.6127	23.1803	22.5904	22.0767	22.3803	23.0041	21.9775	23.3322	22.9301	22.7306	23.8675	22.7857	23.217	21.4965	20.4922	26.0828	21.2946	22.3081	21.3073	22.6764	23.1357	23.6926	22.9633	21.3901	25.1244	22.0732	21.9039	22.7533
CLIC1	Chloride intracellular channel protein 1	O00299	O00299	26.922	0	23	23	23		87.6	87.6	87.6	1185	31.4647	32.3101	31.3343	31.2815	31.2601	32.0981	31.1184	32.221	31.4671	31.6882	31.7286	30.8568	31.4527	32.0697	31.4783	31.7882	31.493	32.3355	31.402	31.7267	31.2523	30.973	31.2109	31.6206	31.336	31.7045	31.5664	31.5129	31.1796	31.7962	31.2682	31.8667	31.5622	31.4536	31.8301	32.5821
CLIC2	Chloride intracellular channel protein 2	O15247	O15247	28.356	0	17	16	16		68.8	65.6	65.6	448	29.0118	27.0805	29.4729	26.8838	28.7289	28.0903	29.7858	22.4857	29.2985	27.0756	28.0622	26.5832	29.787	27.6919	28.3243	22.9297	27.8148	27.9596	28.2526	29.1783	29.6321	27.7541	28.9303	27.3768	27.8352	28.9706	28.7682	27.2499	29.4484	28.3335	29.3934	27.9307	24.7387	29.0784	29.4207	28.621
CLIC3	Chloride intracellular channel protein 3	O95833	O95833	26.648	0	15	15	15		63.1	63.1	63.1	328	28.747	22.0468	29.2779	22.2752	28.4672	27.6656	29.3648	22.8795	29.3688	23.9919	27.9923	21.1031	29.1227	24.8156	28.39	24.8853	22.1836	22.9906	27.4212	30.1133	28.7043	24.2348	28.5615	25.6812	26.1447	27.0721	28.541	21.4484	28.4017	23.9443	29.0746	25.6112	21.7473	29.5788	29.462	27.3449
CLIC4	Chloride intracellular channel protein 4	Q9Y696	Q9Y696	28.772	0	23	23	22		86.2	86.2	83	1001	29.9094	29.0355	30.395	29.9887	30.1255	29.4271	30.4104	27.5619	30.1528	29.4602	29.7418	29.2315	30.2972	30.0266	29.8692	29.3007	29.6712	29.6735	29.5756	29.2753	30.2457	29.5409	29.7443	30.015	29.8887	29.4939	29.9994	29.7867	30.5035	29.8122	30.4917	29.4187	28.4477	30.0528	30.3725	29.478
CLIC5	Chloride intracellular channel protein 5	Q9NZA1	Q9NZA1	46.502	0	12	10	10		39	32.9	32.9	243	29.6618	22.7938	29.6897	21.378	28.7601	26.1422	29.7632	22.448	28.6073	21.2691	27.3221	22.1766	30.2178	21.6418	27.5432	21.9037	23.3699	22.0271	26.0488	26.756	29.0591	24.9228	29.2464	26.6185	22.8495	27.341	28.8421	21.4617	29.2441	21.9395	28.9683	23.8236	21.2768	29.8335	29.9649	26.4574
CLIC6	Chloride intracellular channel protein 6	Q96NY7	Q96NY7	73.011	0	23	22	21		48.4	47.3	44.9	106	26.8713	27.6551	26.9045	24.6728	25.0428	28.7516	26.6415	23.1566	26.0824	24.0433	29.1697	23.1534	27.1891	24.634	25.4448	23.8978	20.0919	24.1705	24.0102	27.3421	23.0052	25.575	24.449	22.502	26.8544	25.4962	21.1501	22.1941	21.8472	26.394	21.0248	22.4613	21.4193	23.0766	27.2416	25.696
CLINT1	Clathrin interactor 1	Q14677	Q14677	68.259	0	10	10	10		20	20	20	32	22.6869	25.1289	24.1418	21.8845	23.6495	24.5445	24.245	22.2627	23.1348	23.8932	24.3645	19.9396	24.3175	24.1737	20.8795	24.5605	23.0732	20.7815	24.02	23.2784	22.3839	20.3432	20.9271	23.4154	23.1209	23.0865	23.1735	20.2678	23.6642	24.4909	21.9657	22.2167	21.9118	22.5093	24.4082	24.2872
CLN5	Ceroid-lipofuscinosis neuronal protein 5	O75503	O75503	41.496	0.0016539	5	5	5		11.2	11.2	11.2	44	24.399	24.2038	21.6764	23.1544	23.2949	22.9165	24.085	25.1032	23.8699	23.8912	23.8474	26.7409	24.1248	23.5333	24.0797	22.1001	24.8658	22.9259	23.6575	25.9082	21.6438	22.2797	21.5572	23.2461	24.1548	24.306	25.0687	24.1533	22.0573	23.9646	24.4694	22.8717	25.6014	22.149	22.8153	23.1325
CLPB	Caseinolytic peptidase B protein homolog	Q9H078	Q9H078	78.728	0	9	9	9		13.3	13.3	13.3	26	23.2775	24.784	21.5866	24.2718	23.2527	23.4198	23.9808	24.7024	21.0366	24.4549	22.4696	20.9377	23.808	23.4054	22.6569	24.1116	21.9543	22.3123	21.8461	24.0599	21.2216	21.2014	23.8731	23.8986	23.2591	24.0626	22.7791	23.2683	24.5247	24.5404	21.5834	24.4329	22.1448	23.2038	23.8517	24.8947
CLPP	ATP-dependent Clp protease proteolytic subunit, mitochondrial	Q16740	Q16740	30.18	0	9	9	9		31.8	31.8	31.8	42	22.7646	24.3564	24.2342	24.372	20.0129	25.0831	24.6503	26.1952	24.5717	24.2674	22.9371	22.1849	24.0094	25.2686	23.917	25.2576	21.0417	24.6869	23.1233	25.3848	23.1395	21.3906	21.4594	21.8978	24.6623	26.2167	21.8979	22.2849	22.6952	25.74	21.9033	24.1457	23.9961	24.0807	23.9752	24.775
CLPTM1	Cleft lip and palate transmembrane protein 1	O96005	O96005	76.096	0	9	9	9		17.5	17.5	17.5	70	21.6365	26.2151	22.0927	26.3829	25.7498	26.6164	25.0651	26.0773	25.4948	25.666	25.6324	21.845	24.6807	25.8043	22.0603	27.8564	25.5826	25.8788	24.0611	26.636	22.4692	25.5554	25.7491	25.6728	25.8447	26.8615	25.426	22.0924	27.2066	28.673	21.0011	25.8107	19.4446	25.3269	24.7972	25.5886
CLPTM1L	Cleft lip and palate transmembrane protein 1-like protein	Q96KA5	Q96KA5	62.228	0	8	8	8		19.9	19.9	19.9	107	22.0164	25.8506	23.9862	27.2425	22.7107	26.7848	24.6311	24.4705	24.5136	26.4802	27.6925	20.076	23.7937	25.5824	24.8201	25.6538	25.9487	25.0357	24.2699	26.9362	23.482	23.9875	25.2297	24.8824	26.0742	27.5301	25.0438	25.1746	25.0585	25.6055	23.1215	25.1922	20.5581	23.2084	25.2264	26.1932
CLPX	ATP-dependent Clp protease ATP-binding subunit clpX-like, mitochondrial	O76031	O76031	69.223	0	5	5	5		9.8	9.8	9.8	12	21.5682	21.2656	21.1731	23.1707	22.4239	22.5457	22.603	22.9511	22.0036	21.7396	22.2014	20.4948	21.001	21.7928	21.8134	23.2904	22.3597	23.116	21.9903	22.6915	21.0692	20.3435	22.1053	23.5631	20.6403	22.3334	22.5535	21.9595	23.3414	22.6416	21.6385	21.1333	22.42	19.0941	22.17	23.4853
CLTC	Clathrin heavy chain 1	Q00610	Q00610	191.61	0	107	107	83		59.6	59.6	48.3	6453	32.7374	33.3704	32.974	33.2541	32.9405	33.1085	33.075	33.3346	33.0325	32.9229	33.0154	32.3456	32.9661	33.4515	33.0165	33.0655	32.8591	33.601	32.965	33.5116	32.6501	32.7782	32.9969	32.8475	32.8082	33.3464	33.201	33.2611	33.4975	33.4889	32.7788	33.0952	33.0775	33.0992	33.2363	33.4693
CLU	Clusterin;Clusterin beta chain;Clusterin alpha chain	P10909	P10909	52.494	0	39	39	37		63.3	63.3	60.8	1868	31.6499	31.0646	32.2916	31.0777	31.1179	29.8311	31.3209	33.0505	31.3602	30.3888	32.2755	30.8641	31.8217	29.1048	31.6024	30.2907	32.1721	29.8367	33.1064	31.6454	32.0162	32.6402	32.1442	30.733	31.7669	31.4269	31.1183	30.9754	30.697	30.422	32.4011	30.7108	33.0146	31.304	31.4509	30.3681
CLYBL	Citrate lyase subunit beta-like protein, mitochondrial	Q8N0X4	Q8N0X4	37.359	0	5	5	5		16.8	16.8	16.8	29	21.9855	21.9283	23.086	24.849	25.0095	25.1762	23.2548	21.5165	23.2492	23.383	22.6135	23.9767	23.7628	22.7657	22.7365	23.9426	22.5268	22.1751	23.9353	25.3066	23.4873	24.4994	24.9603	23.5356	24.4847	25.1991	22.6433	20.6148	22.8162	24.0086	23.9326	22.2994	21.7194	24.1937	23.6251	24.1013
CMA1	Chymase	P23946	P23946	27.324	0	15	15	15		51.4	51.4	51.4	381	28.49	26.7135	27.7386	27.6929	27.8412	26.1175	30.0584	21.4204	26.2958	24.9967	26.8809	30.9937	25.2163	21.4178	21.4136	22.2798	31.1761	21.6187	26.8962	25.448	27.4933	29.9302	30.6567	25.8787	31.3364	29.4173	30.9086	25.7148	28.8113	27.4571	30.2189	26.8993	21.8175	30.5312	30.9977	27.7181
CMAS	N-acylneuraminate cytidylyltransferase	Q8NFW8	Q8NFW8	48.379	0	17	17	17		43.1	43.1	43.1	144	23.4591	26.5687	25.8066	27.1591	25.826	24.1348	25.8906	28.9067	24.5299	25.7659	25.1214	22.906	25.4413	25.5107	24.9642	26.0723	23.4935	23.9961	23.1028	26.31	25.0324	25.7986	25.073	27.5052	26.2733	26.106	24.7426	25.2879	25.4071	25.2912	24.0476	25.0422	21.3488	22.5286	26.2919	26.064
CMBL	Carboxymethylenebutenolidase homolog	Q96DG6	Q96DG6	28.048	0	7	7	7		28.2	28.2	28.2	141	25.1663	22.8818	27.5421	25.6123	24.4066	21.7961	25.6611	23.9977	26.6317	27.4403	28.243	25.0552	26.4437	24.9841	25.7459	23.2032	25.1738	28.2194	25.6007	27.8802	25.5631	25.0158	25.6572	25.1075	26.7301	25.7037	25.8192	24.0749	23.8701	25.4683	26.4403	25.386	22.4929	26.2463	26.9536	29.1663
CMPK1	UMP-CMP kinase	P30085	P30085	22.222	0	17	17	17		62.8	62.8	62.8	428	26.7388	28.6733	28.2045	28.3	28.346	29.5319	27.8304	27.9179	27.7214	27.5257	28.4316	26.5057	27.4466	28.172	27.2614	28.4362	27.4999	27.9165	27.6099	28.7694	27.5433	27.4261	27.5353	28.9645	28.8199	28.2914	27.7911	28.1156	28.6084	28.586	28.0838	27.9715	28.1692	27.9745	27.9814	28.8803
CMPK2	UMP-CMP kinase 2, mitochondrial	Q5EBM0	Q5EBM0	49.447	0	8	8	8		20	20	20	37	24.3119	23.0758	24.4753	24.9287	23.626	22.0205	24.0873	22.4872	23.8521	22.3546	23.8358	20.8741	23.9074	24.9394	21.2446	22.9672	21.0515	23.9913	22.3287	22.8357	23.4092	21.2264	25.3666	23.5373	21.1262	23.8368	23.9009	20.7313	23.0786	22.7983	21.6987	21.9244	21.9521	24.3115	23.5017	23.9484
CMTR1	Cap-specific mRNA (nucleoside-2-O-)-methyltransferase 1	Q8N1G2	Q8N1G2	95.32	0.00025349	8	8	8		9.2	9.2	9.2	35	22.7967	22.5691	22.4635	23.2031	22.2089	23.3616	23.2405	22.0183	22.903	22.6481	22.7764	20.7714	22.4877	23.0094	22.451	22.4005	22.2084	23.1594	22.5438	22.8591	22.927	22.8574	21.3682	25.1719	22.6206	24.1404	23.2573	21.9634	22.3406	22.582	22.073	21.1442	21.8239	23.6894	22.2547	23.0151
CNDP2	Cytosolic non-specific dipeptidase	Q96KP4	Q96KP4	52.878	0	23	23	23		51.4	51.4	51.4	187	22.2541	26.0457	24.5888	26.4382	22.3464	28.0528	24.3286	30.2	27.4228	23.7393	21.2256	27.1593	22.2593	24.0732	26.9805	29.129	23.5328	21.4769	21.8049	25.2726	23.4634	25.5776	27.7794	22.6711	25.0395	27.3045	22.5213	22.8625	22.237	25.8214	23.1935	27.9304	28.8698	23.136	26.0483	28.7164
CNIH4	Protein cornichon homolog 4	Q9P003	Q9P003	16.093	0	1	1	1		14.4	14.4	14.4	39	22.8434	22.5368	21.5168	21.5765	24.7891	26.8306	21.7023	25.3429	22.3849	22.4125	25.4843	21.8133	25.3192	26.1972	21.0996	21.9208	23.0191	21.7922	26.4823	26.9882	25.5028	24.9955	26.3532	26.1833	24.0798	26.3313	22.6049	21.3881	27.215	27.4465	25.1177	21.4963	26.0225	26.0372	22.0528	21.928
CNN1	Calponin-1	P51911	P51911	33.17	0	21	21	20		63.3	63.3	60.9	359	26.5652	25.5935	25.03	26.4903	28.1882	25.895	27.1728	22.1708	23.8519	26.4103	30.4557	31.5145	25.6202	26.2126	29.6176	22.6284	28.9702	24.9522	28.105	27.5908	29.482	29.0849	25.5205	28.8595	29.4018	26.7412	26.967	28.3664	27.3588	28.4056	30.8124	23.2661	22.839	27.3143	28.681	26.1257
CNN2	Calponin-2	Q99439	Q99439	33.697	0	14	14	13		40.5	40.5	40.5	220	27.2837	28.428	27.8422	29.679	25.7426	26.4894	27.6578	28.0435	27.8102	28.3962	28.5155	25.6298	27.6897	29.5405	27.8514	27.9361	25.9753	28.3878	27.9301	27.6534	27.0483	26.6306	26.2689	27.8747	24.9721	27.9926	28.1783	29.0288	28.5784	29.1546	27.9763	28.1366	28.6765	26.9593	28.0522	28.0814
CNN3	Calponin-3	Q15417	Q15417	36.413	0	12	10	10		41.3	35.9	35.9	185	26.0226	26.3587	21.7659	29.0655	25.8887	27.1401	26.8075	21.1176	26.8755	27.8094	27.8896	27.1557	27.1481	28.5032	27.1429	25.6714	26.3423	27.1149	27.2753	27.1245	26.6947	26.2439	22.9569	28.7843	26.1366	26.4848	27.1863	27.663	27.4921	28.7637	27.0777	26.0673	21.3034	26.7908	27.3953	27.1477
CNOT1	CCR4-NOT transcription complex subunit 1	A5YKK6	A5YKK6	266.94	0	28	28	28		13	13	13	154	23.2783	26.4749	22.6534	26.8955	22.8857	25.1232	25.3808	25.6351	24.2794	25.1637	24.6358	22.6498	24.3673	26.3645	22.5394	25.8242	21.5671	26.1729	25.0662	26.1231	25.5443	22.9062	25.432	27.9839	25.6077	26.1534	20.2133	25.5117	26.1108	26.5491	21.5693	23.3719	25.6038	26.2618	24.7636	25.6106
CNOT11	CCR4-NOT transcription complex subunit 11	Q9UKZ1	Q9UKZ1	55.215	0	3	3	3		7.8	7.8	7.8	18	22.4751	21.1087	22.8343	23.2279	21.2778	23.6599	22.3962	22.8273	22.0701	23.4227	22.3871	20.9368	21.1113	23.754	22.3995	22.5469	21.8194	23.4796	20.763	23.5071	22.3278	24.1037	21.7678	24.4862	23.5462	23.0773	21.232	21.3215	24.0024	24.2214	22.0892	21.6623	21.9766	21.756	22.0585	23.1069
CNP	2,3-cyclic-nucleotide 3-phosphodiesterase	P09543	P09543	47.578	0	23	23	23		46.1	46.1	46.1	391	27.2639	28.2321	27.8088	28.5499	27.4541	28.0292	27.907	27.9021	27.2918	27.6984	27.7761	26.4678	27.9125	28.4651	27.0309	26.462	27.2806	27.9636	27.2911	28.1747	28.0003	26.7497	27.6884	27.7273	27.8243	28.2911	27.5111	27.4514	28.0575	28.2069	25.3391	26.7717	25.2905	28.0007	27.8289	28.0267
CNPY3	Protein canopy homolog 3	Q9BT09	Q9BT09	30.748	0.00025674	4	4	4		17.3	17.3	17.3	24	31.1124	22.8155	28.5152	24.5163	22.5615	22.9448	28.3131	27.3065	29.9909	29.1601	28.955	30.5541	29.2835	25.695	28.9808	31.2321	29.8539	28.4324	21.7785	22.6947	21.3645	21.5792	21.2104	24.0847	23.6824	21.6508	29.6637	27.2417	22.9071	22.6419	29.1215	25.6663	21.2048	22.4878	30.0095	27.0412
CNRIP1	CB1 cannabinoid receptor-interacting protein 1	Q96F85	Q96F85	18.648	0	6	6	6		44.5	44.5	44.5	101	26.8941	21.9479	27.2249	24.0424	25.9113	24.0547	26.6588	22.5354	26.3436	21.1909	25.3357	25.2132	25.9584	24.0454	25.6355	24.5374	25.8733	22.2699	21.3816	26.3052	26.5207	25.5607	26.5906	23.6091	25.7748	25.8623	25.8046	23.0926	26.2948	25.0161	25.9171	22.2211	20.6897	26.4607	26.3116	25.0632
COASY	Bifunctional coenzyme A synthase;Phosphopantetheine adenylyltransferase;Dephospho-CoA kinase	Q13057	Q13057	62.328	0	9	9	9		19.1	19.1	19.1	46	22.9652	21.4363	21.6051	25.2277	24.0931	22.0059	21.5039	24.3665	24.3178	24.5688	22.5216	22.9725	24.701	25.6251	20.9604	22.0118	23.5347	23.7095	24.6318	24.7726	25.1166	23.0065	24.8729	24.814	25.0603	25.4072	23.2956	21.3513	25.8001	24.0082	21.7891	21.8415	26.015	24.8443	25.0951	26.0341
COG3	Conserved oligomeric Golgi complex subunit 3	Q96JB2	Q96JB2	94.095	0	6	6	6		10.1	10.1	10.1	18	22.6011	23.8132	21.2761	23.4279	23.3335	24.2299	22.1148	22.6333	21.9306	22.4031	21.4353	21.3723	21.0321	21.8024	21.23	21.3613	21.7833	23.6756	23.4623	25.2017	21.379	22.2364	19.9419	23.5211	23.3103	23.9902	21.2986	23.1813	23.3401	24.4438	20.4847	22.6644	21.3201	23.7148	23.511	21.5423
COG4	Conserved oligomeric Golgi complex subunit 4	Q9H9E3	Q9H9E3	89.082	0	12	12	12		18	18	18	38	23.3609	24.3038	21.8898	23.7126	23.3857	25.5621	23.9452	24.2405	21.719	23.6782	23.4521	22.3841	21.2843	23.9877	20.0845	23.4881	22.4593	24.1349	21.6914	25.2377	23.7391	21.6131	22.516	23.0316	23.8285	23.454	23.2724	24.0641	23.6606	24.7067	21.6446	21.9975	21.4821	23.4116	23.3453	24.4288
COG7	Conserved oligomeric Golgi complex subunit 7	P83436	P83436	86.343	0.00025927	7	7	7		9.2	9.2	9.2	19	22.3782	24.2597	23.263	23.3582	22.3403	23.6119	22.6853	23.3332	23.0971	23.2275	23.5013	23.5359	22.5205	23.1778	22.6319	25.6854	22.7765	23.6107	21.5849	23.5958	20.7457	22.5209	23.0354	21.9691	23.9547	23.2109	21.8948	23.7043	24.196	23.9687	22.08	22.0136	24.2843	21.4578	23.0131	23.7228
COL10A1	Collagen alpha-1(X) chain	Q03692	Q03692	66.157	0	35	35	35		72.2	72.2	72.2	68	22.1845	28.0109	21.7093	27.6334	25.0095	21.9243	22.3155	26.973	27.5091	28.0585	30.9653	22.3293	20.9402	22.0042	26.436	26.8197	21.7405	26.2644	30.9909	28.3223	27.8061	22.328	27.2903	25.3935	25.9382	25.521	21.7663	19.7877	21.6997	26.9848	26.8255	22.1462	21.0849	21.5279	26.7075	21.7622
COL12A1	Collagen alpha-1(XII) chain	Q99715	Q99715	333.14	0	155	155	154		53.4	53.4	53.2	3292	31.9632	28.1353	31.3715	34.3112	31.1237	31.4215	31.6437	33.0733	31.5357	31.2271	30.1361	30.0052	31.8766	31.8355	31.1196	27.1047	28.6607	31.1855	29.0526	25.9796	31.8838	30.9983	31.2335	31.6045	28.9504	29.4733	31.2238	31.0343	28.9975	31.9819	32.2319	30.5135	28.9929	29.6201	31.3791	26.5534
COL14A1	Collagen alpha-1(XIV) chain	Q05707;Q8IWI9	Q05707	193.51	0	103	103	103		65	65	65	4479	32.8162	31.8959	33.1121	30.8906	32.8237	30.8902	32.7062	27.1969	32.995	31.9253	33.4189	33.846	33.2784	30.2705	33.34	30.9243	34.8421	30.3379	35.1952	33.1235	33.1051	34.294	33.1166	27.7214	35.1987	34.4379	33.7534	34.101	32.4711	32.7031	32.5437	31.4188	22.8024	32.5477	32.2743	31.3829
COL15A1	Collagen alpha-1(XV) chain;Restin;Restin-2;Restin-3;Restin-4	P39059	P39059	141.72	0	19	19	19		16.1	16.1	16.1	261	26.2856	23.4584	25.3727	25.1945	26.5193	27.4606	23.8993	25.1393	26.7396	25.379	28.041	29.1083	26.2609	22.7969	26.7288	21.8454	28.6193	23.0525	27.4811	27.1184	27.866	27.8199	24.455	20.2798	28.6807	24.5295	27.5796	26.5221	27.3102	24.7816	27.4962	27.6479	21.2992	26.4817	26.8449	22.909
COL16A1	Collagen alpha-1(XVI) chain	Q07092	Q07092	157.75	0	23	23	23		20.1	20.1	20.1	94	26.2582	26.6917	26.7394	24.723	25.6931	23.9132	26.4228	24.87	26.6396	26.1666	26.6951	26.7037	25.9806	23.8247	26.7856	22.0419	27.716	25.5654	27.1544	22.8853	27.5419	23.8288	25.6489	23.3737	27.8022	24.9546	25.9388	25.9986	25.3365	21.4721	28.1095	26.7348	20.9317	23.3119	25.7942	25.0008
COL18A1	Collagen alpha-1(XVIII) chain;Endostatin	P39060	P39060	178.19	0	28	28	28		19.2	19.2	19.2	437	29.0644	26.7586	29.4453	27.4947	28.7115	27.6328	29.205	27.3607	29.0364	28.0167	28.476	30.1054	29.0272	27.3067	28.9115	23.7196	29.1162	27.511	29.5018	28.4466	29.9525	28.2006	28.5239	28.7303	29.1023	28.3178	29.8727	28.6319	27.6455	27.5887	29.6493	27.9589	26.7595	28.4225	28.6677	26.7488
COL1A1	Collagen alpha-1(I) chain	P02452;CON__Q862S4	P02452	138.94	0	168	168	162		82.1	82.1	82.1	1984	34.8414	34.6113	34.8003	34.4803	33.1738	32.7168	34.7822	34.671	34.219	34.9862	35.1022	36.7326	34.5643	33.65	35.1717	33.019	35.3758	34.226	34.2421	32.5596	33.7041	35.6742	33.9361	31.2308	34.4688	33.161	34.9518	34.5606	32.833	33.4178	34.5831	34.5283	30.2792	32.9605	34.1747	34.5275
COL1A2	Collagen alpha-2(I) chain	P08123	P08123	129.31	0	138	138	138		81.6	81.6	81.6	1757	35.3237	34.7952	34.9213	34.6694	33.5241	32.6819	34.9067	34.7546	34.9162	35.3802	35.3119	37.0597	34.8636	33.8792	35.5518	32.9087	35.5588	34.5162	34.4785	32.5532	34.1504	35.4261	33.9302	31.4208	34.97	33.2323	34.9749	34.8758	32.7598	33.2626	35.2183	34.9789	32.1566	33.4555	34.4693	34.456
COL21A1	Collagen alpha-1(XXI) chain	Q96P44	Q96P44	99.367	0	18	17	17		21.7	21.7	21.7	116	29.103	28.9413	28.4354	25.7833	28.141	22.995	29.8918	25.5707	29.3599	28.957	29.0044	30.4725	29.4842	25.6311	28.6942	25.4517	28.7612	27.7954	28.103	26.6071	29.3708	30.0728	27.6373	25.462	28.4229	27.2378	27.3541	26.7591	26.7201	25.8644	30.0214	28.6088	21.2927	25.7185	27.9152	28.1912
COL3A1	Collagen alpha-1(III) chain	P02461	P02461	138.56	0	152	152	115		74.9	74.9	64.7	380	31.6977	31.2489	31.2469	31.965	30.4815	29.8705	31.5204	31.6521	30.964	31.9575	32.2265	34.2566	31.3653	30.3384	32.2394	29.46	32.526	31.582	31.6145	29.5586	31.0129	33.6086	31.6078	29.5694	31.5953	30.4272	31.6035	31.8883	30.755	31.2285	31.2403	31.7403	25.5931	30.0852	29.7736	30.9514
COL4A1	Collagen alpha-1(IV) chain;Arresten	P02462	P02462	160.61	0	21	21	19		18	18	17.4	1411	32.8111	30.8303	32.7589	30.1372	31.7898	30.7629	33.2256	29.56	32.5393	31.0132	32.3593	32.9865	32.7671	30.1819	32.4108	30.1016	31.9716	31.2536	31.2734	30.3199	32.4995	31.978	31.9194	31.0852	30.8811	30.9792	33.5564	31.7312	30.8734	30.5059	33.0358	31.916	30.0318	31.9119	32.4642	31.7457
COL4A2	Collagen alpha-2(IV) chain;Canstatin	P08572	P08572	167.55	0	45	45	45		36	36	36	1588	32.9007	31.0737	33.0348	29.9629	31.9832	31.0553	33.3573	29.6646	32.8483	31.1833	32.565	32.9518	33.0793	30.4739	32.6276	30.2079	31.9232	31.1995	31.4769	30.7225	32.8589	32.1672	32.0823	31.7041	30.8744	31.1158	33.6015	31.8061	31.6375	30.0884	33.3096	31.9979	29.6968	31.8017	32.4288	31.6111
COL4A3	Collagen alpha-3(IV) chain;Tumstatin	Q01955	Q01955	161.81	0	20	20	20		19.1	19.1	19.1	134	28.997	21.8695	29.6624	21.3434	27.7054	26.8511	28.8201	22.186	28.2909	25.4721	26.7813	25.6025	28.5849	21.0795	26.3349	21.3927	24.6442	21.2201	21.3442	22.3529	28.2787	25.6004	25.877	25.8348	21.1132	26.5796	28.3997	27.0238	26.8527	25.6717	28.7608	27.3447	20.4917	27.0768	28.1615	27.1944
COL4A3BP	Collagen type IV alpha-3-binding protein	Q9Y5P4	Q9Y5P4	70.834	0	7	7	7		13.5	13.5	13.5	44	23.0558	24.4956	24.1839	23.2975	22.3401	24.9982	24.0195	25.1632	22.3162	21.3189	24.1447	21.3561	24.0763	24.9812	22.2659	23.9384	22.1419	25.0974	23.5658	24.8073	23.3444	20.6733	24.2453	24.8164	23.4404	24.7335	24.2109	24.62	22.3538	25.0032	23.4404	24.621	21.6902	25.0261	24.5976	24.931
COL4A4	Collagen alpha-4(IV) chain	P53420	P53420	164.04	0	35	35	34		29.5	29.5	29	176	27.5153	22.0815	29.0258	20.9592	28.2838	26.4588	28.8771	22.5419	28.4855	23.3476	27.0622	22.8456	28.3643	26.4111	27.0966	21.1925	22.5872	23.1565	26.9258	24.6749	28.829	26.252	27.7066	25.0616	24.724	27.0701	29.1945	26.6009	26.3425	24.3124	28.9257	27.6617	22.8212	25.8328	27.9567	27.5216
COL4A5	Collagen alpha-5(IV) chain	P29400	P29400	161.04	0	13	11	11		10.2	9.6	9.6	99	27.8569	25.5401	28.7317	21.6895	27.2319	25.3743	27.1104	22.3749	27.7529	24.0475	24.7211	20.3572	27.3253	21.5296	26.1545	21.0347	25.6638	22.1559	26.885	21.2644	28.6102	26.9207	27.1022	24.2713	25.728	26.3684	28.07	26.5273	26.3605	21.8839	28.3861	26.3566	20.908	26.6879	27.0155	25.2895
COL5A1	Collagen alpha-1(V) chain	P20908	P20908	183.56	0	50	49	40		30.8	30.8	26.9	238	28.9716	28.2215	28.2357	28.9365	27.4505	27.5235	29.2392	28.9702	28.9216	28.7398	29.0514	29.8646	28.6794	27.2916	29.2956	26.6827	29.5174	28.485	29.1013	26.1336	27.1088	29.2995	27.3962	24.2728	29.0997	28.2847	28.3295	28.9676	26.296	27.8228	28.8239	29.043	25.6135	24.1207	27.9365	28.3664
COL5A2	Collagen alpha-2(V) chain	P05997	P05997	144.91	0	69	67	67		59.1	58.5	58.5	190	27.094	26.2815	27.2252	26.0106	24.2164	24.4169	27.6564	26.9152	26.7836	26.3928	26.9342	29.042	27.1249	25.0425	27.0691	21.7258	27.4449	26.7206	25.3875	23.5922	26.2114	27.5486	26.0498	24.5691	25.792	24.8189	26.726	25.7276	25.0529	25.2239	27.3043	26.8882	22.2608	24.378	26.1418	26.7811
COL5A3	Collagen alpha-3(V) chain	P25940	P25940	172.12	0	21	20	20		14.6	13.9	13.9	108	27.8297	25.5564	26.0352	23.8038	24.6256	21.76	26.4692	25.1328	27.0539	25.8768	26.0605	28.8624	25.9335	23.8935	26.8912	21.2143	26.568	25.6996	25.1302	21.3246	25.9754	27.2975	25.4585	22.7898	24.8815	21.7566	26.2624	24.7493	25.8683	22.2907	28.225	27.6181	21.3647	24.9902	25.7108	25.2388
COL6A1	Collagen alpha-1(VI) chain	P12109	P12109	108.53	0	84	84	84		76	76	76	7152	35.3548	33.728	33.7189	32.9833	34.6267	32.9246	35.8774	32.2009	35.6981	33.5337	34.3675	35.9524	35.893	32.603	35.2728	32.4029	35.3365	33.3072	34.7663	32.9129	35.674	36.2442	34.2916	31.9745	35.034	34.1356	35.6004	34.516	34.1571	34.0069	35.4362	34.5478	33.1325	34.703	34.5812	33.697
COL6A2	Collagen alpha-2(VI) chain	P12110	P12110	108.58	0	71	71	71		59	59	59	5399	34.9325	33.2793	33.4323	32.592	34.0075	32.4247	35.4509	31.7448	35.1815	33.1266	34.0466	35.521	35.4131	32.3689	34.8624	32.1886	35.0058	33.0298	34.3812	32.6219	35.2055	35.8588	33.7771	31.6179	34.5664	33.7246	35.147	34.0806	33.9571	33.6941	34.9622	34.3172	32.235	34.2596	34.1312	33.3517
COL6A3	Collagen alpha-3(VI) chain	P12111	P12111	343.67	0	242	242	242		66.9	66.9	66.9	17169	36.5606	35.2311	34.722	34.8089	35.6367	34.385	36.5725	33.5299	36.7496	35.1563	35.8695	37.1732	36.7633	34.3408	36.4258	33.9027	36.7216	34.7965	35.9411	34.2158	36.623	37.1394	35.4437	33.4484	36.4727	35.5122	36.7645	35.9855	35.4406	35.1992	36.3251	35.7983	34.2369	35.8504	35.6959	34.8515
COL6A5	Collagen alpha-5(VI) chain	A8TX70	A8TX70	289.92	0	55	51	51		21.9	21.1	21.1	280	21.4648	22.6093	29.5731	20.7416	20.9505	21.6759	29.4911	23.6545	25.113	21.9768	26.3166	21.8732	28.424	23.5048	25.2231	21.3717	22.0247	23.0802	24.2113	24.3288	28.9555	29.7173	29.0382	21.9952	23.8662	25.7695	21.8789	22.2553	23.3215	21.9338	27.3417	22.5437	21.116	28.6857	28.4743	25.7483
COL6A6	Collagen alpha-6(VI) chain	A6NMZ7	A6NMZ7	247.17	0	129	129	124		49.1	49.1	47.8	2804	32.1481	28.1812	30.8717	26.7619	32.229	28.7121	33.6612	26.4748	33.5068	29.1929	30.2844	31.8649	33.4421	27.2574	32.0096	25.3774	28.648	29.3857	32.7316	30.3958	33.4413	33.5399	31.8487	24.2717	27.6022	32.029	32.8033	30.7446	32.1379	31.1665	33.1619	30.3589	23.0079	31.8381	32.1785	30.4604
COL7A1	Collagen alpha-1(VII) chain	Q02388;Q16478	Q02388	295.22	0	61	61	61		27.5	27.5	27.5	97	25.8424	24.3169	22.2978	20.9349	21.2479	24.0719	21.8679	22.4787	20.3947	22.9149	20.9454	21.9724	22.159	22.0223	25.2517	24.4889	28.0766	23.5653	24.7894	27.0527	25.8761	26.8403	25.3093	24.938	26.341	24.4942	22.707	22.4154	25.3085	24.4956	25.9987	23.636	23.0474	25.8611	23.0551	24.8394
COL8A1	Collagen alpha-1(VIII) chain;Vastatin	P27658	P27658	73.363	0	33	33	33		53	53	53	527	29.2097	28.4686	30.7697	29.3236	28.8182	28.1372	28.3546	27.5336	29.313	29.0232	30.9593	27.0635	29.5245	27.2747	30.2049	27.8224	29.3801	28.8789	31.8714	30.4244	30.9018	29.4323	30.8292	30.2961	28.9722	30.1189	29.6319	30.1442	28.7419	28.9711	30.1649	29.1979	23.0374	28.5437	29.8928	29.4426
COL8A2	Collagen alpha-2(VIII) chain	P25067	P25067	67.243	0	7	7	7		13.4	13.4	13.4	21	21.5408	22.7656	21.1517	25.2617	21.5275	21.9956	20.3461	22.0487	20.7089	22.0497	24.6562	21.9237	20.8573	22.5613	22.0503	21.0435	21.615	21.7983	27.0543	24.0734	24.9532	21.2835	24.5372	24.1005	24.1806	24.1124	22.117	21.6462	21.7114	21.8984	25.0526	20.75	22.6074	21.5848	21.4343	21.5145
COLEC12	Collectin-12	Q5KU26	Q5KU26	81.514	0	10	10	10		14.6	14.6	14.6	42	21.2438	22.5923	22.6573	23.5804	22.2592	21.5656	23.6984	21.3635	22.3579	22.0358	24.7885	21.9648	23.7444	22.1702	25.0738	20.9057	23.7664	24.836	24.761	25.6015	22.7955	21.8301	22.2353	22.5594	23.5215	24.1674	24.9774	23.9542	25.3598	21.8016	22.2439	21.1715	22.2142	24.5475	23.5628	23.6753
COLGALT1	Procollagen galactosyltransferase 1	Q8NBJ5	Q8NBJ5	71.635	0	28	28	28		45.8	45.8	45.8	535	23.7523	28.4979	26.5669	29.1292	27.6797	28.2537	27.6941	27.4878	27.4994	29.0809	27.4268	26.1347	27.2656	28.5832	28.0397	28.2361	26.7274	28.7695	28.0265	27.0238	26.1912	24.7315	26.8993	28.375	27.6307	28.3787	27.9135	28.6573	28.6378	28.3572	22.0316	28.8719	27.8235	27.6546	27.6996	28.7227
COMMD2	COMM domain-containing protein 2	Q86X83	Q86X83	22.745	0	7	7	7		43.7	43.7	43.7	51	24.9771	24.7262	24.943	25.0693	24.2312	24.4243	24.4596	21.9969	24.6039	22.424	24.9865	23.9045	24.621	24.6107	25.0527	25.5123	25.0618	23.2075	21.6138	21.6192	20.5232	19.4284	24.6035	25.2986	22.9193	24.1125	25.163	24.3916	22.8782	20.4878	24.94	25.0066	23.2525	24.5533	24.5681	25.169
COMMD3	COMM domain-containing protein 3	Q9UBI1	Q9UBI1	22.151	0	8	8	8		51.8	51.8	51.8	66	22.2292	22.635	21.4348	25.2427	24.753	25.2014	24.9835	23.6375	24.6167	23.7505	24.3962	20.6981	24.0802	24.2376	23.8452	24.5584	24.128	24.0906	24.0208	23.9374	24.6003	24.3263	24.5773	24.6986	24.1318	25.1483	25.0177	25.5031	24.7853	24.8544	21.1842	24.6718	23.6693	25.08	24.3295	24.8879
COMMD4	COMM domain-containing protein 4	Q9H0A8	Q9H0A8	21.764	0	4	4	4		24.6	24.6	24.6	57	23.6024	24.7079	20.5471	24.1364	22.2233	24.414	24.5735	22.6736	24.9909	23.8805	24.0897	21.144	24.5642	24.2059	24.4255	24.9184	24.1264	23.9414	23.9215	24.9047	23.95	23.5368	24.4893	24.0575	22.0816	24.9573	24.3566	22.6868	24.0484	24.7709	23.9348	21.6274	22.1926	21.8733	20.7197	24.9333
COMMD9	COMM domain-containing protein 9	Q9P000	Q9P000	21.819	0.00043668	5	5	5		31.8	31.8	31.8	8	21.9214	22.0338	21.909	23.6553	22.552	21.2888	21.8256	22.7642	21.8452	22.0237	21.2133	20.7444	22.3771	21.0256	21.3419	21.7182	19.9753	21.9799	24.7921	24.1516	23.5479	23.1662	23.8946	24.5872	24.3138	24.3611	21.535	23.7733	24.8688	21.5224	22.0727	24.2924	23.3516	20.182	21.1318	24.0326
COMP	Cartilage oligomeric matrix protein	P49747;CON__ENSEMBL:ENSBTAP00000006074	P49747	82.86	0	15	15	13		30.6	30.6	27.6	52	22.2437	24.8552	22.351	25.2247	23.3399	26.6137	20.7203	28.219	21.0805	21.8364	26.7936	21.0731	21.0877	22.0936	20.8716	21.1718	24.542	25.2888	23.8382	22.4753	22.3621	22.7328	21.3312	26.5385	26.3698	25.4811	22.5363	21.2273	22.2511	21.7554	22.1891	21.9959	22.0165	22.3371	25.5025	22.451
COMT	Catechol O-methyltransferase	P21964	P21964	30.037	0	20	20	20		76	76	76	543	29.0344	29.3241	29.7024	29.2507	29.2865	29.1151	29.7181	28.48	29.8506	29.8457	29.5837	27.1573	29.6813	29.6203	29.0183	28.3618	28.8136	31.0914	29.3328	30.3159	28.8964	29.2655	29.4203	29.0317	28.6933	29.5381	29.7239	29.3143	29.6445	29.6681	28.7969	29.2326	27.3293	29.6846	29.8709	29.7219
COPA	Coatomer subunit alpha;Xenin;Proxenin	P53621	P53621	138.34	0	74	74	74		54.2	54.2	54.2	2404	29.6378	31.3472	30.1146	31.3282	30.0473	31.3225	30.4864	30.8754	30.2884	31.0751	30.5363	29.0562	30.4352	31.2351	30.3545	30.6012	30.5973	31.1097	30.1483	31.3511	29.6672	29.8023	30.1184	30.6684	30.557	31.2739	30.5149	31.0868	31.1652	31.1558	29.7865	30.5915	30.6493	30.4369	30.3266	31.2744
COPB1	Coatomer subunit beta	P53618	P53618	107.14	0	50	50	50		48.2	48.2	48.2	1473	28.8066	30.2784	29.2657	30.2915	29.3883	30.5726	29.5149	29.901	29.223	30.0496	29.7047	28.2589	29.3133	30.2646	29.5702	29.2301	29.5359	30.192	29.5169	30.6895	29.1618	29.3114	29.5059	30.1794	29.8445	30.4714	29.5554	30.2414	30.3907	30.6358	28.8382	29.8742	29.4819	29.6734	29.3828	30.1377
COPB2	Coatomer subunit beta	P35606	P35606	102.49	0	40	40	40		45	45	45	1184	28.1676	30.2651	28.9876	30.2313	29.3624	30.5055	29.0839	29.6997	29.2374	30.023	29.5551	26.8716	29.4499	30.1512	29.2795	29.3136	29.386	30.0614	28.9851	30.3525	28.6362	28.7205	29.1521	29.5367	29.5703	30.1441	29.2508	29.9326	29.85	30.1931	28.4747	29.8757	29.3262	29.272	29.435	29.9205
COPE	Coatomer subunit epsilon	O14579	O14579	34.482	0	16	16	16		56.2	56.2	56.2	459	26.069	29.0796	27.567	28.9885	28.197	29.3484	27.5029	28.2011	27.8693	28.4105	28.028	26.384	28.0718	29.0081	27.1785	28.095	28.2968	28.6751	27.9458	28.9718	27.2213	27.6905	27.4251	28.8292	28.7569	29.2769	28.0392	28.4978	28.4293	29.4327	26.951	28.3659	28.0299	28.0267	27.9156	28.5784
COPG1	Coatomer subunit gamma-1	Q9Y678	Q9Y678	97.717	0	48	48	44		53.5	53.5	49	1567	28.888	30.6289	29.5325	30.5443	29.3207	30.746	29.6408	30.163	29.5361	30.2537	30.0772	25.8829	29.7464	30.694	29.642	29.8089	29.8528	30.624	29.2363	30.6552	28.1855	29.0818	29.0124	30.0471	29.9586	30.635	29.7979	30.3823	30.5935	30.7222	28.9771	30.1605	29.6855	29.7013	29.6675	30.5806
COPG2	Coatomer subunit gamma-2	Q9UBF2	Q9UBF2	97.621	0	18	14	14		25.8	21.2	21.2	50	22.5107	24.5954	21.467	26.4757	21.7919	25.4626	25.5285	24.2069	21.9906	24.3771	21.4223	21.1034	22.9167	24.8125	23.8541	21.2321	22.3897	20.8229	25.3132	25.9211	23.7256	23.4866	24.2669	25.7138	21.6688	24.9	21.9917	23.5534	21.0515	25.6004	21.4623	24.9255	22.0727	21.7833	23.8447	24.2957
COPS2	COP9 signalosome complex subunit 2	P61201	P61201	51.596	0	17	17	17		38.1	38.1	38.1	268	21.625	22.6681	26.4441	27.3403	26.7781	27.4758	27.6109	26.4352	26.7363	26.3392	25.9788	24.694	26.4258	26.7502	23.1764	25.7983	25.4354	26.6115	27.272	27.8267	27.1205	27.4588	28.0514	27.9748	27.5921	27.9118	26.1111	27.0595	27.9376	27.6024	26.2565	25.0149	25.5446	27.8093	26.4605	26.9235
COPS3	COP9 signalosome complex subunit 3	Q9UNS2	Q9UNS2	47.873	0	14	14	14		39.2	39.2	39.2	175	26.4972	26.2941	26.5566	26.806	26.5666	26.4211	26.8579	25.9376	25.9388	25.6761	25.7712	19.932	26.4122	26.7949	26.419	25.661	25.9615	25.8306	26.2739	26.9621	25.4002	26.2781	27.0688	27.2871	26.6406	26.8583	22.6997	26.5574	26.5617	26.3824	26.2469	24.8487	25.0296	27.2014	26.5346	26.2106
COPS4	COP9 signalosome complex subunit 4	Q9BT78	Q9BT78	46.268	0	20	20	20		56.7	56.7	56.7	255	26.4569	26.7191	26.7925	27.2907	27.1729	27.4924	26.7738	26.2739	26.7754	26.5242	26.4331	23.4342	26.8483	27.2168	26.3097	26.9248	26.2509	26.2217	27.1526	27.468	26.9206	26.6933	27.4815	27.5565	27.45	27.7727	26.2992	24.6649	27.238	27.9143	26.3079	26.2411	25.8401	27.8147	27.2097	26.7174
COPS5	COP9 signalosome complex subunit 5	Q92905	Q92905	37.578	0	12	12	12		33.5	33.5	33.5	352	27.0824	26.9543	27.2431	27.3618	27.4462	27.3293	27.2077	26.6705	27.058	26.8625	26.8621	23.3358	26.9801	26.6674	27.2422	27.084	26.9763	25.98	27.1881	28.2498	27.7054	27.766	28.242	27.7662	27.1069	27.7358	26.98	27.4437	27.8623	27.9475	27.2609	26.5902	23.7963	27.6732	27.092	27.1756
COPS6	COP9 signalosome complex subunit 6	Q7L5N1	Q7L5N1	36.163	0	11	11	11		48.3	48.3	48.3	216	26.3048	26.6091	26.4503	26.4607	26.3227	26.8899	26.0842	25.9654	26.3465	25.8222	26.2641	24.8229	26.2033	26.407	25.9651	26.707	25.9073	26.1373	26.0796	26.7634	26.6529	26.2625	26.6106	27.2607	25.6706	27.0038	26.4561	26.4779	27.1091	26.8853	26.441	26.4852	26.4445	26.8776	26.2796	26.5901
COPS7A	COP9 signalosome complex subunit 7a	Q9UBW8	Q9UBW8	30.276	0	6	6	6		26.9	26.9	26.9	26	22.9567	23.5638	22.5942	23.6346	24.1099	22.8778	24.1808	21.2736	21.3267	24.1575	23.6776	23.5975	23.9713	23.7595	22.5282	23.7064	21.7368	20.9526	23.7338	24.6079	24.1784	24.2357	24.6224	23.8594	24.2536	24.3771	24.2599	21.4102	24.1697	21.9842	23.9601	22.1079	23.324	24.0983	21.7757	23.0747
COPS7B	COP9 signalosome complex subunit 7b	Q9H9Q2	Q9H9Q2	29.622	0	6	6	6		23.5	23.5	23.5	22	23.0056	23.8886	23.1325	24.1449	23.9343	24.2351	23.6346	20.7143	21.7134	23.2262	21.7635	21.38	22.9553	24.6024	22.6538	20.2556	21.1329	23.4505	23.7575	23.9109	23.9575	20.1914	23.6557	26.5475	21.0449	23.9045	21.8263	21.6014	23.9088	23.1446	22.5803	22.904	24.5558	21.6007	23.34	23.8345
COPS8	COP9 signalosome complex subunit 8	Q99627	Q99627	23.225	0	4	4	4		30.1	30.1	30.1	68	24.9616	25.0893	25.1885	26.525	24.6351	24.9767	25.682	22.4847	24.7311	25.4552	25.1943	21.1288	25.1569	24.8908	21.8739	25.9158	24.4019	21.9537	25.171	25.8923	25.0267	25.032	25.5096	25.5091	26.3847	25.4554	25.3204	22.6275	25.2198	25.6805	25.4575	24.8562	22.0685	25.2859	24.8167	22.0495
COPZ1	Coatomer subunit zeta-1	P61923	P61923	20.198	0	4	4	4		27.1	27.1	27.1	130	22.0325	28.1291	27.3053	27.8909	26.8391	27.9675	26.8997	26.4779	26.049	27.4418	26.8385	24.9776	26.9163	27.8198	25.733	26.7674	26.4641	27.8261	26.753	27.3307	23.2139	25.5616	20.7574	27.2616	27.2452	27.271	25.8943	27.04	27.2076	27.8585	25.8066	26.2281	26.6072	27.3256	26.9147	27.8355
COQ9	Ubiquinone biosynthesis protein COQ9, mitochondrial	O75208	O75208	35.509	0	5	5	5		19.2	19.2	19.2	23	22.1196	23.2301	23.8437	23.6802	23.2574	24.5127	21.8338	23.3569	24.3817	23.7419	23.3683	21.4227	23.9194	23.5565	23.3123	23.0992	23.042	21.3186	22.5781	22.1212	21.0234	23.895	22.2763	24.5942	20.9848	21.3159	21.1846	22.9418	21.8529	23.2826	23.407	21.6166	21.9041	23.8198	23.8773	24.1427
CORO1A	Coronin-1A	P31146	P31146	51.026	0	37	37	35		47.1	47.1	45.6	1568	30.6725	31.7047	30.7242	31.3314	29.9313	31.1808	30.9428	33.0785	31.3506	31.4713	30.7452	29.7207	30.693	31.5837	31.6648	31.3247	30.6908	31.3386	31.0368	31.0365	30.2734	30.3562	31.0079	30.1174	30.324	32.1389	31.0355	31.8355	31.3586	31.5032	30.7931	31.8591	33.1315	31.5341	31.0748	32.3571
CORO1B	Coronin-1B	Q9BR76;A9Z1Z3	Q9BR76	54.234	0	23	22	22		46.8	45	45	639	28.2312	29.8343	29.116	29.173	28.8801	29.5374	28.9893	28.3283	28.9123	28.4211	29.0121	27.9224	29.15	29.4906	28.6498	27.1655	28.7683	29.3145	28.8024	29.5547	28.2597	28.6132	28.4881	28.7744	28.7112	29.2342	28.3622	28.4681	29.1606	29.2911	28.659	28.8282	29.0577	28.9033	29.0759	29.5252
CORO1C	Coronin-1C	Q9ULV4;Q6QEF8	Q9ULV4	53.248	0	34	33	32		48.7	47.3	45.4	1338	30.1378	29.9289	30.0897	30.5937	29.9803	29.5926	30.6791	29.3109	30.5115	29.7149	29.8264	29.7105	30.5276	30.3758	30.3679	29.928	30.0624	30.215	30.0295	29.8087	30.0762	29.8642	29.8257	29.7107	29.9559	30.0519	30.5472	30.1272	30.7353	29.9758	30.2755	30.1436	29.5398	30.1527	30.7896	30.3724
CORO7	Coronin-7	P57737	P57737	100.6	0	28	28	28		34.4	34.4	34.4	378	25.6368	28.3691	25.6995	27.8895	27.1909	27.8959	27.8296	28.8178	27.6566	27.1988	27.5319	24.1743	27.3669	28.3753	27.4109	26.4026	26.4537	28.4852	27.0894	26.4652	25.6577	26.043	26.9178	27.3762	26.581	28.629	26.7604	28.1524	27.3636	27.556	26.1912	28.9241	29.2255	27.8318	27.4825	29.0329
COTL1	Coactosin-like protein	Q14019	Q14019	15.945	0	14	14	14		75.4	75.4	75.4	471	28.2409	28.9885	28.6264	29.2732	29.1403	29.8421	27.6923	28.622	29.1982	29.1214	29.0155	28.5295	28.2841	29.3578	28.841	28.6463	28.9844	29.1666	29.4312	29.0049	28.1675	28.9425	28.0721	28.4339	29.6804	30.4542	28.7189	29.8737	28.5678	29.5528	28.1931	30.0625	29.5178	28.7145	28.5326	29.9077
COX20	Cytochrome c oxidase protein 20 homolog	Q5RI15	Q5RI15	13.291	0	3	3	3		33.1	33.1	33.1	9	21.3324	21.2267	21.4976	24.142	22.0136	24.5698	21.6149	21.6038	23.6385	24.712	21.5847	22.3033	22.2246	23.9514	22.2434	22.0112	21.2899	21.2295	23.8437	23.679	24.7506	20.6827	23.5948	24.9718	22.834	24.3102	23.2116	20.7279	22.4378	21.7993	22.2167	21.953	20.6469	21.4745	21.4997	21.7886
COX4I1	Cytochrome c oxidase subunit 4 isoform 1, mitochondrial	P13073	P13073	19.576	0	12	12	12		51.5	51.5	51.5	541	28.3738	29.2766	28.5475	28.7678	28.7507	29.5539	28.5673	28.3941	28.873	28.753	28.3461	27.6397	28.3358	29.1763	28.6881	28.5178	28.9105	29.2551	28.7301	29.13	28.5429	27.9734	28.327	28.6741	29.6936	29.9401	28.5158	28.3286	29.0265	29.084	27.8517	28.9305	25.0399	28.3329	28.4723	29.5659
COX5A	Cytochrome c oxidase subunit 5A, mitochondrial	P20674	P20674	16.762	0	6	6	6		32.7	32.7	32.7	103	22.1532	27.2427	21.7928	25.9043	23.1365	27.4507	21.6141	26.4352	25.7728	25.3707	24.4307	24.9463	20.9121	26.9717	25.0334	22.8753	21.3502	25.9044	25.0939	23.8089	25.1461	24.0849	24.8204	26.0931	26.9399	27.3913	25.2615	25.1925	25.6528	26.2517	25.21	26.5429	26.2845	25.9501	25.2195	25.2069
COX5B	Cytochrome c oxidase subunit 5B, mitochondrial	P10606	P10606	13.696	0	7	7	7		34.9	34.9	34.9	108	22.3212	27.4743	23.3388	26.2738	25.4964	27.4313	25.5793	26.2225	26.2144	22.2853	21.1799	25.3917	25.1994	26.9738	24.845	25.523	22.0279	25.9955	25.0336	24.6272	21.9849	20.7643	22.8843	23.0837	26.6665	26.8342	25.7127	25.1204	25.9964	25.7381	20.2898	26.4012	25.6024	26.0099	22.7147	27.0832
COX6A1	Cytochrome c oxidase subunit 6A1, mitochondrial	P12074	P12074	12.155	0	2	2	2		43.1	43.1	43.1	181	26.6738	27.723	26.9699	26.765	27.6183	28.6202	27.1796	25.1801	27.5744	27.1549	26.9052	25.7291	27.3583	27.6939	26.8329	26.8309	26.8987	27.4305	27.6718	27.7296	27.391	26.537	27.5278	27.2065	28.3744	28.2155	27.4835	27.387	27.4659	28.5195	25.5868	22.2022	21.9161	27.3687	27.3019	27.9529
COX6C	Cytochrome c oxidase subunit 6C	P09669	P09669	8.7813	0	6	6	6		46.7	46.7	46.7	102	25.6556	27.3101	25.7535	25.0992	25.479	27.3189	23.6856	24.4377	27.1738	22.2975	21.7386	25.6251	26.0953	26.4664	27.2676	20.9846	26.6115	27.8021	25.769	24.0299	26.3781	25.3488	25.6148	25.6641	27.7811	27.7075	24.69	22.0412	25.24	25.7272	20.6529	21.6555	23.2653	24.3109	26.9492	28.5736
COX7A2	Cytochrome c oxidase subunit 7A2, mitochondrial	P14406	P14406	9.3959	0	2	2	2		27.7	27.7	27.7	125	27.7037	28.2195	27.5757	27.5809	27.5584	28.2317	27.383	27.3694	28.1027	27.6874	27.5649	26.905	27.3397	28.0104	27.8491	28.007	28.2146	28.5504	28.1453	28.68	27.3492	27.5635	27.836	27.4612	28.1814	28.3903	27.6881	27.6591	28.222	28.8889	26.8836	27.5954	26.2832	27.5876	27.8146	28.7465
COX7A2L	Cytochrome c oxidase subunit 7A-related protein, mitochondrial	O14548	O14548	12.615	0	4	4	4		54.4	54.4	54.4	30	21.4679	25.5274	24.6349	24.6979	21.9654	25.6608	24.8835	24.3588	24.7073	24.6612	24.6356	19.6476	24.2123	25.312	24.8811	23.8453	22.8608	24.9611	21.0525	22.3675	21.5713	20.911	21.2733	22.3635	22.3511	22.6839	21.7491	23.7269	24.6718	24.4348	20.8514	22.1138	22.5541	22.2462	24.5337	25.4039
COX7C	Cytochrome c oxidase subunit 7C, mitochondrial	P15954	P15954	7.2454	0.00025056	2	2	2		28.6	28.6	28.6	68	25.3798	26.0871	21.1707	24.9725	22.0762	25.5021	24.7283	25.8212	26.2106	21.5827	21.4143	25.4471	24.7806	25.7912	25.8425	25.3485	24.9862	26.3757	24.758	24.7481	24.7116	21.8227	21.6018	25.6249	24.9528	25.8347	25.0556	21.8352	21.7674	22.1713	22.4028	25.4668	22.5517	24.9422	25.5537	26.4086
CP	Ceruloplasmin	P00450	P00450	122.2	0	37	37	29		36.3	36.3	30.9	324	26.0737	25.1253	28.0237	27.275	27.0719	27.3109	26.8898	27.9775	26.3136	24.6593	26.9687	28.6172	27.1365	27.4536	26.8506	24.9518	26.6471	25.1846	29.3335	27.2611	26.9704	26.8899	28.8092	23.9752	26.9071	28.142	25.1757	24.1078	27.1852	27.192	27.4973	26.9442	28.4999	27.3794	25.1191	21.1895
CPA3	Mast cell carboxypeptidase A	P15088	P15088	48.669	0	18	18	18		33.8	33.8	33.8	301	27.32	26.8149	28.3398	27.1207	27.3622	26.0743	28.8385	23.6044	26.7294	25.7151	26.1127	30.3015	25.7248	22.0899	24.383	21.3944	30.6868	24.1911	26.7099	26.5148	28.1153	29.6599	30.895	27.0261	31.0942	29.5125	30.3656	25.4483	28.1671	25.3796	29.6976	27.0585	21.308	29.9376	30.5042	27.4145
CPA6	Carboxypeptidase A6	Q8N4T0	Q8N4T0	51.007	0	9	9	9		17.2	17.2	17.2	22	23.7518	23.4758	25.8191	25.5545	23.3291	22.189	21.3933	22.0856	23.428	24.0772	29.2201	20.2673	21.5911	21.5201	26.8051	21.0755	24.0759	21.5892	25.2023	21.8721	25.0649	25.7614	25.8477	23.421	25.0889	25.9502	20.7987	21.1034	21.5689	25.4873	21.4147	22.8915	22.6728	22.3221	21.3073	21.5289
CPB2	Carboxypeptidase B2	Q96IY4;CON__Q2KIG3	Q96IY4	48.424	0	15	15	15		36.9	36.9	36.9	111	25.4504	25.3574	26.8836	23.5947	23.6318	21.3089	24.1715	29.4992	24.844	20.9266	22.2767	23.7532	20.8366	22.2938	26.0328	23.9046	24.7972	23.6916	29.2752	25.7106	27.6871	26.1875	26.9687	25.5863	26.5976	26.6591	24.5666	23.4715	22.9591	23.5947	24.6194	21.4138	28.3526	20.7344	26.9441	25.0476
CPD	Carboxypeptidase D	O75976	O75976	152.93	0	30	30	30		27.6	27.6	27.6	47	23.3328	28.0043	21.009	21.369	22.7996	26.7304	22.2213	24.7039	21.0055	25.0861	22.7554	20.9207	20.7868	24.5885	22.4311	21.815	21.9021	29.7032	21.5057	21.5535	20.9281	20.0986	21.7364	22.8893	22.3178	23.4927	20.7922	21.6929	24.0859	26.5985	22.1755	21.3145	23.2635	22.1048	21.4528	24.9293
CPN1	Carboxypeptidase N catalytic chain	P15169;CON__Q2KJ83	P15169	52.286	0	10	10	10		24.7	24.7	24.7	29	24.6503	22.5911	21.5485	22.7787	23.8208	22.2239	24.2831	26.8694	24.8587	22.8442	21.6603	24.443	24.5714	22.1031	24.1044	21.5622	21.9835	22.8681	27.1926	22.2237	25.499	24.1909	27.3382	23.7314	24.5077	23.9525	21.2448	21.4522	21.1583	23.513	24.0228	22.7953	26.0405	23.286	23.9941	22.2102
CPN2	Carboxypeptidase N subunit 2	P22792	P22792	60.556	0	11	11	11		25.9	25.9	25.9	118	27.4246	22.9075	25.4403	24.4611	27.352	21.1605	25.85	26.4876	26.1604	22.3734	24.633	24.5928	27.6139	24.067	26.7409	25.2506	22.1866	24.0405	27.1758	25.5076	26.384	23.8152	28.7312	25.3388	24.9358	24.5642	24.9273	26.2645	26.2514	25.2209	26.7647	25.5792	27.2992	25.6795	25.0639	24.3634
CPNE1	Copine-1	Q99829	Q99829	59.058	0	15	15	15		22.7	22.7	22.7	335	27.4466	26.5936	26.9115	27.3918	27.491	27.9774	26.2556	27.4446	26.5796	26.8442	27.0943	26.4328	26.397	26.6707	20.2381	22.7707	27.442	24.8275	26.5156	25.8146	27.3595	27.2394	27.5623	29.2381	27.7703	27.8438	27.5237	27.7743	27.5652	27.3797	24.7832	24.9364	28.8899	28.0585	27.2631	27.8123
CPNE2	Copine-2	Q96FN4	Q96FN4	61.189	0	7	6	6		13.3	11.7	11.7	14	22.985	22.9123	22.7676	23.1396	21.4387	21.5869	22.212	21.8515	22.332	20.9846	22.0543	21.1668	23.3383	22.7493	20.682	22.4645	21.2979	22.4701	22.8553	23.1856	20.6729	19.9254	23.0789	20.9274	21.5631	22.9445	22.3931	22.8559	21.9481	21.7441	21.1348	23.3339	23.8702	21.9915	22.0313	22.7126
CPNE3	Copine-3	O75131;Q8IYJ1;Q96A23;O95741;Q9HCH3;Q9UBL6	O75131	60.13	0	28	28	27		44.9	44.9	43.2	902	29.0992	28.5248	29.5026	29.2339	29.1697	29.317	29.057	30.5046	29.2322	29.7273	29.2414	28.0177	29.4058	29.4255	29.3421	30.4462	28.8124	29.1042	28.8675	29.4774	28.7764	28.7883	29.3449	28.5512	29.1576	29.1521	29.0231	28.964	29.1449	29.4469	29.1638	29.3663	31.1956	29.5345	29.1995	29.054
CPSF1	Cleavage and polyadenylation specificity factor subunit 1	Q10570	Q10570	160.88	0	9	9	9		7.5	7.5	7.5	34	22.6038	21.4078	21.9959	24.9343	22.2716	20.6035	22.3705	23.6598	22.2944	24.3452	23.1625	21.9521	21.9608	24.4458	22.0603	23.4175	22.0317	23.3395	22.1227	23.7814	20.3664	23.0686	23.0225	26.4321	20.8375	23.2536	23.6972	22.792	22.2495	24.5968	20.8655	21.7969	22.4015	22.1547	22.5993	22.9492
CPSF2	Cleavage and polyadenylation specificity factor subunit 2	Q9P2I0	Q9P2I0	88.486	0	6	6	6		9.7	9.7	9.7	12	22.2651	22.5116	24.5377	24.3041	22.9774	24.0547	24.0346	20.825	23.6173	22.6174	22.8695	21.8301	24.7577	21.4527	20.9121	24.5002	23.1862	21.6115	19.2446	24.5159	23.8456	24.7288	22.2952	25.1853	23.7889	23.739	20.9822	21.8784	22.3857	25.455	23.8825	21.8109	21.8984	22.9437	25.3049	21.2798
CPSF3	Cleavage and polyadenylation specificity factor subunit 3	Q9UKF6	Q9UKF6	77.485	0	9	9	9		14.3	14.3	14.3	32	22.7949	24.3572	21.5673	24.6506	22.9634	24.3241	22.364	24.2933	20.9628	23.9095	21.9377	22.5894	22.0666	24.1238	24.4458	25.308	21.6271	23.8776	22.4951	23.1484	24.4574	21.6488	21.6506	26.4501	21.489	22.9412	21.8923	23.4601	23.6536	24.6051	20.5551	22.7142	23.0536	23.5925	21.2651	24.254
CPSF3L	Integrator complex subunit 11	Q5TA45	Q5TA45	67.662	0.00064475	2	2	2		3.7	3.7	3.7	13	21.9577	23.1194	21.4923	22.4461	20.5996	22.4539	21.8488	22.0264	21.0216	22.1264	22.6679	20.479	21.7471	23.284	22.8936	21.9975	22.1159	21.9012	22.3093	19.9287	21.5069	22.6178	21.3251	24.0132	22.0039	22.442	21.6198	22.2402	21.3368	22.7973	22.8154	22.184	22.3863	21.4347	22.2998	22.7825
CPSF6	Cleavage and polyadenylation specificity factor subunit 6	Q16630	Q16630	59.209	0	9	9	9		17.4	17.4	17.4	72	21.5716	24.2811	21.7731	25.6426	23.2582	25.8229	24.5503	25.6354	22.8312	25.0261	24.2252	19.6581	19.5598	25.9646	22.2098	22.232	22.2425	20.9256	24.6632	25.6002	24.1232	24.7671	24.3369	26.9489	24.7634	25.2124	21.244	21.5462	24.4649	24.9516	22.7484	21.7774	21.6345	21.4641	23.1518	24.6682
CPSF7	Cleavage and polyadenylation specificity factor subunit 7	Q8N684	Q8N684	52.049	0	9	9	9		20.4	20.4	20.4	80	23.5089	24.3603	23.69	24.0655	23.9726	24.6413	24.04	24.0877	23.7402	24.4078	23.9874	22.1173	23.9484	25.1672	23.5596	24.8144	23.9355	24.2748	23.1937	24.8217	21.6891	22.7674	23.2081	26.6007	23.6378	23.9466	24.1111	23.7446	20.9048	23.7388	22.9692	23.517	21.9407	24.4373	23.4649	23.8929
CPT1A	Carnitine O-palmitoyltransferase 1, liver isoform	P50416	P50416	88.367	0	17	17	17		24.3	24.3	24.3	307	25.9185	26.3437	26.0924	27.6255	26.5812	27.0187	26.7912	26.0488	26.8873	27.2109	25.6252	25.3267	26.4565	26.9152	26.5859	20.403	26.0999	27.0924	26.7696	27.2562	26.6231	26.3837	27.0567	24.8425	26.6277	27.5079	26.2037	27.014	27.8313	26.9292	23.6649	26.7452	27.3984	26.8066	27.02	27.6985
CPT2	Carnitine O-palmitoyltransferase 2, mitochondrial	P23786	P23786	73.776	0	27	27	27		40	40	40	497	26.1022	28.0271	27.9644	27.3964	28.0497	28.6379	28.4517	28.5092	27.5753	28.4338	27.6644	20.4637	27.4873	27.2976	27.5855	26.9331	26.0694	28.0916	28.1168	28.896	27.0006	25.6497	27.7973	28.5842	27.7182	28.8004	27.4696	27.3999	28.4879	28.3062	24.7982	27.501	26.472	27.6283	27.5466	28.3677
CPVL	Probable serine carboxypeptidase CPVL	Q9H3G5	Q9H3G5	54.163	0	12	12	12		30.7	30.7	30.7	86	23.5801	26.5054	24.9175	24.421	21.1475	23.6445	24.9796	22.0671	26.8409	24.8554	24.9212	24.8986	22.1503	23.8285	23.0607	22.3598	26.203	27.7117	26.4436	24.2175	20.9054	22.2428	24.1704	22.6069	25.9809	27.2821	22.9085	24.0175	22.3409	23.3659	22.7304	27.2136	22.4043	23.2292	24.1949	27.5038
CPZ	Carboxypeptidase Z	Q66K79	Q66K79	73.655	0	16	16	16		30.7	30.7	30.7	119	24.838	25.3848	27.8176	25.2023	23.3545	22.9421	22.1048	23.0585	24.3619	25.3651	25.9634	21.7605	24.8816	23.9337	23.4067	21.9459	25.5972	25.5055	27.8159	25.6631	26.0822	22.9731	25.9689	21.5866	25.4637	27.4936	23.8547	27.3388	21.8522	25.5021	25.0719	25.239	20.9979	23.5503	25.0599	24.3034
CRABP2	Cellular retinoic acid-binding protein 2	P29373	P29373	15.693	0	12	12	11		68.1	68.1	63	165	24.3421	31.7097	23.1486	27.3678	22.7482	21.0646	21.0959	30.3798	20.4515	28.7981	23.1266	24.7424	20.6495	31.5307	22.337	28.2427	24.8618	29.239	20.1103	24.8816	24.2217	20.955	25.2023	30.5317	24.3469	21.3228	23.032	24.5892	22.3842	27.296	22.6537	26.1056	23.3212	21.7289	23.0456	22.7514
CRAT	Carnitine O-acetyltransferase	P43155	P43155	70.857	0	10	10	10		17.1	17.1	17.1	48	21.3301	21.4953	21.4853	25.6016	24.2132	25.8399	21.2664	20.8537	23.8345	22.7001	21.3754	22.0962	20.8701	23.2409	21.6356	20.7464	23.2047	22.3876	24.6286	25.8898	23.7713	23.0039	24.8718	21.5634	26.0549	25.9376	21.6987	22.2617	24.4972	24.4131	21.2471	21.2607	24.351	25.2941	21.5122	21.1448
CRIP1	Cysteine-rich protein 1	P50238	P50238	8.5328	0	6	5	5		75.3	67.5	67.5	49	24.4194	21.7078	23.8869	23.7635	23.181	22.7752	24.4771	22.9323	25.9968	24.8123	25.2376	29.0478	25.1825	21.0838	24.3799	23.0954	24.2395	21.5852	24.7272	24.2666	24.4111	24.9298	23.8079	23.1355	24.6069	23.7796	25.5727	21.4898	24.2556	23.2928	24.9432	23.1362	24.123	23.5743	25.001	24.5767
CRIP2	Cysteine-rich protein 2	P52943	P52943	22.492	0	11	11	10		69.2	69.2	66.3	186	26.4139	27.1476	27.202	26.1577	26.1463	26.2916	27.3124	25.0369	27.4145	27.7998	27.8409	29.077	27.4482	26.967	27.865	25.3581	25.4312	25.7399	26.2562	25.976	27.6038	27.7874	22.0494	27.2138	26.2236	25.5399	26.9866	26.877	24.949	25.2212	28.0427	24.564	21.6053	25.5039	27.4487	27.0021
CRK	Adapter molecule crk	P46108	P46108	33.83	0	9	9	9		37.8	37.8	37.8	29	23.3395	22.3038	23.2075	22.9818	23.0447	21.2739	21.0671	22.4931	23.1818	21.6219	21.5381	22.5099	18.1406	26.2545	20.9556	23.483	22.7385	22.0445	24.0651	24.3086	24.1051	24.9554	22.3343	23.8061	24.1248	23.6515	21.9068	21.8874	23.493	23.7282	23.3397	22.4606	21.8356	22.2122	22.4993	21.8826
CRKL	Crk-like protein	P46109	P46109	33.777	0	9	9	9		40.9	40.9	40.9	90	21.286	23.1352	22.9172	25.9424	25.3196	24.7774	24.7864	26.9136	24.6525	26.564	25.2723	24.9322	25.1073	26.7966	24.4486	26.5031	23.4948	25.5087	24.8206	24.7825	24.8017	25.4882	22.3908	26.0239	25.4484	25.0172	24.4076	24.9066	23.9114	25.8774	22.5153	21.7574	26.8089	23.8368	23.1536	24.4293
CRLF3	Cytokine receptor-like factor 3	Q8IUI8	Q8IUI8	49.765	0	10	10	10		26.5	26.5	26.5	49	23.6436	23.9385	21.957	24.3789	22.0313	25.2852	22.2476	25.1982	24.1285	24.3362	23.4529	19.6901	21.9499	24.5861	21.132	24.3917	23.1044	24.0231	23.9353	23.7114	20.4198	19.9869	25.3611	23.6815	23.0917	25.9864	23.9545	21.6831	24.1283	24.6218	21.7089	24.1434	25.0864	23.7569	23.8488	24.8217
CROCC	Rootletin	Q5TZA2;Q86T23	Q5TZA2	228.52	0	10	10	10		5.1	5.1	5.1	112	27.7394	27.7564	27.7689	26.9543	26.4926	27.0897	27.125	21.8441	27.4596	29.2304	26.8297	22.466	27.4507	26.3753	27.2086	26.4154	27.4494	27.803	26.3405	28.234	27.1734	25.958	26.3067	27.5119	26.6351	26.5233	26.814	26.6769	27.6388	27.674	27.5986	26.519	21.7276	26.7974	27.6814	27.3788
CRTAC1	Cartilage acidic protein 1	Q9NQ79	Q9NQ79	71.42	0	15	15	15		26.6	26.6	26.6	40	24.2188	22.417	25.686	22.485	21.4966	21.2303	27.3241	22.2608	27.0038	22.5061	23.1349	21.1138	26.8409	21.9238	22.6907	21.0735	21.8091	22.3548	23.8123	23.5139	24.735	25.1292	25.8515	20.9325	24.5424	23.4151	20.3351	22.3038	23.0907	21.8256	21.8924	22.0712	22.4711	23.3278	23.0286	23.4671
CRTAP	Cartilage-associated protein	O75718	O75718	46.561	0	16	16	16		47.4	47.4	47.4	148	23.8173	26.2627	22.0423	28.4122	22.4104	27.0145	20.8439	21.9502	21.4042	25.3465	24.2719	22.7618	21.9168	28.2005	22.7546	22.7616	21.6557	27.1584	26.8686	27.2991	24.5157	22.2786	21.6169	25.9236	26.9403	27.3709	23.5371	28.3022	26.9741	26.8435	23.4659	27.4144	22.1491	23.3264	21.8067	25.1125
CRYAB	Alpha-crystallin B chain	P02511	P02511	20.159	0	13	13	13		52.6	52.6	52.6	355	27.9225	25.6287	29.1311	27.3405	27.6966	26.0901	28.482	22.5617	28.1512	25.1821	28.5007	30.1498	28.5724	25.7272	28.0281	21.383	28.4084	23.6611	28.6181	27.875	28.9392	29.1013	28.2307	27.8928	28.1618	27.869	28.2436	26.2087	28.525	27.2617	29.5511	26.6471	21.6598	28.4832	28.9215	26.9192
CRYL1	Lambda-crystallin homolog	Q9Y2S2	Q9Y2S2	35.419	0	11	11	11		41.4	41.4	41.4	138	25.8655	24.7206	26.92	25.4574	25.3917	26.0487	25.4852	24.6352	26.6577	24.8962	27.0679	25.3367	24.9955	24.9215	25.0852	22.199	26.551	23.9421	26.4513	26.9473	26.4293	25.492	25.5588	24.266	26.1496	26.894	25.0159	24.2929	24.0529	25.8312	24.4847	23.2322	23.5943	25.4528	26.2263	28.4256
CRYM	Ketimine reductase mu-crystallin	Q14894	Q14894	33.775	0	6	6	6		22	22	22	30	22.2945	23.649	23.2754	20.5968	23.5507	22.2191	21.9587	22.639	21.6963	21.715	27.9058	20.72	22.2832	20.0798	22.1632	22.0213	24.8895	20.9455	21.929	21.7372	21.7191	21.8299	20.4426	23.91	26.0223	23.1195	22.3219	22.8215	22.111	21.7715	21.4987	21.3185	21.0419	22.3845	24.771	21.9148
CRYZ	Quinone oxidoreductase	Q08257	Q08257	35.206	0	17	17	17		61.4	61.4	61.4	114	22.6942	23.13	24.1245	23.6938	23.9593	22.1114	22.219	31.8625	23.6502	27.0474	26.3984	26.6564	23.1499	24.8633	22.6721	21.7156	26.2722	20.6584	24.9215	26.1807	20.5328	23.7919	24.9457	23.2915	27.9807	24.5323	21.9628	23.1281	21.0705	22.5816	22.0142	23.2552	22.6815	21.6036	26.2194	26.1328
CS	Citrate synthase, mitochondrial	O75390	O75390	51.712	0	18	18	18		36.9	36.9	36.9	979	29.6347	27.8168	29.433	29.6056	29.6258	29.9897	28.484	31.8523	29.9862	30.5271	28.9444	29.3475	28.9329	30.7835	29.1838	29.8519	29.3817	29.5387	29.7936	29.8776	29.9043	28.961	29.4055	30.1718	29.4958	30.1174	26.5199	28.5749	28.9106	30.207	28.2033	28.8357	30.9432	28.4125	29.1619	30.1442
CSDE1	Cold shock domain-containing protein E1	O75534	O75534	88.884	0	25	25	25		32.8	32.8	32.8	275	24.9798	26.9172	26.0968	27.3525	22.7191	26.496	26.4616	26.8514	25.868	26.7608	25.9613	24.8735	25.6442	27.4621	26.2667	27.7766	26.1615	25.9342	23.9051	27.0804	25.1946	25.2092	22.2717	27.3834	25.855	26.6136	26.2332	26.1915	27.5444	26.9328	25.893	27.0165	24.6432	26.3688	26.1924	26.273
CSE1L	Exportin-2	P55060	P55060	110.42	0	40	40	40		40.6	40.6	40.6	703	27.6684	29.4722	29.7101	29.9615	28.7307	29.3405	29.0701	29.9088	28.5288	29.1248	28.5545	27.4041	28.9844	29.5628	28.3506	30.4886	28.5474	28.658	28.0179	29.2254	28.5739	26.8819	28.9417	31.5583	28.6022	29.0133	28.4894	28.9666	29.777	30.0922	28.5181	28.763	30.0906	29.6474	28.6709	28.9499
CSK	Tyrosine-protein kinase CSK	P41240;P42679	P41240	50.704	0	24	24	24		55.6	55.6	55.6	395	23.1219	27.4586	27.0401	28.3854	25.6597	28.2724	27.2954	27.6456	27.4636	27.1893	27.1331	22.1727	27.0657	28.1124	27.0097	27.2397	25.2109	27.9155	27.4914	27.7055	26.7433	27.9484	27.3416	27.7632	27.678	28.5262	27.1046	28.1276	28.0662	28.5899	24.9356	27.5104	28.5952	27.7855	27.1174	28.6127
CSNK1A1	Casein kinase I isoform alpha	P48729;Q8N752	P48729	38.914	0	12	12	11		34.7	34.7	32.6	107	21.1759	26.4446	24.1437	26.9375	23.6957	24.3393	23.4221	22.7957	24.0181	24.8935	25.7159	21.1257	24.0059	24.8551	24.6528	28.1705	22.74	25.0549	23.6781	25.2888	19.8128	23.8677	25.8987	24.6143	22.6803	23.9897	24.0937	23.8478	24.7802	24.1697	22.7861	22.71	22.5318	22.9957	23.9758	24.68
CSNK1D;CSNK1E	Casein kinase I isoform delta;Casein kinase I isoform epsilon	P48730;P49674	P48730;P49674	47.33	0.00026062	5	4	4		11.8	10.1	10.1	21	22.6184	22.0778	22.5225	23.5488	24.2551	22.4209	21.5682	22.4852	21.9059	23.3916	20.5859	20.104	20.4485	24.0775	22.7805	24.373	22.1665	22.5466	22.9996	24.6467	19.8816	21.4886	20.8637	24.2611	22.5924	23.4343	21.9255	21.4821	24.3145	24.0305	22.6022	22.0482	22.5135	22.8806	21.6374	21.0189
CSNK2A1;CSNK2A3	Casein kinase II subunit alpha;Casein kinase II subunit alpha 3	P68400;Q8NEV1	P68400;Q8NEV1	45.143	0	15	15	15		45	45	45	229	22.5333	25.5416	26.9007	27.6534	25.7301	27.2911	25.9193	25.4003	27.0954	26.9093	26.8192	23.5603	26.963	27.5137	26.6438	27.5178	23.5416	27.0272	27.1394	27.3211	26.0893	27.0104	27.1154	28.2776	26.9982	27.2923	25.7252	26.7287	25.8608	27.5668	25.0854	21.445	26.8317	27.3521	26.848	27.2891
CSNK2A2	Casein kinase II subunit alpha	P19784	P19784	41.213	0	10	10	10		32	32	32	36	22.2574	21.38	22.2017	24.6736	23.2396	25.0344	20.7518	22.6224	24.8076	24.584	24.778	24.1371	24.8764	25.0029	20.6758	22.4508	21.7345	24.3431	24.5161	24.8198	23.657	24.4724	24.5096	25.6349	24.8084	25.305	20.5138	22.3951	25.2056	25.5134	24.8707	21.8178	23.9666	24.4282	21.8337	24.7371
CSNK2B	Casein kinase II subunit beta	P67870	P67870	24.942	0	6	6	6		37.7	37.7	37.7	221	25.4528	27.044	26.6514	27.4252	26.7247	27.5744	26.1725	26.1403	26.9098	26.3114	26.6883	23.7679	26.7133	27.108	26.0429	27.3026	26.0016	27.1549	26.3022	27.2401	26.3866	24.7575	26.4376	27.2271	26.3635	26.973	26.2336	26.4984	26.5823	27.0714	26.4324	26.1442	26.8347	26.7544	26.599	26.9256
CSPG4	Chondroitin sulfate proteoglycan 4	Q6UVK1	Q6UVK1	250.53	0	28	28	28		14.8	14.8	14.8	110	26.6096	22.606	26.7058	24.0446	26.15	24.2953	25.9181	20.8025	21.9832	22.2726	22.0547	20.0708	26.3518	25.1421	24.9991	22.3165	20.8409	24.6287	22.9819	25.1161	26.5738	26.888	25.4599	26.096	26.1762	25.4362	26.6415	19.9374	27.7212	24.3998	25.2957	24.9349	22.5144	25.7851	27.0506	21.6944
CSRP1	Cysteine and glycine-rich protein 1	P21291	P21291	20.567	0	13	13	13		68.4	68.4	68.4	291	25.924	25.9715	29.2623	26.9877	27.4108	22.1891	27.1841	27.3148	28.5464	27.4342	28.7196	29.4437	28.4658	25.4439	28.1736	27.7269	25.3821	22.7336	27.5154	26.8812	27.7734	28.8237	26.631	27.8148	25.7371	25.442	26.9719	28.3632	21.7208	23.49	29.095	24.944	26.3879	24.4196	26.8656	26.5618
CSRP2	Cysteine and glycine-rich protein 2	Q16527	Q16527	20.954	0.00024225	2	2	2		11.9	11.9	11.9	16	21.9399	20.0777	21.9646	23.2982	23.0309	21.3859	22.2775	23.7524	22.0814	22.5517	21.9501	25.471	23.04	21.7086	21.2929	23.0021	23.5925	21.7118	24.5842	24.4078	24.2971	24.532	21.4468	25.2181	23.5209	23.778	24.1801	21.9029	21.4411	21.5602	24.4347	22.3399	21.5364	22.0028	21.9099	22.7098
CST3	Cystatin-C	P01034	P01034	15.799	0.00023267	2	2	2		17.8	17.8	17.8	23	21.8322	24.7195	21.2612	24.0728	21.5247	24.1247	21.7305	21.5623	21.3227	21.7882	21.5973	25.0459	23.7764	21.2776	22.7362	20.779	21.5785	23.8151	25.7404	22.7761	20.8536	23.9903	24.147	24.8604	24.5357	24.7841	24.1363	21.6719	21.7265	23.503	22.1925	22.3403	22.4162	22.0849	21.7953	21.1103
CSTB	Cystatin-B	P04080	P04080	11.139	0	8	8	8		79.6	79.6	79.6	366	25.1381	29.2134	24.8617	28.2873	28.1499	29.3307	23.5924	25.7978	27.3221	28.1744	25.8238	29.2804	27.4097	26.6777	24.0698	28.2718	27.4688	27.602	28.5403	27.7578	26.9085	27.3339	28.2833	28.0935	28.6897	29.5558	24.452	28.2255	26.1492	29.2873	26.6664	29.9933	24.4228	28.0904	25.8022	30.3401
CSTF1	Cleavage stimulation factor subunit 1	Q05048	Q05048	48.357	0	5	5	5		13.7	13.7	13.7	17	24.0065	23.0164	21.2104	22.8292	22.9131	23.0721	21.8501	24.346	20.8988	20.8408	22.1002	20.5077	22.0808	23.2139	21.0368	23.9689	21.9092	21.3268	22.1204	23.5042	22.2064	20.1703	22.2229	24.9021	21.3399	23.1359	22.1795	20.5281	23.0346	23.4758	21.2784	22.597	22.2468	23.0642	20.0801	22.505
CSTF2	Cleavage stimulation factor subunit 2	P33240	P33240	60.959	0	4	4	2		9.5	9.5	3.5	13	22.013	22.5997	22.1296	23.821	21.1599	22.5227	21.3841	26.53	22.1152	22.636	22.4732	22.7054	21.3566	24.59	21.3959	21.1833	22.8531	22.3427	24.4732	24.7964	24.7367	24.176	25.0628	24.9474	24.383	25.1316	21.0202	20.9284	24.3275	25.3364	20.8321	20.9633	24.6434	23.1306	21.1819	22.2148
CSTF3	Cleavage stimulation factor subunit 3	Q12996	Q12996	82.921	0	9	9	9		14.6	14.6	14.6	30	23.0339	24.1582	23.5877	23.7387	23.1514	24.2348	22.6012	23.7131	23.535	24.8023	23.2493	23.1789	22.487	24.2046	22.6398	23.2028	23.1708	23.1925	21.1476	23.263	19.9928	21.6821	21.2691	26.0661	21.8834	24.0275	22.9872	23.2784	23.2808	22.7485	22.0458	24.1342	23.49	23.3851	24.0602	24.7517
CTBP1	C-terminal-binding protein 1	Q13363	Q13363	47.535	0	18	18	12		37.5	37.5	26.4	362	26.5636	28.0228	27.5116	27.8969	27.4702	27.6642	27.5815	27.6101	27.3239	27.6335	27.7717	26.3403	27.5419	27.7106	27.2896	26.6921	27.2065	27.8382	26.8539	28.1449	27.0037	26.9423	27.0049	28.3809	27.5569	27.631	27.6075	26.2015	27.773	27.855	27.2637	27.306	26.8092	27.7977	27.5979	27.6875
CTBP2	C-terminal-binding protein 2	P56545	P56545	48.944	0	14	8	8		36.4	25.4	25.4	47	21.7857	25.7504	23.0537	24.2119	24.2206	23.2686	24.6481	24.5576	22.6095	24.6768	24.0797	24.5743	23.5164	23.9401	23.7046	21.9181	23.6296	24.3487	24.2676	24.8894	24.8826	21.7414	23.8185	24.8675	24.0892	25.3237	22.0103	23.7957	23.3335	24.2442	22.0989	23.742	25.7336	20.6792	24.5822	24.7186
CTBS	Di-N-acetylchitobiase	Q01459	Q01459	43.759	0.00045589	3	3	3		8.1	8.1	8.1	20	23.4149	23.4889	22.8057	22.262	21.442	22.3422	20.4607	21.2739	24.1437	21.3891	22.4043	22.109	21.521	21.8035	20.7869	20.8556	20.9182	23.3352	22.9303	23.1152	19.7716	20.8308	21.6231	21.4627	22.7496	23.627	21.3683	22.0639	23.0836	23.4037	21.3305	22.2548	22.3545	22.404	20.4525	23.5024
CTHRC1	Collagen triple helix repeat-containing protein 1	Q96CG8	Q96CG8	26.224	0.00023084	4	4	4		17.3	17.3	17.3	16	23.0013	20.8605	23.2685	24.0521	21.8185	21.9151	22.2153	23.3515	23.8412	24.6427	20.7891	21.8347	21.3326	23.684	23.4335	20.282	22.9017	22.1368	22.7022	23.064	22	22.1078	21.3431	23.2102	21.8314	22.0185	23.5291	22.1784	21.7017	23.1731	21.4955	23.1162	21.3585	23.2959	22.607	22.6065
CTNNA1	Catenin alpha-1	P35221;REV__Q9P2T0;Q9UI47	P35221	100.07	0	48	48	36		52.3	52.3	41.4	1266	29.8882	29.9514	29.94	29.3747	29.834	29.96	30.1382	25.7532	29.7329	30.3977	29.7054	25.1462	30.2842	30.0351	29.257	29.8592	28.5874	29.5426	28.8947	30.3986	29.9421	29.0522	29.3732	29.9023	29.2939	29.3964	29.6756	29.1129	29.8218	29.6683	29.7272	28.728	24.461	29.7656	30.065	29.6977
CTNNB1	Catenin beta-1	P35222	P35222	85.496	0	31	26	26		44.9	37.9	37.9	986	29.6446	29.3744	29.8644	28.4562	29.8818	29.885	29.9966	26.2427	29.4879	30.0558	29.3501	25.1439	29.9156	29.5107	29.2091	29.8791	28.5594	29.4954	29.0774	30.0393	29.6863	29.1671	29.7664	29.747	28.9491	29.1417	29.5512	28.9188	29.5403	29.3546	29.6604	28.3057	21.5122	29.7655	29.8089	29.4814
CTNNBL1	Beta-catenin-like protein 1	Q8WYA6	Q8WYA6	65.173	0	10	10	10		17.8	17.8	17.8	78	22.8638	24.2716	21.6369	26.5527	23.7605	25.8305	23.0652	24.1292	23.4898	23.9328	23.2055	21.8628	23.3259	25.3422	22.0359	22.4956	23.7733	21.2328	23.0796	25.9597	21.3344	24.6186	24.0708	27.1613	24.6215	25.6622	24.3537	24.1834	26.0024	26.2841	23.396	24.5778	22.3717	24.5421	22.2167	24.6636
CTNND1	Catenin delta-1	O60716	O60716	108.17	0	43	43	43		50.8	50.8	50.8	886	28.6358	29.1033	29.0706	29.0605	29.0806	29.4085	29.7729	25.4953	28.6725	29.4326	28.6418	25.5089	29.609	29.4858	28.6517	29.7161	27.9058	29.0815	27.0976	29.5632	29.1211	28.3689	27.7335	29.1964	28.4047	28.4195	29.1985	28.4513	29.3087	28.958	28.9662	28.0975	22.5671	29.3432	29.4485	29.1742
CTPS1	CTP synthase 1	P17812	P17812	66.69	0	20	20	19		44.2	44.2	42.1	124	23.6079	26.0512	23.7628	27.4358	25.4724	25.6359	25.4099	25.5225	25.7642	27.6402	27.0861	22.9617	24.765	25.4087	22.5779	27.833	21.7089	25.1726	19.3645	25.2231	24.9839	24.6211	26.0581	28.5416	24.4527	25.4114	22.5384	22.7574	26.7035	25.8868	22.7637	24.3924	25.5955	24.9092	24.0676	26.1791
CTPS2	CTP synthase 2	Q9NRF8	Q9NRF8	65.677	0	10	9	9		20	17.9	17.9	27	21.4255	23.1171	22.4594	25.5955	21.9057	23.2088	24.9841	25.3145	22.7962	25.885	22.9126	21.2212	24.0741	24.0973	24.0457	23.2588	23.8183	22.425	20.6809	21.1415	24.1777	21.7218	24.8421	24.3523	20.769	21.3934	22.5137	23.2787	23.7582	24.194	23.064	24.2942	22.7372	23.0766	24.3911	24.3226
CTR9	RNA polymerase-associated protein CTR9 homolog	Q6PD62	Q6PD62	133.5	0.00023229	6	6	6		4.9	4.9	4.9	9	22.7057	23.0249	22.0123	20.3172	22.6596	22.487	20.7914	22.5826	21.0095	22.1066	23.1359	20.0972	21.044	23.3761	22.9628	21.5205	22.3407	21.9695	22.325	23.5012	21.0294	22.3966	20.7823	24.1843	20.729	22.8163	20.7714	21.1316	23.1244	23.7826	22.1267	20.674	21.8381	20.8976	21.8191	22.5908
CTSA	Lysosomal protective protein;Lysosomal protective protein 32 kDa chain;Lysosomal protective protein 20 kDa chain	P10619	P10619	54.465	0	11	11	11		24.6	24.6	24.6	194	22.5056	25.3683	23.0605	26.8876	26.5313	28.6235	26.433	25.2223	26.718	27.1718	26.391	21.4707	21.4711	27.6951	20.581	25.3969	22.0181	27.7488	26.7576	27.6339	25.8295	24.8254	25.8656	28.1044	26.7192	27.9341	24.2201	24.7065	26.3595	27.5416	24.1737	26.5665	24.0249	25.4719	22.29	27.2116
CTSB	Cathepsin B;Cathepsin B light chain;Cathepsin B heavy chain	P07858	P07858	37.821	0	13	13	13		46.6	46.6	46.6	931	28.8248	31.7846	29.2524	31.6394	30.2858	32.6532	31.1371	30.6394	30.6314	30.0021	30.0373	27.8382	29.5506	31.2091	30.2079	30.6063	30.4125	32.0816	29.9028	31.0671	29.7788	30.0625	29.0966	30.0293	31.4437	32.533	30.257	31.67	31.0526	31.843	28.7697	32.2936	31.0271	29.9712	29.5599	32.0375
CTSC	Dipeptidyl peptidase 1;Dipeptidyl peptidase 1 exclusion domain chain;Dipeptidyl peptidase 1 heavy chain;Dipeptidyl peptidase 1 light chain	P53634	P53634	51.853	0	15	15	15		41.3	41.3	41.3	138	21.3901	25.8714	22.1099	25.9269	25.0459	26.449	23.6757	28.6185	27.1491	26.8953	25.9999	21.0884	23.012	27.8859	22.3179	22.1267	21.1617	25.0836	27.5561	26.4182	24.5141	22.0085	25.5916	23.4468	27.2803	27.7555	21.6778	23.7874	24.1866	27.5472	21.5565	20.6886	24.6203	20.908	22.5818	26.2484
CTSD	Cathepsin D;Cathepsin D light chain;Cathepsin D heavy chain	P07339	P07339	44.552	0	22	22	22		56.8	56.8	56.8	1456	32.6057	31.7896	31.6055	32.2224	32.2502	32.906	33.2685	31.2414	34.126	31.8198	31.9943	29.9928	31.0185	31.5306	31.0402	31.4834	31.9322	33.4949	32.1254	32.8346	32.6758	30.8728	31.8376	31.5936	32.111	33.4149	31.6951	31.8956	31.9158	32.3456	30.778	32.2256	29.0826	30.6462	31.4485	32.5668
CTSE	Cathepsin E;Cathepsin E form I;Cathepsin E form II	P14091	P14091	42.793	0.0018553	2	2	2		4	4	4	15	23.3957	22.7316	20.5932	23.2814	21.2042	24.5091	19.6448	21.4522	21.7814	21.3631	23.6521	20.2924	21.6473	21.4762	22.155	22.6855	24.5518	24.5515	22.8283	24.3233	21.1081	24.1049	21.8325	22.7327	24.4891	23.8179	21.4233	20.4822	21.166	22.1089	21.6981	24.7052	21.604	20.8648	20.1219	26.4553
CTSG	Cathepsin G	P08311	P08311	28.837	0	34	34	34		77.3	77.3	77.3	1578	32.257	30.131	31.4057	30.1903	30.3207	30.687	31.1282	33.5148	32.5146	30.6286	30.252	31.394	31.5974	29.5628	32.3759	32.3638	31.9658	30.5017	32.4912	31.064	30.8861	31.719	32.0208	28.2626	31.792	31.788	32.6687	31.3905	31.2867	30.2901	31.494	32.0202	33.5956	32.0877	31.9466	32.2751
CTSH	Pro-cathepsin H;Cathepsin H mini chain;Cathepsin H;Cathepsin H heavy chain;Cathepsin H light chain	P09668	P09668	37.393	0	7	7	7		21.5	21.5	21.5	118	28.6208	21.4105	27.1352	22.334	27.1998	26.8345	27.1515	23.359	30.0342	22.0926	29.7044	24.3033	25.3399	23.7421	24.4397	21.1635	22.1428	23.6269	28.5205	29.4103	28.0409	22.6966	25.741	21.5304	27.0071	26.7347	20.1026	22.1364	20.7159	22.3816	24.5512	21.6665	21.9283	21.5935	21.2446	24.2998
CTSL	Cathepsin L1;Cathepsin L1 heavy chain;Cathepsin L1 light chain	P07711;Q5NE16	P07711	37.564	0	6	6	5		18.3	18.3	16.2	41	21.5598	25.8892	22.8176	24.4456	24.5061	25.3574	25.4563	22.1257	25.3	22.4452	25.2316	22.1789	23.5775	25.345	21.6753	21.5309	21.8477	25.8756	26.0498	25.4011	25.4188	21.3061	24.8936	24.6876	21.2581	25.361	22.4695	24.847	23.905	24.2277	21.9768	24.7864	24.7609	22.6595	23.5145	25.6974
CTSS	Cathepsin S	P25774	P25774	37.495	0	7	7	7		26.3	26.3	26.3	42	22.3013	23.6167	21.959	24.1395	21.8796	26.1926	24.6642	21.6782	25.0865	22.3348	22.4637	22.198	22.4218	22.8917	22.1427	22.4762	21.8484	26.4617	23.2836	24.1642	22.4779	23.0836	22.8011	22.7934	20.2389	26.5511	21.7429	23.1861	23.1594	24.2864	21.8062	20.792	21.5935	21.6839	21.7707	24.021
CTSZ	Cathepsin Z	Q9UBR2	Q9UBR2	33.868	0	9	9	9		39.9	39.9	39.9	278	26.2113	28.8633	26.682	28.9089	28.5759	30.5376	29.1032	26.7253	29.5824	29.4104	28.7838	26.9168	27.9485	29.146	28.0919	27.4754	27.8913	30.0174	28.9037	29.8849	27.2861	25.4579	26.1475	28.559	28.4405	30.1526	28.5666	29.0106	28.7688	29.4524	26.8376	28.3318	22.5129	27.8676	27.6445	29.6219
CTTN	Src substrate cortactin	Q14247	Q14247	61.585	0	14	14	14		25.8	25.8	25.8	59	22.9311	25.0877	22.7395	25.523	21.7469	25.4858	23.1551	23.9074	22.0601	25.3452	25.4162	20.2488	24.64	24.661	28.0913	27.2137	22.8572	25.1723	24.7016	25.2246	21.0984	24.112	21.6075	24.2281	24.6711	24.0391	24.9672	26.0964	23.0256	26.2935	24.6919	21.5589	22.0051	20.8172	23.6539	25.3656
CUL1	Cullin-1	Q13616	Q13616	89.677	0	26	26	26		35.6	35.6	35.6	60	22.2106	24.4965	23.2219	27.3499	22.0278	26.0556	24.5766	24.5903	23.3641	24.1697	20.428	20.8252	24.2364	24.5597	22.2416	25.7087	21.1268	24.424	25.0201	25.7414	24.2861	20.6471	24.6935	25.9171	24.7524	25.3817	23.9311	22.3122	25.3119	25.4916	23.8033	22.5336	24.7486	24.4958	24.2743	22.6315
CUL2	Cullin-2	Q13617	Q13617	86.982	0	20	20	20		27	27	27	126	23.982	24.9404	24.6787	25.6798	25.4225	26.8445	25.895	26.076	25.6301	24.9346	22.8256	20.6759	24.8877	25.7448	24.1154	25.9279	23.0222	24.5985	21.9592	24.655	23.8736	24.8868	23.9502	26.3107	23.9872	25.8247	25.049	24.5702	25.8977	26.5016	24.2247	24.8939	26.7898	25.8277	25.1276	26.0324
CUL3	Cullin-3	Q13618	Q13618	88.929	0	20	20	20		24.9	24.9	24.9	134	23.9777	25.6038	25.3552	26.8681	24.9643	25.5935	26.7881	25.5291	26.3502	26.088	26.3814	24.3344	26.3471	26.4837	25.6342	24.3502	21.5056	22.4017	24.2879	27.0192	24.6463	25.8999	27.0658	27.5324	25.3588	25.9695	24.6057	23.6661	27.1862	26.8492	26.0894	22.6798	25.666	26.5673	26.427	26.4815
CUL4A	Cullin-4A	Q13619	Q13619	87.679	0	19	19	10		26.7	26.7	15	133	23.0312	26.7129	24.8052	25.7986	23.8639	26.0485	24.2419	24.2891	24.0684	24.4096	24.5901	20.0374	23.0691	23.7188	22.4821	25.0053	23.6463	24.3094	23.1121	25.9078	21.7301	24.0459	24.8599	26.1264	24.9738	24.8741	24.9313	24.5987	25.4536	25.9963	24.2458	23.9428	22.1422	24.4633	24.5258	25.7019
CUL4B	Cullin-4B	Q13620	Q13620	103.98	0	17	8	8		19.8	10.1	10.1	25	21.5458	21.849	23.6244	21.6618	21.262	23.7666	20.2991	21.7052	22.1064	23.0347	23.567	20.5544	23.1774	23.0776	23.0981	24.1645	22.0431	23.2369	20.2064	22.3718	21.9352	21.1631	23.5673	24.2278	20.7284	22.0523	22.4255	21.0692	22.8131	24.3335	22.2789	22.8719	21.907	21.5395	22.887	24.094
CUL5	Cullin-5	Q93034	Q93034	90.954	0	21	21	21		28.5	28.5	28.5	74	22.686	23.5218	23.4853	26.464	25.2389	22.4417	22.3188	22.0753	21.2512	24.8373	24.9216	24.0413	21.46	21.6481	23.0138	22.5629	22.4501	25.7414	26.4836	26.7225	24.4151	25.4731	26.769	26.8263	26.5517	26.7965	22.7905	21.0188	26.5025	27.075	23.3911	24.9922	22.4113	23.5053	24.5302	23.6262
CUTA	Protein CutA	O60888	O60888	19.116	0.0002429	1	1	1		7.8	7.8	7.8	20	25.3553	24.3424	25.4	25.1939	24.4153	21.7485	20.9765	21.6454	21.3167	21.4442	25.7812	20.7695	20.4749	22.3766	23.6234	25.7718	22.8787	22.0219	25.5877	26.253	21.344	22.6891	21.2629	22.5993	21.0279	21.9114	22.9217	20.0203	23.1346	24.9741	25.0683	21.3356	22.6298	20.2203	24.8768	21.2004
CXCL12	Stromal cell-derived factor 1;SDF-1-beta(3-72);SDF-1-alpha(3-67)	P48061	P48061	10.666	0	6	6	6		49.5	49.5	49.5	207	27.763	27.5688	30.5211	27.4525	27.0351	27.5401	26.9124	25.7515	26.5881	27.2954	28.962	21.1393	28.7762	25.2512	28.8213	27.751	29.2197	27.5175	30.8813	28.7782	29.0871	28.409	28.1865	26.1819	28.8547	29.6742	28.4879	28.9088	25.0375	26.0923	29.7824	28.7026	22.1938	25.5396	28.4751	28.8886
CXCL13	C-X-C motif chemokine 13	O43927	O43927	12.664	0	9	9	9		57.8	57.8	57.8	112	21.6415	25.9497	24.7128	28.2088	20.2507	26.9083	22.4219	24.382	26.1295	28.9295	27.3772	21.514	23.521	24.8483	26.6795	26.5724	28.1081	24.6677	26.7891	26.7239	22.0883	20.9895	26.9292	23.2423	26.4847	28.9043	21.5507	28.9254	20.0499	27.6839	22.976	25.6012	20.6635	23.4802	24.2125	25.7453
CXCL14	C-X-C motif chemokine 14	O95715	O95715	13.077	0.00024408	5	5	5		29.7	29.7	29.7	31	22.2561	27.5777	26.0115	21.6729	20.9988	22.9326	21.9838	21.5492	20.6697	27.6582	29.0089	23.2369	20.8645	22.0997	24.4088	26.5721	24.783	23.6399	23.1439	20.53	21.9558	23.7989	22.1923	26.5368	22.4488	21.0079	21.3131	20.9878	22.222	21.2585	22.3221	26.1362	22.8597	21.8484	23.5713	20.9997
CXCL17	VEGF coregulated chemokine 1	Q6UXB2	Q6UXB2	13.819	0	10	10	10		48.7	48.7	48.7	260	28.0908	28.658	31.0943	25.5069	27.9187	28.1277	29.2402	23.0178	28.8425	28.8166	29.6352	24.0514	28.2254	26.1283	29.1399	26.8376	28.8114	29.1575	28.6142	31.0554	28.3179	27.977	28.5741	26.3513	28.6729	28.1831	28.3803	28.0539	26.3828	25.0966	29.0387	28.6603	23.7475	27.558	28.5214	29.162
CYB5A	Cytochrome b5	P00167	P00167	15.33	0	7	7	7		56	56	56	497	29.9428	27.876	30.1761	27.0567	29.6303	28.6576	30.0835	26.5122	29.9499	30.3846	29.0043	27.7365	29.3875	28.4903	29.3791	28.2193	29.2955	28.8996	28.7143	30.2593	29.0872	26.4762	28.7805	27.7246	29.4662	29.0023	28.8585	27.672	29.3812	29.3166	28.6301	28.1431	21.5972	28.7144	29.2046	29.2111
CYB5B	Cytochrome b5 type B	O43169	O43169	16.694	0	6	6	6		62	62	62	37	22.7525	24.7337	24.0974	25.1466	24.897	25.6612	23.6309	25.2002	24.5935	23.7862	23.7057	20.7971	24.3689	25.1846	23.7128	21.7632	23.6759	23.922	24.3092	24.9649	24.6298	24.7165	23.8957	25.0075	25.4274	25.786	20.9935	24.3142	25.3134	24.8656	23.3962	24.0036	23.2175	24.5544	24.7182	24.9633
CYB5R1	NADH-cytochrome b5 reductase 1	Q9UHQ9	Q9UHQ9	34.094	0	18	18	18		49.5	49.5	49.5	596	27.2405	28.8546	28.4466	28.0522	28.7126	28.332	29.073	26.9658	28.9161	28.8111	29.3293	27.0428	28.7032	28.1385	28.5626	28.7904	27.8525	28.7737	28.7646	29.2937	28.7919	28.6285	28.972	26.8398	29.1821	29.657	28.4436	26.7674	29.2034	28.9065	28.2787	27.9863	26.819	28.8585	28.5362	28.9347
CYB5R3	NADH-cytochrome b5 reductase 3;NADH-cytochrome b5 reductase 3 membrane-bound form;NADH-cytochrome b5 reductase 3 soluble form	P00387	P00387	34.234	0	25	25	25		85.4	85.4	85.4	1365	31.0858	29.8235	31.167	30.5853	31.2894	30.5614	30.6036	29.987	31.3739	30.4017	31.1544	31.4165	30.9181	30.6748	30.6946	30.3199	30.9151	30.5222	31.3398	31.6783	31.8173	31.3753	31.7146	30.8449	31.0495	31.2469	30.8915	30.481	31.1235	31.2995	30.9918	30.6634	30.3592	30.6956	31.438	30.8728
CYBA	Cytochrome b-245 light chain	P13498	P13498	21.012	0	8	8	8		42.1	42.1	42.1	215	26.5972	27.9716	26.5441	27.8888	26.9509	25.967	27.1481	29.4058	27.7682	27.731	26.2808	26.4506	26.6277	28.2172	27.8292	27.8851	26.963	27.5768	27.4637	26.9046	25.2945	25.8259	26.6994	25.4545	26.5389	28.3616	26.9762	27.9123	27.0177	26.8458	26.5177	28.4079	28.1508	26.4704	26.8356	28.3382
CYBB	Cytochrome b-245 heavy chain	P04839;Q9Y5S8	P04839	65.335	0	32	32	32		43.2	43.2	43.2	664	27.925	28.8546	28.0236	28.6392	28.3191	28.791	28.3329	30.8343	28.9266	28.4019	27.495	26.2814	27.8721	29.3628	29.074	29.0858	27.8587	29.1713	28.7266	27.5442	26.5657	27.0673	28.7461	25.5022	27.967	29.121	28.0701	28.5275	28.6158	28.7923	27.4233	29.5336	31.1323	28.3927	27.6795	29.1715
CYBRD1	Cytochrome b reductase 1	Q53TN4	Q53TN4	31.641	0	5	5	5		19.2	19.2	19.2	44	22.4396	22.9832	24.9412	24.6311	25.3889	23.7436	25.655	20.3173	25.5157	21.7654	24.8559	22.849	25.563	23.2085	20.7618	20.0255	24.2908	22.3506	25.5725	25.6106	25.4785	25.6266	25.1474	24.9681	24.6972	25.5534	25.32	24.9778	24.4559	23.938	22.9098	22.9531	22.4397	25.6877	24.8979	23.4791
CYC1	Cytochrome c1, heme protein, mitochondrial	P08574	P08574	35.422	0	11	11	11		27.7	27.7	27.7	321	26.8458	27.321	26.8734	27.0661	27.0891	28.097	27.0077	26.7462	27.3179	28.6439	27.7223	26.7811	27.0909	27.7371	27.0798	28.083	26.7116	27.848	27.064	27.665	27.1578	25.6636	26.685	27.3225	27.0862	27.5704	27.2972	27.044	26.8044	27.9352	26.3642	26.7192	25.9633	26.3908	26.9132	28.3088
CYCS	Cytochrome c	P99999;CON__P62894	P99999	11.749	0	4	4	4		38.1	38.1	38.1	49	24.0737	23.093	20.653	25.1172	21.7864	25.0172	21.7226	21.9977	21.3725	27.0012	22.7429	26.7749	20.9945	25.1795	22.2535	24.4476	22.8177	24.2435	21.1577	24.2618	22.3501	22.1026	22.4821	26.6331	25.1931	26.1515	22.0126	21.8597	22.5031	25.8988	24.5493	24.6648	22.3229	21.41	20.5416	25.6093
CYFIP1	Cytoplasmic FMR1-interacting protein 1	Q7L576	Q7L576	145.18	0	47	47	28		38.9	38.9	24.6	1020	28.1026	29.1339	29.0875	29.3173	29.0318	28.896	29.1209	28.4949	29.0405	28.5417	28.4081	26.7893	29.0083	28.7854	28.5772	28.3076	28.2808	29.2513	28.9586	29.1954	28.6711	28.9997	29.0239	28.6669	28.8389	29.6587	29.1005	28.925	29.3547	28.9494	28.8224	28.9145	29.0197	29.0125	29.109	29.5541
CYFIP2	Cytoplasmic FMR1-interacting protein 2	Q96F07	Q96F07	148.4	0	32	13	13		26	11.9	11.9	20	23.2013	22.0694	22.8866	21.5476	21.7769	21.1847	23.1237	25.2947	23.7627	23.9743	23.1219	20.5877	20.8408	21.4286	23.7514	21.7263	20.9418	24.7914	22.7242	24.3414	20.2717	24.618	24.5296	22.3456	21.4422	24.3426	20.0468	20.7464	20.7708	23.5974	21.2017	21.9889	27.0529	21.4835	24.0352	24.6928
CYGB	Cytoglobin	Q8WWM9	Q8WWM9	21.404	0	11	11	11		53.7	53.7	53.7	131	23.5758	23.0478	26.4081	24.8195	26.2456	26.0937	26.7265	23.9838	25.6725	24.6628	22.7097	21.2042	25.4856	22.6302	21.0148	25.1645	24.1806	24.527	23.3272	25.5654	26.6657	27.2461	25.644	25.9619	26.3398	26.1273	25.2043	23.3978	26.247	26.1336	23.6822	22.9266	22.536	26.2839	24.7088	24.0256
CYP1B1	Cytochrome P450 1B1	Q16678	Q16678	60.845	0	19	19	19		40.1	40.1	40.1	78	21.8039	30.362	21.9578	26.5604	25.1135	26.9883	21.0465	22.792	23.4668	21.2453	22.1913	21.6404	22.677	26.7015	23.5141	22.9969	21.9473	25.9668	20.1086	19.7159	21.2659	20.5298	22.2987	22.0859	24.7919	26.0845	21.5475	25.0314	25.6842	24.8846	23.0309	21.4765	22.4817	20.6863	22.3728	22.3113
CYP20A1	Cytochrome P450 20A1	Q6UW02	Q6UW02	52.432	0	12	12	12		35.1	35.1	35.1	114	22.9064	25.0153	24.8543	25.8637	25.4037	26.3333	25.8007	21.4994	26.0122	25.7397	26.313	20.7311	24.6357	24.9354	25.1718	24.9928	22.6467	24.4638	25.1193	26.1588	24.496	25.1834	25.89	24.7114	25.8207	26.8016	25.6226	25.6526	26.1443	25.9771	23.6136	25.1754	21.0573	23.8998	25.2797	25.7477
CYP27A1	Sterol 26-hydroxylase, mitochondrial	Q02318	Q02318	60.234	0	19	19	19		34.3	34.3	34.3	300	24.9785	27.8665	27.579	27.5956	27.5152	27.0082	29.0804	23.4586	28.3749	26.0549	26.5698	21.9012	27.5901	25.3434	26.5497	22.8678	24.2242	27.0859	27.2062	25.9333	26.4613	25.0561	26.9234	24.72	26.6188	28.0078	26.0295	26.2898	27.7688	26.345	25.5424	27.418	23.5666	25.2864	27.2128	29.1518
CYP2S1	Cytochrome P450 2S1	Q96SQ9	Q96SQ9	55.816	0	10	10	10		23.4	23.4	23.4	34	22.3607	23.0172	22.5059	25.4512	21.187	23.6293	23.1091	24.0523	21.6053	22.5462	22.3039	22.1459	20.9341	22.4815	22.2968	21.7224	22.1944	24.5687	21.7536	21.6795	22.3389	23.9726	23.2598	26.2184	23.8987	22.4186	22.7827	21.919	23.0944	23.3982	21.326	21.8804	21.5809	21.1574	22.4476	25.4255
CYP51A1	Lanosterol 14-alpha demethylase	Q16850	Q16850	56.805	0	8	8	8		17.1	17.1	17.1	67	22.2649	22.6694	25.5758	23.6576	21.8966	22.1018	25.8954	22.0592	25.9097	24.7206	23.6007	22.6912	24.8334	22.6793	23.3292	21.2899	21.5223	22.2962	22.5569	24.7479	23.4588	23.0231	21.1633	26.683	22.5074	22.1706	24.5805	22.2509	26.5528	24.3703	22.1869	22.739	21.9568	24.7167	24.9073	23.7716
CYP7B1	25-hydroxycholesterol 7-alpha-hydroxylase	O75881	O75881	58.255	0	10	10	10		19	19	19	20	22.4359	23.8583	23.3022	21.1625	21.9942	22.6258	21.6921	22.3115	21.438	22.1996	22.7277	21.7819	20.6838	21.853	20.3243	21.8722	21.3992	23.2572	23.744	23.8993	21.0223	23.8345	23.0178	21.8137	22.565	24.4995	22.1723	25.421	22.3286	22.7971	20.9237	21.1521	22.1465	23.2639	21.1838	23.3416
CYR61	Protein CYR61	O00622	O00622	42.026	0	7	7	7		19.7	19.7	19.7	22	22.3633	22.244	25.4695	22.6907	22.3641	21.8722	22.4208	23.2633	22.5017	23.5693	24.3477	22.0622	21.8637	21.9391	23.54	21.78	22.0991	21.0366	25.6454	22.7198	23.5311	20.9932	20.8955	22.0328	21.2221	24.8442	21.8691	24.267	21.0713	21.9356	23.4297	23.8972	21.6085	22.5801	22.0741	22.1908
DAB2	Disabled homolog 2	P98082	P98082	82.447	0	5	5	5		7.8	7.8	7.8	52	21.8613	24.7945	21.7305	25.4841	24.8017	24.1045	21.3125	22.0373	24.1592	23.7285	25.3526	18.7882	24.5927	24.4682	22.6635	22.5597	22.8369	25.4841	25.5395	25.1216	23.8869	24.12	21.8731	23.202	24.7125	25.5718	25.8145	25.6135	25.4741	24.5632	21.4231	25.5898	22.0473	25.0603	22.6602	25.7852
DAD1	Dolichyl-diphosphooligosaccharide--protein glycosyltransferase subunit DAD1	P61803	P61803	12.497	0	4	4	4		35.4	35.4	35.4	149	25.5337	26.8431	25.9765	27.1671	25.3919	26.4503	26.2373	25.6195	26.6238	27.3121	26.0494	25.4056	26.472	26.8076	26.4241	26.4504	27.286	27.1636	26.1427	27.3455	21.5758	20.7272	25.6637	25.9193	26.2194	27.8011	26.2364	26.698	26.9784	27.3741	25.2207	26.3595	25.6326	25.8976	26.5472	27.3391
DAG1	Dystroglycan;Alpha-dystroglycan;Beta-dystroglycan	Q14118	Q14118	97.44	0	5	5	5		5.7	5.7	5.7	50	24.1497	22.585	21.0529	23.1388	25.7811	22.3004	24.6279	22.4043	24.3853	24.2451	24.822	23.8445	24.949	21.5317	23.804	22.8018	23.3785	23.4267	24.9601	24.8064	20.8426	24.3797	24.1422	25.6845	24.1323	24.523	24.7682	24.0255	24.5755	21.6615	24.258	22.2513	22.9803	25.4748	24.5118	22.884
DAK	Bifunctional ATP-dependent dihydroxyacetone kinase/FAD-AMP lyase (cyclizing);ATP-dependent dihydroxyacetone kinase;FAD-AMP lyase (cyclizing)	Q3LXA3	Q3LXA3	58.946	0	18	18	18		35.7	35.7	35.7	167	22.0905	26.4189	24.8887	26.732	26.4396	26.1844	25.1255	24.8323	24.4067	24.4841	25.4961	21.1831	24.5801	25.1307	23.9389	23.66	25.25	26.2219	26.6409	27.657	25.8038	26.3875	28.132	26.9917	26.9716	26.5415	22.1274	24.9514	26.8704	28.0922	24.6747	21.5522	24.8865	27.4864	24.2399	27.3002
DAP3	28S ribosomal protein S29, mitochondrial	P51398	P51398	45.566	0	8	8	8		22.6	22.6	22.6	33	23.1259	24.5492	22.3331	23.8943	21.1257	24.9136	22.3333	23.6313	20.4239	24.0412	23.422	21.7514	20.7573	24.7012	22.7854	22.7097	21.2118	23.989	21.2537	23.6493	22.7122	23.787	23.6013	25.9793	24.0591	24.2718	22.8997	21.6039	24.0477	24.7564	22.8264	22.9408	20.9695	23.3584	23.1894	24.8886
DAPK3	Death-associated protein kinase 3	O43293	O43293	52.535	0.0038183	6	6	5		14.1	14.1	12.6	8	22.5533	21.1846	21.37	23.1441	20.4929	22.7587	23.1497	22.2668	20.6822	21.8313	23.7048	19.7196	22.8394	23.5091	22.6777	21.3756	22.2234	22.0108	22.9737	23.3965	21.7071	23.0742	20.9684	22.5197	23.4063	22.2911	21.867	23.1722	22.4574	23.2518	22.7586	20.8197	22.7804	21.4399	20.8915	21.1464
DARS	Aspartate--tRNA ligase, cytoplasmic	P14868	P14868	57.136	0	39	39	39		70.7	70.7	70.7	1359	29.5802	30.4032	29.3851	30.1244	29.7107	30.3855	29.4256	30.8772	29.6633	30.4705	30.0107	28.5754	29.8049	30.4064	29.5966	30.4392	29.739	30.4972	29.7894	30.5045	29.6956	29.9869	29.9261	30.8324	29.9788	30.3399	29.8522	30.0928	29.9894	30.7556	29.5394	30.2658	30.5559	29.8035	29.7737	30.4024
DARS2	Aspartate--tRNA ligase, mitochondrial	Q6PI48	Q6PI48	73.562	0	17	17	17		27.4	27.4	27.4	98	22.7358	26.1692	24.504	26.6395	23.6177	26.2706	24.6626	26.0903	25.6571	26.9179	24.1803	21.9169	24.7866	25.0394	24.2447	26.5832	23.7612	23.0674	23.497	25.5804	23.8645	24.7457	24.5801	27.5367	23.5905	26.2847	21.8104	24.4874	22.5162	26.4564	24.715	22.985	22.9326	22.5958	21.4045	25.9126
DAZAP1	DAZ-associated protein 1	Q96EP5	Q96EP5	43.383	0	6	6	6		19.2	19.2	19.2	91	24.9314	25.5278	25.0758	25.7205	22.7495	25.4347	24.7085	26.541	25.2378	26.3884	26.4464	24.1191	25.4543	25.972	24.8392	25.7617	21.5656	24.4011	21.007	25.0948	25.0879	19.9487	25.0734	26.1908	24.9569	24.6395	25.122	25.9138	25.0485	26.0118	25.1906	24.4638	23.2442	24.9102	24.9593	25.473
DBN1	Drebrin	Q16643	Q16643	71.428	0	17	17	17		29.1	29.1	29.1	117	22.581	21.1413	20.7863	27.2604	21.1818	28.0307	24.8654	25.0325	24.9287	25.1462	26.8294	24.2311	24.7444	27.0866	23.9477	26.9268	21.6356	22.2621	25.5594	26.8024	24.6494	25.4554	24.8511	28.5858	26.1829	25.7117	25.2509	26.9281	26.1027	27.2072	22.6109	25.2167	25.686	23.1711	25.323	23.7431
DBNL	Drebrin-like protein	Q9UJU6	Q9UJU6	48.207	0	19	19	19		53.5	53.5	53.5	165	21.5678	24.0104	25.0496	27.4819	26.5175	26.9014	25.4395	27.7561	24.7592	26.6958	27.368	23.8137	25.0218	27.8345	24.5677	27.4975	23.8179	25.277	26.5197	26.0506	24.9467	26.8603	26.0022	26.4268	26.1179	26.6621	24.3589	26.7941	26.1592	26.185	21.7517	23.234	28.0676	26.6589	24.7535	25.1842
DBR1	Lariat debranching enzyme	Q9UK59	Q9UK59	61.554	0	10	10	10		19.5	19.5	19.5	15	23.5876	20.8565	21.8533	21.7458	22.7384	24.1439	21.6503	23.1038	23.115	23.8199	22.9128	21.5241	21.8396	24.2521	22.5217	22.8417	23.0066	21.8703	21.3	23.793	22.2566	20.4736	22.601	26.3625	23.1093	23.9809	21.5696	23.3217	23.8078	23.8951	22.525	22.1009	21.5861	23.7711	22.9698	24.0462
DBT	Lipoamide acyltransferase component of branched-chain alpha-keto acid dehydrogenase complex, mitochondrial	P11182	P11182	53.486	0	12	12	12		22.4	22.4	22.4	71	26.9659	25.3239	27.1557	28.637	26.9568	27.4271	27.7471	26.8867	27.1784	27.9364	27.0592	22.7508	27.638	26.889	22.4291	26.9392	22.1102	22.5145	29.9794	30.9736	26.542	27.839	26.8437	28.2592	30.2125	30.7769	25.5291	24.7897	27.3881	26.2458	22.5987	26.5146	21.9487	26.7282	23.0048	26.322
DCAF7	DDB1- and CUL4-associated factor 7	P61962	P61962	38.926	0	6	6	6		21.3	21.3	21.3	18	22.8726	24.4009	22.8213	24.4296	23.7349	23.7171	22.1234	24.8048	23.4108	23.6153	23.8579	22.0766	22.8066	24.3262	21.187	22.9634	22.053	21.9909	22.7543	20.9964	22.3226	23.2265	21.7489	24.7302	23.3696	23.7888	21.8439	22.7297	22.7994	24.9129	21.0629	21.8056	23.9411	23.8583	21.1748	23.1103
DCAKD	Dephospho-CoA kinase domain-containing protein	Q8WVC6	Q8WVC6	26.55	0.0038137	2	2	2		10	10	10	2	22.6114	23.0241	21.4125	23.3581	22.4376	21.5676	20.932	20.7764	22.251	22.1597	22.5707	22.1782	20.9877	21.629	23.1669	22.3682	21.0224	20.8699	22.4536	22.2537	21.0775	22.6762	22.2706	20.9197	23.4359	23.303	21.2093	20.9347	20.6303	21.847	22.0619	22.2173	22.7513	22.3013	23.8797	22.5508
DCD	Dermcidin;Survival-promoting peptide;DCD-1	P81605	P81605	11.284	0	6	6	6		42.7	42.7	42.7	64	22.4011	21.9113	20.4249	21.7996	26.4758	21.9935	21.6819	22.241	22.2505	22.5906	21.5038	21.1594	21.4374	22.1267	21.8311	21.4231	22.493	22.2576	26.0692	25.8444	24.7715	21.1708	29.0801	26.4187	23.1252	23.1457	21.3247	21.9466	23.8718	24.1479	22.6372	20.6475	20.9011	27.7524	22.1377	22.2926
DCK	Deoxycytidine kinase	P27707	P27707	30.518	0	9	9	9		31.2	31.2	31.2	40	21.9109	24.8491	23.0548	25.2268	21.3096	24.2729	24.2954	24.8869	24.1336	24.5702	23.6228	21.4698	24.3245	24.8531	23.5224	24.2246	21.9339	24.5933	22.1572	22.1138	21.4249	22.2206	22.348	24.5222	20.5117	23.6411	23.4628	24.6343	21.4794	25.517	23.7612	24.5486	22.7834	22.3448	23.6	25.0199
DCLK1	Serine/threonine-protein kinase DCLK1	O15075	O15075	82.223	0	7	7	7		12.3	12.3	12.3	14	23.3447	23.1817	23.026	22.4762	21.0405	22.877	22.161	22.1433	22.2596	21.947	21.1205	21.4921	21.8763	21.6486	23.2554	20.9203	21.338	20.6901	23.613	22.8165	22.7829	23.8441	23.389	22.8962	25.5125	24.5877	23.8317	22.3181	24.2934	24.9206	22.4042	23.1132	22.1717	21.0516	21.897	20.9388
DCN	Decorin	P07585	P07585	39.746	0	28	28	27		76.9	76.9	76.9	1267	32.959	30.9325	32.4083	31.9175	32.4338	30.4758	33.3236	31.0241	33.7891	31.1396	32.8891	34.2995	33.6492	30.5024	32.8558	29.9869	32.9734	30.7196	32.6262	31.3072	33.194	33.8995	32.2961	29.0846	33.4594	31.8142	32.5853	32.5282	32.0311	31.393	32.9347	31.5917	25.289	33.1849	32.5651	30.6834
DCPS	m7GpppX diphosphatase	Q96C86	Q96C86	38.608	0	14	14	14		51	51	51	202	24.2336	26.0543	26.7397	27.0778	24.9293	26.6942	26.7698	23.3359	25.8606	26.7928	25.7115	24.7097	25.8674	24.0206	25.3249	25.6318	26.8014	25.9194	25.5419	27.0834	25.6872	26.3985	25.7491	26.555	26.996	27.3388	24.267	26.245	26.9037	27.5116	24.837	25.6095	26.5236	27.2471	26.6787	27.1077
DCTD	Deoxycytidylate deaminase	P32321	P32321	20.016	0.00023844	2	2	2		14.6	14.6	14.6	4	22.8101	22.4856	23.0103	22.2019	20.8943	22.9369	21.3314	22.2189	20.4871	22.1601	23.1205	21.9919	21.1202	22.1098	21.7492	22.0474	22.6673	21.379	21.7487	23.2276	22.6973	22.3302	21.7263	23.4753	21.5038	22.0533	21.6068	22.1097	23.3539	21.6707	23.0587	22.672	21.6745	21.7414	22.2681	21.4411
DCTN1	Dynactin subunit 1	Q14203	Q14203	141.69	0	49	49	49		46.4	46.4	46.4	885	28.7164	28.7513	28.4497	28.8422	28.854	29.1046	29.0566	27.9852	28.9166	28.1681	28.5445	27.5562	28.9536	28.8688	28.588	26.819	28.8008	28.7778	28.5921	28.827	29.0237	28.759	28.6672	28.6853	29.0961	29.1765	29.1678	28.8432	29.3473	28.9987	28.8407	28.5826	27.4291	29.2828	29.2579	28.704
DCTN2	Dynactin subunit 2	Q13561	Q13561	44.23	0	11	11	11		34.4	34.4	34.4	108	24.8878	25.4334	25.1251	26.2053	26.3455	26.4406	24.4564	24.5289	25.4864	24.3492	25.1178	24.2777	24.7995	26.2307	21.443	21.833	21.8755	21.2259	23.2994	26.3841	25.3785	25.0799	26.0829	25.4255	25.6642	26.6565	25.2978	24.8081	24.3422	25.6198	21.775	21.2286	23.5234	25.6731	25.6051	25.6779
DCTN3	Dynactin subunit 3	O75935	O75935	21.119	0	11	11	11		44.6	44.6	44.6	129	26.535	25.9857	27.0769	26.773	20.7585	25.5141	26.3334	26.3088	26.1106	26.1177	25.1882	25.0545	26.6396	26.0407	26.3815	25.2154	25.7485	24.778	25.5603	27.0066	27.1042	27.1463	26.0095	26.3882	26.7303	26.6413	25.5838	25.2004	27.3327	26.7629	25.5683	25.7515	25.3829	25.8839	26.8986	26.7135
DCTN4	Dynactin subunit 4	Q9UJW0	Q9UJW0	52.337	0	9	9	9		22.6	22.6	22.6	53	24.5161	24.9218	25.0738	25.8096	25.2931	25.391	25.0677	24.2378	25.0774	24.4658	24.6324	20.8478	24.5428	25.0211	24.3232	24.2107	24.3947	25.3897	24.8774	26.3452	20.7391	24.8183	24.6088	24.0133	25.0384	25.4279	24.4378	25.552	26.1257	25.6304	25.449	24.4835	24.6995	25.2134	25.935	25.2601
DCTN6	Dynactin subunit 6	O00399	O00399	20.747	0	3	3	3		19.5	19.5	19.5	26	23.5282	20.9796	22.4269	24.0749	24.4141	24.8508	21.5556	21.6016	23.1392	22.5807	19.9853	20.4539	23.6835	23.8612	20.673	22.5551	21.4125	21.8271	20.609	21.5226	20.4779	24.9378	24.7963	24.4144	25.2476	25.0499	21.4501	23.8087	21.6621	24.5477	23.6064	21.4739	24.607	24.8548	22.5238	23.3376
DCUN1D1	DCN1-like protein 1	Q96GG9;Q6PH85	Q96GG9	30.124	0	10	10	10		35.1	35.1	35.1	65	23.9025	20.9705	21.3856	26.8894	22.3661	20.6654	21.8882	24.304	23.819	24.6587	23.7699	22.1171	23.3372	25.8062	23.1794	26.7473	22.7427	24.0983	24.3781	24.7082	22.3448	24.6299	24.08	27.4761	24.1417	24.7743	23.3773	21.1736	22.1036	24.3408	22.5313	24.1779	20.9431	21.6664	24.4521	25.3632
DCXR	L-xylulose reductase	Q7Z4W1	Q7Z4W1	25.913	0	13	13	13		54.5	54.5	54.5	515	27.968	28.1074	28.1011	27.4521	28.1553	27.3862	28.6591	28.6662	28.7328	28.6743	28.6026	21.2603	28.4875	28.5116	27.9855	26.7068	26.3302	28.1228	28.4649	30.0767	28.1992	27.9373	28.6263	27.2168	27.4474	28.292	27.614	27.7077	27.9834	28.0543	27.1498	24.9824	27.7697	28.1204	27.803	28.2118
DDAH2	N(G),N(G)-dimethylarginine dimethylaminohydrolase 2	O95865	O95865	29.644	0	17	17	16		67	67	64.2	846	29.8504	28.9482	30.1529	28.5873	29.8298	29.2887	29.9864	25.3706	29.9011	29.0897	29.6837	29.6419	29.9693	28.6153	29.2806	25.9633	29.5348	28.7389	29.6507	29.6468	30.04	29.6559	29.8879	30.1375	29.7239	29.4392	30.0609	29.2542	29.6339	29.2143	30.2691	28.6119	23.9745	30.1794	30.1945	29.1692
DDB1	DNA damage-binding protein 1	Q16531	Q16531	126.97	0	16	16	16		14	14	14	83	21.5727	23.3126	22.2364	21.8598	23.6545	23.1751	20.4984	26.3192	22.7785	22.5097	20.4894	26.3564	21.7891	21.9034	20.8016	22.1686	26.7027	22.4339	24.3214	24.8599	22.8379	24.8803	24.2303	25.6212	26.3243	25.1926	22.1416	22.5455	22.9654	24.5951	22.2461	24.1399	24.715	22.6984	21.5788	23.1227
DDI2	Protein DDI1 homolog 2	Q5TDH0	Q5TDH0	44.522	0	8	8	8		31.8	31.8	31.8	79	26.9727	25.0026	25.82	24.9626	25.3437	21.8584	25.5322	24.5417	25.6011	26.5466	24.9801	22.3131	25.3049	24.4157	24.8607	25.5275	23.8053	22.2692	26.7729	26.1807	25.9752	22.3528	27.9953	26.6831	21.1376	25.7356	25.2855	24.5727	27.2036	25.1172	21.3722	21.7662	23.5497	25.5128	25.5124	25.0779
DDOST	Dolichyl-diphosphooligosaccharide--protein glycosyltransferase 48 kDa subunit	P39656	P39656	50.8	0	15	15	15		38.2	38.2	38.2	675	28.5869	29.4168	28.6749	30.1901	29.2056	30.5313	28.9519	29.0243	28.8961	29.7632	28.863	28.0374	28.5157	29.747	28.9858	29.2588	29.7734	29.791	29.144	30.0092	28.4048	28.4179	29.1949	29.3087	29.7314	30.2744	29.1972	29.5398	29.5527	30.1205	28.2114	29.4018	29.6036	28.9454	28.889	29.6629
DDRGK1	DDRGK domain-containing protein 1	Q96HY6	Q96HY6	35.61	0	3	3	3		12.1	12.1	12.1	24	22.8224	25.176	21.0128	26.3655	24.4797	26.198	23.7314	24.0174	24.97	25.3051	24.7391	22.139	22.4952	25.294	27.2125	24.6935	27.2719	26.0027	20.7836	22.2827	21.0573	21.2287	21.4276	24.359	24.3246	25.4784	25.075	22.6041	24.0616	25.5128	21.1894	22.1805	21.7971	21.834	24.922	25.6323
DDT;DDTL	D-dopachrome decarboxylase;D-dopachrome decarboxylase-like protein	P30046;A6NHG4	P30046;A6NHG4	12.712	0	11	11	11		63.6	63.6	63.6	416	29.4022	27.968	29.3313	28.3376	29.1303	28.3755	28.5999	28.6075	29.289	29.0216	28.8254	28.2276	29.0377	28.2276	28.6939	28.9896	28.7549	27.169	29.3304	29.5856	29.4218	28.3295	29.8522	29.0866	28.9131	29.1914	28.5106	28.5969	28.1651	28.7639	28.6011	28.6036	27.7176	29.1939	29.1215	29.1063
DDX1	ATP-dependent RNA helicase DDX1	Q92499	Q92499	82.431	0	38	38	38		50.8	50.8	50.8	1018	28.3782	29.1976	29.1341	29.6518	28.9637	29.8875	29.6607	29.0385	29.0972	29.1487	29.0752	26.7954	29.268	29.8466	28.7659	29.7921	29.231	29.0327	28.859	29.9602	28.9458	29.3827	28.9448	30.3704	29.6005	29.6006	29.1611	29.6147	29.6972	30.0971	28.5935	29.1164	28.1695	29.6916	29.3935	29.4433
DDX17	Probable ATP-dependent RNA helicase DDX17	Q92841	Q92841	80.272	0	41	29	29		54.7	43.1	43.1	1110	28.3775	29.6494	29.2113	29.9771	29.2664	30.225	29.3542	29.4533	28.9653	29.857	29.3416	26.9402	29.1778	29.906	29.062	30.182	28.9839	29.5325	28.7665	29.7377	28.5173	29.2409	28.8706	30.5233	29.4446	29.7078	29.0944	29.5945	29.1418	29.6818	28.9596	29.3459	29.103	29.7297	29.3503	29.5827
DDX18	ATP-dependent RNA helicase DDX18	Q9NVP1	Q9NVP1	75.406	0	16	16	16		29.4	29.4	29.4	96	21.7052	25.4394	24.4661	26.8061	22.0701	25.7631	25.1236	26.5153	20.7485	25.2694	22.0938	21.7053	22.364	26.3247	22.9525	24.4295	22.6224	26.5671	23.7273	23.7272	22.2045	24.2347	22.6123	26.5158	24.4992	26.1602	23.1901	22.374	25.424	26.5855	23.402	22.452	25.3243	23.1786	22.3323	24.6972
DDX19A;DDX19B	ATP-dependent RNA helicase DDX19A;ATP-dependent RNA helicase DDX19B	Q9NUU7;Q9UMR2;Q9UHL0	Q9NUU7;Q9UMR2	53.974	0	20	20	20		42.1	42.1	42.1	228	25.8593	26.8935	25.0746	27.8418	26.1156	27.8248	27.2042	25.6587	26.6162	26.5191	26.3138	22.7888	26.6288	27.3432	25.9831	26.2971	25.5078	26.9901	26.4454	27.786	24.2198	25.2852	26.2687	28.6079	27.4787	27.9557	26.2005	27.0743	27.9332	27.9435	25.8273	24.1048	21.3465	27.3768	25.6693	27.3556
DDX21	Nucleolar RNA helicase 2	Q9NR30	Q9NR30	87.343	0	32	32	30		39.8	39.8	37.9	217	20.9452	27.7035	20.8075	28.9973	21.6485	26.9444	25.1963	27.5376	24.9367	27.8737	25.0295	21.8203	22.7753	28.6658	25.705	28.957	22.536	29.236	25.3044	26.0892	24.3865	24.9267	25.8487	28.6279	24.9505	26.5558	24.1682	23.6374	27.2041	27.4268	21.6263	26.142	26.3544	22.963	24.1209	27.1184
DDX23	Probable ATP-dependent RNA helicase DDX23	Q9BUQ8	Q9BUQ8	95.581	0	18	18	18		22.9	22.9	22.9	111	20.6457	23.9331	21.0349	26.6154	24.6509	23.3002	24.7066	27.1622	24.3508	25.0064	24.4235	24.0206	24.9634	26.8964	24.4843	25.3153	24.4292	26.1603	24.6784	25.9783	23.6802	24.9927	25.0041	26.5643	25.1181	25.9384	24.5773	25.2485	25.0333	26.3263	21.3199	24.5268	21.6743	25.5296	25.0768	25.7592
DDX24	ATP-dependent RNA helicase DDX24	Q9GZR7	Q9GZR7	96.331	0	25	25	25		29.7	29.7	29.7	70	24.0397	22.9208	21.7388	24.4218	19.3656	22.5167	22.1306	23.19	22.2921	24.2631	22.6425	20.8588	22.1376	25.6933	22.945	24.8037	22.0685	23.6539	21.5982	22.46	22.0085	22.0798	21.2929	23.7173	21.1992	21.8649	21.9631	23.4775	22.7859	24.5289	20.5648	21.2516	22.8024	21.7266	21.818	23.05
DDX27	Probable ATP-dependent RNA helicase DDX27	Q96GQ7	Q96GQ7	89.834	0	11	11	11		15.1	15.1	15.1	34	21.7461	23.4214	21.4723	25.2315	23.4161	21.6075	22.565	24.7339	21.482	23.6482	21.1856	21.8662	21.3623	24.7765	21.0847	23.8099	22.5824	22.8564	22.553	22.6832	21.0958	22.4302	21.1556	27.1158	21.8387	22.2616	21.4051	21.0088	19.9943	23.1025	20.6745	22.3845	22.7938	20.4309	21.1516	23.2855
DDX39A	ATP-dependent RNA helicase DDX39A	O00148	O00148	49.129	0	25	7	7		48.7	17.3	17.3	72	22.7157	25.8873	21.3644	27.4518	21.9155	26.1896	24.761	26.682	24.6855	25.9111	21.6591	23.3072	23.3221	26.3647	25.3301	26.3902	24.2716	21.9972	21.7618	23.968	20.945	20.7169	21.5476	28.3272	24.2463	25.7917	21.7802	23.1939	26.2249	26.9908	21.5429	23.9829	25.6682	24.8616	24.9863	25.2233
DDX39B	Spliceosome RNA helicase DDX39B	Q13838	Q13838	48.991	0	30	30	12		60.5	60.5	29.4	1319	30.0099	30.8833	30.3338	30.7693	30.0345	31.0251	30.5258	30.8714	30.3943	30.4691	30.626	28.9604	30.4212	30.9062	30.1138	30.969	30.1622	30.6553	29.9362	30.7458	30.158	30.4686	30.0491	31.6316	30.0462	30.7283	30.3433	30.6521	30.9777	31.1483	30.1753	30.3927	30.2225	30.7227	30.4691	30.629
DDX3X	ATP-dependent RNA helicase DDX3X	O00571	O00571	73.243	0	34	33	8		47.3	47.3	11.3	773	27.3588	29.0954	28.4892	29.538	28.6001	29.6446	28.6271	29.4888	28.3723	29.0798	28.8648	27.405	28.3827	29.2563	28.8653	29.9792	28.5226	28.9647	28.338	29.1358	27.8359	28.6379	27.0548	30.11	28.8161	28.7211	28.5168	29.1466	29.7967	29.4227	28.3367	29.2128	29.1728	28.6588	28.663	29.3546
DDX42	ATP-dependent RNA helicase DDX42	Q86XP3	Q86XP3	102.97	0	18	18	18		23.7	23.7	23.7	63	22.542	25.4765	24.2313	26.6484	23.0328	24.7832	25.3723	24.7045	25.4684	25.2612	25.046	21.6738	24.818	26.941	24.9043	25.5871	22.278	25.6472	23.6003	26.6335	21.1553	23.6934	24.0895	28.0866	24.3095	25.3577	24.8301	25.854	25.5633	26.4589	24.8334	24.5284	22.1175	22.2023	25.4505	25.4441
DDX46	Probable ATP-dependent RNA helicase DDX46	Q7L014	Q7L014	117.36	0	27	26	26		28.4	27.7	27.7	130	23.6352	26.4291	24.9551	27.1279	23.2153	21.9653	26.0193	26.0199	25.0644	26.5638	25.5869	22.8074	25.8808	27.1615	25.1788	26.7376	22.2935	26.4016	24.1502	26.0282	22.6253	23.8888	23.432	28.6163	23.7469	25.5883	25.4055	24.145	26.8724	26.8292	22.9691	24.7414	21.8106	24.5778	25.9693	26.6323
DDX5	Probable ATP-dependent RNA helicase DDX5	P17844	P17844	69.147	0	45	45	33		58.3	58.3	46.4	1406	29.0062	30.6688	29.4553	30.5845	29.5678	30.2344	29.7923	29.9441	29.5846	30.2265	29.8121	27.7676	29.464	30.7197	29.7115	30.7978	29.6559	30.3949	29.3391	30.4928	29.2517	29.4286	29.2732	31.3737	29.6473	30.0581	29.7302	30.1092	30.7024	30.5436	29.3562	30.1477	28.7127	29.8817	29.5382	30.1536
DDX58	Probable ATP-dependent RNA helicase DDX58	O95786	O95786	106.6	0	25	25	25		26.6	26.6	26.6	130	22.2166	23.3185	25.7442	25.8383	22.0101	22.6135	25.7588	24.4576	24.4517	24.3055	25.013	21.0938	25.2449	27.7032	24.5322	26.0828	22.5191	26.7336	23.4246	24.9722	24.6545	23.2931	25.89	25.1057	24.2943	24.4844	24.368	25.8669	25.1001	26.4713	22.9335	22.2503	24.6805	24.8646	25.1924	24.9717
DDX6	Probable ATP-dependent RNA helicase DDX6	P26196	P26196	54.416	0	20	20	20		50.3	50.3	50.3	473	26.6683	28.5781	27.3603	28.6562	26.2438	28.3131	27.6896	28.0305	27.3036	28.3707	27.865	24.3062	27.4113	28.1623	27.4443	28.4307	27.4257	28.0176	27.2695	28.2922	26.4657	27.8148	27.6374	28.1551	27.3957	28.317	27.4822	27.8198	28.0052	28.7519	27.223	27.2364	26.4626	28.0359	27.482	28.0836
DDX60	Probable ATP-dependent RNA helicase DDX60	Q8IY21	Q8IY21	197.85	0	15	15	15		10.1	10.1	10.1	26	23.1442	23.3297	20.7369	22.8697	23.8345	23.8118	23.9441	23.2647	21.7815	23.3982	23.1999	20.7797	23.9297	24.3099	21.2275	25.2645	21.7644	24.5365	23.7338	23.2339	24.7295	24.9048	25.1108	24.0092	21.9946	23.2684	23.7547	23.7537	23.5894	24.7505	23.58	22.4839	21.7557	23.946	21.7961	24.6461
DECR1	2,4-dienoyl-CoA reductase, mitochondrial	Q16698	Q16698	36.067	0	17	17	17		49.3	49.3	49.3	819	29.3451	29.6179	29.372	29.0117	29.7772	30.239	30.1639	29.1547	29.983	30.6236	29.7259	27.9957	29.5909	29.8203	29.8171	29.5548	29.2064	29.5527	29.4535	29.6044	29.1902	29.2373	29.1719	29.2272	29.4065	30.0885	29.7038	29.4196	30.0376	29.8264	29.0378	29.3682	28.9023	29.65	29.5164	29.9555
DEF6	Differentially expressed in FDCP 6 homolog	Q9H4E7;Q6TDU7	Q9H4E7	73.91	0	9	9	9		12.4	12.4	12.4	42	23.1095	23.6455	22.4915	24.426	22.6971	24.6369	20.4842	26.7566	23.3615	23.8081	22.4369	21.5488	21.593	23.7933	25.1533	23.1798	21.4286	22.246	23.0001	23.4129	21.249	21.4354	23.0976	21.5045	24.0532	25.5941	23.6384	24.0166	24.0793	25.6673	22.3541	23.4825	24.7253	22.619	21.9503	25.1157
DEFA3	Neutrophil defensin 3;HP 3-56;Neutrophil defensin 2	P59666	P59666	10.245	0	6	6	2		28.7	28.7	8.5	688	34.6996	32.2127	34.7425	32.1706	33.1956	33.2158	33.095	34.6526	35.5085	32.2819	32.0256	32.6847	33.6874	32.4942	35.2396	35.5169	34.2418	33.1011	35.4876	33.8617	34.049	34.2023	34.5873	31.6038	33.3731	33.701	33.4116	33.223	32.3825	33.0334	32.9755	35.2631	37.1598	33.9945	32.5821	34.1825
DEGS1	Sphingolipid delta(4)-desaturase DES1	O15121	O15121	37.866	0.00025183	3	3	3		13.3	13.3	13.3	7	23.1353	22.3805	21.8441	23.4968	21.1023	24.8076	21.3775	22.437	21.5328	22.1816	20.3926	21.2651	20.634	24.2426	21.1537	22.7375	23.159	21.7575	23.5085	23.5857	23.4065	23.0634	24.0873	24.0755	23.5181	24.0363	20.6735	21.5486	23.9862	24.2435	22.2598	20.7906	25.3275	22.8771	20.5718	21.6983
DEK	Protein DEK	P35659	P35659	42.674	0	19	19	19		33.1	33.1	33.1	206	24.3524	27.7566	25.4212	28.328	24.0889	26.2801	27.3285	27.0492	25.077	27.9259	25.8733	25.1203	26.0385	28.1808	26.4615	26.8955	26.262	26.7992	25.1507	27.1159	22.2496	21.9662	21.1371	28.7428	26.2571	25.5075	24.044	26.4936	25.4535	27.1427	22.8097	23.9631	26.66	25.6344	25.7742	26.9309
DENND3	DENN domain-containing protein 3	A2RUS2	A2RUS2	135.89	0.00022852	3	3	3		2.4	2.4	2.4	4	22.406	22.7234	20.8359	22.4916	21.1696	21.8818	22.3008	22.4416	22.3173	22.1572	21.6595	21.0956	20.337	21.9074	22.3446	21.0389	22.0806	22.5412	21.3479	21.8848	21.3016	21.9087	22.2404	21.8214	20.7953	21.958	22.0467	21.4219	22.7206	21.1443	21.6419	20.5633	22.7681	21.7745	22.2752	22.823
DERA	Deoxyribose-phosphate aldolase	Q9Y315	Q9Y315	35.23	0	10	10	10		38.7	38.7	38.7	166	25.3771	26.0454	23.8503	25.7215	26.0543	25.595	24.6607	26.22	25.3586	25.3427	26.1545	25.4303	26.0912	25.7684	24.3492	22.4511	26.1159	25.2207	26.6005	26.3594	26.6747	26.5699	26.6661	26.6547	26.0552	26.7029	21.9512	26.1257	25.4743	25.6993	26.0176	25.3958	24.1626	26.1857	26.0938	26.8899
DERL1	Derlin-1	Q9BUN8	Q9BUN8	28.8	0	2	2	2		7.6	7.6	7.6	33	21.7809	25.5863	24.1532	26.3373	24.2607	22.5938	24.3495	22.7231	24.435	26.1562	24.1212	22.8604	21.5038	25.7243	24.3588	25.5329	25.662	25.6285	23.2379	24.4116	22.2014	19.8864	21.8754	21.6915	25.3255	26.1454	22.8698	25.3622	22.9059	26.2277	21.4151	24.6234	21.0549	20.8093	22.6129	25.6659
DES	Desmin	P17661	P17661	53.535	0	65	58	58		88.3	84	84	1530	30.7082	29.8348	28.9569	26.1426	30.0189	26.4554	31.2196	21.1757	28.798	28.9838	32.1455	31.4693	30.0206	23.4209	33.4756	28.6864	34.0973	28.2225	30.2238	30.0156	31.4795	35.2553	28.7767	26.138	33.6966	29.4729	31.8387	29.3499	29.8874	30.0552	32.1466	29.6972	22.1088	29.9975	31.8327	30.1422
DFNA5	Non-syndromic hearing impairment protein 5	O60443	O60443	54.554	0	11	11	11		24.2	24.2	24.2	33	22.3054	21.9282	22.4217	24.842	22.6659	20.7955	20.3341	21.6996	22.7657	20.5032	21.3637	22.1657	22.8213	21.9436	22.328	22.7366	23.1081	22.0511	22.8726	23.5747	22.6427	23.4471	23.0648	24.574	22.8393	24.5578	19.7189	23.9849	22.3925	23.5667	22.2113	24.545	24.4623	22.8687	22.8377	25.857
DGKA	Diacylglycerol kinase alpha	P23743	P23743	82.629	0	9	9	9		14.4	14.4	14.4	19	21.7119	22.0547	20.3979	25.4296	22.4352	22.7358	20.4387	23.7125	21.045	24.1346	20.4098	21.0983	20.9458	23.8406	21.779	21.8504	21.118	21.4885	21.6367	23.8325	23.6944	21.572	24.1082	22.9403	24.1698	24.6374	21.9147	22.5585	22.0252	25.2562	19.8886	21.8185	21.8309	22.6251	21.6671	25.0496
DHCR24	Delta(24)-sterol reductase	Q15392	Q15392	60.101	0	7	7	7		13	13	13	21	22.8113	25.0508	23.2929	23.9562	19.5675	21.9819	24.1434	24.5631	23.9688	23.4664	23.1968	22.5079	23.3444	23.4311	22.6548	25.3596	23.0737	23.2501	21.2543	20.8151	20.7052	21.6332	21.4217	22.9799	22.5034	23.7181	21.6024	21.3562	24.3521	22.2657	22.3611	22.9429	23.0618	23.221	22.3034	23.1927
DHCR7	7-dehydrocholesterol reductase	Q9UBM7	Q9UBM7	54.489	0	8	8	8		18.3	18.3	18.3	76	23.918	22.1947	25.4015	25.8269	24.5748	24.9483	26.0591	26.5726	25.2724	26.068	24.4654	21.54	25.4491	24.0797	22.538	24.547	24.0177	23.0284	24.4401	19.5386	22.0542	23.966	25.8605	24.5895	24.6464	22.4532	21.8658	21.2201	25.9433	24.4479	21.3938	20.7433	25.2835	25.5267	24.9397	24.9981
DHRS1	Dehydrogenase/reductase SDR family member 1	Q96LJ7	Q96LJ7	33.909	0	9	9	9		39	39	39	31	24.8282	22.7177	21.8308	24.0667	23.7436	23.3578	25.0937	23.5025	22.563	25.1151	25.028	20.8541	24.3126	21.8993	22.1465	23.1636	24.0521	22.9362	20.6743	25.0266	22.3155	23.5997	21.683	23.8192	23.3488	24.8455	25.2089	21.4406	24.5168	24.6318	23.0327	24.0222	22.1414	25.4157	20.582	24.0636
DHRS4	Dehydrogenase/reductase SDR family member 4	Q9BTZ2;Q6PKH6;P0CG22	Q9BTZ2	29.537	0	13	13	13		28.4	28.4	28.4	178	25.7529	24.2029	26.6487	26.2504	25.9993	26.6099	26.9048	26.556	25.0326	25.1307	26.0827	23.9386	26.0933	25.818	25.8907	23.1618	25.2486	26.5741	25.4695	27.334	25.5407	23.8199	25.9515	26.2438	24.7565	26.968	26.0289	24.6938	27.0509	26.7331	25.4242	26.3462	25.7926	25.7424	25.628	26.2817
DHRS7	Dehydrogenase/reductase SDR family member 7	Q9Y394	Q9Y394	38.298	0	12	12	12		32.4	32.4	32.4	323	27.6923	27.5353	27.3223	27.5379	27.0929	27.9234	27.6765	28.5124	27.6236	27.7288	26.5249	26.5818	27.4962	27.9436	27.6344	28.0764	27.3433	28.0038	27.3718	27.4964	27.5291	27.4676	26.8437	24.2753	27.8973	27.8431	27.1586	25.5541	27.8244	28.1566	26.7274	27.1833	28.6719	27.631	28.0455	28.0768
DHRS7B	Dehydrogenase/reductase SDR family member 7B	Q6IAN0	Q6IAN0	35.119	0	8	8	8		28.9	28.9	28.9	68	23.5285	25.1178	24.3644	24.9297	24.0714	24.7888	24.7661	24.0363	25.1555	25.3506	24.9301	20.793	24.8449	25.6778	23.9269	22.9585	22.5609	24.5269	25.0959	26.2725	24.4137	24.4376	24.7974	24.1254	25.2433	25.5536	22.4114	22.4854	25.7356	25.2561	24.1379	23.2946	22.0783	24.4242	24.7696	26.1599
DHX15	Pre-mRNA-splicing factor ATP-dependent RNA helicase DHX15	O43143	O43143	90.932	0	33	33	32		39.1	39.1	38	829	25.7489	29.1707	27.5436	28.629	28.1657	29.1862	27.9272	29.2616	27.9574	28.7647	28.4498	23.5306	27.8041	28.8684	28.0326	29.5979	26.5178	28.6628	27.5156	28.8802	27.5554	28.1609	27.8149	30.299	28.2305	28.7203	27.6438	28.3709	28.971	28.949	26.6707	28.4001	28.5292	28.772	28.2649	28.6278
DHX30	Putative ATP-dependent RNA helicase DHX30	Q7L2E3	Q7L2E3	133.94	0	14	14	14		15.2	15.2	15.2	20	23.0958	25.3553	21.2992	25.0401	22.3352	23.7505	24.566	24.2106	24.0088	24.5309	24.5617	23.2547	22.6869	24.9692	23.8092	24.3622	21.6968	24.9806	22.345	23.7105	19.7697	22.4336	23.0512	27.4326	21.6726	24.3586	24.2332	25.4776	25.6664	22.0959	21.0859	22.5688	22.487	21.5275	24.4783	24.6699
DHX36	ATP-dependent RNA helicase DHX36	Q9H2U1	Q9H2U1	114.76	0	13	13	12		16.2	16.2	15.2	23	23.4874	21.5417	22.2709	24.9747	23.2332	25.3447	22.3736	22.0977	21.6611	23.8298	21.953	21.1821	21.3481	25.2633	23.2449	23.06	21.2978	22.6022	22.9678	21.7233	22.1686	21.5357	21.3122	26.9378	22.4854	23.5605	22.1873	21.9667	23.3671	24.1377	21.6574	21.3386	22.2366	21.3938	21.498	23.2684
DHX38	Pre-mRNA-splicing factor ATP-dependent RNA helicase PRP16	Q92620	Q92620	140.5	0.0004417	5	5	4		3.6	3.6	2.9	12	23.6074	23.3295	21.0034	23.188	23.5902	21.659	23.0852	23.4533	20.4661	22.8944	22.7654	20.991	20.4166	22.2892	22.8334	25.4031	21.3987	23.4108	23.7975	24.5157	22.2561	25.549	22.4747	26.2415	22.2191	23.7909	21.6456	22.3508	21.3621	25.116	21.357	23.1861	21.9262	26.3665	23.4194	20.8421
DHX9	ATP-dependent RNA helicase A	Q08211	Q08211	140.96	0	59	59	59		45.7	45.7	45.7	2126	29.802	30.9114	30.1366	31.0711	30.2305	30.7492	30.4458	30.7926	30.1312	30.5733	30.2958	28.6981	30.2527	31.0625	30.2326	31.0833	29.9607	30.6865	30.1666	31.1084	30.014	30.3131	30.3182	31.8558	30.0809	30.5014	30.1387	30.4758	30.9673	31.015	29.9567	30.2835	30.2923	30.6525	30.344	30.4996
DIABLO	Diablo homolog, mitochondrial	Q9NR28	Q9NR28	27.131	0	7	7	7		25.5	25.5	25.5	215	25.822	26.8214	27.2184	26.8792	26.8708	27.3812	26.9242	21.6055	26.2479	27.0464	26.3297	24.5822	26.4018	27.4933	26.7273	25.7607	26.7808	27.5232	26.2469	27.6302	26.5685	26.6634	27.0758	27.5182	26.6752	27.2871	26.5722	26.8757	26.8822	27.2271	26.4251	26.1803	24.7632	26.9285	26.5363	27.2972
DIAPH1	Protein diaphanous homolog 1	O60610	O60610	141.35	0	40	40	40		30	30	30	635	26.6998	27.8473	27.0717	28.2573	27.6483	28.3456	27.7822	27.39	27.8851	27.6917	27.8153	25.0493	27.6301	28.4505	26.6269	27.5007	26.7656	27.7394	27.3578	28.0576	26.7509	26.4262	28.0225	27.5355	27.8131	28.3207	27.845	27.3286	28.7246	27.6642	26.8744	27.3558	28.2366	28.3297	27.9304	28.5642
DIAPH2	Protein diaphanous homolog 2	O60879	O60879	125.57	0	19	19	19		19	19	19	59	25.5836	21.9012	22.2207	25.9641	24.6045	20.9125	27.1145	26.2346	26.4345	25.4618	26.7427	22.5445	27.0627	20.5749	26.5583	26.6129	26.1478	22.1342	24.2991	29.0042	28.8888	29.8046	24.0576	26.3841	29.7552	27.6024	26.8569	26.2462	28.5105	25.9017	21.9825	26.0863	26.5931	28.1592	27.6491	26.4934
DIP2B	Disco-interacting protein 2 homolog B	Q9P265;Q14689;Q9Y2E4	Q9P265	171.49	0	17	17	17		11.6	11.6	11.6	38	22.8422	24.4642	24.8506	26.5127	23.0502	23.3285	23.4897	23.7847	22.6468	24.1602	23.5699	22.9227	24.7795	24.2122	24.2066	22.3014	22.3968	22.7572	23.7912	24.976	22.1981	23.6293	24.2733	25.0334	22.8723	25.0964	21.0159	23.1813	23.9085	23.8884	24.1135	23.2722	22.6704	23.1615	23.9735	24.0402
DIS3	Exosome complex exonuclease RRP44	Q9Y2L1	Q9Y2L1	109	0	17	17	17		21.7	21.7	21.7	69	22.6551	24.6639	20.16	25.8277	21.4361	25.1761	22.5964	22.7067	22.0222	24.3629	21.5999	24.2676	22.0405	25.0522	22.527	25.099	22.2846	23.4246	22.7235	23.5168	21.2276	22.5509	22.1856	26.5495	19.9794	24.3834	22.7566	23.7117	23.5663	25.6302	23.5586	21.8944	22.2045	22.6768	22.0732	22.8751
DKC1	H/ACA ribonucleoprotein complex subunit 4	O60832	O60832	57.673	0	20	20	20		41.8	41.8	41.8	309	23.2426	27.7285	26.4502	28.2182	26.5972	27.6368	26.1092	28.6348	26.2412	27.5686	27.4223	20.7749	25.8568	27.7256	25.085	27.9646	25.3718	27.5324	26.4563	28.1963	22.0981	25.3721	26.1145	29.3676	26.233	27.6568	24.7513	26.8382	26.0271	27.8726	25.5768	26.0966	27.2154	23.8595	26.5736	27.3261
DKK2	Dickkopf-related protein 2	Q9UBU2;O94907	Q9UBU2	28.447	0	6	6	6		28.2	28.2	28.2	53	24.744	21.9125	27.6196	24.8697	21.396	23.0888	24.1584	20.7648	26.3895	22.5455	24.0217	21.6147	26.4517	21.9599	26.2226	23.2046	21.1525	23.5765	26.1499	24.1	26.3685	23.5399	24.2721	22.1771	21.582	23.5162	23.4234	24.6423	21.9822	22.0514	28.3001	24.0303	23.8909	23.9293	25.8949	24.3996
DLAT	Dihydrolipoyllysine-residue acetyltransferase component of pyruvate dehydrogenase complex, mitochondrial	P10515	P10515	68.996	0	18	18	18		34	34	34	555	27.8553	28.6494	28.2088	28.1121	28.0228	28.5238	28.839	28.127	28.1757	28.5766	28.1789	27.506	28.2944	28.2416	28.1778	28.1705	27.8461	27.8499	27.6743	28.3422	28.1763	27.8716	28.1872	28.8841	28.3483	28.4769	28.1118	27.7344	28.8127	29.0494	28.0686	27.9215	27.4609	28.465	28.4322	28.5046
DLD	Dihydrolipoyl dehydrogenase, mitochondrial	P09622	P09622	54.177	0	10	10	10		24.6	24.6	24.6	84	24.061	24.8252	22.3299	26.3732	24.511	24.8846	20.0005	25.3799	24.1796	22.9831	22.1683	26.5534	22.4551	19.9352	22.8496	24.3539	22.7388	21.1767	24.2804	23.5199	20.8318	23.0268	24.3109	26.6312	23.5086	24.1837	23.9115	23.615	22.1742	24.3178	23.4326	24.8127	26.0597	20.3337	24.5769	24.3913
DLG1	Disks large homolog 1	Q12959;P78352;Q15700	Q12959	100.45	0	10	10	10		13.7	13.7	13.7	38	23.6536	22.9968	23.7778	24.8375	22.3282	23.9006	23.1959	21.5296	21.9546	23.3906	22.2519	21.39	22.8533	24.1195	21.531	21.8332	21.5874	22.8708	21.7466	24.4273	21.7818	22.5335	21.6348	24.3064	23.3705	23.2753	22.2623	24.0067	20.9762	22.2091	21.8741	21.916	22.269	23.1118	23.8114	23.4536
DLST	Dihydrolipoyllysine-residue succinyltransferase component of 2-oxoglutarate dehydrogenase complex, mitochondrial	P36957	P36957	48.755	0	16	16	16		34.2	34.2	34.2	571	28.8113	28.6376	29.0858	28.3958	28.9317	28.7023	28.7992	28.01	28.9566	29.5466	28.5278	28.2014	29.0642	27.9149	28.643	29.0171	28.3279	27.806	28.9563	29.1517	28.591	28.6947	28.7958	28.4865	28.065	28.7994	27.2261	28.4922	27.556	28.3173	28.7497	28.5236	28.2932	29.1054	29.1246	28.358
DMBT1	Deleted in malignant brain tumors 1 protein	Q9UGM3	Q9UGM3	260.73	0	6	6	6		16.7	16.7	16.7	59	21.266	25.3396	20.9758	23.4739	21.3366	26.3758	24.3282	22.9607	22.0794	21.6703	22.2132	21.1075	26.6697	23.3973	26.0615	25.7292	26.4468	25.9638	21.1981	21.4067	22.295	22.4207	20.921	21.5274	25.4064	25.9178	25.2319	25.2771	27.4986	21.6976	25.0431	26.1997	23.5094	21.443	22.2342	27.3161
DMD	Dystrophin	P11532	P11532	426.74	0	21	17	17		6.3	5.5	5.5	29	21.8411	22.6036	21.3425	22.6908	23.6006	22.5055	22.0365	21.8189	21.0504	22.1088	25.141	23.3344	21.6817	22.0249	20.3549	21.5531	24.4212	21.8715	25.0269	24.8099	23.4543	27.9347	21.1463	23.2283	25.7169	24.0218	23.7601	21.9452	22.5861	20.7476	22.3599	21.798	22.4751	23.5876	21.6814	22.1144
DNAAF5	Dynein assembly factor 5, axonemal	Q86Y56	Q86Y56	93.52	0	13	13	13		15.7	15.7	15.7	22	21.9901	22.5106	21.887	22.4348	21.3609	22.4902	21.0244	21.986	22.3601	21.4889	22.642	21.4374	21.564	22.1132	22.1462	21.6618	21.4746	23.2674	22.0991	22.9098	21.8933	21.2982	22.218	22.823	22.2305	22.5685	20.156	21.4124	23.0349	25.2261	22.7424	21.8888	21.8284	22.253	20.9708	22.4513
DNAJA1	DnaJ homolog subfamily A member 1	P31689	P31689	44.868	0	19	19	19		54.7	54.7	54.7	343	25.513	27.8588	26.4158	28.1046	26.8737	28.0782	27.29	27.6976	26.9237	27.3252	27.0891	24.6452	27.2899	28.24	27.4412	28.5574	26.2446	27.5521	26.1749	27.1862	26.8185	26.8071	26.8244	28.05	27.4282	27.4665	26.5657	27.1423	27.399	27.8679	25.7129	27.0765	27.4303	27.4178	27.2278	27.6482
DNAJA2	DnaJ homolog subfamily A member 2	O60884	O60884	45.745	0	14	14	14		30.1	30.1	30.1	160	25.0645	26.3092	25.8229	27.4367	24.813	27.1139	26.279	25.8171	25.6127	26.2845	26.0458	24.571	25.6424	26.4394	22.702	26.5836	24.9118	25.6349	25.2562	26.7208	26.3463	26.146	23.841	27.879	26.0075	26.3721	25.6565	25.9245	26.2628	26.4754	25.2548	26.2571	26.4062	26.1924	26.2164	26.4687
DNAJB1	DnaJ homolog subfamily B member 1	P25685	P25685	38.044	0	19	19	18		41.5	41.5	41.5	177	23.9063	25.531	26.0366	28.1554	22.7094	24.729	26.2211	26.3184	25.7165	27.1135	26.0885	21.8669	26.1829	26.3597	25.0833	28.5301	23.944	27.5028	23.3556	25.6632	23.055	20.2586	22.0465	26.6878	25.085	23.8752	25.7363	25.866	22.2428	26.0961	25.1309	25.3653	25.5193	24.0595	26.356	27.111
DNAJB11	DnaJ homolog subfamily B member 11	Q9UBS4	Q9UBS4	40.513	0	12	12	12		36.3	36.3	36.3	247	26.5829	27.4796	26.5513	28.7666	26.6466	29.0204	26.2826	27.6162	27.5233	28.6192	27.1836	21.1443	27.2088	28.6074	27.1936	28.0136	27.2801	26.2594	27.2605	27.9442	26.1605	25.7464	25.8449	27.5032	27.1475	28.8937	26.8055	27.7999	27.4082	28.7083	25.5136	27.7383	23.4589	27.0541	27.0225	28.0129
DNAJB4	DnaJ homolog subfamily B member 4	Q9UDY4	Q9UDY4	37.806	0	6	5	5		22.8	19.3	19.3	12	22.3416	22.6791	22.4114	23.9946	23.7225	22.1972	23.147	22.5766	22.9495	20.9174	23.4615	21.5168	21.5954	21.2717	24.0113	22.2575	24.371	22.3671	23.8301	21.7116	23.9608	24.62	22.9652	22.1628	23.3225	21.4537	23.087	21.6563	24.1955	21.0682	23.8986	22.1269	23.1691	20.3623	23.6042	23.826
DNAJB6	DnaJ homolog subfamily B member 6	O75190	O75190	36.087	0.00043678	3	3	3		8.3	8.3	8.3	15	22.3416	24.9516	22.0127	24.3529	22.8554	21.6117	23.4946	22.3075	23.4479	24.0244	21.3918	19.5219	21.8297	21.8539	22.069	24.6953	23.151	22.641	20.7636	21.7549	20.4873	24.3791	21.7522	21.7132	22.2183	21.5556	21.5193	22.3119	20.7016	22.6319	23.0292	23.152	23.4934	21.7741	23.1024	24.5591
DNAJC1	DnaJ homolog subfamily C member 1	Q96KC8	Q96KC8	63.882	0.00064516	6	6	6		9.6	9.6	9.6	6	22.8092	22.19	22.5652	26.118	21.2355	21.8487	22.0997	20.4643	21.9042	24.843	24.217	20.2188	21.1977	21.5276	21.6537	21.6772	20.6732	20.594	25.1699	26.0247	26.5898	27.4289	26.8913	20.7733	22.1969	24.3819	20.7438	25.0953	21.605	24.8079	22.1916	21.4148	22.7578	22.278	21.2829	22.8939
DNAJC10	DnaJ homolog subfamily C member 10	Q8IXB1	Q8IXB1	91.079	0	17	17	17		21.6	21.6	21.6	144	22.6925	26.2723	22.846	26.6462	23.8668	26.0723	23.7783	26.6369	23.3931	25.5593	25.003	21.1772	24.6648	26.4105	24.179	24.51	23.0631	26.6684	24.9175	26.0899	23.5992	23.026	24.2197	27.4933	25.2532	26.1295	24.2848	24.6625	25.9438	25.7234	21.3918	24.1777	23.5525	25.0776	25.1438	26.3138
DNAJC11	DnaJ homolog subfamily C member 11	Q9NVH1	Q9NVH1	63.277	0	8	8	8		16.8	16.8	16.8	46	21.4276	23.8835	24.0714	24.125	22.959	24.866	24.3301	24.2896	23.5602	24.6501	24.1397	20.5551	24.3399	24.027	23.7627	23.9271	21.1336	24.1341	21.6686	23.5937	21.943	23.8741	23.9439	25.0587	24.045	23.1056	20.9572	23.2818	23.5613	21.156	22.366	24.0099	23.529	23.1494	24.1241	24.3662
DNAJC13	DnaJ homolog subfamily C member 13	O75165	O75165	254.41	0	57	57	57		27.7	27.7	27.7	241	22.6847	23.9488	22.1604	27.6572	23.5991	26.4312	24.8063	27.4832	25.5534	24.6211	23.6508	23.8283	24.6486	26.4096	23.5814	24.5341	19.9361	25.1169	26.278	26.5881	24.4196	25.1905	25.7013	26.6024	24.431	27.1353	25.0623	26.7652	26.6313	26.7935	22.5795	25.8162	29.5977	24.0578	24.5044	26.5524
DNAJC19	Mitochondrial import inner membrane translocase subunit TIM14	Q96DA6	Q96DA6	12.498	0.0002317	4	4	4		32.8	32.8	32.8	10	22.0462	22.4079	21.4685	23.2893	21.2246	22.8725	21.0488	22.8243	22.6128	21.9037	22.1451	22.1934	21.1882	23.057	21.9016	21.5842	22.3873	23.1542	22.1582	21.7202	23.134	21.6503	22.8428	24.1789	21.8889	21.7193	20.5965	21.0038	22.5336	22.436	21.5439	23.6986	23.2184	21.5005	21.6716	23.2032
DNAJC3	DnaJ homolog subfamily C member 3	Q13217	Q13217	57.579	0	21	21	21		41.9	41.9	41.9	217	23.185	29.1886	23.6447	27.1498	25.1409	27.2134	25.7629	26.6442	26.0069	27.5412	26.1616	21.9311	24.7654	27.0955	26.0785	26.0837	25.6833	26.9596	26.1955	27.9403	22.2443	25.6136	22.6344	25.4043	26.8741	27.4064	24.6578	25.9075	27.3717	27.7214	22.5118	25.8146	22.3054	25.3825	25.4519	27.1077
DNAJC7	DnaJ homolog subfamily C member 7	Q99615	Q99615	56.44	0	15	15	15		30.2	30.2	30.2	59	23.1214	24.6517	21.5769	26.2083	22.3382	24.6812	22.7265	24.3141	22.4373	25.8002	22.707	20.9172	22.5047	25.7108	22.1117	20.2306	23.3421	23.7581	23.0782	24.1266	23.5739	22.8721	22.8737	25.6118	24.6258	24.4213	22.4725	22.8723	24.2417	24.8152	22.2702	23.8089	21.4429	24.2695	21.8442	24.2133
DNAJC8	DnaJ homolog subfamily C member 8	O75937	O75937	29.841	0.00023277	3	3	3		12.6	12.6	12.6	18	21.2905	23.2723	22.1955	23.8976	23.2254	23.4757	23.0124	22.4934	20.5489	22.5989	23.6982	23.1525	20.3917	22.0609	22.6999	23.5505	22.8437	22.6059	23.3138	23.3199	22.3446	22.8729	22.2717	23.4941	21.5455	23.5065	23.2726	23.2679	22.3874	22.8807	22.0822	22.3355	23.106	21.9131	21.1875	23.7288
DNASE1L3	Deoxyribonuclease gamma	Q13609	Q13609	35.503	0	19	19	19		54.4	54.4	54.4	142	25.0118	23.1117	28.133	24.9308	26.5769	21.4351	24.4003	21.5533	25.0394	23.0136	24.3819	21.5073	24.4174	23.2076	26.489	21.838	27.8416	22.0022	30.624	27.8571	29.4361	21.933	22.0337	23.6739	26.019	31.3831	22.4352	27.6619	19.5608	19.5101	31.3178	28.8839	22.8158	20.6019	23.1594	23.3362
DNM1L	Dynamin-1-like protein	O00429	O00429	81.876	0	28	28	28		42.7	42.7	42.7	276	22.8528	27.6608	26.8707	28.1123	26.0682	26.8744	26.8379	28.4031	26.9229	27.1034	26.3254	25.2539	26.92	27.6705	26.5014	25.3672	26.5873	26.6659	26.7964	26.7677	26.2432	26.1369	24.4685	27.888	26.6648	27.3821	25.8113	26.8909	27.7044	26.7771	25.2207	24.9803	23.9729	26.3526	25.8316	27.2296
DNM2	Dynamin-2	P50570	P50570	98.063	0	42	42	26		47.5	47.5	35.5	1218	29.3224	29.4518	29.1412	29.8438	29.3572	30.005	29.5069	29.1062	29.2296	29.5062	29.4936	27.8295	29.4176	29.3455	29.1592	29.5397	28.8346	29.6522	29.3066	29.8118	29.1603	29.0729	29.4822	28.1638	29.2939	29.7575	29.4542	29.3662	29.6128	29.3699	28.9195	29.5715	29.3911	29.8385	29.3649	30.0825
DNMT1	DNA (cytosine-5)-methyltransferase 1	P26358	P26358	183.16	0	7	7	7		4.6	4.6	4.6	27	22.9236	24.3014	23.8224	27.459	22.3364	23.8788	22.8937	23.8595	21.5265	24.8769	23.7488	23.4927	22.6035	26.0637	22.3903	23.068	22.4671	24.2542	21.9846	21.8288	20.3493	21.8929	23.3412	24.4826	23.7586	23.0497	22.3933	21.2385	24.632	25.1969	23.4409	22.3588	21.6264	21.7105	24.4558	24.143
DNPEP	Aspartyl aminopeptidase	Q9ULA0	Q9ULA0	52.428	0	13	13	13		31.8	31.8	31.8	126	25.537	25.4845	26.3541	24.33	20.9924	27.2329	22.0246	21.0082	24.502	22.8985	23.8523	24.5328	29.0307	25.8999	22.9886	21.9364	23.4906	23.5009	24.8526	25.3878	26.0433	27.9051	27.0519	26.9762	25.4122	26.247	23.3896	24.0553	23.318	24.6553	23.3857	19.6159	25.3647	23.5565	25.5194	27.2929
DNPH1	2-deoxynucleoside 5-phosphate N-hydrolase 1	O43598	O43598	19.108	0	7	7	7		39.1	39.1	39.1	72	23.2526	25.9709	21.2165	25.7494	22.9414	26.6211	24.8781	27.4025	24.7586	27.5817	21.6881	20.0873	21.1074	26.3989	22.1569	24.8053	25.2798	23.2468	22.1073	26.4687	25.219	25.9983	26.415	22.0143	26.2996	26.5456	22.483	25.6806	25.311	27.3679	22.483	25.6097	26.1387	25.9197	24.6867	26.6234
DOCK1	Dedicator of cytokinesis protein 1	Q14185	Q14185	215.34	0	8	8	8		4.8	4.8	4.8	14	22.0056	21.6569	23.2532	21.3628	23.8002	23.3354	20.3568	22.5429	22.8546	22.1385	22.5183	21.6116	22.5706	22.6031	20.8805	24.2926	20.7325	23.5767	22.8696	23.4527	23.1352	21.8422	20.9616	23.4472	21.2695	21.3847	23.5966	20.9244	23.9877	23.1225	20.8875	23.1881	22.4348	23.1462	23.855	20.2794
DOCK10	Dedicator of cytokinesis protein 10	Q96BY6	Q96BY6	249.53	0	13	10	10		7	5.8	5.8	15	22.6576	23.765	21.5463	23.9145	22.3933	23.2324	22.6019	21.7533	21.0679	23.6287	21.2652	22.1387	23.3388	23.806	22.1953	23.0286	24.3578	22.5943	25.1727	22.4183	22.6943	20.7728	22.5155	21.6204	24.8116	24.8623	23.0292	22.6365	22.4551	23.9894	21.4153	21.4674	22.7467	23.5691	23.3433	24.3616
DOCK11	Dedicator of cytokinesis protein 11	Q5JSL3	Q5JSL3	237.67	0.00026546	11	9	9		6.3	5.3	5.3	19	22.3288	22.2213	20.9626	21.6976	22.5261	22.5385	22.787	22.1393	23.5134	23.1559	19.9189	22.3538	20.9535	23.454	21.1825	23.0604	21.3942	22.5181	24.1703	20.9771	23.1739	23.001	21.6007	22.8418	22.8531	24.0692	22.0782	19.4597	23.7588	23.1854	20.876	21.8238	22.9808	23.7828	22.4754	21.2678
DOCK2	Dedicator of cytokinesis protein 2	Q92608	Q92608	211.95	0	57	57	56		32.3	32.3	31.9	300	23.8847	26.0824	25.2908	27.5341	21.7532	27.6974	26.4968	28.1289	26.3051	26.5721	25.3396	25.0317	26.1308	26.9282	26.7717	24.8928	24.8596	25.9811	27.0132	26.6353	24.0842	26.3057	26.5195	23.0979	27.1858	28.5363	25.7259	25.2836	27.0061	28.0928	21.3652	26.1376	29.0371	26.9556	26.1	28.0256
DOCK7	Dedicator of cytokinesis protein 7	Q96N67	Q96N67	242.56	0	11	9	8		5.7	4.5	4.2	14	22.79	22.5465	22.7087	23.6041	22.5385	23.5265	23.8224	23.173	22.8537	21.1895	21.7083	22.5563	23.1316	22.5147	23.5065	22.9197	21.8387	22.8493	22.5631	23.4486	22.3461	22.3926	22.6483	23.8435	22.4039	22.6608	23.2753	23.4252	22.8495	23.2973	20.7635	23.5868	20.8557	22.8337	22.9006	22.5988
DOCK8	Dedicator of cytokinesis protein 8	Q8NF50	Q8NF50	238.53	0	29	29	26		15.5	15.5	14.3	130	23.6227	22.5595	21.6566	26.3153	22.8902	25.2974	23.1479	24.5963	24.519	24.9037	24.7757	21.649	24.8945	25.6803	22.4985	22.4759	21.7288	24.2807	24.1768	25.347	21.6417	24.9211	24.3156	23.2309	24.1571	27.4676	23.841	25.6532	25.5919	27.152	22.2274	23.4822	27.6842	24.3713	24.5678	25.5033
DOCK9	Dedicator of cytokinesis protein 9	Q9BZ29	Q9BZ29	236.44	0	17	17	14		9.7	9.7	8.2	17	22.5955	24.3582	24.642	25.903	25.2153	21.9546	25.2174	23.771	24.819	26.0892	24.7469	25.0564	25.7256	24.7731	25.3379	25.2927	21.6241	22.3507	24.3402	24.2696	25.2012	24.6964	24.5305	25.4099	24.9141	24.8901	20.8789	22.5123	26.1156	25.2447	21.1872	24.426	22.7462	21.5242	25.7771	25.4459
DOK2	Docking protein 2	O60496	O60496	45.378	0.00045045	3	3	3		8.3	8.3	8.3	11	22.1623	21.0165	21.88	22.581	22.7847	21.1186	23.416	22.8819	23.5236	20.5474	22.7362	21.6636	23.2864	23.5517	23.0514	22.1757	22.2111	23.425	22.9456	22.7329	20.6067	22.4883	22.9452	21.7803	22.6823	23.1134	23.4618	21.8612	22.2054	22.1587	21.6905	23.4546	22.4457	22.9126	23.3123	24.2487
DPM1	Dolichol-phosphate mannosyltransferase subunit 1	O60762	O60762	29.634	0	10	10	10		39.6	39.6	39.6	59	23.8304	25.4529	24.5429	26.9	25.2516	26.5378	24.5641	25.2349	25.3654	25.328	24.5507	23.3294	25.4923	26.0677	22.6635	24.0386	21.6373	24.3749	20.4028	25.2953	23.9616	24.3359	25.6284	23.8241	24.9741	26.1351	24.638	25.1752	25.7567	25.6101	21.4401	22.0853	23.9789	25.4565	23.7003	25.918
DPM3	Dolichol-phosphate mannosyltransferase subunit 3	Q9P2X0	Q9P2X0	10.094	0	2	2	2		23.9	23.9	23.9	55	21.2829	25.0783	21.2838	25.15	24.2117	25.9412	24.7205	25.0066	21.7067	22.2529	21.7747	21.9811	22	25.5143	24.6684	21.7546	24.3434	24.8156	24.6096	25.6038	24.6115	24.2588	24.8047	24.906	24.3942	25.4886	24.7503	24.5321	25.1528	25.6174	23.0144	24.2918	23.969	24.893	24.0396	25.0891
DPP3	Dipeptidyl peptidase 3	Q9NY33	Q9NY33	82.588	0	22	22	22		30.9	30.9	30.9	332	27.7186	26.3149	27.139	28.4538	27.7463	29.066	23.4219	27.1157	27.4125	27.9398	27.3856	24.3751	26.696	28.7412	26.0727	27.0521	27.3313	27.2688	27.5126	28.4685	27.2117	25.0808	28.4854	29.1663	27.8641	28.4395	20.1873	25.7128	24.4699	28.2295	22.6154	27.1677	27.6308	22.5097	26.8489	28.0706
DPP9	Dipeptidyl peptidase 9	Q86TI2	Q86TI2	98.262	0	15	15	15		18.2	18.2	18.2	52	22.7161	21.6266	23.4401	26.1116	22.481	25.5779	21.7226	26.5843	21.7402	21.4895	23.9183	21.0277	21.9613	26.9291	21.3745	25.0093	22.2808	19.5706	24.5748	26.376	25.026	24.2017	24.4625	25.495	23.1466	26.1	23.0878	21.1381	22.058	26.1978	21.6475	21.5345	24.483	22.9936	22.1768	24.8776
DPT	Dermatopontin	Q07507	Q07507	24.005	0	11	11	11		61.7	61.7	61.7	445	29.8893	28.8354	29.1309	25.3304	28.7276	27.6977	31.0938	27.4329	31.0443	27.7062	29.3248	31.6305	31.2164	27.2411	29.8803	22.0731	30.7442	28.5321	30.8153	26.5534	30.686	32.6088	28.5106	23.0752	30.3037	28.7137	29.8366	28.9576	26.1677	27.7893	30.7729	29.6952	22.5748	28.6728	28.8812	27.3069
DPY19L1	Probable C-mannosyltransferase DPY19L1	Q2PZI1	Q2PZI1	77.318	0	7	7	7		15.1	15.1	15.1	41	22.758	23.3009	21.0283	24.2819	22.0466	25.3874	24.1355	24.9008	23.8938	21.7022	20.9779	21.0207	23.059	24.5045	21.9447	21.2247	22.5713	27.5544	24.9109	25.856	24.3731	24.6729	25.4131	24.0806	25.9739	25.5964	22.8854	21.2758	25.5397	27.9677	21.2393	22.3511	24.2375	24.0316	22.4298	23.0229
DPYD	Dihydropyrimidine dehydrogenase [NADP(+)]	Q12882	Q12882	111.4	0	32	32	32		35.8	35.8	35.8	198	23.5033	27.9759	27.4441	27.5007	23.0755	28.0873	25.4475	24.6689	25.0735	24.6078	24.7383	26.4014	25.8864	28.2736	26.3506	25.2956	23.6368	26.0871	25.0289	26.4949	26.1105	27.139	26.6935	24.6495	26.6579	28.1467	23.8463	27.6484	24.4191	27.6846	24.0458	27.591	22.7954	24.4806	26.496	27.1705
DPYSL2	Dihydropyrimidinase-related protein 2	Q16555	Q16555	62.293	0	36	36	30		75	75	62.2	2262	32.3031	31.1547	32.838	30.9899	32.9744	31.9207	32.1066	30.8576	32.2352	30.8848	32.1844	31.7363	32.5983	31.8578	32.1687	30.3565	31.8618	31.1924	32.4567	32.5244	32.5975	32.4699	32.0061	31.4852	32.4496	32.3967	32.3565	32.3799	31.892	31.6471	32.5413	31.4756	30.8394	32.6131	32.7046	31.8895
DPYSL3	Dihydropyrimidinase-related protein 3	Q14195;Q14117	Q14195	61.963	0	33	28	26		72.3	63.2	61.8	1377	30.4367	30.1605	30.3454	31.9324	30.5834	30.7871	30.2062	29.9081	29.9596	31.0331	31.1577	31.0516	30.5457	30.8791	30.7001	29.3972	30.7615	29.837	30.1427	29.8804	30.7734	31.2781	30.2109	31.2462	31.0465	30.0774	30.8579	31.5658	30.0132	31.2572	31.2021	30.3731	29.5664	30.8644	31.1266	29.9265
DPYSL5	Dihydropyrimidinase-related protein 5	Q9BPU6	Q9BPU6	61.421	0.0041683	3	3	3		6	6	6	82	31.3182	32.6339	20.7519	32.8895	31.3235	31.749	31.8493	31.0675	31.7994	32.7911	31.6738	31.812	32.2485	32.0956	32.0604	32.4504	32.3008	32.5203	30.8886	32.3062	30.9686	31.2375	31.4308	33.0006	32.0012	30.732	32.9059	21.6971	30.645	31.5019	31.1476	32.0424	30.5092	31.6114	32.3737	32.5025
DRG1	Developmentally-regulated GTP-binding protein 1	Q9Y295	Q9Y295	40.542	0	10	10	9		35.1	35.1	33.2	67	23.4901	24.5648	24.4214	26.8561	23.3265	24.4413	22.1139	22.4482	23.8333	24.8983	24.0863	21.5865	24.17	25.1498	23.6772	25.1049	22.9252	25.087	24.385	24.126	20.8665	24.0594	21.5501	23.9044	23.6744	25.3027	23.6648	24.6344	24.3423	25.4182	23.3663	24.0705	24.5727	23.7035	22.3551	25.1402
DRG2	Developmentally-regulated GTP-binding protein 2	P55039	P55039	40.746	0	8	7	7		21.2	19.2	19.2	18	24.1544	22.2987	22.0442	24.2367	24.1545	22.7715	20.6988	21.5953	21.6672	22.6703	19.4797	21.338	20.913	22.6699	22.8725	22.0526	21.8873	22.2954	23.6257	23.7869	24.252	23.392	24.338	24.0255	23.7396	24.4063	21.7706	22.3114	24.8148	24.828	21.7591	22.8922	21.4465	21.9068	20.872	22.7405
DSC2	Desmocollin-2	Q02487	Q02487	99.961	0	15	12	12		20	16.1	16.1	32	21.5584	22.0669	21.9759	24.9577	22.6728	21.684	22.6911	21.5994	22.3786	25.2575	22.5218	23.5907	24.1188	23.8136	21.5925	27.0177	22.1979	25.8037	20.9543	22.8859	19.7967	26.1242	21.9414	25.1464	22.0615	23.0103	23.6545	22.0726	23.2656	24.0553	21.8784	24.106	21.0933	22.0111	24.8442	25.1873
DSCR3	Down syndrome critical region protein 3	O14972	O14972	33.01	0	5	5	5		22.2	22.2	22.2	48	21.6797	23.1692	24.2823	24.0558	22.7622	23.5823	24.2215	23.8819	24.6337	22.5045	23.7691	23.9244	24.0504	24.2466	23.8869	23.9837	24.2432	24.1475	21.3154	23.8328	21.891	24.0185	21.618	21.4927	23.2825	24.1316	24.4965	22.0729	21.5084	24.7341	23.9867	23.9866	22.8043	24.4237	24.2978	24.8749
DSG2	Desmoglein-2	Q14126	Q14126	122.29	0	18	18	18		21.5	21.5	21.5	94	24.5562	26.1728	23.0424	27.1245	23.1087	21.8451	24.8418	25.3049	23.0645	26.2832	25.0335	21.2601	25.3974	26.7469	21.2698	27.0207	22.8129	27.1082	22.5229	26.626	21.6052	23.6042	22.1406	26.0039	23.7464	23.8162	21.8614	23.4314	23.3681	25.8789	22.3097	22.7539	21.9202	23.8302	25.9349	26.0595
DSP	Desmoplakin	P15924	P15924	331.77	0	237	237	237		66.7	66.7	66.7	1980	23.0212	30.9419	25.3707	31.3976	24.2658	26.5557	26.9448	29.8706	25.5407	26.2112	24.7541	25.7099	26.834	30.9967	24.2864	35.7724	26.6133	31.7893	24.8896	28.0388	23.4851	28.9089	27.674	30.6168	28.0454	26.6751	24.2088	22.9629	26.2883	30.7977	22.372	29.1009	23.9294	27.2471	27.1025	27.8827
DST	Dystonin	Q03001	Q03001	860.65	0	37	32	32		5.8	5.2	5.2	49	22.7275	22.3111	24.9498	24.6214	24.2859	22.5557	25.6133	23.4297	26.2394	23.9128	25.4787	26.7362	25.9284	23.5445	26.85	26.7747	21.8427	22.4575	24.6369	25.0913	25.8426	23.6128	24.8521	24.2891	22.3096	28.9144	25.3049	22.2993	25.899	25.2098	21.182	23.5884	21.74	23.6859	27.476	23.9241
DSTN	Destrin	P60981	P60981	18.506	0	18	16	16		70.3	63.6	63.6	714	30.0091	29.5939	30.1951	29.3362	29.2193	29.3	30.1127	28.9065	29.9421	29.8216	29.8553	29.8063	29.9088	29.1293	29.9285	29.7443	30.027	29.1335	28.9771	29.9713	30.3511	30.1074	29.3447	30.737	30.032	29.1595	30.2135	29.3045	30.2654	29.6931	30.6356	29.0006	27.9772	30.0436	30.4812	29.6474
DTNA	Dystrobrevin alpha	Q9Y4J8	Q9Y4J8	83.9	0	5	5	3		8.5	8.5	4.8	25	21.7865	21.5578	24.0093	21.5815	24.3403	21.9265	22.229	21.954	21.9682	22.7742	24.431	22.4556	24.4833	23.0189	24.0235	22.8476	23.6592	22.5515	24.0494	24.4857	23.9448	25.3674	24.2849	23.6035	24.7778	23.1553	23.8608	20.7525	23.431	23.3237	23.0529	21.1718	22.4951	24.2227	24.5288	21.5839
DTX3L	E3 ubiquitin-protein ligase DTX3L	Q8TDB6	Q8TDB6	83.553	0	18	18	18		26.8	26.8	26.8	82	22.4267	24.1068	23.4497	26.8571	22.0358	25.7548	23.7934	21.8467	22.5101	24.0451	23.3782	22.004	23.9847	27.2052	23.724	25.1945	21.0482	25.8554	22.5028	26.2525	21.7947	22.8624	24.2264	24.6922	22.0348	25.0446	23.9798	24.0275	22.2817	26.859	22.6329	24.7552	22.0055	21.5738	23.1433	24.6406
DTYMK	Thymidylate kinase	P23919	P23919	23.819	0	12	12	12		48.6	48.6	48.6	133	24.5184	26.2169	23.59	24.921	24.0071	25.4311	24.8659	25.312	24.1039	24.9463	24.504	22.2114	24.3404	26.7899	24.8553	24.5844	23.582	24.4619	24.8061	25.0668	24.3073	22.9529	24.2457	27.0935	24.5001	25.9349	23.962	24.7883	26.1456	26.7438	22.4674	23.719	24.9294	24.9941	24.4366	24.7624
DUSP12	Dual specificity protein phosphatase 12	Q9UNI6	Q9UNI6	37.687	0.00045341	2	2	2		7.9	7.9	7.9	2	22.3068	22.9946	21.1072	23.3049	21.7878	22.9632	23.1649	22.8677	21.5582	23.3046	20.7629	22.0455	20.4181	22.9177	22.1699	21.3826	23.3698	21.9772	22.9782	24.2354	22.7833	20.9788	22.8784	24.4107	22.7678	22.8764	21.8256	20.4152	21.8745	23.7856	22.2005	22.8126	22.3175	20.0521	21.4569	21.9856
DUSP23	Dual specificity protein phosphatase 23	Q9BVJ7	Q9BVJ7	16.588	0	8	8	8		61.3	61.3	61.3	46	23.4329	26.2738	23.3317	25.1378	21.7572	24.1501	24.6432	25.6143	23.8937	23.4648	24.5686	21.1453	24.07	25.588	25.058	25.6147	22.9845	22.3458	22.8229	24.6654	20.96	24.6642	22.2534	26.2293	24.9671	24.4821	20.1322	23.593	25.0779	25.3603	21.6961	24.8861	22.4787	23.6951	24.3477	25.3495
DUSP3	Dual specificity protein phosphatase 3	P51452	P51452	20.478	0	6	6	6		37.3	37.3	37.3	291	26.9066	26.6525	26.505	27.2221	27.2218	27.3697	26.1656	26.3708	27.3408	26.7418	27.2096	20.123	27.1135	27.1087	26.6248	26.5419	26.7516	26.9132	27.0681	27.3186	27.474	26.9941	26.7205	27.2954	27.3035	27.5665	26.7648	27.0959	27.7723	27.1601	27.3763	26.6598	25.4629	27.6122	27.2403	27.5053
DUT	Deoxyuridine 5-triphosphate nucleotidohydrolase, mitochondrial	P33316	P33316	26.563	0	7	7	7		36.1	36.1	36.1	53	22.5488	22.5097	22.4334	26.7221	22.3135	20.7165	24.3418	24.2523	25.3895	25.9386	24.4268	21.6567	24.9699	25.8291	21.354	21.3428	24.1139	24.2334	24.6201	24.5212	20.8031	23.8668	21.3921	24.9924	24.2559	22.4034	21.4652	21.5782	23.1323	25.5237	22.3796	22.9863	21.2752	21.5679	24.7935	25.7922
DYNC1H1	Cytoplasmic dynein 1 heavy chain 1	Q14204	Q14204	532.4	0	270	270	270		53.6	53.6	53.6	8310	32.0391	32.5359	32.1931	32.2778	32.2588	32.4609	32.4593	31.9636	32.2553	32.155	32.2055	31.6808	32.3431	32.4734	32.1122	32.0934	32.0732	32.2118	31.9779	32.4994	32.182	32.1571	32.0891	32.5446	32.1943	32.4044	32.4596	32.2381	32.8174	32.4325	32.2895	32.04	32.1478	32.5734	32.5092	32.3291
DYNC1I2	Cytoplasmic dynein 1 intermediate chain 2	Q13409	Q13409	71.456	0	15	15	15		26.5	26.5	26.5	319	26.1151	28.0217	27.8135	27.6513	27.7192	27.8032	28.0775	25.2739	27.6824	27.3741	27.3211	26.3672	27.6927	28.2619	27.4484	27.0002	24.3339	27.3507	27.458	28.3847	27.0256	27.4636	26.9339	28.1607	27.8801	28.1233	25.3758	27.9013	27.4238	28.0442	27.4767	26.0559	25.9994	27.426	27.9005	27.1457
DYNC1LI1	Cytoplasmic dynein 1 light intermediate chain 1	Q9Y6G9	Q9Y6G9	56.578	0	22	22	21		40.5	40.5	38	131	22.3645	24.8548	24.5442	26.4022	26.2226	26.5986	26.038	26.0799	25.9912	25.3115	25.3422	24.4855	26.1166	25.8108	25.2954	25.4559	21.2271	24.803	26.399	26.2356	25.6592	23.5093	25.5514	27.6686	26.4465	26.5319	25.4195	26.0308	27.0875	25.8977	22.6836	25.4009	24.4187	21.7381	25.8307	26.4597
DYNC1LI2	Cytoplasmic dynein 1 light intermediate chain 2	O43237	O43237	54.099	0	15	14	14		37.2	34.6	34.6	137	21.9106	26.3088	26.7037	28.1638	26.145	26.7091	27.0588	23.8763	26.0674	24.3641	25.8777	22.007	25.9948	26.0462	24.7068	24.4944	25.0728	25.1255	24.794	27.475	26.3277	27.1842	23.9415	27.3482	28.5701	26.8203	25.8874	26.1628	27.4951	27.6465	25.6994	25.7638	21.5328	26.8861	27.2797	25.4518
DYNLL1	Dynein light chain 1, cytoplasmic	P63167	P63167	10.366	0	8	8	5		65.2	65.2	39.3	475	29.0674	28.7631	28.9215	28.7246	28.0876	28.1234	28.228	29.4612	28.8643	28.5846	28.5532	29.0772	28.9826	29.0074	28.3645	29.1875	28.5504	28.2879	28.686	28.8635	29.0677	28.2299	28.8979	29.1787	28.4029	28.6868	28.4388	28.3355	28.8118	28.8836	28.7719	28.3658	28.8032	28.4943	29.3762	28.6672
DYNLL2	Dynein light chain 2, cytoplasmic	Q96FJ2	Q96FJ2	10.35	0	7	4	4		65.2	39.3	39.3	30	23.3161	23.1359	24.6361	20.4934	25.6138	21.6254	24.0412	25.6086	24.6723	22.4385	25.0168	21.6969	21.1744	24.5074	22.1415	22.8328	22.1416	21.8567	25.0154	22.074	25.1344	19.9394	24.7209	23.0635	25.2445	24.1107	22.2812	24.5168	21.3454	25.2896	23.0625	20.8441	21.2025	21.7105	24.3827	22.0933
DYNLRB1	Dynein light chain roadblock-type 1	Q9NP97;Q8TF09	Q9NP97	10.921	0	5	5	5		65.6	65.6	65.6	76	25.801	26.3247	25.7341	25.4271	25.2086	26.4842	26.1246	25.4046	25.6556	25.3596	25.6444	20.2499	25.42	25.9101	25.8193	26.0706	22.4555	25.8205	21.3649	25.003	25.7174	25.817	21.684	26.5868	25.646	25.7218	26.3535	25.0466	26.0833	26.8533	25.6628	26.2701	25.4196	26.0994	26.0965	25.8017
DYNLT1	Dynein light chain Tctex-type 1	P63172	P63172	12.452	0	2	2	2		23	23	23	48	21.4697	25.3641	22.3597	25.0889	24.4559	25.9541	24.3697	25.2581	24.3147	24.4643	24.2353	22.6332	24.086	25.7778	22.1704	25.5503	21.55	24.5298	24.8889	26.0715	24.8834	21.8817	24.2572	24.4526	24.3441	25.16	20.9863	24.5222	25.0657	23.7932	22.4133	23.094	22.8725	24.4326	25.2238	24.7904
DYSF	Dysferlin	O75923	O75923	237.29	0	85	82	82		42.6	41.6	41.6	465	27.0335	24.2681	25.9177	26.6803	27.3319	22.9817	25.408	29.6968	27.7024	24.8939	24.2942	24.1184	26.6027	26.2201	25.6779	25.3342	26.3001	25.2218	27.4462	27.0271	26.6804	26.5222	26.6683	23.4423	27.9225	28.1008	28.9523	27.5761	28.6603	26.7451	25.5184	28.695	31.0146	28.2027	27.7551	26.0001
EBP	3-beta-hydroxysteroid-Delta(8),Delta(7)-isomerase	Q15125	Q15125	26.352	0	3	3	3		16.5	16.5	16.5	95	23.4376	24.888	24.4255	25.8435	25.529	25.175	25.8404	25.5024	26.2044	24.5858	23.9255	21.3525	25.4054	25.4617	23.9907	24.5563	25.0766	23.5098	24.0848	24.5948	25.4224	24.0761	25.7563	25.4116	25.1131	25.4642	24.4901	23.9671	25.9171	26.4415	23.5289	21.7246	22.6332	25.2338	24.6923	25.2382
ECE1	Endothelin-converting enzyme 1	P42892	P42892	87.163	0	13	13	13		21.9	21.9	21.9	21	22.5643	22.6124	22.09	25.1387	23.5648	23.7381	21.6705	23.3147	23.2953	26.1393	21.1408	21.0844	20.6045	23.45	20.0912	21.3322	21.4221	23.2007	21.6203	21.9742	24.8059	22.6733	24.1507	26.7153	23.6185	23.5048	22.3608	21.9607	23.981	24.31	21.6401	20.7048	23.016	21.8832	21.1341	21.4748
ECH1	Delta(3,5)-Delta(2,4)-dienoyl-CoA isomerase, mitochondrial	Q13011	Q13011	35.816	0	15	15	15		43.3	43.3	43.3	560	28.8088	27.7205	29.3164	28.3221	28.9358	29.2232	25.7842	26.8852	29.4459	29.5345	28.8793	28.3813	28.4124	28.8602	27.6245	29.2709	28.6409	24.2935	29.3055	30.1637	29.3449	29.1205	27.5895	29.9041	29.1096	29.5926	22.134	28.0428	22.9088	28.8473	28.4126	28.1743	22.2346	26.9294	27.3621	27.7339
ECHDC1	Ethylmalonyl-CoA decarboxylase	Q9NTX5	Q9NTX5	33.698	0	11	11	11		43.3	43.3	43.3	373	27.5987	27.2474	28.4199	26.6094	28.3125	28.3757	28.7035	22.4276	28.325	25.3668	27.3337	26.3259	28.1181	26.8986	27.6375	25.2713	25.7874	27.141	27.3228	27.9191	27.729	26.3011	27.7846	24.8715	27.7172	28.1186	27.7595	27.0251	28.0599	27.1035	27.9456	27.5433	20.8602	28.3594	27.8806	28.1801
ECHDC3	Enoyl-CoA hydratase domain-containing protein 3, mitochondrial	Q96DC8	Q96DC8	32.633	0	6	6	6		34	34	34	57	23.3178	21.992	26.3422	22.0263	24.7639	21.0062	21.7561	24.2162	25.8998	21.5655	23.4575	22.8715	21.3077	21.7003	23.3254	21.7363	21.2408	20.5768	23.906	22.7261	26.0724	24.0169	25.1597	25.3492	25.8147	26.6199	20.8331	24.9686	26.3556	26.465	24.7577	23.0062	22.8194	25.6067	25.429	22.7032
ECHS1	Enoyl-CoA hydratase, mitochondrial	P30084	P30084	31.387	0	14	14	14		41.7	41.7	41.7	725	29.0711	29.332	29.4714	29.1826	29.6531	30.5694	28.3665	29.8054	29.7119	30.5748	29.5918	29.1273	29.1703	29.9177	28.9014	29.15	29.4119	29.4507	29.872	30.917	29.3865	29.7475	29.9204	30.6175	29.8589	30.2383	28.921	29.2884	28.7691	29.9821	28.834	29.2922	28.5601	28.9588	29.5163	30.0096
ECI1	Enoyl-CoA delta isomerase 1, mitochondrial	P42126	P42126	32.816	0	8	8	8		31.5	31.5	31.5	263	26.597	26.898	27.3767	27.9356	26.9325	27.3812	26.3103	26.704	27.5396	28.263	27.458	21.0434	27.2993	26.4925	26.4972	24.9061	26.8799	27.9648	26.3327	27.9677	26.8887	27.138	27.271	27.6391	27.2783	28.0002	26.3047	24.258	26.6851	27.6457	25.8444	22.4223	22.232	26.843	27.1387	27.4336
ECI2	Enoyl-CoA delta isomerase 2, mitochondrial	O75521	O75521	43.585	0	14	14	14		42.4	42.4	42.4	75	22.3548	23.3917	22.5047	24.7258	24.4923	24.9657	24.7359	23.1885	24.0833	27.7779	24.5683	20.9147	24.1861	21.6354	20.5592	22.4667	21.6195	22.0498	25.392	27.2487	25.3136	25.4474	24.5113	26.3438	25.4899	25.763	23.4987	21.5807	24.8598	25.0517	23.9381	22.0185	24.6689	24.6779	24.5245	23.7538
ECM1	Extracellular matrix protein 1	Q16610	Q16610	60.673	0	27	27	27		61.5	61.5	61.5	106	22.1889	21.4454	22.36	26.8286	21.5415	22.4339	25.0207	29.818	25.5505	25.1108	25.5964	23.2608	25.3035	26.5252	24.2067	23.8745	24.5925	21.4397	25.9282	22.9401	25.3225	25.9413	23.5452	23.1367	24.3795	23.5476	21.49	24.0854	22.2463	23.1721	24.4629	24.521	30.2529	22.2041	24.1432	23.5304
ECM29	Proteasome-associated protein ECM29 homolog	Q5VYK3	Q5VYK3	204.29	0	30	30	30		20.7	20.7	20.7	112	22.4728	24.2345	22.3063	26.4909	24.0223	25.6271	24.9408	26.1782	25.6503	24.7863	25.113	20.9734	25.4581	27.0779	23.9159	25.3495	21.9785	25.3632	23.3872	26.7568	24.8179	24.4678	24.9689	26.4029	25.973	26.5511	26.0305	24.872	26.6472	26.6303	23.158	25.0935	25.4673	24.7061	26.1653	25.9848
EDC3	Enhancer of mRNA-decapping protein 3	Q96F86	Q96F86	56.077	0.00023491	5	5	5		12.8	12.8	12.8	13	22.8262	21.4992	20.486	22.2877	22.1281	22.3853	21.9305	20.5321	21.7029	22.2963	21.609	20.1842	21.5057	22.4923	21.4025	22.6585	21.3725	21.9298	21.4363	22.8041	20.6548	22.5694	22.7231	23.7625	21.4768	20.8757	22.8978	22.6424	21.7628	20.9264	21.5665	22.2502	23.2566	20.8174	21.8503	21.8039
EDC4	Enhancer of mRNA-decapping protein 4	Q6P2E9	Q6P2E9	151.66	0	15	15	15		14	14	14	71	23.482	24.9613	21.4528	26.3957	24.303	26.2042	19.4159	25.2067	24.0659	24.8493	24.7867	21.971	22.4819	25.3539	24.5074	25.3893	24.0499	21.6484	23.2828	25.4571	21.0402	22.3799	23.9109	27.11	24.2614	25.3136	24.0499	22.4036	25.0643	25.9239	23.0669	24.5008	22.0372	23.024	22.0472	24.4164
EEA1	Early endosome antigen 1	Q15075	Q15075	162.46	0	23	23	23		19.1	19.1	19.1	76	23.2792	22.6804	24.1578	25.9586	24.7908	25.3555	23.3558	23.2342	23.7438	24.1413	24.925	23.8316	24.7617	23.905	23.0618	22.1759	22.1007	22.386	25.4947	26.2311	21.0502	24.9453	25.1635	21.4425	24.7127	25.9779	24.9551	28.4308	21.7146	23.2788	24.583	21.0052	23.2991	22.2225	24.0149	24.6597
EEF1A1;EEF1A1P5	Elongation factor 1-alpha 1;Putative elongation factor 1-alpha-like 3	P68104;Q5VTE0	P68104;Q5VTE0	50.14	0	40	40	22		75.1	75.1	44.4	6259	33.0485	34.3508	33.4559	34.4357	33.2887	34.5329	33.6371	34.1921	33.3174	34.102	33.4868	32.9042	33.2491	33.9871	33.7423	34.5287	33.731	34.1638	33.5064	34.4036	33.2145	33.5973	33.0793	34.0815	33.8645	34.1195	33.8103	34.1762	34.6891	34.5202	33.3525	34.4511	33.7552	34.0857	33.5567	34.0883
EEF1A2	Elongation factor 1-alpha 2	Q05639	Q05639	50.47	0	27	9	9		65.7	30.9	30.9	47	22.3355	23.1143	21.6786	25.7122	22.9681	30.0794	24.2733	25.7469	23.1191	26.7044	23.6677	23.2812	20.9362	28.697	21.7836	25.5813	20.8578	22.3276	19.3836	22.1583	20.7266	22.6046	19.452	20.7303	21.9108	22.2771	19.8043	25.1205	22.3218	22.3533	20.9765	23.211	23.0266	21.964	24.2958	24.8729
EEF1B2	Elongation factor 1-beta	P24534	P24534	24.763	0	12	8	8		51.6	42.7	42.7	225	26.4617	28.5983	25.6564	29.0378	24.3907	28.9593	26.4655	27.1623	26.6947	27.8808	27.436	26.62	27.0231	28.8155	26.3538	28.2998	26.663	28.1102	26.8616	28.3153	23.2792	26.6074	26.7017	28.3106	27.0862	28.3583	26.7828	27.7822	27.7295	28.7704	25.5248	27.9651	27.4929	26.7121	27.1964	28.2093
EEF1D	Elongation factor 1-delta	P29692	P29692	31.121	0	20	20	16		60.1	60.1	53	660	27.297	30.0377	28.7035	30.3949	28.7172	30.3255	28.4037	28.109	28.2675	30.2261	29.1584	27.6162	28.5826	30.376	28.8457	30.1314	28.6705	29.6839	28.3569	29.5313	28.1486	28.1894	27.7477	29.8403	29.2007	29.5038	28.7925	29.5284	29.2956	30.3105	28.2379	29.3262	28.2936	28.7182	28.7325	29.4251
EEF1E1	Eukaryotic translation elongation factor 1 epsilon-1	O43324	O43324	19.81	0	10	10	10		63.2	63.2	63.2	109	24.911	26.4635	25.1948	25.6004	25.4716	26.7912	25.6493	26.9225	25.5183	25.6946	25.6237	20.9359	26.0551	25.7213	25.435	25.8139	25.6268	26.3537	25.2788	26.2555	24.2702	24.5262	23.4974	26.4673	25.4488	25.7518	25.0289	24.393	25.6639	25.3589	24.1472	25.3315	24.6127	25.4557	24.3033	26.0633
EEF1G	Elongation factor 1-gamma	P26641	P26641	50.118	0	30	30	30		53.3	53.3	53.3	1597	30.0376	31.6394	30.4899	31.7893	30.2173	31.6793	30.7497	30.9359	30.3261	31.3632	30.7382	29.3394	30.4066	31.4311	30.5206	31.6957	30.8313	31.5221	30.2366	31.3167	29.8379	30.4074	30.1209	31.0948	30.9822	31.2169	30.7517	31.1374	30.9755	31.5442	30.0715	31.1349	31.0993	30.3887	30.598	31.5202
EEF2	Elongation factor 2	P13639	P13639	95.337	0	74	74	72		70.4	70.4	69.2	4398	31.9835	33.2742	32.22	33.2594	32.1905	33.3973	32.0913	33.2459	32.2501	33.125	32.5136	31.3924	32.3181	33.5726	32.4055	33.364	32.7372	33.175	32.1465	32.8559	32.0282	32.2453	32.061	32.939	32.7059	33.2278	32.3936	33.176	33.1698	33.2214	31.9321	33.2899	32.6309	32.4914	32.3533	33.2425
EEFSEC	Selenocysteine-specific elongation factor	P57772	P57772	65.304	0	14	14	14		32.2	32.2	32.2	54	23.0403	22.3452	23.6199	26.3521	21.7295	21.7727	21.6968	23.6635	23.8225	24.0076	23.7692	18.8647	23.4531	24.12	24.0924	24.5334	23.6878	23.6917	24.3541	25.5317	23.7445	22.7327	23.9554	25.3272	22.9705	24.92	23.3491	23.5958	23.4928	23.6556	23.1772	21.6941	24.4706	23.7554	23.4578	24.4377
EFEMP1	EGF-containing fibulin-like extracellular matrix protein 1	Q12805	Q12805	54.64	0	23	23	23		52.1	52.1	52.1	827	28.5244	28.4761	29.2488	29.5737	29.2418	28.5733	29.6434	28.5451	29.9684	29.0786	30.7814	29.8294	29.9406	28.0937	29.8186	27.0086	29.3287	27.2307	30.0861	28.9728	29.887	29.8148	29.8289	30.9589	29.3422	29.01	29.139	29.0404	29.348	29.8572	30.4395	28.7694	27.2507	29.6487	29.5546	28.1034
EFEMP2	EGF-containing fibulin-like extracellular matrix protein 2	O95967	O95967	49.405	0	14	14	14		35.7	35.7	35.7	184	26.1473	21.9186	26.3083	27.484	24.6386	26.7869	26.4604	25.6289	26.9836	25.8385	27.6488	23.6906	26.9864	26.6242	26.086	23.1571	25.4489	24.1029	27.6986	26.2637	27.3792	26.5531	27.2085	27.7	27.3365	27.1219	26.996	27.1145	25.454	26.1487	27.8912	26.9612	24.0435	25.7416	25.9744	25.6486
EFHD2	EF-hand domain-containing protein D2	Q96C19	Q96C19	26.697	0	15	15	14		41.2	41.2	36.7	228	25.6106	27.4305	26.2288	27.5047	26.3187	27.1798	26.6113	26.7946	26.7554	27.2761	26.6999	25.7012	26.9869	28.0151	26.7127	27.2032	25.0121	26.7128	26.4017	26.001	25.8272	26.4547	25.8685	26.8266	25.4153	26.6057	26.5587	27.4679	26.6919	27.2292	24.9107	27.582	28.7541	25.8216	25.9838	28.1807
EFTUD1	Elongation factor Tu GTP-binding domain-containing protein 1	Q7Z2Z2	Q7Z2Z2	125.43	0	7	7	7		6.4	6.4	6.4	18	22.7969	22.9282	21.2939	24.0084	23.3657	21.9376	21.9767	21.6488	23.3109	24.5609	22.1088	20.4952	20.2121	23.0304	22.1477	23.1545	22.6879	23.6275	22.0407	23.0243	21.4443	23.1256	22.6644	21.6667	22.7364	22.8732	21.3169	22.0114	23.5279	22.7482	20.7171	22.6614	23.193	22.7568	21.7359	23.2062
EFTUD2	116 kDa U5 small nuclear ribonucleoprotein component	Q15029	Q15029	109.43	0	27	25	25		29.7	28.6	28.6	504	20.5894	28.1601	27.2415	28.3906	27.2545	28.49	27.7019	28.7257	26.5572	27.9581	26.4338	24.3518	27.0423	28.5152	26.6853	28.9765	23.7573	28.0941	26.8643	27.8811	27.2335	27.4509	27.4766	29.5074	27.4943	28.2707	27.6108	27.8915	28.0971	28.1912	25.3462	26.9754	27.9996	27.9069	27.4737	28.0782
EGFL7	Epidermal growth factor-like protein 7	Q9UHF1	Q9UHF1	29.617	0.0024346	4	4	4		11.4	11.4	11.4	7	22.567	21.8261	25.2909	21.932	21.4856	22.5051	21.3441	21.6682	20.4083	22.1442	20.5688	21.5274	22.5375	21.3927	22.4011	21.7487	21.6049	24.0072	24.803	24.4279	25.5887	23.669	24.6122	23.6544	23.3246	24.11	22.245	21.71	23.2893	21.6731	20.5998	21.2621	22.0617	22.6163	21.2643	20.9973
EGFR	Epidermal growth factor receptor	P00533	P00533	134.28	0	27	27	26		27.5	27.5	26.5	117	22.8352	23.5948	24.3358	26.0254	22.9879	21.4045	23.4752	22.8428	23.2545	24.3828	23.8261	23.0818	24.0599	24.9178	23.1481	30.2502	23.9975	27.0702	22.9833	23.9766	21.8961	24.7019	23.1409	23.0518	24.8847	24.2972	23.1049	22.978	24.6435	23.1982	21.4232	22.7636	21.9185	24.3473	24.3161	22.8746
EHBP1	EH domain-binding protein 1	Q8NDI1	Q8NDI1	140.02	0.00025961	6	6	3		5.2	5.2	3.1	16	22.115	21.7529	20.5596	23.3262	22.3983	22.6827	22.4872	23.0042	22.4357	22.7414	22.5983	21.54	21.0623	22.7777	23.2925	22.2428	21.8216	21.4062	23.2315	22.1177	22.803	20.7533	21.5653	22.3875	21.8047	23.1956	22.2594	20.5823	23.6048	22.5217	20.4824	22.5597	22.1776	22.5488	22.1491	23.574
EHD1	EH domain-containing protein 1	Q9H4M9	Q9H4M9	60.626	0	43	41	26		70.2	68.5	47	1576	31.4823	29.2105	31.7999	28.9953	31.1512	29.7479	31.4656	30.4592	30.9349	29.2788	30.2621	29.971	31.3298	29.6102	30.4124	29.187	30.1414	29.4493	30.1768	30.0356	31.2733	30.6531	30.9868	29.2305	30.3682	30.3184	30.7572	29.6229	31.1749	30.2179	31.494	29.248	31.1771	31.8015	31.3899	29.8441
EHD2	EH domain-containing protein 2	Q9NZN4	Q9NZN4	61.161	0	44	44	36		75	75	67.6	2152	33.5535	30.2414	33.3962	30.1388	32.9239	30.405	33.7674	28.3889	33.173	29.5439	32.0758	33.5933	33.7711	28.7376	32.6348	29.2927	32.2869	30.511	32.0823	31.4707	33.4858	32.8368	32.7377	30.0178	32.2656	31.5455	33.0881	30.9243	33.1177	30.7114	33.5674	30.4572	28.3677	33.422	33.7449	31.3362
EHD3	EH domain-containing protein 3	Q9NZN3	Q9NZN3	60.886	0	31	11	11		54.8	26.7	26.7	50	24.1784	23.3746	24.0707	24.3917	26.1555	22.6232	28.1711	23.4675	26.0967	22.1606	24.3479	24.2914	27.0175	22.6023	24.7795	24.0111	22.3152	23.4737	24.7972	24.5938	25.7288	20.7078	25.0023	24.1147	24.594	24.7091	24.1599	22.6819	21.0609	21.5187	28.1024	22.3421	22.4535	24.5	25.9531	22.7259
EHD4	EH domain-containing protein 4	Q9H223	Q9H223	61.174	0	37	26	24		66.2	56.7	53.2	959	30.3395	28.8487	30.2953	28.8153	30.7482	28.9967	30.6352	25.6848	30.1084	28.6905	29.0935	28.7123	30.6445	28.9761	29.7219	28.506	29.1212	29.3088	29.7107	29.607	30.1314	29.2121	29.9795	27.7173	29.3557	29.9852	30.2026	29.3343	30.7091	29.3703	30.0911	29.0133	29.1733	30.4408	29.9994	29.8284
EHHADH	Peroxisomal bifunctional enzyme;Enoyl-CoA hydratase/3,2-trans-enoyl-CoA isomerase;3-hydroxyacyl-CoA dehydrogenase	Q08426	Q08426	79.494	0	14	14	14		27.5	27.5	27.5	46	21.961	22.3581	21.25	25.7312	23.2515	23.8347	24.5147	22.294	24.8588	22.6452	22.5447	24.3043	24.6805	24.7307	24.2239	22.8907	21.2008	25.3763	23.8575	26.5592	23.9099	22.0484	21.638	21.5425	23.2535	24.7155	23.5492	23.5148	24.5965	24.9866	24.4749	22.299	21.3328	21.4531	23.3661	26.3276
EIF1AX	Eukaryotic translation initiation factor 1A, X-chromosomal	P47813	P47813	16.46	0	6	6	2		37.5	37.5	11.1	61	22.4934	22.3383	22.3029	26.1363	23.4223	24.3636	21.2965	24.6431	23.7741	24.0758	24.4655	24.1157	22.9768	24.7736	21.8618	20.4381	23.913	23.3859	24.065	24.6161	21.1587	22.925	22.1682	27.0962	24.1436	25.0856	23.459	23.7116	20.9225	25.2614	23.9428	21.2716	23.0625	23.9219	24.398	25.5328
EIF2A	Eukaryotic translation initiation factor 2A;Eukaryotic translation initiation factor 2A, N-terminally processed	Q9BY44	Q9BY44	64.989	0	20	20	20		41.4	41.4	41.4	235	22.5093	26.3135	25.2422	27.6228	21.9035	27.7405	26.393	26.4463	24.8852	27.1504	25.7473	21.1348	25.8574	27.4957	25.0203	27.8481	25.3604	26.693	24.4948	26.8479	23.7253	24.3458	23.1029	27.3181	26.712	27.3322	24.8958	26.3367	26.6803	26.7799	24.5718	26.4605	21.9947	24.7955	25.0561	26.6721
EIF2AK2	Interferon-induced, double-stranded RNA-activated protein kinase	P19525	P19525	62.094	0	15	15	15		23	23	23	202	23.0046	25.3448	26.0678	27.8701	25.3087	27.3755	25.8664	26.1214	25.6235	25.8642	25.9975	24.2747	25.9028	27.3372	25.4875	27.145	22.3772	26.919	25.5705	26.342	24.1342	23.4102	21.2041	26.3745	25.6485	25.1091	23.538	24.9145	26.7369	26.6202	23.3222	25.0927	25.9814	25.899	25.7761	26.1498
EIF2B1	Translation initiation factor eIF-2B subunit alpha	Q14232	Q14232	33.712	0	12	12	12		40	40	40	75	23.7062	23.9361	24.5952	25.7035	22.3	24.5803	24.4343	25.464	24.1472	24.7924	25.0445	23.2551	24.3794	25.7991	22.6473	24.6968	20.9771	23.905	22.9221	26.3977	22.1573	22.8886	24.7983	25.5297	22.4357	26.4138	21.9848	23.629	23.5606	26.8086	24.0733	22.3465	23.8856	24.4531	24.5183	25.3124
EIF2B2	Translation initiation factor eIF-2B subunit beta	P49770	P49770	38.989	0	6	6	6		19.9	19.9	19.9	49	21.9381	21.218	22.0896	25.3082	24.6297	24.4473	22.5146	24.1558	23.4256	21.4013	22.5036	22.8308	21.3037	24.9219	21.6832	23.0986	20.643	21.9442	24.062	25.4651	22.7307	24.215	24.9031	26.2775	24.5839	25.6974	22.0569	23.4052	25.128	25.811	21.5348	21.3435	23.3886	24.5987	22.9441	23.4697
EIF2B3	Translation initiation factor eIF-2B subunit gamma	Q9NR50	Q9NR50	50.24	0	11	11	11		33.8	33.8	33.8	46	23.6802	24.0519	24.0685	25.379	23.9081	25.0844	23.9318	25.3893	24.4363	25.048	23.8644	21.1244	24.1387	24.7217	24.8452	22.2106	24.0383	23.9976	23.6369	25.0003	21.0935	24.5996	23.5909	25.37	24.0021	25.2944	22.8908	21.5857	24.5647	25.4246	23.9726	23.9795	20.5372	24.3983	23.8221	24.8054
EIF2B4	Translation initiation factor eIF-2B subunit delta	Q9UI10	Q9UI10	57.557	0	8	8	8		16.6	16.6	16.6	30	21.9352	21.4839	21.5713	25.3525	23.2394	23.0933	24.3152	25.7731	21.2782	24.8375	22.0775	22.0335	21.5499	22.4979	21.6707	21.05	22.2939	21.3349	24.2321	24.9146	24.144	25.0354	24.0917	25.718	24.9015	24.8094	21.1434	21.7522	25.0956	25.253	23.0499	21.4153	22.7143	23.0814	21.0975	22.0399
EIF2B5	Translation initiation factor eIF-2B subunit epsilon	Q13144	Q13144	80.379	0	8	8	8		12.8	12.8	12.8	41	22.7347	23.9017	22.1302	25.1711	23.9146	24.6315	22.264	22.0578	21.267	21.1585	19.6585	21.7366	21.7684	23.9668	22.8376	21.5098	23.4486	23.8958	23.9479	24.05	23.9338	22.575	23.8488	24.4834	24.2487	24.4764	23.1603	25.0042	24.4395	25.0465	22.5428	21.2873	20.7222	23.5287	21.7205	22.2068
EIF2S1	Eukaryotic translation initiation factor 2 subunit 1	P05198	P05198	36.112	0	26	26	26		62.9	62.9	62.9	748	28.4247	29.1085	28.6124	29.5336	28.5356	29.7033	28.8	29.2966	28.6759	29.5755	28.615	27.4891	28.6295	29.6659	28.8749	29.9078	28.5764	29.46	28.4813	29.2372	28.4065	28.6228	28.7625	29.8508	28.7641	29.2395	28.4204	29.04	29.2027	29.5158	28.5455	29.1288	28.4331	28.624	28.7445	29.3116
EIF2S2	Eukaryotic translation initiation factor 2 subunit 2	P20042	P20042	38.388	0	22	22	22		54.7	54.7	54.7	196	23.9725	25.9855	26.5694	28.4027	24.6046	27.056	26.2021	27.3833	25.4903	27.5991	25.5947	22.7463	25.8084	28.115	26.2552	27.9784	24.114	27.1198	24.8206	26.8132	25.423	23.8981	21.1702	28.561	25.6386	25.4987	25.0667	25.1411	26.2796	27.7292	23.7602	26.3672	26.1354	23.8307	25.2961	26.9254
EIF2S3;EIF2S3L	Eukaryotic translation initiation factor 2 subunit 3;Putative eukaryotic translation initiation factor 2 subunit 3-like protein	P41091;Q2VIR3	P41091;Q2VIR3	51.109	0	25	25	25		53.2	53.2	53.2	911	28.5915	29.6382	28.4908	30.1917	28.8203	30.1651	29.2289	30.0798	29.0889	29.7807	28.9425	24.7894	29.0977	30.3426	29.1712	30.3359	29.0049	29.7672	28.8622	29.5696	28.9162	28.615	28.8808	30.1713	29.144	29.5812	29.2188	29.4368	29.7105	29.965	28.612	29.4231	29.196	29.0112	29.1076	29.8224
EIF3A	Eukaryotic translation initiation factor 3 subunit A	Q14152	Q14152	166.57	0	69	69	69		48.8	48.8	48.8	1454	27.8398	30.0062	29.015	30.1219	29.0219	30.2307	29.1925	29.7214	29.0466	29.7857	29.3055	26.9788	29.2449	30.3297	29.2196	29.8388	29.0992	30.1127	28.9385	29.9835	28.8	28.9733	29.121	29.9471	29.5641	29.8988	29.0477	29.6572	30.1806	30.0215	28.9332	29.0677	29.1688	29.6005	29.3409	29.7149
EIF3B	Eukaryotic translation initiation factor 3 subunit B	P55884	P55884	92.48	0	38	38	38		46.7	46.7	46.7	936	27.2512	29.4369	28.7138	29.6448	28.989	29.6739	28.8066	29.8356	28.8717	29.1807	28.5716	24.0678	28.9484	29.5618	28.2932	30.2789	28.4685	29.6773	28.8686	29.6344	28.0604	28.858	28.9142	29.639	28.7721	29.6113	28.7364	29.0128	29.4969	29.8636	27.7997	29.0594	29.7823	29.3135	28.8041	29.1976
EIF3C;EIF3CL	Eukaryotic translation initiation factor 3 subunit C;Eukaryotic translation initiation factor 3 subunit C-like protein	Q99613;B5ME19	Q99613;B5ME19	105.34	0	34	34	34		36.7	36.7	36.7	747	26.5845	29.0672	28.0005	29.0884	27.87	28.9594	28.4243	28.7522	28.2089	28.9835	28.0353	24.4472	28.4184	29.1203	27.8255	28.9295	27.9417	29.1383	26.4639	29.0641	26.8968	27.5779	28.1907	28.8692	28.6757	29.2084	28.115	28.6215	29.0914	29.1184	27.6918	28.2905	28.1088	28.434	28.1157	28.9695
EIF3D	Eukaryotic translation initiation factor 3 subunit D	O15371	O15371	63.972	0	15	15	15		27.2	27.2	27.2	153	24.4651	26.3873	24.8802	27.4802	26.5656	27.6561	26.3	26.9885	25.0239	26.4547	25.264	23.6919	25.571	27.1953	23.8713	27.7954	25.158	27.771	26.1604	27.623	25.9968	27.2815	26.5818	26.8697	27.2236	26.9788	24.8761	26.1334	27.1758	27.6302	21.7747	25.7252	24.375	26.1173	25.7752	27.2398
EIF3E	Eukaryotic translation initiation factor 3 subunit E	P60228	P60228	52.22	0	20	20	20		39.8	39.8	39.8	536	29.4296	29.6423	28.8523	29.6577	28.8669	29.726	28.1857	29.2827	29.0056	29.1249	28.6978	24.2174	28.9274	29.5128	28.5245	30.3543	28.7269	29.9109	30.158	29.7073	29.2374	28.9213	29.7018	29.831	30.0784	29.6841	28.9779	29.2576	29.9599	30.0461	26.9487	28.9906	28.7931	29.015	29.35	29.6685
EIF3F	Eukaryotic translation initiation factor 3 subunit F	O00303	O00303	37.563	0	14	14	14		38.4	38.4	38.4	390	27.1162	27.9581	27.0983	28.1962	27.6092	28.5576	27.5826	27.7208	27.2852	27.543	27.1445	24.9737	27.2513	27.9942	27.1209	28.1678	27.4088	27.7724	27.2278	28.0702	27.0538	27.535	27.3623	28.1629	27.889	28.135	27.6698	27.8272	28.2095	28.5317	27.0534	27.6802	28.0194	27.8113	27.5038	27.7318
EIF3G	Eukaryotic translation initiation factor 3 subunit G	O75821;K7EL60	O75821	35.611	0	15	15	15		51.2	51.2	51.2	161	22.2254	26.097	25.3349	28.1159	26.1759	27.6153	26.035	24.5014	25.9862	27.6121	26.3584	22.3896	26.1622	27.9221	26.3809	27.8127	24.9561	26.6799	25.781	26.1818	26.0662	25.7063	25.3589	27.5281	26.7938	26.7822	25.1366	26.3021	26.8469	26.8305	25.2625	24.9714	24.0452	26.3777	26.4518	26.9833
EIF3H	Eukaryotic translation initiation factor 3 subunit H	O15372	O15372	39.93	0	16	16	16		36.6	36.6	36.6	307	25.598	27.386	26.7095	27.7617	27.2086	28.2953	27.0934	26.0833	26.2155	27.5091	26.8223	21.0419	26.7859	27.6692	26.3507	27.6448	25.6893	27.3155	27.0451	27.7035	26.0282	27.1227	26.1523	27.7021	27.8292	27.8069	26.2375	27.3095	27.8639	28.0297	26.37	26.3702	25.205	27.7591	26.2525	27.2393
EIF3I	Eukaryotic translation initiation factor 3 subunit I	Q13347	Q13347	36.501	0	15	15	15		57.2	57.2	57.2	475	26.6641	28.7085	27.6602	28.8074	27.6777	28.7952	27.8882	28.2505	27.7606	28.4864	27.8048	25.6835	27.7084	28.7638	27.4281	29.0624	27.1984	28.765	25.9053	28.1849	26.967	27.9836	27.599	28.3133	27.8275	28.3461	27.3494	28.234	28.3406	28.771	27.0292	28.3444	27.5003	28.1801	27.9407	28.698
EIF3J	Eukaryotic translation initiation factor 3 subunit J	O75822	O75822	29.062	0	6	6	6		23.6	23.6	23.6	19	21.5164	22.923	22.1896	25.6429	20.985	24.758	21.2477	23.9123	21.4393	23.8118	20.0313	21.3576	21.59	22.4328	22.6499	20.0871	21.1128	21.8673	22.158	24.9162	23.3395	23.6183	21.4881	24.4372	23.6619	24.25	22.0187	21.1651	24.0885	25.0752	22.0563	21.495	20.2999	22.5925	20.5976	22.8846
EIF3K	Eukaryotic translation initiation factor 3 subunit K	Q9UBQ5	Q9UBQ5	25.059	0	8	8	8		39.4	39.4	39.4	148	23.9012	25.8724	24.314	27.0198	25.9633	27.2671	21.5435	26.1387	24.2104	25.639	24.3384	23.6727	25.6391	26.2424	24.3932	26.0546	21.2107	24.6784	25.6456	26.8942	25.4103	25.9218	25.8333	26.8175	26.3248	27.23	25.5307	26.0937	26.2112	26.8714	23.997	25.268	24.8725	26.7948	25.324	24.9645
EIF3L	Eukaryotic translation initiation factor 3 subunit L	Q9Y262	Q9Y262	66.726	0	28	28	28		47.3	47.3	47.3	808	26.0541	29.1322	28.2242	29.1412	28.3961	29.4134	28.5353	29.0182	28.2445	28.9046	28.2975	26.6544	28.453	29.1871	28.3335	29.1943	28.262	29.0769	26.8034	29.1102	27.0901	28.4298	28.2284	28.8167	28.7696	29.0762	28.1197	28.6275	29.0346	28.9755	27.6317	28.7515	28.7372	28.8963	28.5651	28.8214
EIF3M	Eukaryotic translation initiation factor 3 subunit M	Q7L2H7	Q7L2H7	42.502	0	17	17	17		41.4	41.4	41.4	351	22.1192	28.3261	27.1167	28.1823	27.1546	28.3216	27.258	27.955	27.3917	27.4542	26.6913	25.4882	27.3348	27.7556	27.4114	28.0572	26.9102	27.8452	27.9977	28.5108	27.8656	28.0954	28.0837	28.9236	27.4362	28.2935	26.9184	27.6998	28.8552	29.0658	26.7962	27.8153	22.2028	28.1931	27.4966	28.1065
EIF4A1	Eukaryotic initiation factor 4A-I	P60842	P60842	46.153	0	38	38	19		68.5	68.5	40.4	2016	30.8413	32.1352	30.7815	31.8412	31.1077	32.0811	30.9241	31.8842	30.9136	31.4573	31.0739	30.2138	30.8866	32.1168	31.2345	32.3626	31.0837	32.0691	30.9409	31.9448	30.7722	30.9822	30.999	31.9364	31.5931	31.7605	31.0939	31.4908	32.0055	32.0894	30.5915	31.8062	31.8211	31.4556	30.9973	31.5719
EIF4A2	Eukaryotic initiation factor 4A-II;Eukaryotic initiation factor 4A-II, N-terminally processed	Q14240	Q14240	46.402	0	30	11	11		53.6	21.6	21.6	433	28.718	27.3944	28.8531	28.6632	28.3155	28.575	28.3815	28.2172	28.4056	28.3027	28.1405	27.7919	28.3471	27.9269	27.9296	28.605	28.4762	27.4511	28.5804	29.2504	28.4739	27.9678	28.6491	29.1798	28.7991	28.955	28.2548	28.1655	28.601	28.6917	28.2691	27.4543	20.2245	29.2206	28.6727	28.4065
EIF4A3	Eukaryotic initiation factor 4A-III;Eukaryotic initiation factor 4A-III, N-terminally processed	P38919	P38919	46.871	0	26	20	20		45	38.9	38.9	546	27.6294	28.4392	27.759	29.0011	27.8366	28.7839	27.4713	29.3664	27.8975	28.5243	27.7834	20.3268	27.7692	28.9353	27.6379	29.6275	27.7193	28.6203	28.0158	28.8021	27.5754	28.1327	27.6933	29.8052	28.1047	28.4096	27.6048	28.0826	28.1399	28.6892	27.2845	27.9534	28.3241	27.9156	27.9376	28.3109
EIF4E	Eukaryotic translation initiation factor 4E	P06730	P06730	25.097	0	8	8	8		42.9	42.9	42.9	334	26.9336	28.1489	27.2794	27.5137	27.1078	27.6529	27.2862	27.7093	27.1329	27.8013	27.4597	24.0295	26.7571	28.1484	27.0968	27.963	26.7421	27.8162	27.0214	27.7688	26.4361	25.0953	26.9136	27.7793	27.2274	27.6723	27.1266	27.414	27.5121	28.0045	27.0208	27.4651	26.3795	27.4481	27.1958	27.7619
EIF4G1	Eukaryotic translation initiation factor 4 gamma 1	Q04637;REV__Q8NEG2	Q04637	175.49	0	48	48	42		31.5	31.5	28	692	24.9209	28.5004	27.3471	29.7867	27.7559	28.9074	27.6191	28.8824	27.2519	28.918	28.2423	25.333	27.8169	29.7418	27.1091	29.3302	27.8704	28.7254	27.198	28.9858	26.603	27.2091	27.2261	29.2437	27.5939	28.708	27.8657	28.4157	29.1857	29.1404	27.0355	28.3852	27.1199	28.1172	27.36	28.5739
EIF4G2	Eukaryotic translation initiation factor 4 gamma 2	P78344	P78344	102.36	0	32	32	32		32.1	32.1	32.1	319	22.9793	26.7407	24.9597	27.6511	26.5348	27.6287	26.6403	26.8397	26.4044	27.3376	26.8313	22.8671	25.7405	27.6757	25.8837	28.538	25.5598	27.4348	26.3869	27.4958	25.8335	26.7466	26.0731	28.1807	27.102	27.1655	26.5726	26.9752	27.6901	27.6107	25.8964	26.1758	26.9722	26.971	26.5726	26.577
EIF4H	Eukaryotic translation initiation factor 4H	Q15056	Q15056	27.385	0	6	6	6		27.8	27.8	27.8	34	22.7635	25.1416	23.0484	25.6642	23.0158	24.9378	23.9895	25.4221	23.1094	25.6722	25.4385	24.6708	24.1319	25.5345	23.9638	25.8032	22.3441	25.8639	22.1762	24.1411	21.5979	23.8777	20.8073	23.6167	22.5908	24.1018	22.2141	25.3804	20.8845	24.7362	21.5602	24.9619	25.0849	21.5869	23.5699	22.0248
EIF5	Eukaryotic translation initiation factor 5	P55010	P55010	49.222	0	20	20	20		40.6	40.6	40.6	219	24.5632	26.1068	25.0973	28.466	25.32	26.7967	24.9721	25.711	25.635	26.5179	25.9874	24.2731	25.6241	27.1219	25.4949	27.303	25.1949	24.8095	25.0146	25.6295	24.6012	24.8311	24.7053	26.0871	25.4367	25.0532	23.7621	25.5316	25.7969	26.8001	22.8524	25.6864	26.4399	25.218	25.034	26.1773
EIF5A;EIF5AL1;EIF5A2	Eukaryotic translation initiation factor 5A-1;Eukaryotic translation initiation factor 5A-1-like;Eukaryotic translation initiation factor 5A-2	P63241;Q6IS14;Q9GZV4	P63241;Q6IS14;Q9GZV4	16.832	0	12	12	12		70.1	70.1	70.1	552	29.6706	29.8579	29.3151	29.9676	29.1198	30.0688	29.0728	30.5985	29.2311	29.3625	29.392	29.598	29.4461	30.7087	29.1444	30.4732	28.8037	29.4087	29.3215	30.2894	29.3005	29.6674	29.2884	29.6876	28.9757	29.4637	29.0005	29.5527	29.9503	30.3507	29.0452	29.53	30.4934	29.6509	29.7107	29.674
EIF5B	Eukaryotic translation initiation factor 5B	O60841	O60841	138.83	0	30	30	30		23.6	23.6	23.6	194	24.543	26.9572	24.9903	28.1408	24.0248	27.695	26.3505	27.6287	25.2997	27.1645	26.0578	22.932	24.7685	27.9916	25.2021	29.0813	23.628	28.0504	24.0868	25.6882	22.5505	24.5324	24.0268	27.567	25.4866	26.4278	24.4759	25.9252	27.4727	27.4851	25.2283	27.0118	23.643	24.8988	24.5596	26.7612
EIF6	Eukaryotic translation initiation factor 6	P56537	P56537	26.599	0	6	6	6		37.6	37.6	37.6	219	22.9696	27.4622	27.2124	27.6753	26.9062	26.8073	27.3059	28.5596	26.6077	27.8583	26.8845	25.6815	26.9584	27.6747	26.8057	28.7917	26.7908	27.463	25.8968	28.3638	26.924	24.973	26.3069	28.8793	26.7106	26.965	26.8669	27.2857	27.679	28.1292	25.4189	27.5064	28.2996	27.2791	27.1424	27.8181
ELANE	Neutrophil elastase	P08246	P08246	28.518	0	21	21	21		68.5	68.5	68.5	606	30.2783	27.7789	28.4788	26.9207	29.3654	29.7678	29.0229	33.4785	31.3622	27.8385	23.1656	28.536	29.5539	29.3334	30.9315	30.7982	28.8444	28.7881	31.7908	30.9017	29.2457	29.2387	30.6495	27.2693	29.1804	30.0066	28.6375	28.8382	29.1017	29.1825	28.1574	30.7198	34.3803	30.4322	29.0206	30.9188
ELAVL1	ELAV-like protein 1	Q15717;Q12926;P26378	Q15717	36.091	0	20	20	20		62.9	62.9	62.9	414	25.7437	27.3151	25.8921	28.7479	27.5414	28.6033	26.6693	27.0766	26.3361	28.2309	27.3711	26.2707	26.5156	28.9734	26.2221	28.4784	26.0956	27.8778	26.8219	28.3446	27.1924	26.9071	26.5204	29.4938	28.2363	27.9136	27.7773	28.2736	28.3108	28.6681	25.1124	26.5862	27.1523	28.2635	27.1519	28.0379
ELMO1	Engulfment and cell motility protein 1	Q92556	Q92556	83.829	0	27	27	21		36.2	36.2	31.2	195	25.4005	23.3102	26.5093	27.2862	24.8065	26.7021	26.8995	26.6804	26.286	26.0907	25.9359	22.6944	26.4625	25.9128	25.6156	22.0525	24.7809	25.7122	25.4664	26.1144	24.7483	26.4411	25.3309	25.2894	26.4833	27.9306	26.3736	26.5088	26.3646	26.5759	25.7228	24.6278	27.9071	27.2907	26.9983	27.1513
ELMO2	Engulfment and cell motility protein 2	Q96JJ3	Q96JJ3	82.614	0	17	11	11		23.3	18.3	18.3	50	21.6756	24.2787	22.5808	24.2334	23.7248	24.0958	24.3467	24.0848	23.9887	21.7643	23.5591	20.4516	24.2493	24.8235	21.6592	23.029	22.6849	24.1028	23.578	24.5037	21.8675	21.1443	22.1262	22.7338	24.326	26.1323	24.346	24.4154	23.8376	24.2248	21.8533	24.0379	24.7406	23.2721	21.1513	24.1551
ELMOD2	ELMO domain-containing protein 2	Q8IZ81	Q8IZ81	34.96	0	7	7	7		23.9	23.9	23.9	39	23.0683	24.8354	21.4367	24.6874	22.4326	23.9092	23.6861	22.852	21.905	24.657	24.0956	21.6452	22.7428	21.4006	23.3177	22.0936	21.9716	22.5984	22.1166	21.4443	22.6966	24.1255	23.0173	25.4267	24.7565	24.5732	24.5244	22.2019	21.6449	25.5225	22.3991	21.8514	25.6305	24.0721	24.0943	24.6137
ELN	Elastin	P15502	P15502	68.397	0	19	19	19		47.7	47.7	47.7	1050	31.8175	31.3017	33.1308	30.6868	31.0249	30.4871	31.3043	27.5868	30.6858	30.8956	33.7833	30.6843	31.1337	28.7411	32.8343	30.2645	32.6162	30.6627	32.9037	33.3511	32.8232	32.3649	32.1497	32.1133	31.5725	32.1371	32.505	32.1118	31.9901	31.2597	32.24	30.7805	22.7973	30.9945	32.3311	32.3189
EMC1	ER membrane protein complex subunit 1	Q8N766	Q8N766	111.76	0	19	19	19		25.2	25.2	25.2	146	23.3207	25.5934	24.1454	26.3192	23.4675	27.0374	25.3858	26.6836	25.5504	25.3105	24.5171	24.2753	24.2306	26.6598	24.9434	25.6417	23.8321	24.6569	25.5474	25.1411	23.2211	24.114	23.4261	25.8883	26.6077	26.7893	25.1588	24.3444	26.633	26.5263	22.7715	25.2486	25.3478	24.8225	24.4663	26.5324
EMC2	ER membrane protein complex subunit 2	Q15006	Q15006	34.833	0	6	6	6		20.5	20.5	20.5	57	22.3757	25.0356	24.7739	25.2528	23.2264	25.1228	24.5881	25.1469	24.9073	24.6168	24.4952	23.7724	24.5986	25.4877	25.0409	25.2892	24.2898	24.4339	21.5057	24.6813	21.169	21.9102	20.6151	22.3957	21.8021	24.6733	24.6572	21.5842	24.6887	24.9416	20.7036	24.1151	24.1223	22.7803	24.0966	25.8226
EMC3	ER membrane protein complex subunit 3	Q9P0I2	Q9P0I2	29.952	0.00025006	4	4	4		20.7	20.7	20.7	12	22.9943	22.5043	22.6432	22.5054	22.5015	23.2462	22.5059	20.6582	22.6613	22.1962	22.4177	21.0742	22.0689	22.3738	21.4846	21.7499	22.0056	22.6102	21.9663	22.5812	23.1486	21.8618	22.4477	22.4461	22.0623	22.7102	22.0104	22.7575	22.9892	22.1779	21.3959	22.2182	21.6461	22.3054	21.7057	22.6097
EMC4	ER membrane protein complex subunit 4	Q5J8M3	Q5J8M3	20.086	0.00064447	1	1	1		8.7	8.7	8.7	22	20.8443	23.2409	21.1685	23.6087	22.4203	23.5922	23.8673	25.3489	22.3143	22.8803	22.0576	21.6341	23.2423	23.9701	21.0107	21.4265	20.6695	23.763	22.1483	22.9542	22.655	24.0068	20.9546	22.7089	23.0989	23.4378	22.8849	22.8944	23.5927	23.7643	21.8269	21.3955	22.7542	22.6564	22.9201	21.3066
EMD	Emerin	P50402	P50402	28.994	0	10	10	10		43.3	43.3	43.3	146	25.3541	25.4918	25.1445	27.3083	26.0531	26.6604	26.4302	26.2085	23.2314	26.2543	26.6741	25.5921	25.6363	26.5024	22.9029	26.4591	26.1061	25.6917	25.4556	26.7429	25.8945	26.0405	24.708	26.4124	26.7391	25.4892	26.0735	25.7768	25.9737	26.8991	21.6289	24.4442	26.946	25.9402	26.2868	25.3559
EMG1	Ribosomal RNA small subunit methyltransferase NEP1	Q92979	Q92979	26.72	0	6	6	6		28.3	28.3	28.3	28	22.9216	22.8437	21.3686	23.4713	21.3283	23.4122	22.3388	24.849	20.3677	21.4667	21.0585	22.6631	21.5426	21.9395	20.3799	24.2241	21.2524	23.4897	23.1815	24.0082	21.2117	21.0232	21.4895	26.3186	24.8893	23.058	21.6109	19.7858	22.5245	23.7981	21.6062	21.9493	22.093	22.2969	22.1242	23.4303
EMILIN1	EMILIN-1	Q9Y6C2	Q9Y6C2	106.69	0	69	69	69		69.4	69.4	69.4	2735	31.9344	31.2248	32.5014	31.8688	31.4639	31.453	32.3108	30.7686	32.2802	31.9034	32.3515	31.8122	32.3812	31.3396	32.3599	30.6625	32.3898	31.7169	32.3867	31.1798	32.1282	32.5874	31.7719	31.1768	32.1058	31.662	32.7975	32.8738	31.1682	32.0714	32.4561	32.8624	26.9955	31.3295	31.607	31.5917
EMILIN2	EMILIN-2	Q9BXX0	Q9BXX0	115.69	0	24	24	24		23.2	23.2	23.2	80	23.36	22.2036	23.9233	24.5621	22.7457	22.9605	24.5503	22.8361	25.6484	24.9228	24.6433	25.9388	23.9656	23.4798	21.3828	20.9822	22.4628	22.9817	26.7871	23.3389	24.4361	23.6374	24.2101	23.8295	26.2603	26.8541	25.3549	23.3522	23.9947	25.3024	25.1639	26.4523	24.5017	24.0813	23.1811	23.3209
EML2	Echinoderm microtubule-associated protein-like 2	O95834	O95834	70.678	0	17	17	17		30.7	30.7	30.7	71	22.3526	23.2852	24.7022	26.6085	25.9914	24.6303	21.972	22.9512	24.5512	23.1882	24.1898	20.3612	24.4473	23.4142	21.855	23.82	26.184	21.161	26.525	29.1921	26.9738	27.086	24.5573	24.4163	27.5363	27.314	21.8313	21.5609	22.226	26.6644	22.3751	24.2683	22.5374	23.0036	22.2856	22.3915
EML3	Echinoderm microtubule-associated protein-like 3	Q32P44	Q32P44	95.196	0	12	12	12		16.4	16.4	16.4	35	23.7072	24.7984	21.7102	24.2186	21.6171	23.8787	21.3537	25.15	22.5756	22.4844	21.9859	21.0593	21.5883	24.3558	21.4919	22.3404	22.4982	22.1903	24.1348	25.1768	24.4091	24.5295	24.7859	24.1638	24.674	25.4426	21.5009	24.364	24.8121	24.3203	23.2111	23.5164	21.3006	24.1323	22.4019	25.005
EML4	Echinoderm microtubule-associated protein-like 4	Q9HC35	Q9HC35	108.91	0	35	35	35		40.4	40.4	40.4	507	26.3047	29.8325	27.729	29.8603	28.2479	29.1609	28.6899	30.0137	28.8881	28.8686	28.4482	24.9491	28.2939	29.2578	27.2756	28.3995	24.3375	29.4795	28.8252	28.6552	26.0293	26.8859	28.9266	29.1643	27.5376	29.0939	27.868	28.7056	28.7897	29.7227	26.2124	28.0809	27.9911	26.6527	28.3109	29.6487
ENAH	Protein enabled homolog	Q8N8S7	Q8N8S7	66.509	0	19	19	18		32.3	32.3	30.8	229	25.8996	27.1722	27.4406	28.2314	26.8824	27.0607	26.971	25.9268	26.4315	28.2012	27.378	26.038	27.5577	27.5437	26.7015	27.114	24.1727	22.439	26.2878	26.7554	26.7951	26.7239	26.8303	27.8148	25.9815	26.4975	27.7378	28.103	26.8677	27.3382	26.4074	23.2901	22.1999	27.2852	27.4726	25.6648
ENDOD1	Endonuclease domain-containing 1 protein	O94919	O94919	55.016	0	9	9	9		23.8	23.8	23.8	102	22.8791	24.3938	24.8436	24.8349	25.8035	25.4568	25.3905	23.5156	25.7292	23.8	25.3774	20.4412	25.3625	24.1608	24.4909	23.9265	24.1575	22.4495	25.3252	25.8136	26.0389	25.7695	25.8654	24.1079	25.4204	25.2058	24.2125	24.0918	26.1834	25.4998	25.9992	23.6363	24.4416	25.7907	25.0456	23.9403
ENG	Endoglin	P17813	P17813	70.577	0	8	8	8		16.1	16.1	16.1	114	23.9748	21.6798	25.4448	25.182	25.4091	24.5515	25.4035	22.7893	25.5737	24.7603	26.543	23.9781	25.734	25.3267	26.1188	23.8946	21.5471	25.0484	26.059	26.8856	25.5751	24.6167	25.479	26.9636	24.3649	25.7104	25.5663	26.6967	26.3753	25.5128	25.7512	25.6017	21.7592	24.3807	26.3888	25.4985
ENO1	Alpha-enolase	P06733	P06733	47.168	0	45	45	41		79	79	70.5	2394	32.4362	29.1629	31.7871	31.6601	31.7211	32.7569	29.2998	33.1471	31.8663	33.7505	32.0544	32.1428	30.2713	32.8263	30.9756	33.2983	32.4968	31.3477	32.4381	32.3673	32.5916	32.1854	31.6203	32.0717	32.7868	32.2491	29.7431	30.6363	29.8645	32.3488	30.1851	32.2694	33.6453	30.0651	31.2656	32.0028
ENO2	Gamma-enolase	P09104	P09104	47.268	0	10	6	6		33.2	20	20	32	26.6331	21.8369	21.4905	25.3143	22.6325	22.7581	22.8205	24.6828	23.879	28.2332	25.0243	23.7329	23.2108	26.2806	24.6723	26.1622	25.0985	20.6727	21.9558	23.1603	20.3695	22.0714	21.1648	25.0379	25.9262	24.4872	22.3124	21.4152	22.0059	21.9245	24.1575	23.0517	21.7935	22.3499	24.7405	26.4366
ENOPH1	Enolase-phosphatase E1	Q9UHY7	Q9UHY7	28.932	0	6	6	6		32.2	32.2	32.2	107	25.2002	26.4079	25.9062	25.7997	25.7659	25.9967	25.6529	24.8446	25.2099	26.2079	25.9573	22.2441	25.5841	25.5167	25.1094	21.6877	25.7337	25.6099	24.9767	24.9166	25.0544	25.4062	25.9345	26.7027	25.6827	25.607	25.2659	25.7508	25.6103	25.3673	22.4398	25.4252	21.5351	25.5626	25.8681	26.1804
ENPEP	Glutamyl aminopeptidase	Q07075	Q07075	109.24	0	22	22	22		25.8	25.8	25.8	74	27.7274	24.2736	27.919	23.2368	21.7761	21.9895	23.6878	22.2363	25.1686	21.7301	22.7967	20.8964	25.2328	22.282	20.6785	21.7149	22.2189	22.145	24.4054	25.2619	24.8586	23.7608	25.081	22.2357	21.2823	25.0804	21.7555	21.6295	23.614	22.9874	23.4741	22.848	22.1279	22.1822	21.3106	22.5193
ENTPD1	Ectonucleoside triphosphate diphosphohydrolase 1	P49961	P49961	57.964	0	13	13	13		24.3	24.3	24.3	106	25.1533	24.1072	24.2616	26.1117	27.1423	22.1922	26.0905	24.9182	26.6313	26.2216	25.4905	27.3543	25.2332	24.7205	26.3904	21.6807	27.3389	24.2124	25.9722	26.2763	24.7374	26.9638	25.4863	25.228	27.148	27.0484	23.6859	26.1667	25.2974	25.3352	26.3432	21.8695	22.4568	25.0816	25.8984	24.8073
EOGT	EGF domain-specific O-linked N-acetylglucosamine transferase	Q5NDL2	Q5NDL2	62.01	0.00045351	6	6	6		12.1	12.1	12.1	16	23.67	23.7385	23.1324	23.4712	24.5024	23.9972	23.4722	22.8161	23.0586	23.1821	21.0583	22.1441	23.272	22.6257	22.8394	21.7411	22.6576	24.0072	22.5109	22.8906	22.5904	23.9005	23.4399	21.8139	23.4837	24.3467	21.2068	23.4335	20.8168	24.4512	21.0514	22.7765	22.2992	22.9379	23.2472	23.6903
EPB41	Protein 4.1	P11171	P11171	97.016	0	28	27	24		32.6	31.8	27.8	348	30.4097	25.8043	26.6466	25.624	28.7994	23.1312	27.6085	27.2904	27.9138	25.2501	27.0888	27.4172	28.3307	25.0832	26.3485	28.0768	26.4291	24.8219	29.3899	28.1563	28.9686	24.4823	30.7359	26.2967	25.2993	26.8748	27.1922	26.491	28.3291	24.5932	27.971	21.2057	27.5243	28.3493	27.8646	25.1483
EPB41L2	Band 4.1-like protein 2	O43491	O43491	112.59	0	44	44	38		46.5	46.5	42.7	669	28.9963	27.625	29.2019	28.5425	29.358	27.9844	29.8512	24.1224	29.062	27.6114	28.7788	27.9574	29.4613	27.8785	28.9955	22.6145	28.731	27.2316	29.0961	28.6999	28.9522	28.8401	28.5931	27.6479	28.9861	29.0209	29.4374	28.9663	29.0133	28.123	29.3853	27.9768	21.5155	29.3649	29.5562	28.5096
[truncated: 2,565 more rows]
[truncated: 39 more columns]
