# Supplementary material for: Quantitative proteomics identifies tumour matrisome signatures in patients with non-small cell lung cancer
Source: Front Oncol. 2023 Jun 16;13:1194515. doi: 10.3389/fonc.2023.1194515 (PMC10313119; doi:10.3389/fonc.2023.1194515)
Supplement: Supplementary file 2 [file DataSheet_2.xlsx]

## Sheet: Supplementary Data 2
Supplementary Data 2. Functional enrichment analysis of proteins identified by MS analysis of tumour and non-tumour tissue samples.
Category	Term accession	Term	Genes	Count	%	Population hits	Population total	Fold enrichment	Fisher's exact test
									P	Bonferroni-corrected P	Benjamini-corrected P	Benjamini–Hochberg FDR-corrected P
GOTERM_CC_FAT	GO:0070062	Extracellular exosome	PGLYRP2, TFRC, IGHV3-23, GHITM, F11R, ISLR, PSMD7, CAPNS1, PSMD2, DPYSL2, PSMD3, ANKFY1, PRKACA, PRKACB, WLS, CHID1, GBP6, GSTK1, CACNA2D1, HSPG2, SND1, SCAMP3, CD2AP, SCAMP2, MYL6, RBP4, MTHFD1, SPINT1, PSME1, PADI2, PSME2, CRABP2, SHMT2, SHMT1, IQGAP1, THY1, HPR, IQGAP2, C2, C3, CYB5R1, HPX, C5, HSPH1, C6, C7, PRKAR2B, C9, PRKAR2A, EPB41L2, MYO6, SFN, RSU1, LTA4H, LYN, GSTM3, GSTM2, HLA-DRB5, N…	1119	32.416	2218	17627	2.64593	8.78006e-288	1.33281e-284	1.33281e-284	1.00971e-284
GOTERM_CC_FAT	GO:0043230	Extracellular organelle	PGLYRP2, TFRC, IGHV3-23, GHITM, F11R, ISLR, PSMD7, CAPNS1, PSMD2, DPYSL2, PSMD3, ANKFY1, PRKACA, PRKACB, WLS, CHID1, GBP6, GSTK1, CACNA2D1, HSPG2, SND1, SCAMP3, CD2AP, SCAMP2, MYL6, RBP4, MTHFD1, SPINT1, PSME1, PADI2, PSME2, CRABP2, SHMT2, SHMT1, IQGAP1, THY1, HPR, IQGAP2, C2, C3, CYB5R1, HPX, C5, HSPH1, C6, C7, PRKAR2B, C9, PRKAR2A, EPB41L2, MYO6, SFN, RSU1, LTA4H, LYN, GSTM3, GSTM2, HLA-DRB5, N…	1124	32.5608	2317	17627	2.54419	4.79974e-269	7.28601e-266	3.643e-266	2.75985e-266
GOTERM_CC_FAT	GO:1903561	Extracellular vesicle	PGLYRP2, TFRC, IGHV3-23, GHITM, F11R, ISLR, PSMD7, CAPNS1, PSMD2, DPYSL2, PSMD3, ANKFY1, PRKACA, PRKACB, WLS, CHID1, GBP6, GSTK1, CACNA2D1, HSPG2, SND1, SCAMP3, CD2AP, SCAMP2, MYL6, RBP4, MTHFD1, SPINT1, PSME1, PADI2, PSME2, CRABP2, SHMT2, SHMT1, IQGAP1, THY1, HPR, IQGAP2, C2, C3, CYB5R1, HPX, C5, HSPH1, C6, C7, PRKAR2B, C9, PRKAR2A, EPB41L2, MYO6, SFN, RSU1, LTA4H, LYN, GSTM3, GSTM2, HLA-DRB5, N…	1123	32.5319	2315	17627	2.54413	9.60958e-269	1.45873e-265	4.86245e-266	3.68367e-266
GOTERM_CC_FAT	GO:0005829	Cytosol	NUP107, NOC2L, CAPNS1, SCP2, DPYSL5, AKT2, DPYSL2, DPYSL3, AKT1, ANKFY1, MLYCD, PRKACA, PRKACB, WLS, GSTK1, ATG3, PRKAB1, CD2AP, MTHFD1, OPTN, SKAP2, RABL6, SET, CRABP2, SAR1B, SHMT2, SHMT1, ZC3HAV1, CIAO1, SULT1A1, EPB41L5, RNF213, LARP1, EPB41L2, EPB41L3, RDH14, SFN, LTA4H, ATG7, SULT1A4, GSTM3, GSTM2, GSTM1, JUP, EIF2AK2, LARP7, LNPEP, MOV10, SULT1B1, PPFIBP1, AGO1, FASN, AGO2, NMT1, STRN, ARH…	1746	50.5794	5545	17627	1.6514	5.37751e-168	8.16306e-165	2.04076e-165	1.54603e-165
GOTERM_CC_FAT	GO:0044421	Extracellular region part	PGLYRP2, TFRC, IGHV3-21, IGHV3-23, C4BPA, GHITM, C4BPB, F11R, ISLR, PSMD7, CAPNS1, PSMD2, DPYSL2, PSMD3, DPYSL3, ANKFY1, PRKACA, PRKACB, WLS, CHID1, GBP6, GSTK1, CACNA2D1, RNASE4, RNASE3, HSPG2, SND1, SCAMP3, CD2AP, SCAMP2, MYL6, RBP4, MTHFD1, SPINT1, PSME1, PADI2, PSME2, LXN, CRABP2, SHMT2, SHMT1, MRPL18, PDGFB, IQGAP1, THY1, HPR, IQGAP2, C2, ADAMTS16, C3, CYB5R1, HPX, C5, HSPH1, C6, C7, PRKAR2B…	1330	38.5284	3948	17627	1.76679	7.44663e-141	1.1304e-137	2.2608e-138	1.71272e-138
GOTERM_CC_FAT	GO:0030055	Cell-substrate junction	RPL4, NCKAP1, CYFIP1, RPL5, RPL30, TES, RPL3, RPL31, ARPC5L, RPL8, RPL9, ACTB, RPL6, ICAM1, RPL7, RPS15, RPS14, RPS17, RPS16, RPS19, MPRIP, RPS18, BSG, DAG1, RPL38, CPNE3, HMCN1, RPS11, B2M, RPS10, TNS3, RPS13, TNS2, TNS1, ACTN1, RPL23, RPL22, ACTN4, HSPG2, RPL27, TLN2, LAP3, PFN1, EZR, TLN1, FLII, TWF1, IQGAP1, THY1, HACD3, EPB41L5, NCSTN, RRAS, PRKAR2A, EPB41L2, PCBP2, RSU1, VASP, YES1, JUP, MC…	284	8.22711	434	17627	3.43193	3.09e-101	4.69063e-98	7.81771e-99	5.92251e-99
GOTERM_CC_FAT	GO:0005925	Focal adhesion	RPL4, NCKAP1, CYFIP1, RPL5, RPL30, TES, RPL3, RPL31, ARPC5L, RPL8, RPL9, ACTB, RPL6, ICAM1, RPL7, RPS15, RPS14, RPS17, RPS16, RPS19, MPRIP, RPS18, BSG, DAG1, RPL38, CPNE3, RPS11, B2M, RPS10, TNS3, RPS13, TNS2, TNS1, ACTN1, RPL23, RPL22, ACTN4, HSPG2, RPL27, TLN2, LAP3, PFN1, EZR, TLN1, FLII, TWF1, IQGAP1, THY1, HACD3, EPB41L5, NCSTN, RRAS, PRKAR2A, EPB41L2, PCBP2, RSU1, VASP, YES1, JUP, MCAM, RDX…	279	8.08227	424	17627	3.45103	2.70954e-100	4.11307e-97	5.87582e-98	4.45138e-98
GOTERM_CC_FAT	GO:0005576	Extracellular region	PGLYRP2, TFRC, IGHV3-21, GMFG, IGHV3-23, C4BPA, GHITM, C4BPB, F11R, IL4I1, ISLR, PSMD6, PSMD7, CAPNS1, PSMD2, DPYSL2, PSMD3, DPYSL3, ANKFY1, PSMD1, PRKACA, PRKACB, WLS, CHID1, GBP6, GSTK1, CACNA2D1, RNASE4, RNASE3, HSPG2, SND1, SCAMP3, CD2AP, SCAMP2, MYL6, RBP4, MTHFD1, SPINT1, PSME1, PADI2, PSME2, LXN, CRABP2, SHMT2, SHMT1, MRPL18, PDGFB, IQGAP1, THY1, HPR, IQGAP2, C2, ADAMTS16, C3, CYB5R1, HPX,…	1420	41.1356	4778	17627	1.55866	3.18967e-100	4.84193e-97	6.05241e-98	4.58516e-98
GOTERM_CC_FAT	GO:0005924	Cell-substrate adherens junction	RPL4, NCKAP1, CYFIP1, RPL5, RPL30, TES, RPL3, RPL31, ARPC5L, RPL8, RPL9, ACTB, RPL6, ICAM1, RPL7, RPS15, RPS14, RPS17, RPS16, RPS19, MPRIP, RPS18, BSG, DAG1, RPL38, CPNE3, HMCN1, RPS11, B2M, RPS10, TNS3, RPS13, TNS2, TNS1, ACTN1, RPL23, RPL22, ACTN4, HSPG2, RPL27, TLN2, LAP3, PFN1, EZR, TLN1, FLII, TWF1, IQGAP1, THY1, HACD3, EPB41L5, NCSTN, RRAS, PRKAR2A, EPB41L2, PCBP2, RSU1, VASP, YES1, JUP, MC…	280	8.11124	428	17627	3.43103	9.82352e-100	1.49121e-96	1.6569e-97	1.25523e-97
GOTERM_CC_FAT	GO:0044433	Cytoplasmic vesicle part	VPS29, CYFIP1, CDA, TFRC, GMFG, SCAMP4, ISLR, PSMD6, PSMD7, PSMD2, PSMD3, AP1S2, AP1S1, ANKFY1, PSMD1, VPS35, VPS36, VPS39, WLS, VPS18, SERPINF2, PRKCD, RNASE3, SCAMP1, UNC13D, SCAMP3, SCAMP2, RUFY1, DYNC1LI1, WDR81, BIN2, SERPING1, PADI2, NHLRC2, UBA52, VPS25, PI4K2A, OPTN, VPS28, CFD, SAR1A, SAR1B, PDGFB, FPR1, VPS26A, A1BG, IQGAP1, IQGAP2, C3, HPX, CYB5R1, NCSTN, PRDX4, HSPH1, CYB5R3, MYO6, VP…	640	18.54	1609	17627	2.08609	5.71911e-92	8.68161e-89	8.68161e-90	6.57698e-90
GOTERM_CC_FAT	GO:0030141	Secretory granule	CYFIP1, CDA, GMFG, IL4I1, ISLR, PSMD6, PSMD7, PSMD2, PSMD3, PSMD1, PRKACA, SERPINF2, CSNK2A2, PRKCD, FNDC3A, RNASE3, SCAMP1, UNC13D, DYNC1LI1, BIN2, SERPING1, PADI2, NHLRC2, CFD, PDGFB, FPR1, A1BG, IQGAP1, IQGAP2, C3, CYB5R1, NCSTN, PRDX4, CYB5R3, S100A12, NCKAP1L, LTA4H, ATG7, HMOX2, S100A11, ELANE, GSDMD, NAPSA, APOOL, JUP, ABCA3, FUCA1, FN1, AZU1, PA2G4, LYZ, PRDX6, COL1A1, TOLLIP, HRG, FERMT3…	423	12.2538	886	17627	2.5039	7.00237e-88	1.06296e-84	9.66328e-86	7.32066e-86
GOTERM_CC_FAT	GO:0005912	Adherens junction	RPL4, NCKAP1, CYFIP1, RPL5, RPL30, TES, RPL3, RPL31, ARPC5L, RPL8, RPL9, ACTB, RPL6, ICAM1, RPL7, RPS15, RPS14, RPS17, RPS16, RPS19, MPRIP, RPS18, TRIM29, BSG, DAG1, RPL38, CPNE3, HMCN1, RPS11, B2M, RPS10, TNS3, RPS13, TNS2, TNS1, ACTN1, RPL23, RPL22, SCRIB, ACTN4, HSPG2, RPL27, TLN2, LAP3, PFN1, EZR, TLN1, LLGL2, FLII, TWF1, IQGAP1, THY1, HACD3, EPB41L5, NCSTN, RRAS, PRKAR2A, EPB41L2, PCBP2, RSU…	318	9.21205	569	17627	2.93106	1.7073e-87	2.59168e-84	2.15973e-85	1.63616e-85
GOTERM_CC_FAT	GO:0031983	Vesicle lumen	CYFIP1, APP, CDA, SPARC, GMFG, ISLR, PSMD6, PSMD7, PNP, PSMD2, PSMD3, PSMD1, B2M, ACTN1, SERPINF2, PRKCD, ACTN4, MIF, RNASE3, UNC13D, BIN2, SLPI, CSNK2B, SERPING1, PADI2, NHLRC2, CFD, PDGFB, A1BG, C3, HPX, HSPH1, CYB5R3, PRDX4, COMMD9, APOH, S100A12, APOE, A2M, APOB, ATG7, S100A11, ELANE, VAT1, CTSA, GSDMD, XRCC6, APOOL, JUP, XRCC5, FUCA1, FN1, RAB27A, AZU1, PRG3, PA2G4, LYZ, PRDX6, DERA, TF, TOL…	229	6.63384	342	17627	3.51172	2.71316e-84	4.11858e-81	3.16814e-82	2.40011e-82
GOTERM_CC_FAT	GO:0060205	Cytoplasmic vesicle lumen	CYFIP1, APP, CDA, SPARC, GMFG, ISLR, PSMD6, PSMD7, PNP, PSMD2, PSMD3, PSMD1, B2M, ACTN1, SERPINF2, PRKCD, ACTN4, MIF, RNASE3, UNC13D, BIN2, SLPI, CSNK2B, SERPING1, PADI2, NHLRC2, CFD, PDGFB, A1BG, C3, HPX, HSPH1, CYB5R3, PRDX4, COMMD9, APOH, S100A12, APOE, A2M, APOB, ATG7, S100A11, ELANE, VAT1, CTSA, GSDMD, XRCC6, APOOL, JUP, XRCC5, FUCA1, FN1, RAB27A, AZU1, PRG3, PA2G4, LYZ, PRDX6, DERA, TF, TOL…	228	6.60487	341	17627	3.50663	9.97973e-84	1.51492e-80	1.08209e-81	8.19764e-82
GOTERM_CC_FAT	GO:0034774	Secretory granule lumen	CYFIP1, APP, CDA, SPARC, GMFG, ISLR, PSMD6, PSMD7, PNP, PSMD2, PSMD3, PSMD1, B2M, ACTN1, SERPINF2, PRKCD, ACTN4, MIF, RNASE3, UNC13D, BIN2, SLPI, CSNK2B, SERPING1, PADI2, NHLRC2, CFD, PDGFB, A1BG, C3, CYB5R3, PRDX4, COMMD9, APOH, S100A12, A2M, ATG7, S100A11, ELANE, VAT1, CTSA, GSDMD, XRCC6, APOOL, JUP, XRCC5, FUCA1, FN1, RAB27A, AZU1, PRG3, PA2G4, LYZ, PRDX6, DERA, TF, TOLLIP, MAGED2, HRG, FERMT3…	216	6.25724	322	17627	3.5181	1.15102e-79	1.74725e-76	1.16483e-77	8.8245e-78
GOTERM_CC_FAT	GO:0099503	Secretory vesicle	CYFIP1, CDA, GMFG, IL4I1, ISLR, PSMD6, PSMD7, PSMD2, PSMD3, DPYSL3, PSMD1, PRKACA, SERPINF2, CSNK2A2, PRKCD, SYTL1, FNDC3A, RNASE3, SCAMP1, UNC13D, DYNC1LI1, BIN2, SERPING1, PADI2, NHLRC2, PI4K2A, CFD, PDGFB, FPR1, A1BG, IQGAP1, IQGAP2, C3, CYB5R1, NCSTN, PRDX4, CYB5R3, S100A12, NCKAP1L, LTA4H, ATG7, HMOX2, S100A11, ELANE, GSDMD, NAPSA, APOOL, JUP, ABCA3, FUCA1, FN1, AZU1, PA2G4, LYZ, PRDX6, COL1…	458	13.2677	1070	17627	2.24487	5.47057e-76	8.30433e-73	5.1902e-74	3.93197e-74
GOTERM_CC_FAT	GO:0101002	Ficolin-1-rich granule	FCN1, CDA, GMFG, SRP14, PSMD6, PSMD7, PNP, PSMD2, FTH1, PSMD3, COTL1, CAPN1, OSTF1, GYG1, MIF, ILF2, EEF1A1, ACLY, BIN2, CSNK2B, PPIA, VCL, KPNB1, CFD, PSMD12, VCP, PSMD11, PSMD14, PSMD13, A1BG, PRDX4, COMMD9, LTA4H, ATG7, GSDMD, HSPA8, XRCC6, JUP, IDH1, HSPA6, PRG2, ARPC5, EEF2, DERA, GPI, DDX3X, SERPINA1, HSP90AB1, CTSZ, HBB, HMGB1, PYGL, CTSS, ALAD, HK3, ACTR1B, CTSH, PGM2, CTSD, PGM1, CTSB, A…	102	2.95481	124	17627	4.31408	3.13419e-51	4.7577e-48	2.64317e-49	2.0024e-49
GOTERM_CC_FAT	GO:1904813	Ficolin-1-rich granule lumen	FCN1, CDA, GMFG, SRP14, PSMD6, PSMD7, PNP, PSMD2, FTH1, PSMD3, COTL1, CAPN1, OSTF1, GYG1, MIF, ILF2, EEF1A1, ACLY, BIN2, CSNK2B, PPIA, VCL, KPNB1, CFD, PSMD12, VCP, PSMD11, PSMD14, PSMD13, A1BG, PRDX4, COMMD9, LTA4H, ATG7, GSDMD, HSPA8, XRCC6, JUP, IDH1, HSPA6, PRG2, ARPC5, EEF2, DERA, GPI, DDX3X, SERPINA1, HSP90AB1, CTSZ, HBB, HMGB1, PYGL, CTSS, ALAD, HK3, ACTR1B, CTSH, PGM2, CTSD, PGM1, CTSB, A…	102	2.95481	124	17627	4.31408	3.13419e-51	4.7577e-48	2.64317e-49	2.0024e-49
GOTERM_CC_FAT	GO:0005783	Endoplasmic reticulum	RPL4, RPL5, RPL34, COL12A1, HNRNPR, RPL6, KRTCAP2, NSDHL, TFG, SCP2, RPL36, CYP1B1, PIP4K2B, PIP4K2C, WLS, GABARAPL2, RPL21, NUP210, CACNA2D1, PRKCD, PRKCA, SULT2B1, RPL24, SERPING1, RPL27, UBA52, SET, RPN2, CRABP2, SAR1A, PDXDC1, RETSAT, SAR1B, RPN1, PDGFB, THY1, HACD3, HACD2, GABARAP, MTDH, C3, CYB5R1, NCSTN, PRDX4, CYB5R3, RDH11, SERPINH1, HMOX1, SSR1, RDH14, PSMF1, HLA-DQA1, HMOX2, S100A10, H…	655	18.9745	2076	17627	1.65472	3.25879e-48	4.94684e-45	2.6036e-46	1.97242e-46
GOTERM_CC_FAT	GO:0005764	Lysosome	IFITM3, IFI30, LIPA, TIAL1, IL4I1, TRIM29, FTH1, CPNE1, AP1S2, PSMD1, AP1S1, PIP4K2A, ANKFY1, CPNE3, VPS35, ATP6V1E1, VPS36, VPS39, CHID1, VPS18, HLA-H, ATP6V1G1, PRKCD, HLA-B, AP1B1, ANK2, HLA-A, ANK3, RNASE3, HSPG2, UNC13D, DYNC1LI2, RRAGA, WDR81, RRAGC, PADI2, ATP6V0D1, UBA52, PI4K2A, ENPEP, SEH1L, TMEM63A, STXBP2, MGST1, FPR1, VPS26A, GABARAP, C3, NCSTN, SNX1, CYB5R3, SNX2, BLOC1S1, MYO6, VPS…	308	8.92236	779	17627	2.07359	7.44713e-42	1.13047e-38	5.38321e-40	4.07819e-40
GOTERM_CC_FAT	GO:0000323	Lytic vacuole	IFITM3, IFI30, LIPA, TIAL1, IL4I1, TRIM29, FTH1, CPNE1, AP1S2, PSMD1, AP1S1, PIP4K2A, ANKFY1, CPNE3, VPS35, ATP6V1E1, VPS36, VPS39, CHID1, VPS18, HLA-H, ATP6V1G1, PRKCD, HLA-B, AP1B1, ANK2, HLA-A, ANK3, RNASE3, HSPG2, UNC13D, DYNC1LI2, RRAGA, WDR81, RRAGC, PADI2, ATP6V0D1, UBA52, PI4K2A, ENPEP, SEH1L, TMEM63A, STXBP2, MGST1, FPR1, VPS26A, GABARAP, C3, NCSTN, SNX1, CYB5R3, SNX2, BLOC1S1, MYO6, VPS…	308	8.92236	779	17627	2.07359	7.44713e-42	1.13047e-38	5.38321e-40	4.07819e-40
GOTERM_CC_FAT	GO:0070161	Anchoring junction	CYFIP2, RPL4, NCKAP1, CYFIP1, RPL5, RPL30, TES, RPL3, RPL31, ARPC5L, RPL8, RPL9, RPL6, RPL7, MPRIP, RPL38, RPL23, RPL22, SCRIB, HSPG2, BIN2, MAP1B, RPL27, PI4K2A, CTBP2, FLII, IQGAP1, THY1, HACD3, ABR, EPB41L5, NCSTN, PRKAR2A, EPB41L2, RSU1, S100A11, LYN, JUP, MCAM, RDX, EHD3, PPFIBP1, HNRNPK, TRIP6, HYOU1, ADA, FERMT2, ARF1, RPLP1, ARPC1B, TGFB1I1, RPLP0, CLTC, TRIOBP, MRC2, CSRP2, CSRP1, ANXA6,…	385	11.153	1066	17627	1.89415	1.30935e-41	1.9876e-38	9.03452e-40	6.84434e-40
GOTERM_CC_FAT	GO:0044432	Endoplasmic reticulum part	COL12A1, KRTCAP2, NSDHL, TFG, CYP1B1, PIP4K2B, WLS, GABARAPL2, NUP210, SERPING1, RPL27, UBA52, RPN2, SAR1A, RETSAT, SAR1B, RPN1, PDGFB, HACD3, HACD2, MTDH, C3, CYB5R1, NCSTN, CYB5R3, RDH11, SERPINH1, HMOX1, SSR1, RDH14, HLA-DQA1, HMOX2, HLA-DRB5, HLA-DRB4, LRBA, FN1, ERLIN1, ERLIN2, CP, COL1A1, COL1A2, NPLOC4, TBL2, HYOU1, HLA-DRB3, HLA-DRB1, PIGS, SERPINA1, PIGT, LPCAT1, PRSS23, SMPD4, TMEM43, C…	486	14.0788	1470	17627	1.73392	8.02904e-41	1.21881e-37	5.29917e-39	4.01452e-39
GOTERM_CC_FAT	GO:0005773	Vacuole	IFITM3, IFI30, LIPA, TIAL1, IL4I1, TRIM29, FTH1, CPNE1, AP1S2, PSMD1, AP1S1, PIP4K2A, ANKFY1, CPNE3, PIP4K2B, VPS35, PIP4K2C, ATP6V1E1, TRIM21, VPS36, VPS39, CHID1, GABARAPL2, VPS18, HLA-H, ATP6V1G1, PRKCD, HLA-B, AP1B1, ANK2, HLA-A, ANK3, RNASE3, HSPG2, UNC13D, DYNC1LI2, RRAGA, WDR81, RRAGC, ADPRH, PADI2, ATP6V0D1, UBA52, PI4K2A, OPTN, ENPEP, SEH1L, TMEM63A, RPN2, STXBP2, PIK3R4, MGST1, FPR1, VP…	333	9.64658	879	17627	1.98685	1.0068e-40	1.52832e-37	6.368e-39	4.82424e-39
GOTERM_CC_FAT	GO:0022626	Cytosolic ribosome	RPL4, RPL5, RPL30, RPL3, RPL32, RPL31, RPL34, RPLP1, RPLP0, RPL10A, RPL8, RPL9, RPL6, RPL7, RPL39P5, RPS4X, RPS15, RPS14, RPL7A, RPS17, RPS16, MRPL1, RPS19, RPL18A, RPL36AL, RPS18, RPL36, RPLP2, RPL35, RPL38, RPS11, RPS10, RPS13, RPS12, EIF2A, RPS9, RPL21, RPS7, RPS8, RPL23, RPS5, RPL22, RPS6, RPL13A, RPS3A, RPSA, HBA1, RPL7L1, RPL37A, RPL24, RPL27, RPL26, RPL29, RPL28, UBA52, RPL10, RPL12, RPL11…	84	2.43337	108	17627	4.07911	9.60663e-39	1.45829e-35	5.83315e-37	4.41905e-37
GOTERM_CC_FAT	GO:0030054	Cell junction	CYFIP2, RPL4, NCKAP1, CYFIP1, RPL5, RPL30, TES, RPL3, RPL31, ARPC5L, F11R, RPL8, RPL9, RPL6, RPL7, MPRIP, NAMPT, AKT1, RPL38, PRKCI, MAP1S, RPL23, RPL22, PRKCD, SCRIB, HSPG2, CD2AP, BIN2, MAP1B, RPL27, PI4K2A, CTBP2, FLII, IQGAP1, THY1, HACD3, MTDH, ABR, EPB41L5, NCSTN, PRKAR2A, EPB41L2, EPB41L3, MCMBP, RSU1, PLCG1, S100A11, LYN, JUP, MCAM, STARD10, RDX, CGN, EHD3, PPFIBP1, HNRNPK, TRIP6, HYOU1, …	472	13.6732	1442	17627	1.71667	2.4958e-38	3.78863e-35	1.45717e-36	1.10391e-36
GOTERM_CC_FAT	GO:0044445	Cytosolic part	RPL4, RPL5, RPL30, RPL3, RPL32, RPL31, RPL34, EIF4A3, ENO1, RPL10A, ENO2, RPL8, RPL9, RPL6, CCT6B, RPL7, RPS15, RPL39P5, PYCARD, RPS14, RPS17, RPS16, RPS19, RPL18A, RPL36AL, RPS18, PSMD2, RPL36, DAG1, PSMD1, RPL35, RPL38, RPS11, RPS10, RPS13, RPS12, EIF2A, RPS9, RPL21, RPS7, RPS8, PRKCB, RPS5, RPL23, RPL22, RPS6, RPSA, RPL7L1, BOLA2, RPL24, RPL27, RPL26, RPL29, RPL28, UBA52, CTBP2, PSMD14, RPS4Y1…	143	4.14253	263	17627	2.85161	3.07458e-37	4.66721e-34	1.67032e-35	1.26539e-35
GOTERM_CC_FAT	GO:0072562	Blood microparticle	FCN3, TFRC, PROS1, IGHV3-23, ITGA2B, HP, F13A1, SLC4A1, C4BPA, CLU, ACTB, IGHG3, C4B, IGHG4, C4A, IGHG1, IGHG2, EIF2A, SERPINF2, IGKV2D-28, IGKV4-1, SERPING1, PFN1, CFB, CFH, A1BG, HPR, KNG1, C3, VTN, HPX, SDCBP, C9, IGKV3-15, APOE, A2M, IGHA1, IGHA2, HSPA8, AMBP, HSPA6, FN1, MSN, HSPA2, CP, TF, HRG, IGKV3-20, LGALS3BP, SERPINA3, IGHM, PZP, SLC2A1, HBB, HBD, C8A, C8G, IGLC3, CLIC1, FGB, FGA, AHSG…	100	2.89687	148	17627	3.54363	3.08096e-37	4.67689e-34	1.67032e-35	1.26539e-35
GOTERM_CC_FAT	GO:0005739	Mitochondrion	MT-ND4, CLPB, TFRC, GHITM, PHB2, GLS, LACTB, SCP2, FDXR, AKT1, CYP1B1, VPS35, MLYCD, PRKACA, ACOT9, GSTK1, ACOT7, PRKCD, PRKCA, CLPX, ARMC1, WDR81, SCO1, MTHFD1, CLPP, ETHE1, UQCRC1, TMEM126A, MT-CO2, UQCRC2, MT-CO3, UBA52, PI4K2A, ABCB7, SHMT2, MRPL18, MRPL19, MRPL13, ADH5, PRDX3, CYB5R1, LDHB, PRDX5, RHOT2, NCSTN, CYB5R3, RHOT1, GRPEL1, BLOC1S1, HMOX1, RDH13, LYN, APOOL, MRPL28, RMDN3, BRAF, PR…	543	15.73	1755	17627	1.62268	1.13897e-36	1.72896e-33	5.96191e-35	4.5166e-35
GOTERM_CC_FAT	GO:0031975	Envelope	MT-ND4, NUP107, CLPB, GHITM, ENO1, PHB2, FDXR, NUP214, NUP210, PRKCA, GTPBP4, CLPX, NUP93, ARMC1, SCO1, UQCRC1, TMEM126A, MT-CO2, UQCRC2, MT-CO3, NUP98, UBA52, NUP205, SEH1L, RETSAT, ABCB7, SHMT2, MRPL18, MRPL19, HACD3, AAAS, MRPL13, MTDH, LDHB, RHOT2, CYB5R3, RHOT1, GRPEL1, NUP85, BLOC1S1, MYO6, HMOX1, NUP88, RDH13, LYN, APOOL, MRPL28, RMDN3, MRPL24, OGDH, SFXN3, SFXN1, MRPL38, MRPL39, MRPL37, S…	432	12.5145	1301	17627	1.74147	1.38867e-36	2.108e-33	6.8e-35	5.15151e-35
GOTERM_CC_FAT	GO:0031967	Organelle envelope	MT-ND4, NUP107, CLPB, GHITM, ENO1, PHB2, FDXR, NUP214, NUP210, PRKCA, GTPBP4, CLPX, NUP93, ARMC1, SCO1, UQCRC1, TMEM126A, MT-CO2, UQCRC2, MT-CO3, NUP98, UBA52, NUP205, SEH1L, RETSAT, ABCB7, SHMT2, MRPL18, MRPL19, HACD3, AAAS, MRPL13, MTDH, LDHB, RHOT2, CYB5R3, RHOT1, GRPEL1, NUP85, BLOC1S1, MYO6, HMOX1, NUP88, RDH13, LYN, APOOL, MRPL28, RMDN3, MRPL24, OGDH, SFXN3, SFXN1, MRPL38, MRPL39, MRPL37, S…	432	12.5145	1301	17627	1.74147	1.38867e-36	2.108e-33	6.8e-35	5.15151e-35
GOTERM_CC_FAT	GO:0044437	Vacuolar part	IFITM3, IFI30, LIPA, CPNE1, AP1S2, PSMD1, AP1S1, ANKFY1, CPNE3, VPS35, ATP6V1E1, VPS39, CHID1, GABARAPL2, VPS18, HLA-H, ATP6V1G1, PRKCD, HLA-B, AP1B1, HLA-A, RNASE3, HSPG2, UNC13D, RRAGA, WDR81, PADI2, ATP6V0D1, UBA52, PI4K2A, ENPEP, SEH1L, TMEM63A, RPN2, MGST1, FPR1, GABARAP, C3, NCSTN, CYB5R3, BLOC1S1, MYO6, VPS11, RDH14, APOB, ATP6V1C1, HLA-DQA1, ELANE, ATP6V0A1, VPS16, VAT1, CTSA, LYN, HLA-DR…	260	7.53187	648	17627	2.1043	1.51807e-36	2.30444e-33	7.20137e-35	5.45558e-35
GOTERM_CC_FAT	GO:0044429	Mitochondrial part	MT-ND4, CLPB, GHITM, PHB2, GLS, FDXR, MLYCD, ACOT9, GSTK1, PRKCA, CLPX, ARMC1, SCO1, CLPP, ETHE1, UQCRC1, TMEM126A, MT-CO2, UQCRC2, MT-CO3, UBA52, ABCB7, SHMT2, MRPL18, MRPL19, MRPL13, PRDX3, LDHB, PRDX5, RHOT2, CYB5R3, RHOT1, GRPEL1, BLOC1S1, HMOX1, RDH13, LYN, APOOL, MRPL28, RMDN3, MRPL24, CS, GLUD1, OGDH, SFXN3, SFXN1, MRPL38, MRPL39, MRPL37, MCEE, AIFM1, TSPO, TK2, ANXA1, ARG1, TIMM23, SIRT5,…	388	11.2399	1148	17627	1.77256	1.36037e-34	2.06505e-31	6.25772e-33	4.74069e-33
GOTERM_CC_FAT	GO:0005766	Primary lysosome	ATP8A1, RAB3D, MPO, PYCARD, LAMP1, LAMP2, TOM1, CPNE1, PSMD1, CPNE3, HLA-H, IST1, PRKCD, STX7, ANXA11, RNASE3, UNC13D, ACLY, PADI2, PRTN3, ARL8A, FTL, VCP, RAB5C, STXBP2, FPR1, MGST1, RAP1B, C3, SDCBP, NCSTN, CYB5R3, PSAP, ELANE, TXNDC5, CTSA, VAT1, TRAPPC1, FUCA1, SURF4, DEFA3, DNAJC13, AZU1, PA2G4, LYZ, PRDX6, BST2, TOLLIP, SERPINA3, PIGR, PYGB, B4GALT1, HEXB, HEXA, SNAP23, GDI2, FAF2, LPCAT1, …	99	2.8679	155	17627	3.34976	8.80235e-34	1.3362e-30	3.8177e-32	2.8922e-32
GOTERM_CC_FAT	GO:0042582	Azurophil granule	ATP8A1, RAB3D, MPO, PYCARD, LAMP1, LAMP2, TOM1, CPNE1, PSMD1, CPNE3, HLA-H, IST1, PRKCD, STX7, ANXA11, RNASE3, UNC13D, ACLY, PADI2, PRTN3, ARL8A, FTL, VCP, RAB5C, STXBP2, FPR1, MGST1, RAP1B, C3, SDCBP, NCSTN, CYB5R3, PSAP, ELANE, TXNDC5, CTSA, VAT1, TRAPPC1, FUCA1, SURF4, DEFA3, DNAJC13, AZU1, PA2G4, LYZ, PRDX6, BST2, TOLLIP, SERPINA3, PIGR, PYGB, B4GALT1, HEXB, HEXA, SNAP23, GDI2, FAF2, LPCAT1, …	99	2.8679	155	17627	3.34976	8.80235e-34	1.3362e-30	3.8177e-32	2.8922e-32
GOTERM_CC_FAT	GO:0012506	Vesicle membrane	SPARC, TFRC, LGALS3, BSG, CPNE1, AP1S2, AP1S1, CPNE3, ATP6V1E1, B2M, WLS, HLA-H, HLA-B, AP1B1, HLA-C, HLA-A, FNDC3A, SCAMP1, HLA-E, DYNC1LI1, CD109, ATP6V0D1, UBA52, PI4K2A, TMEM63A, SAR1A, SAR1B, PIK3R4, MGST1, FPR1, IQGAP1, IQGAP2, CYB5R1, NCSTN, RAB11FIP1, SYNGR2, MYO6, MLEC, SNX9, NCKAP1L, APOE, CD14, APOB, ATP6V1C1, HLA-DQA1, HMOX2, ATP6V0A1, SEC31A, LYN, MSR1, HLA-DRB5, HLA-DRB4, ABCA3, SUR…	298	8.63268	817	17627	1.91295	6.21208e-33	9.42994e-30	2.61943e-31	1.98442e-31
GOTERM_CC_FAT	GO:0015629	Actin cytoskeleton	NCKAP1, IFIT5, ARPC5L, ACTB, MYLK, MPRIP, DPYSL3, SYNPO, VPS18, PRKCB, LIMCH1, ACTN1, DAPK3, ALG2, ACTN4, CD2AP, MYL6, BIN2, MYL1, TLN2, EZR, MYL9, LLGL2, MACF1, TMEM63B, DHX9, FLII, TWF2, TWF1, IQGAP1, IQGAP2, GABARAP, MYL12A, MICAL1, EPB41L2, MYO6, VPS11, STK38L, SNX9, SPTBN1, SPTBN2, VASP, YES1, JUP, RDX, MYO5A, PARVA, PARVB, CGN, GNG12, PTK2, MSRA, HNRNPK, PARVG, TRIP6, MYO5C, HNRNPC, FERMT2,…	217	6.28621	533	17627	2.13522	1.37712e-31	2.09046e-28	5.64989e-30	4.28022e-30
GOTERM_CC_FAT	GO:0030659	Cytoplasmic vesicle membrane	SPARC, TFRC, LGALS3, BSG, CPNE1, AP1S2, AP1S1, CPNE3, ATP6V1E1, B2M, WLS, HLA-H, HLA-B, AP1B1, HLA-C, HLA-A, SCAMP1, HLA-E, DYNC1LI1, CD109, ATP6V0D1, UBA52, PI4K2A, TMEM63A, SAR1A, SAR1B, PIK3R4, MGST1, FPR1, IQGAP1, IQGAP2, CYB5R1, NCSTN, RAB11FIP1, SYNGR2, MYO6, MLEC, SNX9, NCKAP1L, APOE, CD14, APOB, ATP6V1C1, HLA-DQA1, HMOX2, ATP6V0A1, SEC31A, LYN, MSR1, HLA-DRB5, HLA-DRB4, ABCA3, SURF4, RAB2…	288	8.34299	795	17627	1.89992	3.0521e-31	4.63308e-28	1.21923e-29	9.23661e-30
GOTERM_CC_FAT	GO:0044391	Ribosomal subunit	RPL4, RPL5, RPL30, RPL3, RPL32, RPL31, RPL34, RPL10A, RPL8, RPL9, RPL6, RPL7, RPS15, RPL39P5, RPS14, RPS17, RPS16, RPS19, RPL18A, RPL36AL, RPS18, RPL36, RPL35, RPL38, RPS11, RPS10, RPS13, RPS12, EIF2A, RPS9, RPL21, RPS7, RPS8, RPS5, RPL23, RPL22, RPS6, MRPS18B, RPSA, RPL7L1, RPL24, RPL27, RPL26, RPL29, RPL28, UBA52, DAP3, MRPL18, MRPL19, RPS4Y1, MRPL13, MRPL28, ISG15, MRPL24, RPS26, RPS25, RPS28,…	110	3.18656	194	17627	2.97373	6.75843e-31	1.02593e-27	2.63059e-29	1.99287e-29
GOTERM_CC_FAT	GO:0030135	Coated vesicle	SCARB2, APP, TFRC, PDCD6, GOLGA2, AP1S2, AP1S1, ATP6V1E1, B2M, AP2M1, VPS18, HLA-H, VPS33A, WNT5A, VPS33B, HLA-B, AP1B1, HLA-C, ADAM10, OCRL, HLA-A, SCAMP1, UNC13D, HLA-E, RAB35, ATP6V0D1, ATP6V1A, COPB2, COPA, TMED10, SAR1A, PEF1, SAR1B, COPB1, SNX3, MYO6, VPS11, ATP6V1H, SNX9, APOE, APOB, ATP6V1D, ATP6V1C1, HLA-DQA1, ATP6V0A1, ATP6V1F, SEC31A, VPS16, AP1M1, HSPA8, HLA-DRB5, HLA-DRB4, SEC16A, M6…	148	4.28737	321	17627	2.41806	2.48175e-28	3.76729e-25	9.41822e-27	7.13502e-27
GOTERM_CC_FAT	GO:0042470	Melanosome	ITGB1, YWHAE, HSP90AB1, TFRC, YWHAB, ITGB3, CLTC, SLC2A1, LAMP1, BSG, ANXA6, FLOT1, RAC1, CTSD, CTSB, RAB2A, PDIA3, HSP90AA1, PDCD6IP, ANXA2, SERPINF1, SYTL1, ANXA11, ATP1B3, PDIA6, YWHAZ, SND1, PDIA4, RAB32, MMP14, SYPL1, TMEM33, RAB35, CANX, ATP6V1B2, ERP29, SEC22B, PPIB, RAB7A, CD63, RAB1A, RAB5B, AHCY, TMED10, RAB5C, CNP, RPN1, CAPG, SLC3A2, ATP1A1, SLC1A5, HSP90B1, GNA13, SDCBP, GANAB, NCSTN…	75	2.17265	111	17627	3.54363	5.01551e-28	7.61355e-25	1.81275e-26	1.3733e-26
GOTERM_CC_FAT	GO:0048770	Pigment granule	ITGB1, YWHAE, HSP90AB1, TFRC, YWHAB, ITGB3, CLTC, SLC2A1, LAMP1, BSG, ANXA6, FLOT1, RAC1, CTSD, CTSB, RAB2A, PDIA3, HSP90AA1, PDCD6IP, ANXA2, SERPINF1, SYTL1, ANXA11, ATP1B3, PDIA6, YWHAZ, SND1, PDIA4, RAB32, MMP14, SYPL1, TMEM33, RAB35, CANX, ATP6V1B2, ERP29, SEC22B, PPIB, RAB7A, CD63, RAB1A, RAB5B, AHCY, TMED10, RAB5C, CNP, RPN1, CAPG, SLC3A2, ATP1A1, SLC1A5, HSP90B1, GNA13, SDCBP, GANAB, NCSTN…	75	2.17265	111	17627	3.54363	5.01551e-28	7.61355e-25	1.81275e-26	1.3733e-26
GOTERM_CC_FAT	GO:0005840	Ribosome	RPL4, RPL5, RPL30, RPL3, RPL32, RPL31, RPL34, RPL10A, RPL8, RPL9, RPL6, RPL7, RPS15, RPL39P5, RPS6KA3, RPS14, RPS17, RPS16, RPS19, RPL18A, RPL36AL, RPS18, RPL36, RPL35, RPL38, RPS11, RPS10, RPS13, RPS12, EIF2A, RPS9, RPL21, RPS7, RPS8, RPS5, RPL23, RPL22, RPS6, MRPS18B, RPSA, RPL7L1, RPL24, RPL27, RPL26, RPL29, RPL28, UBA52, SF1, DAP3, DHX9, MRPL18, MRPL19, RPS4Y1, MRPL13, LARP1, PNPT1, MRPL28, E…	127	3.67903	258	17627	2.58163	1.08127e-27	1.64136e-24	3.81712e-26	2.89176e-26
GOTERM_CC_FAT	GO:0099568	Cytoplasmic region	FMR1, CTNND1, HNRNPU, SLC4A1, ENO1, ENO2, ACTB, ABHD12, CDH1, AKT2, KIF5B, CAPN2, COTL1, ARFIP2, HMCN1, WLS, PLS1, TMOD1, MAP2K4, TPM4, PRKCB, ACTN1, ACTN4, NRBP1, ARMCX3, EEF1A1, STIM1, BIN2, NCL, MYADM, FSCN1, EZR, PFN1, UTRN, MYL9, ARL8A, VCL, LLGL2, ARL8B, RAI14, CTBP2, EPB42, CTBP1, EPB41, PXN, ITPR2, IQGAP1, RASAL3, CORO1A, CORO1C, SPTA1, SCIN, KIF3B, CALD1, BLOC1S1, EPB41L2, MYO6, SNX9, ST…	173	5.01159	409	17627	2.21836	1.48555e-27	2.25506e-24	5.12515e-26	3.88269e-26
GOTERM_CC_FAT	GO:0030139	Endocytic vesicle	SCARB2, SPARC, NCF1, TFRC, NCF2, NCF4, HP, GOLIM4, MPO, RAB43, LAMP1, DMBT1, KIF5B, LAMP2, B2M, AP2M1, WLS, PDIA3, HLA-H, WNT5A, STX7, HLA-B, TAP2, CYBB, HLA-C, ANXA11, TAP1, OCRL, CYBA, HLA-A, GAPVD1, CD2AP, HLA-E, RAB32, RAB31, HGS, RAB34, RAB35, ATP6V0D1, STAM2, UBA52, RAB5B, RAB5C, STXBP3, HVCN1, STXBP1, PIK3R4, VPS26B, CORO1A, HSP90B1, SNX3, HPX, RAP1A, HSPH1, RAB11FIP1, MYO6, VPS11, APOE, A…	153	4.43221	348	17627	2.3058	1.48293e-26	2.25109e-23	5.00242e-25	3.78971e-25
GOTERM_CC_FAT	GO:0030667	Secretory granule membrane	SPARC, ATP8A1, RAB3D, ITGA2B, LGALS3, STK10, LAMP1, DMBT1, LAMP2, BSG, TOM1, CPNE1, CPNE3, HLA-H, HLA-B, CYBB, HLA-C, ADAM10, CYBA, SCAMP1, ATAD3B, DYNC1LI1, RAB31, TMX3, CD109, PKP1, ARL8A, RAB5B, TMED10, RAB5C, TMEM63A, COPB1, HVCN1, C5AR1, FPR1, UBR4, ITPR1, MGST1, ITPR2, ITPR3, IQGAP1, IQGAP2, RAP1B, CYB5R1, NCSTN, RAP1A, ALDH3B1, PSAP, MLEC, CLCA1, NCKAP1L, CD14, RAB6A, ATP6V1D, HMOX2, ATP6V…	142	4.11356	314	17627	2.37175	3.56571e-26	5.41275e-23	1.17668e-24	8.91428e-25
GOTERM_CC_FAT	GO:0005775	Vacuolar lumen	SCARB2, SERPINA3, PYGB, HEXB, HEXA, FAF2, GDI2, IFI30, MPO, LIPA, CTSS, PYCARD, HEBP2, GM2A, CTSL, NAPRT, LAMP2, PSMD1, CTSG, GYG1, CTSD, CTSC, CTSB, PDGFRB, CHID1, CAP1, CCT2, ACTR2, HSP90AA1, ANXA2, IST1, ARG1, TUBB, GAA, PRKCD, BGN, RNASE3, HSPG2, UNC13D, DCN, DNAJC3, ACLY, VCAN, NPC2, PADI2, PRTN3, BPI, FTL, ASAH1, GRN, VCP, GBA, PRELP, PLD3, CLN5, C3, SDCBP, CYB5R3, TTR, PSAP, MAPK1, CCT8, G…	96	2.781	176	17627	2.86067	2.47849e-25	3.76235e-22	8.00501e-24	6.0644e-24
GOTERM_CC_FAT	GO:0042175	Nuclear outer membrane-endoplasmic reticulum membrane network	SLC35B2, AHCYL1, ARL6IP1, TMEM41B, PITPNB, RTCB, CISD2, ENO1, NSDHL, KRTCAP2, BSG, ARL6IP5, CYP1B1, BCAP29, PIP4K2B, PTGFRN, PTGDS, SEC62, B2M, WLS, SEC63, GABARAPL2, HLA-H, NUP210, ACSL1, SACM1L, ALG5, HLA-B, ALG2, HLA-C, ALG3, ACSL5, ACSL4, MOGS, HLA-A, ACSL3, ALG1, HLA-E, POR, SOAT1, ZW10, VDAC2, RPL27, PREB, UBA52, RPN2, RETSAT, SAR1B, MGST3, RPN1, MGST1, MGST2, PIK3R1, HACD3, HACD2, ZMPSTE24…	375	10.8633	1212	17627	1.6227	5.37436e-25	8.15828e-22	1.69964e-23	1.28761e-23
GOTERM_CC_FAT	GO:0005759	Mitochondrial matrix	ACAA2, ECI1, NDUFA10, PARK7, ALDH1L2, CCAR2, GLS, ABHD10, NARS2, LONP1, FDXR, PMPCB, PDK3, PMPCA, MLYCD, HADH, ACAD10, PDK1, MCCC2, ACOT9, PDHX, GSTK1, MCCC1, MRPS18B, ACOT13, TRNT1, ATAD3A, CLPX, TUFM, CYP27A1, OXA1L, PPA2, PDE12, CLPP, ETHE1, PPIF, SUCLG2, TFAM, VDAC2, SUCLG1, VDAC1, ALDH7A1, DAP3, GCDH, LRRC59, FECH, SHMT2, MRPL18, MRPL19, AK3, ARL2, AK4, MRPL13, ACAT1, PRDX3, DHX30, PRDX5, PI…	191	5.53302	492	17627	2.036	6.71262e-25	1.01898e-21	2.07954e-23	1.57541e-23
GOTERM_CC_FAT	GO:0005768	Endosome	IFITM3, APP, VPS29, TFRC, AQP4, ANTXR1, SCAMP4, AKT2, BSG, AP1S2, AP1S1, ANKFY1, VPS35, ATP6V1E1, B2M, CCDC93, VPS36, VPS39, WLS, CHID1, VPS18, HLA-H, PRKCI, PRKCD, HLA-B, AP1B1, HLA-C, ANK2, HLA-A, GAPVD1, SCAMP1, UNC13D, SCAMP3, HLA-E, SCAMP2, RUFY1, NISCH, DYNC1LI2, RRAGA, WDR81, RRAGC, PRKAR1A, ADPRH, EZR, ATP6V0D1, UBA52, VPS25, PI4K2A, OPTN, VPS28, PIK3R4, NEDD4L, VPS26A, VPS26B, SNX3, PRDX…	337	9.76246	1065	17627	1.65955	2.80888e-24	4.26388e-21	8.52776e-23	6.46043e-23
GOTERM_CC_FAT	GO:0005938	Cell cortex	CTNND1, SLC4A1, ENO1, ENO2, ACTB, CDH1, AKT2, CAPN2, COTL1, ARFIP2, HMCN1, PLS1, TMOD1, TPM4, PRKCB, ACTN1, ACTN4, NRBP1, EEF1A1, STIM1, BIN2, NCL, MYADM, FSCN1, EZR, PFN1, UTRN, MYL9, VCL, LLGL2, RAI14, CTBP2, EPB42, CTBP1, EPB41, PXN, ITPR2, IQGAP1, RASAL3, CORO1A, CORO1C, SPTA1, SCIN, CALD1, EPB41L2, MYO6, SNX9, STXBP6, MYH10, SPTBN1, SPTBN2, OSBPL8, CAV1, RDX, DSTN, PTK2, FERMT2, CLIC5, C2CD5…	139	4.02665	319	17627	2.28525	9.51292e-24	1.44406e-20	2.83149e-22	2.14507e-22
GOTERM_CC_FAT	GO:0048471	Perinuclear region of cytoplasm	IFITM3, CYFIP2, EIF4A2, CYFIP1, APP, TFRC, CISD2, CCAR1, VPS35, PTGDS, PRKACA, PRKACB, GBP5, MAP1S, SERPINF1, PRKCD, ALG2, CSNK1D, PRKCA, ACTN4, ACSL3, GTPBP4, CD2AP, MAP1B, BTK, EZR, OPTN, SET, ANP32A, STXBP1, TWF2, TWF1, PIK3R1, GABARAP, MTDH, FXR1, PRDX5, PRKAR2B, MYO6, PLCG2, INPP5K, HMOX1, PSMF1, SNX5, ATP6V0A1, SEC31A, LYN, EIF2AK2, LNPEP, SNF8, PRDX6, HNRNPL, EHD1, EHD2, EHD3, TF, EHD4, TO…	265	7.67671	785	17627	1.77046	1.58264e-23	2.40245e-20	4.6201e-22	3.50007e-22
GOTERM_CC_FAT	GO:0005789	Endoplasmic reticulum membrane	SLC35B2, AHCYL1, ARL6IP1, TMEM41B, PITPNB, RTCB, CISD2, NSDHL, KRTCAP2, BSG, ARL6IP5, CYP1B1, BCAP29, PIP4K2B, PTGFRN, PTGDS, SEC62, B2M, WLS, SEC63, GABARAPL2, HLA-H, NUP210, ACSL1, SACM1L, ALG5, HLA-B, ALG2, HLA-C, ALG3, ACSL5, ACSL4, MOGS, HLA-A, ACSL3, ALG1, HLA-E, POR, SOAT1, ZW10, VDAC2, RPL27, PREB, UBA52, RPN2, RETSAT, SAR1B, MGST3, RPN1, MGST1, MGST2, HACD3, HACD2, ZMPSTE24, UBE2J1, MTDH…	364	10.5446	1188	17627	1.60692	1.97287e-23	2.99482e-20	5.65061e-22	4.28076e-22
GOTERM_CC_FAT	GO:0005788	Endoplasmic reticulum lumen	APP, SPON1, COL16A1, POGLUT1, COL12A1, TNC, PLOD3, TXNDC12, CLU, C4A, LGALS1, DAG1, B2M, PDIA3, WNT5A, ADAM10, CNPY3, PDIA6, PDIA5, PDIA4, COL4A2, COL4A1, COL4A4, COL4A3, DNAJB11, EOGT, COL8A2, ERP29, COL4A5, COL8A1, SERPING1, PPIB, CES1, H6PD, PDGFB, LTBP1, KNG1, HSP90B1, C3, VTN, VCPIP1, ESD, SERPINH1, ARSI, IGFBP7, APOE, APOB, TXNDC5, CRTAP, TOR1A, SDF2L1, HSPA5, WFS1, FN1, TOR1B, CP, COL1A1, …	137	3.96871	315	17627	2.28097	2.51082e-23	3.81142e-20	7.05819e-22	5.34712e-22
GOTERM_CC_FAT	GO:0005681	Spliceosomal complex	EIF4A3, HNRNPU, HNRNPR, EFTUD2, PNN, LGALS3, SNRPD2, SNRPD1, MAGOH, SNRPD3, TXNL4A, IK, AQR, SNRPN, PRPF4B, SRRM1, PRPF4, PRPF6, DDX39B, NCL, SRSF2, SNRPG, PPIH, SNRPF, SNRPC, SNRNP200, SNRPA, SF1, DDX5, RBM8A, HTATSF1, PRPF8, HNRNPDL, DHX38, HSPA8, PRPF38B, PRPF38A, API5, ALYREF, LSM4, LSM3, LSM2, SMU1, HNRNPM, LSM8, HNRNPK, LSM6, RHEB, HNRNPF, HNRNPC, RBM28, DDX46, PPWD1, ADAR, YBX1, PRPF19, US…	101	2.92584	200	17627	2.64851	3.04298e-23	4.61925e-20	8.39864e-22	6.3626e-22
GOTERM_CC_FAT	GO:0022625	Cytosolic large ribosomal subunit	RPL4, RPL5, RPL30, RPL3, RPL32, RPL10, RPL31, RPL34, RPLP1, RPL12, RPLP0, RPL11, RPL10A, RPL8, RPL9, RPL6, RPL7, RPL39P5, RPL7A, MRPL1, RPL18A, RPL36AL, RPL36, RPL14, RPL35, RPLP2, RPL13, RPL38, RPL15, RPL18, RPL17, RPL19, RPL21, RPL23, RPL22, RPL35A, RPL13A, RPL23A, RPL27A, RPL7L1, RPL37A, RPL24, RPL27, RPL26, RPL29, RPL28, UBA52, RPL26L1	48	1.3905	60	17627	4.19566	3.86994e-23	5.87456e-20	1.04903e-21	7.94719e-22
GOTERM_CC_FAT	GO:0031252	Cell leading edge	NCKAP1, APP, CYFIP1, CTNND1, IFIT5, ANTXR1, ACTB, MYLK, SLK, TUBB3, CDH1, AKT2, DPYSL3, CFL1, DAG1, ARFIP2, AKT1, WLS, PRKCI, SWAP70, ACTN1, SCRIB, ANK1, NRBP1, CD2AP, EEF1A1, ACAP2, MYADM, S100A6, FSCN1, TLN2, EZR, TLN1, MACF1, PXN, TWF2, TWF1, ARHGAP18, IQGAP1, THY1, IQGAP2, CORO1A, CORO1B, CORO1C, EPB41L5, SLC9A3R1, SNX1, SNX2, PODXL, DPP9, MYO6, EPB41L3, PLCG2, PACSIN2, INPP5K, SNX9, PLCG1, S…	170	4.92468	432	17627	2.06384	5.55925e-23	8.43893e-20	1.48051e-21	1.1216e-21
GOTERM_CC_FAT	GO:0035578	Azurophil granule lumen	SERPINA3, PYGB, HEXB, FAF2, GDI2, MPO, PYCARD, HEBP2, GM2A, NAPRT, PSMD1, CTSG, CTSC, CAP1, CCT2, ACTR2, ANXA2, IST1, ARG1, TUBB, PRKCD, RNASE3, UNC13D, DNAJC3, ACLY, NPC2, PADI2, PRTN3, BPI, FTL, GRN, VCP, C3, SDCBP, CYB5R3, TTR, MAPK1, CCT8, ELANE, TXNDC5, CTSA, VAT1, DYNC1H1, TRAPPC1, GCA, PTGES2, FUCA1, DEFA3, PA2G4, AZU1, TUBB4B, LYZ, PRDX6, FABP5, IMPDH1, GLB1, TOLLIP, MNDA, GLA, ACTR10	60	1.73812	91	17627	3.45796	1.0537e-21	1.59952e-18	2.75779e-20	2.08923e-20
GOTERM_CC_FAT	GO:0044440	Endosomal part	IFITM3, APP, VPS29, TFRC, AQP4, ANTXR1, SCAMP4, ANKFY1, VPS35, B2M, VPS36, VPS39, WLS, VPS18, HLA-H, HLA-B, HLA-C, HLA-A, SCAMP1, SCAMP3, HLA-E, SCAMP2, RUFY1, RRAGA, WDR81, RRAGC, ATP6V0D1, UBA52, VPS25, PI4K2A, OPTN, VPS28, VPS26A, SNX3, SNX4, NCSTN, SNX1, SNX2, VPS11, CD14, APOB, HLA-DQA1, SNX5, ATP6V0A1, VPS16, SNX6, HLA-DRB5, NAPSA, HLA-DRB4, ABCA3, RCC2, RAB27A, RAB27B, LNPEP, SNF8, EHD1, E…	214	6.1993	612	17627	1.83389	3.58971e-21	5.44918e-18	9.23591e-20	6.9969e-20
GOTERM_CC_FAT	GO:0005765	Lysosomal membrane	IFITM3, SCARB2, ATP8A1, RAB3D, SPPL2A, GIMAP5, LAMP1, KIF5B, LAMP2, TOM1, CPNE1, AP1S2, ANKFY1, AP1S1, VPS35, CPNE3, ATP6V1E1, VPS39, AP2M1, NSF, RAB2A, VPS18, HLA-H, ATP6V1G1, VPS33A, VPS33B, STX7, HLA-B, AP1B1, HLA-A, EEF1A1, RRAGA, WDR81, EEF1A2, CHMP4B, ATP6V0D1, UBA52, PI4K2A, ARL8A, ARL8B, ATP6V1A, ENPEP, SEH1L, RAB5C, TMEM63A, FPR1, MGST1, PLD3, RAP1B, NCSTN, BLOC1S1, PSAP, MYO6, VPS11, AT…	167	4.83778	437	17627	2.00422	4.72818e-21	7.17737e-18	1.17662e-19	8.91377e-20
GOTERM_CC_FAT	GO:0098852	Lytic vacuole membrane	IFITM3, SCARB2, ATP8A1, RAB3D, SPPL2A, GIMAP5, LAMP1, KIF5B, LAMP2, TOM1, CPNE1, AP1S2, ANKFY1, AP1S1, VPS35, CPNE3, ATP6V1E1, VPS39, AP2M1, NSF, RAB2A, VPS18, HLA-H, ATP6V1G1, VPS33A, VPS33B, STX7, HLA-B, AP1B1, HLA-A, EEF1A1, RRAGA, WDR81, EEF1A2, CHMP4B, ATP6V0D1, UBA52, PI4K2A, ARL8A, ARL8B, ATP6V1A, ENPEP, SEH1L, RAB5C, TMEM63A, FPR1, MGST1, PLD3, RAP1B, NCSTN, BLOC1S1, PSAP, MYO6, VPS11, AT…	167	4.83778	437	17627	2.00422	4.72818e-21	7.17737e-18	1.17662e-19	8.91377e-20
GOTERM_CC_FAT	GO:1990204	Oxidoreductase complex	NDUFA13, MT-ND4, NCF1, NDUFA12, NCF2, NCF4, NDUFA10, DBT, IDH3B, RAC2, UQCRFS1, DLAT, RAC1, PDK1, IDH3A, BCKDHA, PDHX, CYBB, NDUFC2, SDHC, CYBA, SDHD, SDHA, SDHB, NDUFS8, NDUFS7, GPD2, NDUFS5, GPD1, UQCRC1, NDUFS3, NDUFS2, NDUFS1, UQCRC2, DLD, NDUFB9, NDUFB8, NDUFB10, NDUFB11, NDUFB5, GMPR2, NDUFB4, NDUFB3, GMPR, DLST, NDUFB1, PDHB, UQCR10, UQCRH, LDHB, LDHA, CYB5R3, CYC1, NDUFV1, CYB5B, NDUFA9, …	73	2.11472	128	17627	2.99104	6.26004e-21	9.50274e-18	1.5327e-19	1.16114e-19
GOTERM_CC_FAT	GO:0005740	Mitochondrial envelope	MT-ND4, CLPB, CISD1, CISD2, GHITM, PHB2, LGALS3, FDXR, CPT1A, ACSL1, MRPS18B, ACSL5, ACSL4, PRKCA, ACSL3, CLPX, CYP27A1, ARMC1, AFG3L2, COX7A2L, SCO1, UQCRC1, VDAC3, TMEM126A, VDAC2, VDAC1, MT-CO2, UQCRC2, MT-CO3, UBA52, MAOB, MTARC2, ABCB7, MAOA, SHMT2, MRPL18, MRPL19, MGST1, MRPL13, NLN, LDHB, RHOT2, CYB5R3, RHOT1, GRPEL1, BLOC1S1, HMOX1, RDH13, VAT1, LYN, FIS1, TRAP1, APOOL, MRPL28, RMDN3, MRP…	270	7.82155	836	17627	1.69382	6.85678e-21	1.04086e-17	1.65216e-19	1.25163e-19
GOTERM_CC_FAT	GO:0070820	Tertiary granule	CYFIP1, CDA, ITGAM, SNAP23, ITGB2, HP, HBB, SLC2A3, TCIRG1, AP2A2, CTSS, LGALS3, LAMP1, STBD1, FTH1, LAMP2, ITGAX, CTSH, QSOX1, RAC1, SPTAN1, B2M, CTSD, PGM1, DSP, FCER1G, DBNL, GAA, ATP6AP2, STX7, CYBB, ADAM10, ANO6, CYBA, KCNAB2, ATAD3B, OLFM4, DYNLL1, MMP8, ILF2, MMP9, RHOA, SERPINB6, VAMP8, RAP2C, DYNC1LI1, RAP2B, PKP1, ALDOC, CD47, ALDOA, ATP6V0C, ARL8A, LTF, SERPINB10, CSTB, ASAH1, TMEM63A,…	85	2.46234	164	17627	2.71822	1.27989e-20	1.94288e-17	3.03575e-19	2.29981e-19
GOTERM_CC_FAT	GO:0045335	Phagocytic vesicle	NCF1, ITGB5, NCF2, SNAP23, NCF4, TCIRG1, MPO, CTSS, RAB43, LAMP1, DMBT1, KIF5B, LAMP2, RAC2, ITGAV, CD36, B2M, RAB8A, RAB8B, APPL1, PDIA3, HLA-H, SYK, ANXA3, HLA-B, TAP2, CYBB, HLA-C, ANXA11, TAP1, OCRL, CYBA, HLA-A, HLA-E, TAPBP, DNM2, VAMP8, RAB32, RAB31, VAMP7, HGS, RAB34, ATP6V0D1, SEC22B, ATP6V0C, RAB7A, LTF, VAMP3, STX12, STXBP3, STXBP1, HVCN1, PIK3R4, WAS, VPS26B, CORO1A, SNX3, CDC42, RAP1…	77	2.23059	141	17627	2.86406	1.65225e-20	2.50811e-17	3.85864e-19	2.92321e-19
GOTERM_CC_FAT	GO:0044448	Cell cortex part	NUMA1, WDR1, CTNND1, CTSZ, TNFAIP2, SLC2A1, SLC4A1, ENO1, ACTB, SEPTIN11, SEPTIN10, ACTR1A, LASP1, CAPZB, CDH1, CAPN2, FLOT1, COTL1, FLOT2, SPTAN1, EMD, PLS1, TMOD1, CAP1, ACTR2, DBNL, TPM4, EXOC8, PRKCB, EXOC7, ACTN1, ACTN4, SPTB, EEF1A1, STIM1, ASPH, CTTN, MYADM, LANCL2, EXOC4, MYH9, EXOC3, HCLS1, EXOC6, EXOC5, EZR, MAPRE1, UTRN, EXOC2, DBN1, VCL, LLGL2, EXOC1, CTBP2, EPB42, CTBP1, DCTN1, EPB41…	90	2.60718	181	17627	2.6078	3.14102e-20	4.76807e-17	7.22435e-19	5.47299e-19
GOTERM_CC_FAT	GO:0030662	Coated vesicle membrane	SCARB2, HIP1, TFRC, PDCD6, CLTC, AP2A1, AP2A2, CLINT1, AP1G2, AP1G1, AP1S2, TMED3, AP1S1, TMED2, ATP6V1E1, TMED7, B2M, AP2M1, HLA-DPA1, SCYL1, HLA-H, SEC13, DBNL, ATP6AP1, ATP6AP2, WNT5A, AP1B1, HLA-B, HLA-C, AP3B1, HLA-A, COPZ1, HLA-E, VAMP8, VAMP7, RAB35, ATP6V1B2, ATP6V0D1, SEC22B, ATP6V0C, HLA-DQB1, VAMP3, ATP6V1A, COPB2, COPA, SEC23A, TMED10, SAR1A, PEF1, SAR1B, COPB1, GOSR2, USO1, EGFR, LMA…	95	2.75203	197	17627	2.52911	3.89115e-20	5.90677e-17	8.81607e-19	6.67884e-19
GOTERM_CC_FAT	GO:0031966	Mitochondrial membrane	MT-ND4, CISD1, CISD2, GHITM, PHB2, LGALS3, FDXR, CPT1A, ACSL1, MRPS18B, ACSL5, ACSL4, PRKCA, ACSL3, CLPX, CYP27A1, ARMC1, AFG3L2, COX7A2L, SCO1, UQCRC1, VDAC3, TMEM126A, VDAC2, VDAC1, MT-CO2, UQCRC2, MT-CO3, UBA52, MAOB, MTARC2, ABCB7, MAOA, SHMT2, MRPL18, MRPL19, MGST1, MRPL13, LDHB, RHOT2, CYB5R3, RHOT1, GRPEL1, HMOX1, RDH13, VAT1, LYN, FIS1, TRAP1, APOOL, MRPL28, RMDN3, MRPL24, NDUFAF4, OGDH, …	254	7.35805	784	17627	1.69913	6.84288e-20	1.03875e-16	1.52757e-18	1.15725e-18
GOTERM_CC_FAT	GO:0071013	Catalytic step 2 spliceosome	EIF4A3, PPWD1, HNRNPU, HNRNPR, PRPF19, EFTUD2, PNN, SYNCRIP, SNRPD2, SNRPD1, MAGOH, SNRPD3, BCAS2, AQR, SNRPN, BUD31, PRPF4B, SRRM1, PRPF6, HNRNPH1, SNRPG, SNRPA1, PABPC1, SNRPF, SNRNP200, SF3B2, DDX5, SF3B3, RBM8A, SF3B6, SRSF1, DDX23, U2AF1, PRPF8, DHX38, RALY, SNRPB2, HNRNPA1, SF3B1, SF3A3, SF3A1, PPIL1, HNRNPA3, SF3A2, ALYREF, CDC5L, LSM3, LSM2, HNRNPM, XAB2, SNRNP40, HNRNPK, HNRNPF, HNRNPA2B…	57	1.65122	90	17627	3.32156	1.98496e-19	3.01317e-16	4.36691e-18	3.30826e-18
GOTERM_CC_FAT	GO:0010008	Endosome membrane	IFITM3, VPS29, TFRC, AQP4, ANTXR1, SCAMP4, ANKFY1, VPS35, B2M, VPS36, VPS39, WLS, VPS18, HLA-H, HLA-B, HLA-C, HLA-A, SCAMP1, SCAMP3, HLA-E, SCAMP2, RUFY1, RRAGA, WDR81, RRAGC, ATP6V0D1, UBA52, VPS25, PI4K2A, OPTN, VPS28, VPS26A, SNX3, SNX4, NCSTN, SNX1, SNX2, VPS11, CD14, APOB, HLA-DQA1, SNX5, ATP6V0A1, VPS16, SNX6, HLA-DRB5, HLA-DRB4, ABCA3, RCC2, RAB27A, RAB27B, SNF8, EHD1, EHD2, EHD3, TF, EHD4…	195	5.6489	558	17627	1.83278	2.45588e-19	3.72803e-16	5.32576e-18	4.03467e-18
GOTERM_CC_FAT	GO:0005774	Vacuolar membrane	IFITM3, SCARB2, ATP8A1, RAB3D, SPPL2A, GIMAP5, LAMP1, KIF5B, LAMP2, TOM1, CPNE1, AP1S2, ANKFY1, AP1S1, VPS35, CPNE3, ATP6V1E1, VPS39, AP2M1, NSF, SH3GLB1, RAB2A, VPS18, GABARAPL2, HLA-H, ATP6V1G1, VPS33A, VPS33B, STX7, HLA-B, AP1B1, HLA-A, EEF1A1, RRAGA, WDR81, EEF1A2, CHMP4B, ATP6V0D1, UBA52, PI4K2A, ARL8A, ARL8B, ATP6V1A, ENPEP, SEH1L, RAB5C, TMEM63A, RPN2, FPR1, MGST1, GABARAP, PLD3, RAP1B, NC…	177	5.12746	490	17627	1.89447	2.75192e-19	4.17742e-16	5.88369e-18	4.45734e-18
GOTERM_CC_FAT	GO:1990904	Ribonucleoprotein complex	RPL4, RPL5, RPL30, RPL3, RPL32, RPL31, RPL34, HNRNPU, HNRNPR, NOC2L, RPL8, RPL9, RPL6, RPL7, RPL36, RPL35, RPL38, DDX17, MBNL1, RPL21, RPL23, RPL22, SND1, DDX39B, RPL24, RPL27, RPL26, NUP98, RPL29, RPL28, UBA52, SF1, PRKDC, MRPL18, MRPL19, IQGAP1, RPS4Y1, MRPL13, LARP1, GAR1, PRPF38B, PRPF38A, MRPL28, LARP7, EIF2AK2, AZU1, MRPL24, HNRNPL, MOV10, HNRNPM, TBL3, HNRNPK, EIF6, HNRNPF, AGO1, AGO2, HNR…	397	11.5006	1398	17627	1.48934	5.07263e-19	7.70026e-16	1.06948e-17	8.10213e-18
GOTERM_CC_FAT	GO:0098589	Membrane region	APP, PLVAP, TFRC, PARK7, ENO2, ICAM1, CDH1, LAMP2, BSG, CAPN2, DAG1, AP1S2, AP1S1, PRKACA, AP2M1, ANXA13, DAPK3, ANK2, OCRL, ATP1B3, ATP1B1, RRAGA, RRAGC, STIM1, PRKAR1A, RAB35, MYADM, BTK, VDAC2, PRTN3, VDAC1, EZR, PI4K2A, VCL, IQGAP1, THY1, CORO1C, LDHB, SLC9A3R1, SDCBP, PODXL, PRKAR2B, INPP5D, PRKAR2A, MYO6, SERPINH1, PGK1, PACSIN2, HMOX1, RIPK1, CD14, S100A10, LYN, CAV2, CAV1, ERLIN1, ERLIN2,…	158	4.57706	428	17627	1.93608	2.54099e-18	3.85723e-15	5.28387e-17	4.00293e-17
GOTERM_CC_FAT	GO:0098798	Mitochondrial protein complex	NDUFA13, MT-ND4, NDUFA12, COX4I1, NDUFA10, COX6A1, PHB2, COX7C, TOMM22, MT-ATP6, CHCHD3, MPC2, DBT, IDH3B, PMPCB, UQCRFS1, PMPCA, IDH3A, BCKDHA, TIMM23, NDUFC2, SDHC, SDHD, SDHA, SDHB, CLPX, AFG3L2, COX7A2L, NDUFS8, NDUFS7, NDUFS5, UQCRC1, NDUFS3, PPIF, SUCLG2, NDUFS2, MT-CO2, SUCLG1, NDUFS1, VDAC1, MT-CO3, UQCRC2, SLC25A5, SLC25A4, DLD, SLC25A6, NDUFB9, NDUFB8, TOMM40, NDUFB10, NDUFB11, NDUFB5, …	89	2.57822	188	17627	2.4828	2.79519e-18	4.2431e-15	5.73392e-17	4.34388e-17
GOTERM_CC_FAT	GO:0042581	Specific granule	CYFIP1, GHDC, ITGAM, ATP8A1, SLC44A2, SNAP23, ITGB2, CTSZ, HP, SLC2A3, ITGAL, STK10, TOM1, QSOX1, ITGAV, CD36, ACAA1, SPTAN1, B2M, CTSD, ANXA3, ARG1, CYBB, ANXA11, ADAM10, ANO6, CYBA, KCNAB2, SCAMP1, OLFM4, MMP8, ILF2, CKAP4, VAMP8, RAP2B, SLPI, TMBIM1, BPI, CD47, DOCK2, VCL, KPNB1, LTF, PDXK, TMEM63A, STXBP3, HVCN1, STXBP2, MOSPD2, UBR4, CNN2, PGRMC1, RAP1A, ALDH3B1, ORMDL3, MLEC, STOM, STX4, CD…	80	2.3175	160	17627	2.62229	2.92396e-18	4.43857e-15	5.91809e-17	4.4834e-17
GOTERM_CC_FAT	GO:0022627	Cytosolic small ribosomal subunit	RPS27L, RPS4Y1, RPS15, RPS4X, RPS14, RPS17, RPS15A, RPS16, RPS19, RPS18, RPS3, RPS2, RPS27A, RPS11, RPS10, RPS13, EIF2A, RPS12, RPS9, RPS7, RPS8, RPS5, RPS6, RPSA, ISG15, RPS3A, HBA1, RPS26, RPS25, RPS28, RPS27, RPS29, RPS20, UBA52, RPS21, RPS24, RPS23	37	1.07184	46	17627	4.21846	5.24855e-18	7.9673e-15	1.04833e-16	7.94188e-17
GOTERM_CC_FAT	GO:0044420	Extracellular matrix component	COL18A1, SPARC, COL16A1, COL14A1, ITGB4, ELN, COL12A1, TNC, LAMC2, LAMC1, LOXL1, EFEMP2, DAG1, COL10A1, TIMP3, EMILIN1, HMCN1, TIMP1, DST, ANXA2, SERPINF1, CASK, NPNT, HSPG2, CCDC80, COL4A2, COL4A1, COL4A4, COL4A3, PXDN, MMRN2, COL8A2, COL4A5, COL8A1, VWA1, ANG, LAMA5, COL15A1, CD151, LAMA2, LAMA4, LAMA3, LTBP4, FBLN1, THBS2, NID1, NID2, LTBP1, THSD4, FBLN5, VTN, LAMB3, LAMB2, LUM, FN1, LAMB1, MF…	71	2.05678	135	17627	2.75826	8.35729e-18	1.26864e-14	1.64758e-16	1.24817e-16
GOTERM_CC_FAT	GO:0030027	Lamellipodium	ITGB1, CYFIP1, NCKAP1, APP, DDX3X, DOCK8, ITGB3, CTNND1, ILK, BRK1, ANTXR1, SYNE2, ACTB, MYLK, CAPZB, TUBB3, CDH1, DPYSL3, CFL1, DAG1, FLOT1, RAC2, FLOT2, AKT1, ITGAV, RAC1, ACTR3, ACTR2, DBNL, DYNLT1, SWAP70, NME2, SCRIB, RHOA, NRBP1, DNM2, ACTA2, ENAH, APBB1IP, VAMP7, CTTN, PALLD, FSCN1, EVL, PABPC1, ARHGEF7, CD44, DBN1, ARHGEF6, ROCK1, PXN, TWF2, CAPG, IQGAP2, CORO1A, CORO1B, CORO1C, PAK1, SNX…	94	2.72306	207	17627	2.38159	8.96802e-18	1.36135e-14	1.74532e-16	1.32221e-16
GOTERM_CC_FAT	GO:0030134	Er to golgi transport vesicle	APP, SERPINA1, PDCD6, CTSZ, IER3IP1, GOLGA2, TMED3, TMED2, TMED1, TMED7, B2M, CTSC, TMED5, HLA-DPA1, TMED4, HLA-H, TMED9, SEC13, HLA-B, HLA-C, HLA-A, HLA-E, ERGIC3, SEC22B, ERGIC2, ERGIC1, HLA-DQB1, SEC23A, TMED10, SAR1A, PEF1, SAR1B, GOSR2, USO1, LMAN1, LMAN2, STX5, CD59, SEC23B, HLA-DQA1, SEC31A, CD74, HLA-DRB5, SEC24B, SEC24A, HLA-DRB4, SEC16A, YIPF5, SEC23IP, COL7A1, HLA-DPB1, HLA-DRA, SEC24D…	57	1.65122	96	17627	3.11396	1.36983e-17	2.0794e-14	2.63215e-16	1.99406e-16
GOTERM_CC_FAT	GO:0005844	Polysome	RPL30, RPL32, RPL31, DHX9, FMR1, RPL11, HDLBP, MSI2, RPL10A, RPS4Y1, RPL8, RPL6, FXR1, RPS4X, RPL7A, LARP1, RPL18A, RPL36, RPS3, RPL38, RPL18, MYH10, ABCF1, RPL19, PNPT1, FUS, VBP1, RPS6, EEF2, EIF2S1, RPS26, PSMA6, RPS28, PSMA1, RPS29, AGO1, AGO2, DRG1, RPL24, EIF3H, VIM, CALR, RPS21, RPS23, EIF4G1	45	1.30359	67	17627	3.52247	7.30321e-17	1.68532e-13	1.38578e-15	1.04984e-15
GOTERM_CC_FAT	GO:0015934	Large ribosomal subunit	RPL4, RPL5, RPL30, RPL3, RPL32, RPL31, RPL34, RPLP1, RPLP0, MRPL38, MRPL39, MRPL37, RPL10A, RPL8, RPL9, RPL6, RPL7, RPL39P5, MRPL3, RPL7A, MRPL1, RPL18A, RPL36AL, RPL36, RPLP2, RPL35, RPL38, RPL21, RPL23, RPL22, RPL13A, MRPL47, MRPL48, MRPL45, MRPL46, MRPL44, RPL7L1, RPL37A, RPL24, RPL27, RPL26, RPL29, RPL28, UBA52, RPL10, MRPL18, RPL12, MRPL19, RPL11, MRPS30, MRPL13, RPL14, RPL13, RPL15, RPL18, …	64	1.854	119	17627	2.82061	9.46891e-17	1.68532e-13	1.77454e-15	1.34435e-15
GOTERM_CC_FAT	GO:0019866	Organelle inner membrane	NDUFA13, SLC27A1, MT-ND4, MTCH2, NDUFA12, NDUFA10, GHITM, COX6A1, PHB2, CLU, LGALS3, CHCHD3, MPC2, FDXR, PMPCB, PMPCA, TMPO, MRPS18B, SDHC, SDHD, LEMD3, ATAD3B, SDHA, LEMD2, ATAD3A, SDHB, CLPX, CYP27A1, OXA1L, AFG3L2, TMX4, COX7A2L, SCO1, GPD2, TMEM126A, PPIF, UQCRC1, MATR3, MT-CO2, MT-CO3, UQCRC2, DAP3, NDUFB10, FECH, CNP, NDUFB11, ABCB7, SHMT2, MRPL18, MRPL19, ITPR1, COX7A2, HIGD1A, MRPL13, UQC…	192	5.56199	582	17627	1.73017	7.23083e-16	1.17972e-12	1.33859e-14	1.01408e-14
GOTERM_CC_FAT	GO:0005635	Nuclear envelope	GHDC, APP, NUP107, NUP188, CSE1L, RTCB, ENO1, IPO7, IPO5, AQP1, CCAR1, CDH5, IPO9, CPNE1, RCC1, KPNA4, BANF1, PTGDS, SEPHS1, TXNL4A, SLC16A3, KPNA3, AGFG1, TMPO, KPNA1, NUP214, PCID2, NUP210, IST1, CYBB, ANXA11, LMO7, LEMD3, LEMD2, GTPBP4, NUP93, TMX4, S100A6, CHMP4B, MATR3, NUP98, MAD1L1, KPNB1, LRRC59, NUP205, SEH1L, RETSAT, MGST3, ITPR1, TOR1AIP2, MGST2, ITPR3, HACD3, AAAS, RTN4, TOR1AIP1, NUP…	169	4.89571	495	17627	1.79057	1.44925e-15	2.19091e-12	2.65055e-14	2.008e-14
GOTERM_CC_FAT	GO:0030666	Endocytic vesicle membrane	SCARB2, TFRC, CLTC, SNAP23, AP2A1, TCIRG1, AP2A2, RAB43, LAMP1, DMBT1, LAMP2, STAB1, RAC2, CD36, B2M, AP2M1, RAB8A, HLA-DPA1, RAB8B, WLS, HLA-H, ANXA3, WNT5A, HLA-B, TAP2, CYBB, HLA-C, TAP1, OCRL, CYBA, HLA-A, HLA-E, TAPBP, DNM2, VAMP8, RAB32, RAB31, VAMP7, RAB34, RAB35, ATP6V0D1, SEC22B, ATP6V0C, UBA52, HLA-DQB1, RAB7A, VAMP3, COLEC12, CAMK2D, LRP1, HVCN1, PIK3R4, CORO1A, EGFR, RAB11FIP1, RAB23,…	86	2.49131	194	17627	2.32491	1.91877e-15	2.86504e-12	3.46749e-14	2.62689e-14
GOTERM_CC_FAT	GO:0015935	Small ribosomal subunit	MRPS34, RPS27L, RPS4Y1, RPS15, RPS4X, RPS14, RPS17, RPS15A, RPS16, RPS19, RPS18, RPS3, RPS2, RPS27A, RPS11, RPS10, RPS13, EIF2A, RPS12, PTCD3, NPM1, RPS9, MRPS27, RPS7, RPS8, RPS5, MRPS22, RPS6, MRPS18B, MRPS2, RPSA, ISG15, RPS3A, HBA1, MRPS7, MRPS6, RPS26, RPS25, MRPS9, RPS28, RPS27, RPS29, RPS20, UBA52, RPS21, RPS24, DAP3, RPS23	48	1.3905	79	17627	3.18657	2.1859e-15	3.37064e-12	3.90376e-14	2.95739e-14
GOTERM_CC_FAT	GO:0032432	Actin filament bundle	FHOD1, ILK, SEPTIN11, MYLK, PLS3, PGM5, SYNPO, PLS1, TPM4, TPM3, LIMCH1, ACTN1, CYBA, ACTN4, ACTA2, PALLD, FSCN1, MYH9, LCP1, CRYAB, MYL9, FBLIM1, SYNPO2, DCTN4, PXN, LPP, MYL12A, CORO1B, PDLIM1, CNN2, LIMA1, PDLIM3, PDLIM2, BAG3, FLNA, MYH14, FLNB, PDLIM5, MYH10, PDLIM4, PDLIM7, SORBS1, SEPTIN9, SEPTIN7, PTK2, MARCKS, TRIP6, ZYX, FERMT2	49	1.41947	82	17627	3.13395	2.71546e-15	4.04476e-12	4.7931e-14	3.63114e-14
GOTERM_CC_FAT	GO:0030529	Intracellular ribonucleoprotein complex	RPL4, RPL5, RPL30, RPL3, RPL32, RPL31, RPL34, EIF4A3, HNRNPU, HNRNPR, NOC2L, RPL8, RPL9, ACTB, RPL6, RPL7, RPS15, TIAL1, RPS6KA3, RPS14, PNN, LGALS3, RPS17, RPS16, RPS19, SNRPD2, RPL18A, RPL36AL, RPS18, SNRPD1, MAGOH, RPL36, TRIM25, RPL35, RPL38, UBAP2L, SNRPD3, RPS11, RPS10, TRIM21, RPS13, RPS12, EIF2A, MBNL1, AQR, RPL21, RPL23, RPL22, MRPS18B, SND1, SRRM1, CARHSP1, XRN1, DDX39B, RPL24, RPL27, R…	365	10.5736	1322	17627	1.44801	3.65629e-15	5.56155e-12	6.3796e-14	4.83303e-14
GOTERM_CC_FAT	GO:0005578	Proteinaceous extracellular matrix	COL18A1, SPARC, COL16A1, COL14A1, ITGB4, COL12A1, TNC, LAMC2, LAMC1, LOXL1, EFEMP2, DAG1, COL10A1, TIMP3, HMCN1, TIMP1, DST, ANXA2, SERPINF1, CASK, NPNT, HSPG2, VCAN, CCDC80, COL4A2, COL4A1, COL4A4, COL4A3, PXDN, MMRN2, COL8A2, COL4A5, COL8A1, VWA1, ANG, LAMA5, COL15A1, CD151, LAMA2, LAMA4, LAMA3, FBLN1, THBS2, NID1, NID2, VTN, ABI3BP, LAMB3, LAMB2, LUM, FN1, LAMB1, COL1A1, COL3A1, DLG1, FRAS1, C…	64	1.854	126	17627	2.66391	4.35242e-15	6.57274e-12	7.50792e-14	5.68782e-14
GOTERM_CC_FAT	GO:0000502	Proteasome complex	PSMD10, USP14, PSMD12, VCP, PSMD11, UBE3C, PSMD14, PSMD13, HSPB1, UBE3A, IDE, PSMA7, PSMD8, PSMD6, PSMD7, PSMD4, PSMD5, PSMD2, PSMD3, PSMB1, UBQLN1, PSMD1, PSMF1, TXNL1, ADRM1, RAD23B, UCHL5, PSMA5, PSMA6, PSMC5, PSMA3, PSMC6, PSMA4, PSMC3, PSMA1, PSMC4, PSMC1, PSME3, PSMC2, PSME4, PSME1, PSME2	42	1.21669	66	17627	3.33745	1.63007e-14	2.47742e-11	2.78028e-13	2.10627e-13
GOTERM_CC_FAT	GO:0045121	Membrane raft	APP, PLVAP, PARK7, ENO2, ICAM1, CDH1, LAMP2, BSG, CAPN2, DAG1, PRKACA, ANXA13, DAPK3, ANK2, ATP1B3, ATP1B1, RRAGA, RRAGC, STIM1, PRKAR1A, MYADM, BTK, VDAC2, PRTN3, VDAC1, EZR, PI4K2A, VCL, IQGAP1, THY1, CORO1C, LDHB, SLC9A3R1, SDCBP, PODXL, PRKAR2B, INPP5D, PRKAR2A, SERPINH1, PGK1, PACSIN2, HMOX1, RIPK1, CD14, S100A10, LYN, CAV2, CAV1, ERLIN1, ERLIN2, EEF2, BST2, EHD2, DLG1, PTPRC, PPT1, TPP1, IT…	128	3.708	350	17627	1.91801	1.75653e-14	2.6628e-11	2.93013e-13	2.2198e-13
GOTERM_CC_FAT	GO:0098857	Membrane microdomain	APP, PLVAP, PARK7, ENO2, ICAM1, CDH1, LAMP2, BSG, CAPN2, DAG1, PRKACA, ANXA13, DAPK3, ANK2, ATP1B3, ATP1B1, RRAGA, RRAGC, STIM1, PRKAR1A, MYADM, BTK, VDAC2, PRTN3, VDAC1, EZR, PI4K2A, VCL, IQGAP1, THY1, CORO1C, LDHB, SLC9A3R1, SDCBP, PODXL, PRKAR2B, INPP5D, PRKAR2A, SERPINH1, PGK1, PACSIN2, HMOX1, RIPK1, CD14, S100A10, LYN, CAV2, CAV1, ERLIN1, ERLIN2, EEF2, BST2, EHD2, DLG1, PTPRC, PPT1, TPP1, IT…	128	3.708	350	17627	1.91801	1.75653e-14	2.6628e-11	2.93013e-13	2.2198e-13
GOTERM_CC_FAT	GO:0031091	Platelet alpha granule	SERPINA3, APP, SERPINA1, SPARC, ITGB3, PROS1, ITGA2B, OLA1, F13A1, CLU, ISLR, TMSB4X, QSOX1, TIMP1, CD36, FGB, FGA, VWF, AHSG, ACTN1, VPS33B, FGG, SERPINF2, ACTN4, VAMP7, TMX3, CD109, PECAM1, SERPING1, NHLRC2, ALDOA, CFD, TOR4A, STXBP3, STXBP1, PDGFB, PLG, A1BG, THBS2, THBS1, KNG1, CYB5R1, A2M, APOOL, FN1, SCCPDH, CD9, MAGED2, HRG, PF4, FERMT3	51	1.4774	91	17627	2.93926	2.35078e-14	3.57288e-11	3.87879e-13	2.93848e-13
GOTERM_CC_FAT	GO:0005743	Mitochondrial inner membrane	NDUFA13, SLC27A1, MT-ND4, MTCH2, NDUFA12, NDUFA10, GHITM, COX6A1, PHB2, CLU, LGALS3, CHCHD3, MPC2, FDXR, PMPCB, PMPCA, MRPS18B, SDHC, SDHD, ATAD3B, SDHA, ATAD3A, SDHB, CLPX, CYP27A1, OXA1L, AFG3L2, COX7A2L, SCO1, GPD2, TMEM126A, PPIF, UQCRC1, MT-CO2, MT-CO3, UQCRC2, DAP3, NDUFB10, FECH, CNP, NDUFB11, ABCB7, SHMT2, MRPL18, MRPL19, COX7A2, HIGD1A, MRPL13, UQCRH, TIMM50, LDHB, GRPEL1, CYC1, RDH13, N…	171	4.95365	517	17627	1.73466	2.46387e-14	3.74141e-11	4.02166e-13	3.04672e-13
GOTERM_CC_FAT	GO:0030133	Transport vesicle	APP, PDCD6, RAB3D, GOLIM4, GOLGA2, LAMP1, DPYSL3, AP1S2, AP1S1, ATP6V1E1, B2M, CPA3, HLA-H, ANXA13, STX7, HLA-B, AP1B1, SYTL1, HLA-C, ADAM10, HLA-A, SCAMP1, UNC13D, HLA-E, SCAMP2, SYPL1, RAB35, ERP29, VDAC2, VDAC1, ATP6V0D1, PI4K2A, ATP6V1A, COPB2, COPA, RAB5B, TMED10, SAR1A, PEF1, SAR1B, COPB1, ITPR1, NCSTN, SYNGR2, RAB6A, ATP6V1C1, HLA-DQA1, ATP6V0A1, ATP6V1F, SEC31A, AP1M1, HLA-DRB5, RAB4A, HL…	161	4.66396	478	17627	1.76648	2.6423e-14	4.01106e-11	4.26704e-13	3.23261e-13
GOTERM_CC_FAT	GO:0042641	Actomyosin	FBLIM1, SYNPO2, DCTN4, FHOD1, PXN, ILK, LPP, MYL12A, SEPTIN11, CORO1B, MYLK, PDLIM1, CNN2, LIMA1, PDLIM3, PDLIM2, BAG3, MYO18A, MYH14, FLNB, PGM5, SYNPO, PDLIM5, MYH10, PDLIM4, PDLIM7, PDCD6IP, TPM4, TPM3, LIMCH1, ACTN1, CYBA, ACTN4, SORBS1, CDC42BPB, SEPTIN9, SEPTIN7, PTK2, ACTA2, PALLD, TRIP6, FSCN1, ZYX, MYH9, LCP1, MYL9, DBN1, FERMT2	48	1.3905	83	17627	3.033	3.02459e-14	4.58407e-11	4.83298e-13	3.66135e-13
GOTERM_CC_FAT	GO:0030136	Clathrin-coated vesicle	SCARB2, HIP1, TFRC, CLTC, AP2A1, ECE1, AP2A2, CLINT1, AP1G2, AP1G1, AP1S2, AP1S1, ATP6V1E1, SCYL2, AP2M1, RAB8A, HLA-DPA1, RAB8B, VPS18, SFTPB, TMED9, DBNL, ATP6AP1, VWF, SFTPC, VPS33A, VPS33B, ATP6AP2, WNT5A, AP1B1, ADAM10, OCRL, AP3B1, SCAMP1, UNC13D, DNM2, VAMP8, VAMP7, RAB35, ATP6V1B2, ATP6V0D1, ATP6V0C, HLA-DQB1, VAMP3, ATP6V1A, RGS19, TMED10, SFTPA2, LRP1, EGFR, SNX3, MYO6, FCHO2, VPS11, AP…	90	2.60718	216	17627	2.18524	3.66337e-14	5.56155e-11	5.79271e-13	4.38842e-13
GOTERM_CC_FAT	GO:0030117	Membrane coat	PDCD6, CLTC, AP2A1, AP2A2, CLINT1, AP1G2, AP1G1, CHMP1B, AP1S2, TMED3, AP1S1, AP3S1, TMED7, AP2M1, VPS39, SCYL1, VPS18, SEC13, AP1B1, AP3B1, EPS15L1, COPZ1, CHMP4B, COPB2, COPA, SEC23A, SAR1A, PEF1, SAR1B, COPB1, AP3M1, VPS11, AP2S1, EPS15, SEC23B, AP1M1, SEC31A, SEC24B, SEC24A, AP3D1, AP2B1, IGF2R, ARCN1, NECAP2, TF, CHMP2A, COPG2, COPG1, SEC24D, SEC24C, COPE, PICALM	52	1.50637	95	17627	2.87071	4.52122e-14	6.85925e-11	7.00328e-13	5.30551e-13
GOTERM_CC_FAT	GO:0048475	Coated membrane	PDCD6, CLTC, AP2A1, AP2A2, CLINT1, AP1G2, AP1G1, CHMP1B, AP1S2, TMED3, AP1S1, AP3S1, TMED7, AP2M1, VPS39, SCYL1, VPS18, SEC13, AP1B1, AP3B1, EPS15L1, COPZ1, CHMP4B, COPB2, COPA, SEC23A, SAR1A, PEF1, SAR1B, COPB1, AP3M1, VPS11, AP2S1, EPS15, SEC23B, AP1M1, SEC31A, SEC24B, SEC24A, AP3D1, AP2B1, IGF2R, ARCN1, NECAP2, TF, CHMP2A, COPG2, COPG1, SEC24D, SEC24C, COPE, PICALM	52	1.50637	95	17627	2.87071	4.52122e-14	6.85925e-11	7.00328e-13	5.30551e-13
GOTERM_CC_FAT	GO:0001725	Stress fiber	FBLIM1, SYNPO2, DCTN4, FHOD1, PXN, ILK, LPP, MYL12A, SEPTIN11, CORO1B, MYLK, PDLIM1, CNN2, LIMA1, PDLIM3, PDLIM2, BAG3, MYH14, FLNB, PGM5, SYNPO, PDLIM5, MYH10, PDLIM4, PDLIM7, TPM4, TPM3, LIMCH1, ACTN1, CYBA, ACTN4, SORBS1, SEPTIN9, SEPTIN7, PTK2, ACTA2, PALLD, TRIP6, FSCN1, ZYX, MYH9, LCP1, MYL9, FERMT2	44	1.27462	73	17627	3.16111	5.56988e-14	8.4603e-11	8.45508e-13	6.40536e-13
GOTERM_CC_FAT	GO:0097517	Contractile actin filament bundle	FBLIM1, SYNPO2, DCTN4, FHOD1, PXN, ILK, LPP, MYL12A, SEPTIN11, CORO1B, MYLK, PDLIM1, CNN2, LIMA1, PDLIM3, PDLIM2, BAG3, MYH14, FLNB, PGM5, SYNPO, PDLIM5, MYH10, PDLIM4, PDLIM7, TPM4, TPM3, LIMCH1, ACTN1, CYBA, ACTN4, SORBS1, SEPTIN9, SEPTIN7, PTK2, ACTA2, PALLD, TRIP6, FSCN1, ZYX, MYH9, LCP1, MYL9, FERMT2	44	1.27462	73	17627	3.16111	5.56988e-14	8.4603e-11	8.45508e-13	6.40536e-13
GOTERM_CC_FAT	GO:0030120	Vesicle coat	COPB2, COPA, SEC23A, SAR1A, PEF1, SAR1B, PDCD6, COPB1, CLTC, AP2A1, CLINT1, AP2A2, AP1G2, AP1G1, AP1S2, AP2S1, TMED3, AP1S1, TMED7, SEC23B, AP2M1, SCYL1, AP1M1, SEC31A, SEC24B, SEC13, SEC24A, AP1B1, AP2B1, COPZ1, ARCN1, NECAP2, TF, COPG2, COPG1, SEC24D, SEC24C, COPE	38	1.10081	58	17627	3.4361	9.30243e-14	1.4123e-10	1.39813e-12	1.05919e-12
GOTERM_CC_FAT	GO:0098803	Respiratory chain complex	NDUFA13, MT-ND4, NDUFA12, COX4I1, NDUFA10, COX6A1, COX7C, UQCRFS1, NDUFC2, SDHC, SDHD, SDHA, SDHB, COX7A2L, NDUFS8, NDUFS7, NDUFS5, UQCRC1, NDUFS3, NDUFS2, MT-CO2, NDUFS1, MT-CO3, UQCRC2, NDUFB9, NDUFB8, NDUFB10, NDUFB11, NDUFB5, NDUFB4, NDUFB3, NDUFB1, COX7A2, UQCR10, COX5B, COX5A, UQCRH, CYC1, NDUFV1, NDUFA9, NDUFA8, NDUFA7, NDUFA6, NDUFA5, NDUFA4, NDUFA3, NDUFA2, COX6C, UQCRQ, NDUFAB1	50	1.44844	92	17627	2.85031	2.12328e-13	3.22233e-10	3.15994e-12	2.39389e-12
GOTERM_CC_FAT	GO:0005746	Mitochondrial respiratory chain	NDUFA13, MT-ND4, NDUFA12, COX4I1, NDUFA10, COX6A1, COX7C, NNT, UQCRFS1, NDUFC2, SDHC, SDHD, SDHA, SDHB, COX7A2L, NDUFS8, NDUFS7, NDUFS5, UQCRC1, NDUFS3, NDUFS2, MT-CO2, NDUFS1, MT-CO3, UQCRC2, NDUFB9, NDUFB8, NDUFB10, NDUFB11, NDUFB5, NDUFB4, NDUFB3, NDUFB1, COX7A2, UQCR10, COX5B, COX5A, UQCRH, CYC1, NDUFV1, NDUFA9, NDUFA8, NDUFA7, NDUFA6, NDUFA5, NDUFA4, NDUFA3, NDUFA2, COX6C, UQCRQ, NDUFAB1	51	1.4774	95	17627	2.81551	2.22764e-13	3.38075e-10	3.28306e-12	2.48717e-12
GOTERM_CC_FAT	GO:0012507	Er to golgi transport vesicle membrane	SEC23A, TMED10, SAR1A, PEF1, SAR1B, PDCD6, GOSR2, USO1, LMAN1, TMED2, STX5, CD59, TMED7, SEC23B, B2M, HLA-DQA1, SEC31A, HLA-DPA1, CD74, HLA-H, HLA-DRB5, SEC24B, SEC13, SEC24A, HLA-DRB4, SEC16A, HLA-B, HLA-C, HLA-A, HLA-E, SEC23IP, HLA-DPB1, HLA-DRA, SEC24D, SEC22B, HLA-DRB3, SEC24C, HLA-DRB1, HLA-DQB1	39	1.12978	62	17627	3.299	2.76723e-13	4.19981e-10	4.03908e-12	3.05991e-12
GOTERM_CC_FAT	GO:0005794	Golgi apparatus	SCAMP4, AP1S2, AP1S1, WLS, CHID1, GABARAPL2, GBP5, PRKCI, FNDC3A, SCAMP1, HSPG2, SCAMP3, WDR77, SCAMP2, PRKD2, PI4K2A, OPTN, SAR1A, PDXDC1, SAR1B, PDGFB, NEDD4L, GABARAP, GLG1, NCSTN, MYO6, CHST14, HLA-DQA1, LYN, HLA-DRB5, HLA-DRB4, LRBA, COL1A1, FASN, PPT1, PSMG1, HLA-DRB3, HLA-DRB1, ARF4, ARF1, SERPINA1, CLTC, LPCAT1, OSBPL11, CLINT1, WDR44, ARHGAP4, LFNG, SMPD4, TMEM43, AP3S1, HLA-DPA1, LYPLA2…	439	12.7173	1696	17627	1.35753	3.58363e-13	5.44021e-10	5.18091e-12	3.92493e-12
GOTERM_CC_FAT	GO:0044455	Mitochondrial membrane part	NDUFA13, MT-ND4, NDUFA12, NDUFA10, CISD1, GHITM, COX6A1, PHB2, TOMM22, CHCHD3, MPC2, CPT1A, SDHC, SDHD, SDHA, SDHB, ARMCX3, OXA1L, AFG3L2, COX7A2L, SCO1, UQCRC1, MT-CO2, MT-CO3, UQCRC2, NDUFB10, NDUFB11, COX7A2, UQCRH, TIMM50, RHOT2, RHOT1, GRPEL1, CYC1, NDUFV1, DNAJC19, LYN, HSPA9, FIS1, APOOL, DNAJC11, TIMM44, TMEM11, UQCRQ, SFXN3, SFXN1, MCU, ACADVL, SLC25A3, COX4I1, LRRK2, COX7C, MT-ATP6, OPA…	102	2.95481	267	17627	2.00354	4.56497e-13	6.93003e-10	6.53738e-12	4.95256e-12
GOTERM_CC_FAT	GO:0001726	Ruffle	ITGB1, CYFIP1, NCKAP1, ARF4, C2CD5, ITGB3, PLEK, IFIT5, AKT2, CFL1, ARFIP2, ITGAV, RAC1, APPL1, DBNL, ANXA2, DDX58, ACTN1, NME2, RHOA, CD2AP, NME1, DNM2, FGR, EEF1A1, ACAP2, CTTN, PALLD, RASA1, S100A6, ATP6V1B2, MYADM, FSCN1, MYH9, TLN2, ARHGEF2, ITGA5, LCP1, EZR, ARHGEF7, TLN1, ARF6, MACF1, ROCK1, SRC, ARHGAP18, TWF1, CAPG, IQGAP1, EGFR, CORO1C, LIMA1, SLC9A3R1, EPB41L5, PAK1, PODXL, MYO6, RPS3,…	78	2.25956	183	17627	2.23539	5.27086e-13	8.00189e-10	7.47773e-12	5.66495e-12
GOTERM_CC_FAT	GO:0005770	Late endosome	IFITM3, SCARB2, VPS29, SPPL2A, GIMAP5, LAMP1, LAMP2, VPS35, VPS36, VPS39, ANKRD13A, CHID1, VPS18, MAP2K1, MAP2K2, VPS33A, VPS33B, STX7, UNC13D, RRAGA, DYNC1LI2, WDR81, RRAGC, HGS, PRKAR1A, CHMP4B, SQSTM1, ARL8A, VPS28, ARL8B, TSG101, PIK3R4, NEDD4L, VPS26B, PLD3, RAP1A, PSAP, VPS11, VPS16, OSBPL9, HSPA8, NAPSA, HLA-DRB5, HLA-DRB4, ABCA3, VTA1, CCZ1, M6PR, MYO5A, RAB27A, RAB27B, SNF8, IGF2R, BST2,…	111	3.21553	301	17627	1.93404	5.8811e-13	8.92713e-10	8.26621e-12	6.26228e-12
GOTERM_CC_FAT	GO:0005684	U2-type spliceosomal complex	EIF4A3, PRPF19, EFTUD2, SNRPD2, SNRNP70, SNRPD1, SNRPD3, TXNL4A, BCAS2, IK, AQR, SNRPN, BUD31, PRPF40A, PRPF4, PRPF6, SNRPG, LUC7L3, SNRPA1, SNRPF, SNRPC, SNRNP200, LUC7L2, SF3B4, SF3B5, SF3B2, SF3B3, RBM8A, SF3B6, HTATSF1, PRPF8, U2AF2, SNRPB2, SF3B1, SF3A3, SF3A1, PPIL1, PRPF38A, SF3A2, CDC5L, LSM4, LSM3, LSM2, SMU1, LSM8, XAB2, SNRNP40, LSM6, PHF5A, PRPF31	50	1.44844	94	17627	2.78966	6.23948e-13	9.47149e-10	8.68947e-12	6.58293e-12
GOTERM_CC_FAT	GO:0070469	Respiratory chain	NDUFA13, MT-ND4, NDUFA12, COX4I1, NDUFA10, COX6A1, COX7C, NNT, UQCRFS1, NDUFC2, SDHC, SDHD, SDHA, SDHB, COX7A2L, NDUFS8, NDUFS7, NDUFS5, UQCRC1, NDUFS3, NDUFS2, MT-CO2, NDUFS1, MT-CO3, UQCRC2, NDUFB9, NDUFB8, NDUFB10, NDUFB11, NDUFB5, NDUFB4, NDUFB3, NDUFB1, COX7A2, UQCR10, HIGD1A, COX5B, COX5A, UQCRH, CYC1, NDUFV1, NDUFA9, NDUFA8, NDUFA7, NDUFA6, NDUFA5, NDUFA4, NDUFA3, NDUFA2, COX6C, UQCRQ, NDU…	53	1.53534	103	17627	2.69866	6.45623e-13	9.80013e-10	8.9096e-12	6.7497e-12
GOTERM_CC_FAT	GO:0030670	Phagocytic vesicle membrane	HVCN1, SNAP23, PIK3R4, TCIRG1, CORO1A, RAB43, RAB11FIP1, LAMP1, DMBT1, RAB23, LAMP2, RAC2, STX4, B2M, RAB8A, ATP6V0A1, RAB8B, HLA-H, ANXA3, HLA-B, TAP2, CYBB, HLA-C, TAP1, OCRL, CYBA, HLA-A, RAB11B, TAPBP, DNM2, HLA-E, RAB10, VAMP8, RAB32, RAB31, VAMP7, RAB34, RAB9A, CALR, SEC22B, ATP6V0D1, ATP6V0C, RAB7A, VAMP3	44	1.27462	77	17627	2.9969	7.20803e-13	1.09411e-09	9.85747e-12	7.46778e-12
GOTERM_CC_FAT	GO:0022624	Proteasome accessory complex	PSMD12, PSMD11, PSMD14, PSMD13, ADRM1, PSMD8, PSMD6, PSMC5, PSMC6, PSMD7, PSMC3, PSMD4, PSMC4, PSMD5, PSMC1, PSMD2, PSME3, PSMC2, PSMD3, PSME1, PSMD1, PSME2	22	0.637312	24	17627	4.80752	8.0818e-13	1.22674e-09	1.09537e-11	8.29827e-12
GOTERM_CC_FAT	GO:0030863	Cortical cytoskeleton	NUMA1, WDR1, SLC2A1, SLC4A1, ACTB, LASP1, CAPZB, CDH1, CAPN2, FLOT1, COTL1, FLOT2, SPTAN1, PLS1, TMOD1, CAP1, ACTR2, DBNL, TPM4, PRKCB, ACTN1, ACTN4, SPTB, EEF1A1, CTTN, MYADM, LANCL2, MYH9, HCLS1, EZR, MAPRE1, UTRN, DBN1, VCL, LLGL2, EPB42, EPB41, IQGAP1, CORO1A, SPTA1, PDLIM2, CALD1, EPB41L2, FLNA, DMD, SNX9, CLASP1, SPTBN1, SPTBN2, MPP1, GSN, RDX, DSTN, MYO1E, KRT19, CAPZA2	56	1.62225	113	17627	2.59908	9.69532e-13	1.47179e-09	1.30243e-11	9.86691e-12
GOTERM_CC_FAT	GO:0045202	Synapse	CYFIP2, CYFIP1, APP, RPL5, RPL30, SPARC, RPL3, EIF4A3, ARPC5L, PPP2R2A, HNRNPR, ENO2, RPL8, PHB2, ACTB, RPL6, GLS, CRKL, RPL7, RPS15, C4B, RPS6KA3, RPS14, C4A, RPS17, RPS19, RPL18A, RPS18, PPP2R1A, DPYSL2, RPS6KA1, DPYSL3, DAG1, AKT1, RPL38, VPS35, ATP6V1E1, SYNPO, PRKACA, GLUL, RPS13, TNS2, VPS18, PRKCI, MAP1S, PRKCB, ACTN1, RPL23, RPL22, ANK2, SCRIB, ANK3, SCAMP1, ANK1, XRN1, PRKAR1A, MAP1B, AK…	381	11.0371	1444	17627	1.38378	1.05939e-12	1.60813e-09	1.40426e-11	1.06384e-11
GOTERM_CC_FAT	GO:0005604	Basement membrane	COL18A1, SPARC, ITGB4, TNC, LAMC2, LAMC1, LOXL1, EFEMP2, DAG1, TIMP3, HMCN1, TIMP1, DST, ANXA2, SERPINF1, CASK, NPNT, HSPG2, CCDC80, COL4A2, COL4A1, COL4A4, COL4A3, PXDN, MMRN2, COL8A2, COL4A5, COL8A1, VWA1, ANG, LAMA5, COL15A1, CD151, LAMA2, LAMA4, LAMA3, FBLN1, THBS2, NID1, NID2, VTN, LAMB3, LAMB2, FN1, LAMB1, DLG1, FRAS1, COL5A1, COL7A1, TGFBI, AGRN, FBN1	52	1.50637	101	17627	2.70017	1.06384e-12	1.61487e-09	1.40426e-11	1.06384e-11
GOTERM_CC_FAT	GO:0005769	Early endosome	IFITM3, APP, VPS29, STEAP4, TFRC, AKT2, TOM1, AP1S2, ANKFY1, AP1S1, VPS35, B2M, CCDC93, SH3GL1, WLS, VPS18, HLA-H, MAP2K1, MAP2K2, VPS33A, VPS33B, STX7, HLA-B, AP1B1, HLA-C, ANK2, OCRL, HLA-A, HLA-E, RUFY1, NISCH, RAB32, RAB31, WDR81, HGS, WDFY1, STAMBP, ATP6V0D1, STAM2, PI4K2A, VPS28, RAB5B, TSG101, RAB5C, VPS26A, VPS26B, CORO1A, PLD3, SNX3, PRDX3, SNX4, NCSTN, SNX1, RAP1A, SNX2, BLOC1S1, VPS11,…	144	4.17149	431	17627	1.75225	1.3558e-12	2.05811e-09	1.77423e-11	1.34411e-11
GOTERM_CC_FAT	GO:1905369	Endopeptidase complex	PSMD10, FCN1, USP14, PSMD12, FCN3, VCP, PSMD11, CFH, UBE3C, PSMD14, PSMD13, HSPB1, UBE3A, IDE, PSMA7, PSMD8, PSMD6, PSMD7, PSMD4, PSMD5, PSMD2, PSMD3, PSMB1, UBQLN1, PSMD1, PSMF1, TXNL1, ADRM1, RAD23B, UCHL5, PSMA5, PSMA6, PSMC5, PSMA3, PSMC6, PSMA4, PSMC3, PSMA1, PSMC4, PSMC1, PSME3, PSMC2, PSME4, PSME1, PSME2	45	1.30359	81	17627	2.91365	1.43461e-12	2.17777e-09	1.86131e-11	1.41009e-11
GOTERM_CC_FAT	GO:0099080	Supramolecular complex	NCKAP1, HNRNPU, SLC4A1, ENO1, ACTB, GOLGA2, PNN, RASSF5, DPYSL2, DPYSL3, DAG1, SYNPO, CDK5RAP3, VPS18, MAP1S, ACTN1, DAPK3, ANK2, CSNK1D, ACTN4, ANK3, ANK1, EML2, CD2AP, EML3, EML4, DYNC1LI1, DYNC1LI2, SCO1, KATNAL2, MYL1, MAP1B, ZW10, COL8A1, EZR, MYL9, IDO1, MACF1, TWF2, TWF1, IQGAP1, SLAIN1, IQGAP2, EVPL, PPL, GABARAP, MYL12A, FXR1, HSPH1, MICAL1, MYO6, VPS11, MAP4, SPTBN1, YES1, JUP, RCC2, MY…	294	8.5168	1060	17627	1.45463	1.48273e-12	2.25074e-09	1.90745e-11	1.44504e-11
GOTERM_CC_FAT	GO:0098562	Cytoplasmic side of membrane	HIP1, LRRK2, SPPL2A, CISD1, ATP2A2, AP2A1, SLC4A1, AP2A2, IKBKB, PPP3CA, GM2A, CDH1, AKT1, PGM5, RAC1, ACP1, AP2M1, G6PD, MAP2K2, SYK, KCNAB2, ANK1, SPTB, RHOA, FGR, EEF1A1, HCK, ZAP70, EEF1A2, S100A6, MYH9, CHMP4B, RPL27, EZR, EXOC1, DIABLO, SRC, EPB41, HM13, ALOX15, GNAI3, IQGAP1, RASAL3, GNAI1, GNAI2, GNA13, SPTA1, RAB21, GNG10, GNG5, BLOC1S1, GNA11, AP2S1, PTK2B, SNX9, SNX5, LYN, PTPN1, FARP1…	86	2.49131	214	17627	2.10763	1.52218e-12	2.31074e-09	1.94174e-11	1.47101e-11
GOTERM_CC_FAT	GO:0099081	Supramolecular polymer	NCKAP1, HNRNPU, SLC4A1, ENO1, ACTB, GOLGA2, PNN, RASSF5, DPYSL2, DPYSL3, DAG1, SYNPO, CDK5RAP3, VPS18, MAP1S, ACTN1, DAPK3, ANK2, CSNK1D, ACTN4, ANK3, ANK1, EML2, CD2AP, EML3, EML4, DYNC1LI1, DYNC1LI2, SCO1, KATNAL2, MYL1, MAP1B, ZW10, COL8A1, EZR, MYL9, IDO1, MACF1, TWF2, TWF1, IQGAP1, SLAIN1, IQGAP2, EVPL, PPL, GABARAP, MYL12A, FXR1, HSPH1, MICAL1, MYO6, VPS11, MAP4, SPTBN1, YES1, JUP, RCC2, MY…	293	8.48783	1059	17627	1.45105	2.22517e-12	3.37788e-09	2.81484e-11	2.13245e-11
GOTERM_CC_FAT	GO:0005654	Nucleoplasm	ATF1, NOC2L, LIPA, PSMD8, PSMD6, PSMD7, SCP2, PSMD4, PSMD5, AKT2, PSMD2, PSMD3, AKT1, PSMD1, PRKACA, PRKACB, CSNK2A1, CSNK2A2, PRKAB1, RUFY1, DDX39A, DDX39B, EWSR1, ETHE1, PSME3, PSME4, RBP1, PSME1, PSME2, PADI4, UQCRC2, OPTN, SKAP2, SF1, SET, CRABP2, FLII, SHMT1, COPS7B, COPS7A, AAAS, EPB41L5, HSPH1, GRPEL1, EPB41L2, MYO6, RDH14, PSMF1, LTA4H, PRPF38A, PMM2, LARP7, SNF8, TBL3, EIF6, AGO1, AGO2, …	973	28.1866	4287	17627	1.19034	5.06722e-12	7.69196e-09	6.35706e-11	4.81595e-11
GOTERM_CC_FAT	GO:0098800	Inner mitochondrial membrane protein complex	NDUFA13, MT-ND4, NDUFA12, COX4I1, NDUFA10, COX6A1, PHB2, COX7C, MT-ATP6, CHCHD3, MPC2, UQCRFS1, TIMM23, NDUFC2, SDHC, SDHD, SDHA, SDHB, AFG3L2, COX7A2L, NDUFS8, NDUFS7, NDUFS5, UQCRC1, NDUFS3, NDUFS2, MT-CO2, NDUFS1, MT-CO3, UQCRC2, SLC25A6, NDUFB9, NDUFB8, NDUFB10, NDUFB11, NDUFB5, NDUFB4, NDUFB3, NDUFB1, COX7A2, UQCR10, COX5B, COX5A, UQCRH, TIMM50, GRPEL1, CYC1, NDUFV1, DNAJC19, NDUFA9, HSPA9, …	66	1.91194	152	17627	2.27725	1.42224e-11	2.15896e-08	1.76964e-10	1.34064e-10
GOTERM_CC_FAT	GO:0031012	Extracellular matrix	SPON1, SPARC, COL16A1, COL12A1, TNC, LOXL1, COMP, EFEMP2, EFEMP1, DMBT1, DAG1, HMCN1, TGM2, POSTN, SERPINF1, WNT5A, CASK, NPNT, HSPG2, CCDC80, COL4A2, LOX, COL4A1, COL4A4, COL4A3, COL8A2, COL4A5, COL8A1, IGFALS, CD151, LTBP4, FBLN1, LTBP2, NID1, NID2, FBLN2, LTBP1, FBLN5, GLG1, ADAMTS16, VTN, APOE, RARRES2, FN1, COL1A1, DLG1, COL1A2, COL5A1, COL5A3, COL5A2, OGN, TGFBI, FBN1, COL18A1, ECM1, ITGB4,…	119	3.44728	346	17627	1.80377	1.73051e-11	2.62691e-08	2.1357e-10	1.61795e-10
GOTERM_CC_FAT	GO:0034399	Nuclear periphery	CLIC4, SPARC, NUP107, NUMA1, TGFB1I1, PSIP1, HNRNPU, SMC3, PHB2, ACTB, LMNB2, DCAF7, LMNB1, BASP1, CFL2, RUVBL2, RUVBL1, CFL1, CHMP1A, DAG1, SMARCC2, ANXA2, CAD, PRKCD, ACTL6A, THOC1, CASK, PRPF40A, SMC1A, SRRM1, NUP93, PSMA6, SFPQ, DDX39B, PSPC1, CSNK2B, HAT1, MATR3, PPIG, NUP98, BLM, SP100, SMARCD2, NUP205, PCNA, ALOX5, RAD21, TPR, LMNA, S100A10, ARFGEF1, NONO, SORBS1, PML, SMARCA4, SRPK1, HNRN…	66	1.91194	153	17627	2.26236	2.01653e-11	3.06109e-08	2.46862e-10	1.87017e-10
GOTERM_CC_FAT	GO:0099512	Supramolecular fiber	NCKAP1, HNRNPU, SLC4A1, ENO1, ACTB, GOLGA2, PNN, RASSF5, DPYSL2, DPYSL3, DAG1, SYNPO, CDK5RAP3, VPS18, MAP1S, ACTN1, DAPK3, ANK2, CSNK1D, ACTN4, ANK3, ANK1, EML2, CD2AP, EML3, EML4, DYNC1LI1, DYNC1LI2, SCO1, KATNAL2, MYL1, MAP1B, ZW10, EZR, MYL9, IDO1, MACF1, TWF2, TWF1, IQGAP1, SLAIN1, IQGAP2, EVPL, PPL, GABARAP, MYL12A, FXR1, HSPH1, MICAL1, MYO6, VPS11, MAP4, SPTBN1, YES1, JUP, RCC2, MYO5A, RMD…	286	8.28505	1050	17627	1.42852	2.77799e-11	4.217e-08	3.3736e-10	2.55576e-10
GOTERM_CC_FAT	GO:0035577	Azurophil granule membrane	CD63, PIGR, RAB5C, B4GALT1, ATP8A1, RAB3D, LPCAT1, MGST1, FPR1, MAGT1, RAP1B, NCSTN, LAMP1, LAMP2, PSAP, CPNE1, TOM1, STOM, CPNE3, HLA-H, TMEM30A, GAA, SURF4, NDUFC2, DNAJC13, AZU1, CKAP4, DDOST, VAMP8, BST2, VAMP7, VAPA, LAMTOR1, ATP6V0C, ARL8A	35	1.0139	58	17627	3.16483	2.90954e-11	4.41668e-08	3.5053e-10	2.65553e-10
GOTERM_CC_FAT	GO:0042788	Polysomal ribosome	RPL30, RPL32, RPL31, DHX9, RPL11, RPL10A, RPL8, RPL6, RPL7A, LARP1, RPL18A, RPL36, RPL38, RPL18, ABCF1, RPL19, PNPT1, EEF2, RPS26, RPS28, RPS29, RPL24, EIF3H, RPS21, RPS23	25	0.724218	33	17627	3.97316	3.14285e-11	4.77085e-08	3.75657e-10	2.84589e-10
GOTERM_CC_FAT	GO:0071011	Precatalytic spliceosome	SF3B4, SF3B5, SF3B2, SF3B3, SF3B6, PRPF8, EFTUD2, SNRPD2, SNRPD1, SNRPB2, SNRPD3, TXNL4A, SF3B1, SF3A3, PRPF38B, IK, SF3A1, PRPF38A, SF3A2, LSM4, LSM3, LSM2, SMU1, PRPF4, LSM8, PRPF6, LSM6, PHF5A, SNRPG, PRPF31, SNRPA1, SNRPF, SNRNP200	33	0.955968	53	17627	3.26549	3.72391e-11	5.6529e-08	4.41633e-10	3.3457e-10
GOTERM_CC_FAT	GO:0005884	Actin filament	NCKAP1, LMOD1, ACTB, PSTPIP2, DPYSL3, COTL1, RAC2, PLS3, RAC1, PLS1, TMOD1, VPS18, ANXA1, DBNL, TPM4, TPM3, ACTN1, DAPK3, CD2AP, HCK, ACTBL2, CTTN, PALLD, HCLS1, LCP1, EZR, DBN1, SRC, WAS, TWF2, TWF1, IQGAP1, CORO1A, EHBP1, CORO1B, PDLIM1, PDLIM3, PAK1, PDLIM2, MYO6, VPS11, FLNA, PDLIM5, PDLIM4, PDLIM7, MARK2, YES1, MYO5A, MYO9B, GNG12, DIAPH1, DIAPH2, MYO1B, MYO1C, ACTC1, ARPC3	56	1.62225	122	17627	2.40734	4.42271e-11	6.71367e-08	5.2044e-10	3.94273e-10
GOTERM_CC_FAT	GO:0031093	Platelet alpha granule lumen	CFD, TOR4A, SERPINA3, APP, SERPINA1, SPARC, PROS1, OLA1, PDGFB, F13A1, PLG, A1BG, THBS1, CLU, KNG1, ISLR, TMSB4X, QSOX1, TIMP1, A2M, FGB, FGA, VWF, APOOL, AHSG, ACTN1, FGG, SERPINF2, FN1, ACTN4, SCCPDH, SERPING1, MAGED2, NHLRC2, HRG, ALDOA, PF4, FERMT3	38	1.10081	67	17627	2.97453	4.48985e-11	6.8156e-08	5.24276e-10	3.97179e-10
GOTERM_CC_FAT	GO:0005643	Nuclear pore	NUP107, NUP188, IPO7, IPO5, CHMP1B, CHMP1A, KPNA3, AGFG1, KPNA1, EIF5A, NUP214, PCID2, SEC13, NUP210, NUP133, NUTF2, RANGAP1, NUP93, CHMP4B, NUP54, NUP98, MAD1L1, KPNB1, NUP205, SEH1L, VPS4B, MVP, VPS4A, AAAS, NUP160, RGPD3, NXF1, NUP85, TPR, NUP88, NUP43, RAE1, RANBP2, RANBP1, UBE2I, RANBP3, NUP155, MX2, XPO7, MYO1C, XPOT, CHMP2A, NUP35, RAN	49	1.41947	101	17627	2.5444	7.75958e-11	1.1779e-07	8.99163e-10	6.81184e-10
GOTERM_CC_FAT	GO:1905368	Peptidase complex	FCN1, FCN3, UBE3C, HSPB1, UBE3A, IDE, PSMD8, PSMD6, PSMD7, PSMD4, PSMD5, PSMD2, PSMD3, PSMD1, RAD23B, UCHL5, PSMA5, PSMA6, AFG3L2, PSMA3, PSMA4, PSMA1, PSME3, PSME4, PSME1, PSME2, PSMD10, USP14, SF3B5, PSMD12, VCP, SF3B3, PSMD11, CFH, PSMD14, PSMD13, PSMA7, PSMB1, UBQLN1, PSMF1, SEC11A, SEC11C, TXNL1, ADRM1, SPCS3, SPCS2, PSMC5, SPCS1, PSMC6, FAP, PSMC3, PSMC4, PSMC1, PSMC2	54	1.56431	117	17627	2.42057	7.94483e-11	1.20603e-07	9.13656e-10	6.92163e-10
GOTERM_CC_FAT	GO:0005793	Endoplasmic reticulum-golgi intermediate compartment	SERPINA1, CTSZ, HMGB1, GOLGA2, MYDGF, CA4, MYO18A, TMED3, GNPNAT1, TMED2, TMED1, MAN1A1, TMED7, CTSC, TMED5, SCYL1, TMED4, RAB2A, TMED9, ATP6AP1, IST1, TAP2, TAP1, CSNK1D, PDIA6, TAPBP, RER1, ERGIC3, SEC22B, ERGIC2, ERGIC1, TMED10, COPB1, RAB1B, GOSR2, LMAN1, LMAN2, SERPINH1, STX5, MGAT1, CD59, YKT6, UGGT1, CD55, BCAP31, HSPA5, GBF1, TRAPPC5, SURF4, FN1, ASPSCR1, ERP44, SEC23IP, COL7A1, GOLGB1, C…	60	1.73812	137	17627	2.29689	8.70554e-11	1.3215e-07	9.9361e-10	7.52735e-10
GOTERM_CC_FAT	GO:0031968	Organelle outer membrane	MTCH1, MTCH2, SLC44A1, LRRK2, CISD1, CISD2, ENO1, SYNE3, PHB2, HK2, SYNE2, HK1, TOMM22, SYNE1, PPP1CC, CHCHD3, HINT2, CASP8, SMPD4, OPA1, RAC2, TSPO, TMEM109, DNM1L, EMD, SH3GLB1, CPT1A, ACSL1, ARG1, VPS13C, ACSL5, ACSL4, NUTF2, ACSL3, COASY, NME1, HADHB, QTRT1, RAB32, ARMCX3, ARMC1, VDAC3, VDAC2, PGAM5, VDAC1, UBA52, PLEC, TOMM40, MAOB, MTARC2, RETSAT, CNP, MAOA, MGST1, ITPR3, BPHL, RHOT2, PGRMC…	89	2.57822	241	17627	1.93679	1.26296e-10	1.91717e-07	1.43073e-09	1.08388e-09
GOTERM_CC_FAT	GO:1904724	Tertiary granule lumen	CSTB, CDA, CYFIP1, ASAH1, HP, HBB, CTSS, CNN2, CST3, FTH1, CTSH, QSOX1, LTA4H, METTL7A, CTSD, SPTAN1, B2M, PGM1, GSDMD, DBNL, IDH1, PRG3, OLFM4, MMP8, LYZ, ILF2, MMP9, PTPN6, ALDOC, PTX3, ALDOA, NIT2, LTF	33	0.955968	55	17627	3.14674	1.46007e-10	2.21638e-07	1.64176e-09	1.24376e-09
GOTERM_CC_FAT	GO:0071005	U2-type precatalytic spliceosome	SF3B4, SF3B5, SF3B2, SF3B3, PRPF8, EFTUD2, SNRPD2, SNRPD1, SNRPB2, SNRPD3, TXNL4A, SF3B1, SF3A3, IK, SF3A1, PRPF38A, SF3A2, LSM4, LSM3, LSM2, SMU1, PRPF4, LSM8, PRPF6, LSM6, PHF5A, SNRPG, PRPF31, SNRPA1, SNRPF, SNRNP200	31	0.89803	50	17627	3.25163	1.90181e-10	2.88694e-07	2.12275e-09	1.60815e-09
GOTERM_CC_FAT	GO:0019867	Outer membrane	MTCH1, MTCH2, SLC44A1, LRRK2, CISD1, CISD2, ENO1, SYNE3, PHB2, HK2, SYNE2, HK1, TOMM22, SYNE1, PPP1CC, CHCHD3, HINT2, CASP8, SMPD4, OPA1, RAC2, TSPO, TMEM109, DNM1L, EMD, SH3GLB1, CPT1A, ACSL1, ARG1, VPS13C, ACSL5, ACSL4, NUTF2, ACSL3, COASY, NME1, HADHB, QTRT1, RAB32, ARMCX3, ARMC1, VDAC3, VDAC2, PGAM5, VDAC1, UBA52, PLEC, TOMM40, MAOB, MTARC2, RETSAT, CNP, MAOA, MGST1, ITPR3, BPHL, RHOT2, PGRMC…	89	2.57822	243	17627	1.92085	2.06799e-10	3.13921e-07	2.29139e-09	1.7359e-09
GOTERM_CC_FAT	GO:0009898	Cytoplasmic side of plasma membrane	HIP1, ATP2A2, AP2A1, SLC4A1, AP2A2, IKBKB, PPP3CA, GM2A, CDH1, AKT1, PGM5, RAC1, ACP1, AP2M1, G6PD, MAP2K2, SYK, KCNAB2, ANK1, SPTB, RHOA, FGR, HCK, ZAP70, S100A6, MYH9, CHMP4B, EZR, EXOC1, DIABLO, SRC, EPB41, ALOX15, GNAI3, IQGAP1, GNAI1, GNAI2, GNA13, SPTA1, RAB21, GNG10, GNG5, GNA11, AP2S1, PTK2B, SNX9, SNX5, LYN, FARP1, DTNA, YES1, JUP, CAV2, ASPSCR1, AP2B1, ATP2B1, GNG12, PTK2, SNX18, DLG1, …	71	2.05678	179	17627	2.08025	3.15056e-10	4.78254e-07	3.46561e-09	2.62546e-09
GOTERM_CC_FAT	GO:0005838	Proteasome regulatory particle	PSMD12, PSMD11, PSMD14, PSMD13, ADRM1, PSMD8, PSMD6, PSMC5, PSMC6, PSMD7, PSMC3, PSMD4, PSMC4, PSMC1, PSMD2, PSMC2, PSMD3, PSMD1	18	0.521437	20	17627	4.72011	3.53292e-10	5.36297e-07	3.85825e-09	2.92292e-09
GOTERM_CC_FAT	GO:0036464	Cytoplasmic ribonucleoprotein granule	DDX3X, CELF1, FMR1, RPLP0, HNRNPU, YBX1, ELAVL1, ACTB, RPL6, EDC3, SYNE1, TIAL1, RPS4X, EDC4, RBM4, TUBA1A, KHSRP, TRIM25, CTSH, UBAP2L, CTSG, RAC1, TRIM21, UPF1, MBNL1, SERPINB1, PABPC4, TUBB, NSUN2, RPS6, CKAP4, ATXN2L, DDX19A, PSMA6, CARHSP1, PSMA4, XRN1, CSDE1, NCL, SNRPG, BPI, PABPC1, TOP1, RPL28, SQSTM1, KPNB1, DDX6, VCP, ROCK1, ROCK2, DHX9, DDX1, IQGAP1, FXR1, CDC42, NXF1, LARP1, PCBP1, DH…	91	2.63615	253	17627	1.88639	3.77022e-10	5.72319e-07	4.08799e-09	3.09696e-09
GOTERM_CC_FAT	GO:0030864	Cortical actin cytoskeleton	WDR1, SLC2A1, IQGAP1, CORO1A, SPTA1, LASP1, PDLIM2, CALD1, CDH1, EPB41L2, FLOT1, COTL1, CAPN2, FLOT2, DMD, SNX9, SPTAN1, SPTBN1, PLS1, SPTBN2, CAP1, ACTR2, GSN, DBNL, PRKCB, ACTN1, RDX, DSTN, ACTN4, SPTB, EEF1A1, MYO1E, KRT19, CTTN, MYADM, LANCL2, MYH9, HCLS1, UTRN, DBN1, VCL, LLGL2	42	1.21669	83	17627	2.65388	4.14933e-10	6.29869e-07	4.46716e-09	3.38421e-09
GOTERM_CC_FAT	GO:0005581	Collagen trimer	C1QB, COLEC12, FCN1, C1QA, COL18A1, COL15A1, FCN3, COL16A1, SFTPA2, COL14A1, COL12A1, RPS18, SERPINH1, EMILIN2, COL10A1, EMILIN1, TIMP1, CD36, CTHRC1, MSR1, LUM, PCOLCE, MMP8, DCN, COL1A1, COL3A1, COL1A2, COL4A2, COL5A1, P4HA1, LOX, COL4A1, COL4A4, COL6A2, COL5A3, COL7A1, COL4A3, COL5A2, COL6A1, COL8A2, COL4A5, COL6A3, COL8A1, COL21A1, COL6A6, COL6A5, C1QC	47	1.36153	99	17627	2.48985	4.9185e-10	7.46628e-07	5.25795e-09	3.98329e-09
GOTERM_CC_FAT	GO:0010494	Cytoplasmic stress granule	DDX6, VCP, DDX3X, ROCK1, CELF1, FMR1, DDX1, YBX1, ELAVL1, TIAL1, RBM4, NXF1, LARP1, KHSRP, DHX36, G3BP1, G3BP2, TRIM25, IGF2BP3, CTSG, UBAP2L, IGF2BP2, EIF4E, TIA1, MBNL1, YTHDF2, RBPMS, YTHDF3, PABPC4, AZU1, PUM1, EIF2S1, ATXN2L, DDX19A, MOV10, HNRNPK, CSDE1, CAPRIN1, BPI, PABPC1, TARDBP, KPNB1, EIF4G1	43	1.24565	87	17627	2.59214	6.33959e-10	9.62349e-07	6.72972e-09	5.09827e-09
GOTERM_CC_FAT	GO:0043292	Contractile fiber	SYNM, ARF1, LMOD1, FHL2, SLC2A1, ILK, HSPB1, SLC4A1, ENO1, SYNE2, SYNE1, PPP3CA, CSRP2, CSRP1, CAPZB, CFL2, DAG1, PGM5, SYNPO, TMOD1, PPP1R12A, TPM4, DST, GLRX3, TPM3, TMOD3, ACTN1, MMP2, PPP2R5A, ANK2, ANK3, ACTN4, NPNT, ANK1, ACTA2, PSMA6, SCO1, MYL1, PALLD, ALDOA, CRYAB, MYL9, SQSTM1, VCL, IDO1, PLEC, CAB39, AHNAK, SYNPO2, DCTN4, TWF2, NEXN, TWF1, SRI, MYL12A, CORO1C, TTN, FXR1, PDLIM1, LMAN1,…	89	2.57822	248	17627	1.88212	6.81547e-10	1.03459e-06	7.18464e-09	5.44291e-09
GOTERM_CC_FAT	GO:0035770	Ribonucleoprotein granule	DDX3X, CELF1, FMR1, RPLP0, HNRNPU, YBX1, ELAVL1, ACTB, RPL6, EDC3, SYNE1, TIAL1, RPS4X, EDC4, RBM4, TUBA1A, KHSRP, TRIM25, CTSH, UBAP2L, CTSG, RAC1, TRIM21, UPF1, MBNL1, SERPINB1, PABPC4, TUBB, NSUN2, RPS6, CKAP4, ATXN2L, DDX19A, PSMA6, CARHSP1, PSMA4, XRN1, CSDE1, NCL, SNRPG, BPI, PABPC1, TOP1, RPL28, SQSTM1, KPNB1, DDX6, VCP, ROCK1, ROCK2, DHX9, DDX1, IQGAP1, FXR1, CDC42, NXF1, DHX30, LARP1, PC…	95	2.75203	271	17627	1.8385	7.16965e-10	1.08835e-06	7.50588e-09	5.68627e-09
GOTERM_CC_FAT	GO:0030665	Clathrin-coated vesicle membrane	SCARB2, HIP1, TFRC, CLTC, AP2A1, AP2A2, CLINT1, AP1G2, AP1G1, AP1S2, AP1S1, ATP6V1E1, AP2M1, HLA-DPA1, DBNL, ATP6AP1, ATP6AP2, WNT5A, AP1B1, AP3B1, VAMP8, VAMP7, RAB35, ATP6V1B2, ATP6V0D1, ATP6V0C, HLA-DQB1, VAMP3, ATP6V1A, EGFR, MYO6, AP2S1, ATP6V1H, APOE, APOB, ATP6V1D, ATP6V1C1, HLA-DQA1, ATP6V0A1, AP1M1, ATP6V1F, CD74, HSPA8, HLA-DRB5, HLA-DRB4, M6PR, AP2B1, IGF2R, NECAP2, DAB2, TF, HLA-DPB1,…	56	1.62225	132	17627	2.22497	1.6438e-09	2.49529e-06	1.7091e-08	1.29477e-08
GOTERM_CC_FAT	GO:0044449	Contractile fiber part	SYNM, ARF1, LMOD1, FHL2, SLC2A1, ILK, HSPB1, SLC4A1, ENO1, SYNE2, SYNE1, PPP3CA, CSRP2, CSRP1, CAPZB, CFL2, DAG1, PGM5, SYNPO, TMOD1, PPP1R12A, TPM4, DST, GLRX3, TPM3, TMOD3, ACTN1, MMP2, PPP2R5A, ANK2, ANK3, ACTN4, NPNT, ANK1, ACTA2, PSMA6, MYL1, PALLD, ALDOA, CRYAB, MYL9, SQSTM1, VCL, IDO1, PLEC, CAB39, AHNAK, SYNPO2, DCTN4, NEXN, SRI, MYL12A, CORO1C, TTN, FXR1, PDLIM1, LMAN1, PDLIM3, PAK1, PDL…	84	2.43337	233	17627	1.89075	1.66865e-09	2.533e-06	1.72313e-08	1.30541e-08
GOTERM_CC_FAT	GO:0035580	Specific granule lumen	CYFIP1, GHDC, PDXK, CTSZ, HP, CNN2, QSOX1, ACAA1, CTSD, SPTAN1, B2M, ELANE, GSDMD, JUP, ARG1, RAB27A, PRG3, OLFM4, MMP8, LYZ, ILF2, NFKB1, ERP44, SLPI, TOLLIP, LCN2, PTPN6, BPI, PTX3, DOCK2, NIT2, VCL, KPNB1, LTF	34	0.984936	62	17627	2.87605	1.79968e-09	2.7319e-06	1.84588e-08	1.3984e-08
GOTERM_CC_FAT	GO:0019897	Extrinsic component of plasma membrane	FCN1, HIP1, NUMA1, FMR1, CTNND1, ATP2A2, CRKL, EEA1, PPP3CA, CDH5, CDH1, AKT1, RAC1, KPNA2, ANXA1, ANXA2, SYK, SYTL1, KCNAB2, RHOA, FGR, HCK, ZAP70, CDH11, S100A6, CDH13, MFGE8, STOML2, SRC, ALOX15, GNAI3, PLG, IQGAP1, GNAI1, GNAI2, GNA13, GNG10, GNG5, GNA11, CTNNA1, PTK2B, SNX9, WNT2, SNX5, S100A10, LYN, FARP1, DTNA, YES1, JUP, CAV2, GNG12, PTK2, SNX18, TF, FES, GNAQ, GNB2, GNB1, AAK1, GNB4, GNA…	68	1.96987	177	17627	2.01486	3.67419e-09	5.5774e-06	3.74323e-08	2.83578e-08
GOTERM_CC_FAT	GO:0002102	Podosome	ACTR2, SVIL, GSN, DBNL, TPM4, WDR1, SRC, CAPG, PTPN12, TJP1, SCIN, HNRNPK, CTTN, BIN2, PALLD, SH3PXD2B, FSCN1, LPXN, LCP1, VCL, SH3GL1, FERMT3	22	0.637312	31	17627	3.72195	4.39327e-09	6.66896e-06	4.44599e-08	3.36817e-08
GOTERM_CC_FAT	GO:0030176	Integral component of endoplasmic reticulum membrane	PIGS, SLC35B2, TRAM1, PIGT, ARL6IP1, CCDC47, SPPL2A, TECR, AUP1, SEC61A1, SEC62, B2M, HLA-DPA1, PDIA3, HLA-H, SACM1L, HLA-B, TAP2, HLA-C, TAP1, HLA-A, HLA-E, TAPBP, DPM3, STIM1, ASPH, TMEM33, CANX, PIGK, FKBP8, PREB, ERGIC3, ERGIC1, HLA-DQB1, RTN1, HM13, DERL1, RRBP1, HACD3, HACD2, RTN4, ZMPSTE24, SGPL1, EBP, EMC1, EMC2, EMC3, EMC4, HLA-DQA1, BCAP31, CD74, HLA-DRB5, HLA-DRB4, HSPA5, WFS1, ATP13A1…	68	1.96987	179	17627	1.99235	6.26449e-09	9.50945e-06	6.29768e-08	4.77097e-08
GOTERM_CC_FAT	GO:0071556	Integral component of lumenal side of endoplasmic reticulum membrane	BCAP31, CD74, HLA-H, HLA-DRB5, HLA-DRB4, HM13, SPPL2A, HLA-B, HLA-C, HLA-A, TAPBP, HLA-E, CANX, HLA-DPB1, HLA-DRA, CALR, HLA-DRB3, HLA-DQA1, HLA-DRB1, HLA-DPA1, HLA-DQB1	21	0.608343	29	17627	3.79779	6.408e-09	9.7273e-06	6.35774e-08	4.81647e-08
GOTERM_CC_FAT	GO:0098553	Lumenal side of endoplasmic reticulum membrane	BCAP31, CD74, HLA-H, HLA-DRB5, HLA-DRB4, HM13, SPPL2A, HLA-B, HLA-C, HLA-A, TAPBP, HLA-E, CANX, HLA-DPB1, HLA-DRA, CALR, HLA-DRB3, HLA-DQA1, HLA-DRB1, HLA-DPA1, HLA-DQB1	21	0.608343	29	17627	3.79779	6.408e-09	9.7273e-06	6.35774e-08	4.81647e-08
GOTERM_CC_FAT	GO:0030016	Myofibril	SYNM, ARF1, LMOD1, FHL2, SLC2A1, ILK, HSPB1, SLC4A1, ENO1, SYNE2, SYNE1, PPP3CA, CSRP2, CSRP1, CAPZB, CFL2, DAG1, PGM5, SYNPO, TMOD1, PPP1R12A, TPM4, DST, GLRX3, TPM3, TMOD3, ACTN1, MMP2, PPP2R5A, ANK2, ANK3, ACTN4, ANK1, PSMA6, SCO1, MYL1, PALLD, ALDOA, CRYAB, MYL9, SQSTM1, VCL, PLEC, CAB39, AHNAK, SYNPO2, DCTN4, TWF2, NEXN, TWF1, SRI, MYL12A, CORO1C, TTN, FXR1, PDLIM1, LMAN1, PDLIM3, PAK1, PDLI…	84	2.43337	239	17627	1.84328	6.55989e-09	9.95787e-06	6.46618e-08	4.89862e-08
GOTERM_CC_FAT	GO:0005747	Mitochondrial respiratory chain complex i	NDUFB9, NDUFA13, NDUFB8, MT-ND4, NDUFB10, NDUFB11, NDUFA12, NDUFB5, NDUFB4, NDUFA10, NDUFB3, NDUFB1, NDUFV1, NDUFA9, NDUFA8, NDUFA7, NDUFA6, NDUFA5, NDUFA4, NDUFA3, NDUFA2, NDUFC2, NDUFS8, NDUFS7, NDUFS5, NDUFAB1, NDUFS3, NDUFS2, NDUFS1	29	0.840093	50	17627	3.04185	6.75442e-09	1.02532e-05	6.53071e-08	4.94751e-08
GOTERM_CC_FAT	GO:0045271	Respiratory chain complex i	NDUFB9, NDUFA13, NDUFB8, MT-ND4, NDUFB10, NDUFB11, NDUFA12, NDUFB5, NDUFB4, NDUFA10, NDUFB3, NDUFB1, NDUFV1, NDUFA9, NDUFA8, NDUFA7, NDUFA6, NDUFA5, NDUFA4, NDUFA3, NDUFA2, NDUFC2, NDUFS8, NDUFS7, NDUFS5, NDUFAB1, NDUFS3, NDUFS2, NDUFS1	29	0.840093	50	17627	3.04185	6.75442e-09	1.02532e-05	6.53071e-08	4.94751e-08
GOTERM_CC_FAT	GO:0030964	Nadh dehydrogenase complex	NDUFB9, NDUFA13, NDUFB8, MT-ND4, NDUFB10, NDUFB11, NDUFA12, NDUFB5, NDUFB4, NDUFA10, NDUFB3, NDUFB1, NDUFV1, NDUFA9, NDUFA8, NDUFA7, NDUFA6, NDUFA5, NDUFA4, NDUFA3, NDUFA2, NDUFC2, NDUFS8, NDUFS7, NDUFS5, NDUFAB1, NDUFS3, NDUFS2, NDUFS1	29	0.840093	50	17627	3.04185	6.75442e-09	1.02532e-05	6.53071e-08	4.94751e-08
GOTERM_CC_FAT	GO:0030658	Transport vesicle membrane	PDCD6, LRRK2, CLTC, AP2A1, AP2A2, AP1G2, LAMP1, AP1G1, CA4, AP1S2, AP1S1, TMED2, ATP6V1E1, TMED7, DNM1L, B2M, HLA-DPA1, HLA-H, SEC13, ATP6AP1, ATP6AP2, AP1B1, HLA-B, HLA-C, HLA-A, SCAMP1, HLA-E, VAMP7, SYPL1, RAB35, ATP6V1B2, SEC22B, ATP6V0C, PI4K2A, HLA-DQB1, RAB7A, VAMP3, RAB1A, STX12, RAB5B, SEC23A, TMED10, SAR1A, PEF1, SAR1B, GOSR2, USO1, ITPR1, LMAN1, SYNGR2, MAL2, STX5, CD59, DMD, SEC23B, A…	83	2.4044	236	17627	1.84449	7.86142e-09	1.19336e-05	7.54321e-08	5.71455e-08
GOTERM_CC_FAT	GO:0101031	Chaperone complex	HSP90AB1, CCDC47, HSPB8, CCT6B, STIP1, BAG2, BAG3, RUVBL2, RUVBL1, CCT8, SDF2, CCT7, CCT5, CCT4, CCT3, CCT2, HSPA8, SDF2L1, PTGES3, CCT6A, PPP5C, CDC37, DNAJB11, TCP1, STUB1, PSMG1	26	0.753187	42	17627	3.24664	7.90099e-09	1.19936e-05	7.54321e-08	5.71455e-08
GOTERM_CC_FAT	GO:0005741	Mitochondrial outer membrane	MTCH1, MTCH2, SLC44A1, LRRK2, CISD1, CISD2, PHB2, HK2, HK1, TOMM22, PPP1CC, CHCHD3, HINT2, CASP8, OPA1, RAC2, TSPO, DNM1L, SH3GLB1, CPT1A, ACSL1, ARG1, VPS13C, ACSL5, ACSL4, ACSL3, COASY, NME1, HADHB, QTRT1, RAB32, ARMCX3, ARMC1, VDAC3, VDAC2, PGAM5, VDAC1, UBA52, PLEC, TOMM40, MAOB, MTARC2, CNP, MAOA, MGST1, BPHL, RHOT2, PGRMC1, CYB5R3, SAMM50, RHOT1, MFN2, HMOX1, DMD, RPS27A, CYB5B, ATAD1, HSPA…	77	2.23059	214	17627	1.88706	9.32923e-09	1.41617e-05	8.85111e-08	6.70538e-08
GOTERM_CC_FAT	GO:0098552	Side of membrane	TFRC, IGHV3-21, IGHV3-23, CISD1, AQP4, SLC4A1, ANTXR1, ICAM1, DAG1, AKT1, B2M, HLA-H, HLA-B, HLA-C, HLA-A, ANK1, HLA-E, BCAM, RPL27, EZR, ENPEP, EPB41, IQGAP1, THY1, GNG10, BLOC1S1, SNX9, CD14, IGHA1, IGHA2, HLA-DQA1, SNX5, CTSA, LYN, MSR1, HLA-DRB5, HLA-DRB4, ACE, DTNA, YES1, JUP, MCAM, IGHV3-15, GNG12, PTK2, RPS26, RPS28, TF, RPS29, CD209, CALR, HLA-DRB3, HLA-DRB1, ADA, FERMT2, IGHM, HIP1, AP2A…	200	5.79374	727	17627	1.4428	1.58207e-08	2.40155e-05	1.49167e-07	1.13005e-07
GOTERM_CC_FAT	GO:0016363	Nuclear matrix	CLIC4, SPARC, NUMA1, TGFB1I1, HNRNPU, SMC3, PHB2, ACTB, DCAF7, LMNB1, BASP1, CFL2, RUVBL2, RUVBL1, CFL1, CHMP1A, SMARCC2, ANXA2, CAD, PRKCD, ACTL6A, THOC1, CASK, PRPF40A, SMC1A, SRRM1, PSMA6, SFPQ, DDX39B, PSPC1, CSNK2B, HAT1, MATR3, PPIG, BLM, SMARCD2, ALOX5, RAD21, LMNA, S100A10, ARFGEF1, NONO, SORBS1, PML, SMARCA4, SRPK1, HNRNPM, STAG1, PHF5A, STAG2, XPOT, HNRNPA2B1, VIM	53	1.53534	129	17627	2.15475	1.75e-08	2.65646e-05	1.63981e-07	1.24228e-07
GOTERM_CC_FAT	GO:0031227	Intrinsic component of endoplasmic reticulum membrane	PIGS, SLC35B2, TRAM1, PIGT, ARL6IP1, CCDC47, SPPL2A, TECR, AUP1, SEC61A1, SEC62, B2M, HLA-DPA1, PDIA3, HLA-H, SACM1L, HLA-B, TAP2, HLA-C, TAP1, HLA-A, HLA-E, TAPBP, DPM3, STIM1, ASPH, TMEM33, CANX, PIGK, FKBP8, PREB, ERGIC3, ERGIC1, HLA-DQB1, RTN1, HM13, DERL1, RRBP1, HACD3, HACD2, RTN4, ZMPSTE24, SGPL1, EBP, EMC1, EMC2, EMC3, EMC4, HLA-DQA1, BCAP31, CD74, HLA-DRB5, HLA-DRB4, HSPA5, WFS1, ATP13A1…	69	1.99884	187	17627	1.93516	1.88356e-08	2.85921e-05	1.75414e-07	1.32889e-07
GOTERM_CC_FAT	GO:0044431	Golgi apparatus part	SLC35B2, APP, PITPNB, GOLGA2, SCAMP4, GOLGA3, BSG, DAG1, AP1S2, ARFIP2, AP1S1, ARFIP1, B2M, WLS, CHID1, GABARAPL2, GBP5, HLA-H, PRKCI, COG7, COG4, SACM1L, COG3, HLA-B, AP1B1, HLA-C, HLA-A, FNDC3A, SCAMP1, HSPG2, SCAMP3, HLA-E, SCAMP2, AKAP9, LAP3, PI4K2A, OPTN, TMEM87A, SAR1B, PDGFB, GABARAP, GLG1, SCFD1, NCSTN, PDCD10, INPP5K, SNX9, CHST14, HLA-DQA1, HLA-DRB5, HLA-DRB4, SURF4, SLC33A1, RAB27B, G…	270	7.82155	1042	17627	1.35896	2.06979e-08	3.1419e-05	1.91582e-07	1.45138e-07
GOTERM_CC_FAT	GO:0005791	Rough endoplasmic reticulum	RPL4, APP, SFTPA2, ARL6IP1, RPN2, NCF1, HM13, CCDC47, RPN1, PLOD3, PLOD2, PLOD1, SYNE3, RPL6, HSPD1, VTN, SEC61A1, CA4, SEC61B, PTGDS, SEC62, RPL18, GLUL, SEC63, SSR4, F12, CYBB, BAIAP2, SRP9, CKAP4, RPS26, RPS28, PKM, RAB14, RPS29, CANX, SRPRB, RPL27, UBA1, RPS21, RPS23	41	1.18772	89	17627	2.41604	2.12289e-08	3.22249e-05	1.95306e-07	1.47959e-07
GOTERM_CC_FAT	GO:0044456	Synapse part	CYFIP1, APP, RPL30, EIF4A3, HNRNPR, ENO2, RPL8, PHB2, ACTB, RPL6, CRKL, RPL7, RPS14, RPS19, RPL18A, RPS18, DPYSL2, DAG1, AKT1, RPL38, VPS35, ATP6V1E1, SYNPO, PRKACA, GLUL, RPS13, TNS2, VPS18, PRKCB, ACTN1, RPL23, RPL22, ANK2, SCRIB, ANK3, SCAMP1, ANK1, MAP1B, AKAP9, VDAC2, VDAC1, KCTD12, ATP6V0D1, PI4K2A, PFN2, STXBP3, CTBP2, CTBP1, EPB41, STXBP1, STXBP2, FXR1, ABR, NCSTN, SYNGR2, PRKAR2B, MICAL1…	270	7.82155	1046	17627	1.35376	3.01584e-08	4.57794e-05	2.75786e-07	2.08928e-07
GOTERM_CC_FAT	GO:0035579	Specific granule membrane	ITGAM, TMEM63A, ATP8A1, SLC44A2, HVCN1, SNAP23, ITGB2, MOSPD2, UBR4, SLC2A3, ITGAL, STK10, PGRMC1, RAP1A, ALDH3B1, ORMDL3, TOM1, MLEC, STOM, CD59, ITGAV, CD36, ATP6V1D, HMOX2, AP1M1, TMEM30A, CYBB, ADAM10, ANO6, CYBA, KCNAB2, SCAMP1, CKAP4, VAMP8, RAP2B, TMBIM1, LAMTOR2, DEGS1, CD47, LAMTOR1, LAMTOR3	41	1.18772	91	17627	2.36294	4.55058e-08	6.90754e-05	4.13639e-07	3.13363e-07
GOTERM_CC_FAT	GO:0097525	Spliceosomal snrnp complex	SF3B4, SF3B5, SF3B2, SF3B3, DDX46, SF3B6, DDX23, HTATSF1, USP39, PRPF8, EFTUD2, SNRPD2, SNRNP70, SNRPD1, SNRPB2, SNRPD3, TXNL4A, SF3B1, SF3A3, SF3A1, SNRPN, SF3A2, PRPF40A, LSM4, LSM3, LSM2, PRPF4, LSM8, SNRNP40, PRPF6, LSM6, PHF5A, DDX39B, SNRPG, LUC7L3, PRPF31, PPIH, SNRPA1, SNRPF, SNRPC, SNRNP200, SNRPA, LUC7L2	43	1.24565	98	17627	2.30119	5.14196e-08	7.80519e-05	4.61864e-07	3.49897e-07
GOTERM_CC_FAT	GO:0043202	Lysosomal lumen	SCARB2, ASAH1, HEXB, HEXA, GBA, PRELP, IFI30, LIPA, PLD3, CTSS, GM2A, CTSL, LAMP2, PSAP, GC, APOB, CTSD, GYG1, TXNDC5, CTSB, CHID1, CTSA, PDGFRB, CD74, HSPA8, HSP90AA1, LUM, FUCA1, GAA, BGN, HSPG2, DCN, VCAN, NPC2, GLB1, OGN, PPT1, TPP1, CSPG4, FMOD, AGRN, GLA, LGMN	43	1.24565	98	17627	2.30119	5.14196e-08	7.80519e-05	4.61864e-07	3.49897e-07
GOTERM_CC_FAT	GO:0005686	U2 snrnp	SF3A3, SF3B4, SF3B5, SF3B2, SF3A1, SNRPN, SF3A2, SF3B3, DDX46, SF3B6, HTATSF1, PHF5A, SNRPD2, SNRPD1, SNRPG, SNRPA1, SNRPB2, SNRPD3, SNRPF, SF3B1	20	0.579374	29	17627	3.61694	5.56999e-08	8.45489e-05	4.95138e-07	3.75105e-07
GOTERM_CC_FAT	GO:0030532	Small nuclear ribonucleoprotein complex	SF3B4, SF3B5, SF3B2, SF3B3, DDX46, SF3B6, DDX23, HTATSF1, USP39, PRPF8, EFTUD2, SNRPD2, SNRNP70, SNRPD1, SNRPB2, SNRPD3, TXNL4A, SF3B1, SF3A3, ARFGEF1, SF3A1, SNRPN, SF3A2, LARP7, PRPF40A, LSM4, LSM3, LSM2, PRPF4, LSM8, SNRNP40, PRPF6, LSM6, PHF5A, DDX39B, SNRPG, LUC7L3, PRPF31, PPIH, SNRPA1, SNRPF, SNRPC, SNRNP200, SNRPA, LUC7L2	45	1.30359	105	17627	2.24767	5.57764e-08	8.4665e-05	4.95138e-07	3.75105e-07
GOTERM_CC_FAT	GO:0099023	Tethering complex	NBAS, SYNPO2, TNFAIP2, CDC42, VPS51, VPS52, VPS11, TRAPPC13, STXBP6, VPS39, VPS16, VPS18, TRAPPC3, COG7, TRAPPC2L, TRAPPC1, EXOC8, EXOC7, SEPTIN2, COG4, VPS33A, COG3, VPS33B, TRAPPC5, TRAPPC8, TRAPPC6B, ZW10, EXOC4, EXOC3, EXOC6, EXOC5, EXOC2, EXOC1	33	0.955968	66	17627	2.62229	5.98061e-08	9.07816e-05	5.27824e-07	3.99867e-07
GOTERM_CC_FAT	GO:0031984	Organelle subcompartment	APP, ATP8A1, GOLIM4, PLOD3, RAB43, GOLGA2, SCAMP4, GOLGA3, CDH1, LAMP2, OSBP, AP1S2, ARFIP2, AP1S1, ARFIP1, WLS, NSF, CHID1, POSTN, COG7, COG4, COG3, AP1B1, ADAM10, OCRL, HLA-A, SCAMP1, FAM91A1, SCAMP3, SCAMP2, RAB32, RAB31, STIM1, RAB34, AKAP9, LAP3, TBC1D23, PI4K2A, OPTN, KPNB1, TMEM87A, SAR1B, ARL1, RTN4, VCPIP1, SCFD1, FUT8, MAN2A1, INPP5K, SNX9, RAB6A, HLA-DQA1, AP1M1, OSBPL8, HLA-DRB5, HLA-…	126	3.65006	421	17627	1.56963	7.02334e-08	0.000106609	6.16268e-07	4.66869e-07
GOTERM_CC_FAT	GO:0098687	Chromosomal region	NUP107, KDM1A, FMR1, HNRNPU, SMC3, SMC4, ACTB, PPP1CB, PPP1CC, SMCHD1, RASSF2, PPP2R1A, ZNF207, SMARCC2, THOC1, WRNIP1, THOC3, THOC2, THOC6, DYNC1LI1, DYNC1LI2, MSH2, WDR82, ZW10, HAT1, NHP2, CHMP4B, NUP98, MAD1L1, BLM, DNMT1, SEH1L, PRKDC, PDS5B, PDS5A, NUP160, NUP85, RAD21, TPR, DHX36, GAR1, TP53BP1, XRCC6, CBX5, CBX3, XRCC5, RCC2, ALYREF, SMARCA5, XRCC1, SMARCA4, STAG1, STAG2, CHMP2A, CDK1, TO…	122	3.53418	405	17627	1.57985	7.78417e-08	0.000118157	6.79102e-07	5.14471e-07
GOTERM_CC_FAT	GO:0101003	Ficolin-1-rich granule membrane	SERPINB10, COPB1, ITGB2, FPR1, UBR4, SLC2A3, TCIRG1, AP2A2, LGALS3, LAMP1, STBD1, LAMP2, ITGAX, NCKAP1L, RAC1, CD55, ATP6V0A1, DSP, FCER1G, GAA, ATP6AP2, DYNLL1, ATAD3B, RHOA, SERPINB6, DIAPH1, DYNC1LI1, PKP1, LAMTOR1, ATP6V0C, ARL8A	31	0.89803	61	17627	2.66527	1.02883e-07	0.000156164	8.92436e-07	6.76088e-07
GOTERM_CC_FAT	GO:0033290	Eukaryotic 48s preinitiation complex	EIF2S1, EIF3M, EIF3K, EIF3L, EIF3I, EIF3J, EIF3G, EIF3H, EIF3E, EIF3F, EIF3C, EIF3D, EIF3A, EIF3B	14	0.405562	16	17627	4.589	1.34734e-07	0.000204505	1.15552e-06	8.75391e-07
GOTERM_CC_FAT	GO:0005852	Eukaryotic translation initiation factor 3 complex	EIF3M, COPS5, EIF3K, EIF3L, EIF3I, EIF3J, EIF3G, EIF3H, EIF3E, EIF3F, EIF3C, EIF3D, EIF3A, EIF3B	14	0.405562	16	17627	4.589	1.34734e-07	0.000204505	1.15552e-06	8.75391e-07
GOTERM_CC_FAT	GO:0005615	Extracellular space	TFRC, IGHV3-21, COL12A1, IGHV3-23, SLC4A1, C4BPA, C4BPB, ENO1, ENO2, DPYSL3, NAMPT, CHID1, SERPINF1, CLEC11A, SERPINF2, RNASE4, RNASE3, HSPG2, DKK2, RBP4, SPINT1, ADPRH, SERPING1, UBA52, CFB, CFD, LXN, CFH, MRPL18, CFI, PDGFB, A1BG, HPR, C2, C3, HPX, PRDX5, C5, PRDX4, C6, C7, S100A16, BLOC1S1, C9, PRDX1, SERPINH1, HMOX1, S100A12, SFN, IGHA1, IGHA2, S100A11, ELANE, S100A10, GSDMD, NAPSA, WNT10A, A…	483	13.9919	2065	17627	1.2267	1.48761e-07	0.000225794	1.26865e-06	9.61097e-07
GOTERM_CC_FAT	GO:0071682	Endocytic vesicle lumen	HSP90AA1, SPARC, HP, HBB, APOA1, HBA1, MPO, HSP90B1, HPX, HSPH1, CTSL, HGS, HYOU1, CALR, APOE, APOB, LTF	17	0.492468	23	17627	3.87642	1.82961e-07	0.000277697	1.55159e-06	1.17545e-06
GOTERM_CC_FAT	GO:0030018	Z disc	FHL2, SLC2A1, HSPB1, SLC4A1, SYNE2, PPP3CA, CSRP2, CSRP1, CFL2, PGM5, SYNPO, PPP1R12A, DST, GLRX3, ACTN1, PPP2R5A, ANK2, ANK3, ACTN4, ANK1, PALLD, CRYAB, MYL9, PLEC, CAB39, SYNPO2, NEXN, SRI, MYL12A, TTN, PDLIM1, PDLIM3, PAK1, PDLIM2, DNAJB6, BAG3, FLNA, FLNB, DMD, FLNC, PDLIM5, PDLIM4, PDLIM7, JUP, ATP2B4, PARVA, PARVB, FKBP1A, KRT19, DES, CTNNB1, STUB1	52	1.50637	134	17627	2.03521	2.11994e-07	0.000321755	1.78782e-06	1.35441e-06
GOTERM_CC_FAT	GO:0030175	Filopodium	ITGB1, CYFIP1, APP, B4GALT1, SRC, FMR1, ITGB3, TWF2, TWF1, AP2A1, IQGAP2, ANTXR1, SYNE2, FXR1, CDC42, SLC9A3R1, TUBB3, PODXL, MYO6, DAG1, DMD, ITGAV, VASP, FARP1, DYNC1H1, ITGA3, RDX, MYO5A, MSN, BAIAP2, DEF6, ACTA2, ENAH, MYO1B, ACTC1, VAMP7, CDK5, ABI1, FSCN1, ITGA6, LCP1, EZR, UTRN, UBE2K, MYO1G, ARF6	46	1.33256	113	17627	2.13496	2.37714e-07	0.000360785	1.99365e-06	1.51034e-06
GOTERM_CC_FAT	GO:0030017	Sarcomere	ARF1, LMOD1, FHL2, SLC2A1, ILK, HSPB1, SLC4A1, ENO1, SYNE2, SYNE1, PPP3CA, CSRP2, CSRP1, CAPZB, CFL2, PGM5, SYNPO, TMOD1, PPP1R12A, TPM4, DST, GLRX3, TPM3, TMOD3, ACTN1, MMP2, PPP2R5A, ANK2, ANK3, ACTN4, ANK1, PSMA6, MYL1, PALLD, ALDOA, CRYAB, MYL9, SQSTM1, PLEC, CAB39, SYNPO2, DCTN4, NEXN, SRI, MYL12A, CORO1C, TTN, PDLIM1, LMAN1, PDLIM3, PAK1, PDLIM2, DNAJB6, BAG3, FLNA, FLNB, DMD, FLNC, RPL15, …	74	2.14368	218	17627	1.78027	2.7336e-07	0.000414875	2.28e-06	1.72728e-06
GOTERM_CC_FAT	GO:0005802	Trans-golgi network	APP, ARF1, ATP8A1, LRRK2, CLTC, PLOD3, RAB43, SCAMP4, SMPD4, AP1G1, CDH1, OSBP, LAMP2, CA4, MYO18A, AP1S2, AP1S1, ARFIP2, ARFIP1, RAC1, RAB8A, HLA-DPA1, WLS, CHID1, POSTN, COG7, CHST7, MME, COG4, COG3, AP1B1, ADAM10, OCRL, ARAP1, SCAMP1, FAM91A1, SCAMP3, SCAMP2, DNM2, RAB32, RAB31, VAMP7, TRAPPC6B, TBC1D23, LAP3, OPTN, PI4K2A, HLA-DQB1, VAMP3, GRN, GBA, ARL1, ATP2C1, TMEM165, RAB21, VPS51, VPS52,…	86	2.49131	268	17627	1.68296	4.33393e-07	0.000657674	3.59503e-06	2.72351e-06
GOTERM_CC_FAT	GO:0031674	I band	FHL2, SLC2A1, HSPB1, SLC4A1, SYNE2, PPP3CA, CSRP2, CSRP1, CFL2, PGM5, SYNPO, PPP1R12A, DST, GLRX3, ACTN1, PPP2R5A, ANK2, ANK3, ACTN4, ANK1, PALLD, ALDOA, CRYAB, MYL9, PLEC, CAB39, SYNPO2, NEXN, SRI, MYL12A, TTN, PDLIM1, PDLIM3, PAK1, PDLIM2, DNAJB6, BAG3, FLNA, FLNB, DMD, FLNC, PDLIM5, PDLIM4, PDLIM7, JUP, ATP2B4, PARVA, PARVB, FKBP1A, KRT19, DES, ACTC1, CTNNB1, STUB1, FERMT2	55	1.59328	148	17627	1.949	4.66015e-07	0.00070716	3.84462e-06	2.91259e-06
GOTERM_CC_FAT	GO:0030127	Copii vesicle coat	SEC23A, SEC24B, SEC13, SEC24A, SAR1A, PEF1, SAR1B, PDCD6, TMED7, SEC24D, SEC24C, SEC23B, SEC31A	13	0.376593	15	17627	4.54529	5.78131e-07	0.000877219	4.7438e-06	3.59379e-06
GOTERM_CC_FAT	GO:0016607	Nuclear speck	TCERG1, EIF4A3, HNRNPU, SMC4, EFTUD2, PNN, PPP1CC, BASP1, MAGOH, NAMPT, PRKACA, TRIM22, DDX17, IK, THOC1, TAP2, THOC3, PRPF4B, THOC2, SRRM1, THOC6, ATXN2L, RUFY1, PRPF4, PRPF6, DDX39A, DDX39B, PSPC1, PSME4, SRSF2, SRSF3, PPIH, PPIG, SRSF6, SRSF7, SRSF9, FTO, DDX5, RBM8A, YTHDC1, CTR9, ARHGAP18, PRPF8, OSGEP, TIMM50, PCBP1, DHX36, PACSIN2, LPXN, ATP6V0A1, CPSF6, API5, ALYREF, NONO, DNAJC11, SRPK1,…	125	3.62109	432	17627	1.51753	5.95082e-07	0.000902926	4.85663e-06	3.67927e-06
GOTERM_CC_FAT	GO:0098644	Complex of collagen trimers	COL16A1, LUM, COL1A1, COL3A1, COL1A2, COL4A2, COL5A1, COL4A1, COL4A4, COL5A3, COL7A1, COL4A3, COL5A2, COL4A5, COL8A1, COL10A1	16	0.463499	22	17627	3.81423	6.74181e-07	0.00102288	5.47277e-06	4.14603e-06
GOTERM_CC_FAT	GO:0019898	Extrinsic component of membrane	FCN1, NCF1, FMR1, CTNND1, CRKL, CDH5, GOLGA3, DMBT1, CDH1, AKT1, KPNA2, ANXA13, SYTL1, RNF40, WDR81, S100A6, EZR, ALOX15, PIK3R4, STK39, IQGAP1, PIK3R1, GNG10, TPR, PACSIN2, SNX9, WNT2, SNX5, S100A10, LYN, DTNA, TOR1A, YES1, JUP, CAV2, ASPSCR1, AZU1, GNG12, ALOX15B, PTK2, EHD2, TF, FES, GNAQ, GNB2, GNB1, AAK1, GNB4, GNAS, NMT1, FERMT2, PICALM, ACADVL, HIP1, NUMA1, ATP2A2, EEA1, PPP3CA, OPA1, RAC1…	99	2.8679	324	17627	1.60251	7.06497e-07	0.00107189	5.70459e-06	4.32166e-06
GOTERM_CC_FAT	GO:0098636	Protein complex involved in cell adhesion	ITGB1, ITGAM, LAMA2, ITGB5, ITGB4, ITGB3, ITGA2B, ITGB2, TNC, LAMC1, NID1, ITGAL, VTN, LGALS1, ITGAX, ITGAV, EMILIN1, ITGB6, LYN, LAMB2, ITGA3, ITGA2, ITGA1, LAMB1, ITGA8, ITGA6, ITGA5	27	0.782155	53	17627	2.67176	7.70864e-07	0.00116949	6.19139e-06	4.69044e-06
GOTERM_CC_FAT	GO:0031234	Extrinsic component of cytoplasmic side of plasma membrane	HIP1, SRC, ALOX15, GNAI3, ATP2A2, IQGAP1, GNAI1, GNAI2, GNA13, GNG10, GNG5, GNA11, PTK2B, AKT1, SNX9, RAC1, SNX5, LYN, FARP1, YES1, DTNA, SYK, CAV2, KCNAB2, GNG12, RHOA, PTK2, FGR, HCK, ZAP70, SNX18, FES, GNAQ, GNB2, GNB1, S100A6, GNB4, GNAS, KRAS, ESYT2, ESYT1, FERMT2	42	1.21669	103	17627	2.13856	8.13825e-07	0.00123462	6.46799e-06	4.89999e-06
GOTERM_CC_FAT	GO:0005811	Lipid particle	VCP, SET, RAB5C, FAF2, ALOX15, LPCAT1, AUP1, PRPF19, HSD17B11, GIMAP7, RAP1B, SDR16C5, NSDHL, RNF213, SYNGR2, CYB5R3, METTL7A, APOB, BCAP31, ANXA2, CAV1, VPS13C, GBF1, ACSL4, ACSL3, UBE2G2, LSS, CKAP4, EHD1, SCCPDH, FABP4, ZW10, LPCAT2, RBP1, PLIN4, RAB18, PLIN3, PLIN2, GAPDH, RAB3GAP1, RAB7A, CES1	42	1.21669	103	17627	2.13856	8.13825e-07	0.00123462	6.46799e-06	4.89999e-06
GOTERM_CC_FAT	GO:0033116	Endoplasmic reticulum-golgi intermediate compartment membrane	SERPINA1, TMED10, RAB1B, GOSR2, CTSZ, GOLGA2, LMAN1, LMAN2, TMED3, TMED2, STX5, CD59, TMED1, MGAT1, TMED7, YKT6, CD55, CTSC, TMED5, BCAP31, RAB2A, TMED9, ATP6AP1, SURF4, ASPSCR1, TAP2, TAP1, CSNK1D, TAPBP, COL7A1, CALR, SEC22B, ERGIC3, ERGIC2, ERGIC1	35	1.0139	79	17627	2.32354	8.33294e-07	0.00126414	6.58823e-06	4.99108e-06
GOTERM_CC_FAT	GO:0031970	Organelle envelope lumen	FKBP10, APP, DTYMK, STOML2, CLPB, SHMT2, DIABLO, AK2, TIMM13, ARL2, PARK7, PPOX, CCAR1, NLN, AIFM1, OPA1, BLOC1S1, ALOX5, CAPN2, LYN, TRAP1, NDUFA8, PNPT1, AGK, TUBB, TIMM23, IMMT, SIRT5, CACYBP, REXO2, IGF2R, FGR, GATM, GOLPH3, NDUFS5, CAT, CYCS, NDUFS1, MICU2, CIAPIN1, MICU1	41	1.18772	100	17627	2.15027	9.51207e-07	0.00144289	7.48151e-06	5.66781e-06
GOTERM_CC_FAT	GO:0000139	Golgi membrane	SLC35B2, APP, PITPNB, GOLGA2, SCAMP4, GOLGA3, BSG, AP1S2, ARFIP2, AP1S1, ARFIP1, B2M, WLS, GABARAPL2, GBP5, HLA-H, PRKCI, COG7, COG4, SACM1L, COG3, HLA-B, AP1B1, HLA-C, HLA-A, FNDC3A, SCAMP1, SCAMP3, HLA-E, SCAMP2, PI4K2A, OPTN, TMEM87A, SAR1B, PDGFB, GABARAP, GLG1, SCFD1, NCSTN, PDCD10, CHST14, HLA-DQA1, HLA-DRB5, HLA-DRB4, SURF4, SLC33A1, GOLGB1, CORO7, HLA-DRB3, HLA-DRB1, ARF1, CLTC, LPCAT1, I…	201	5.82271	771	17627	1.36726	1.01726e-06	0.00154302	7.95982e-06	6.03017e-06
GOTERM_CC_FAT	GO:0031902	Late endosome membrane	IFITM3, SCARB2, SPPL2A, GIMAP5, OSBPL11, LAMP1, CHMP1B, LAMP2, CHMP1A, ANXA6, ANXA8, VPS36, VPS39, UBXN6, VPS18, ANXA2, VPS13C, VPS33A, VPS33B, VAMP8, RRAGA, VAMP7, NPC1, WDR81, RRAGC, HGS, CHMP4B, ARL8A, VPS28, ARL8B, RAB7A, VAC14, CD63, TSG101, VPS4B, GOSR2, VPS4A, PLD3, TMEM165, HLA-DMB, VPS11, VPS16, OSBPL9, HLA-DRB5, HLA-DRB4, TMEM30A, ABCA3, RAB27A, RAB27B, SNF8, CHMP2A, HLA-DRA, LAMTOR2, L…	58	1.68019	163	17627	1.86617	1.12965e-06	0.00171334	8.79388e-06	6.66203e-06
GOTERM_CC_FAT	GO:0098791	Golgi subcompartment	APP, ATP8A1, GOLIM4, PLOD3, RAB43, GOLGA2, SCAMP4, GOLGA3, CDH1, LAMP2, OSBP, AP1S2, ARFIP2, AP1S1, ARFIP1, WLS, NSF, CHID1, POSTN, COG7, COG4, COG3, AP1B1, ADAM10, OCRL, HLA-A, SCAMP1, FAM91A1, SCAMP3, SCAMP2, RAB32, RAB31, RAB34, AKAP9, LAP3, TBC1D23, PI4K2A, OPTN, TMEM87A, SAR1B, ARL1, VCPIP1, SCFD1, FUT8, MAN2A1, INPP5K, SNX9, RAB6A, HLA-DQA1, AP1M1, HLA-DRB5, HLA-DRB4, M6PR, RAB27B, IGF2R, N…	115	3.3314	395	17627	1.5269	1.25087e-06	0.00189703	9.68789e-06	7.33931e-06
GOTERM_CC_FAT	GO:0043034	Costamere	SVIL, SYNM, AHNAK, ILK, ANK2, ANK3, FXR1, KRT19, DAG1, PGM5, DMD, FLNC, VCL, PLEC	14	0.405562	18	17627	4.07911	1.40042e-06	0.00212357	1.0791e-05	8.17501e-06
GOTERM_CC_FAT	GO:0045239	Tricarboxylic acid cycle enzyme complex	BCKDHA, FH, IDH3G, DLST, BCKDK, SUCLA2, DBT, OGDH, IDH3B, SUCLG2, SUCLG1, DLD, IDH3A	13	0.376593	16	17627	4.26121	1.90832e-06	0.00289265	1.46305e-05	1.10837e-05
GOTERM_CC_FAT	GO:0070971	Endoplasmic reticulum exit site	SEC23A, SEC24B, SEC24A, PDCD6IP, SAR1A, SAR1B, PDCD6, LRRK2, SEC16A, YIPF5, MIA3, HLA-A, TFG, PREB, SEC24D, APOB, SEC24C, SEC23B, TMED5, SEC31A	20	0.579374	34	17627	3.08504	1.92464e-06	0.00291735	1.46814e-05	1.11223e-05
GOTERM_CC_FAT	GO:0031965	Nuclear membrane	NUP107, ITGB4, WDR3, ATP2A3, YBX1, ENO1, SYNE3, SYNE2, LMNB2, LMNB1, SYNE1, AQP1, CDH5, SMPD4, XPO1, SCRN1, TMEM43, CPNE1, RCC1, TMEM109, SH3BGRL2, KPNA4, RRP12, SEPHS1, TXNL4A, PTGDS, SLC16A3, CLIC1, EMD, LBR, TMPO, SUN2, SUN1, LYPLA1, RBM15, NUP210, NUP133, ANXA4, MYOF, NUTF2, RANGAP1, LEMD3, LEMD2, GTPBP4, NUP93, TMX4, DNAJC1, MATR3, NUP54, NUP98, GAPDH, KPNB1, PAFAH1B1, NUP205, RETSAT, ITPR1,…	94	2.72306	310	17627	1.59029	1.9836e-06	0.00300657	1.50555e-05	1.14057e-05
GOTERM_CC_FAT	GO:0042383	Sarcolemma	ITGB1, SYNM, DYSF, SLC2A1, AQP4, AQP1, SGCE, PPP3CA, SGCD, SMPD4, LAMP1, STBD1, BSG, DAG1, FLOT1, PGM5, ACP1, ANXA1, ANXA2, CACNA2D1, BGN, ANK2, ANK3, ATP1B1, ANK1, COL6A2, COL6A1, COL6A3, EZR, UTRN, VCL, PLEC, CAMK2D, AHNAK, LAMA2, SRI, ATP1A1, CORO1C, NCSTN, DMD, FLNC, DTNA, CAV2, CAV1, RDX, AHNAK2, ATP2B4, KRT19, DLG1, DES, SLMAP, SNTB1	52	1.50637	143	17627	1.90712	2.09859e-06	0.0031806	1.58491e-05	1.20069e-05
GOTERM_CC_FAT	GO:0030496	Midbody	CLIC4, GDI1, CELF2, CTNND1, SLC2A1, NAT10, HNRNPU, TRIOBP, PPP1CC, CHMP1B, CHMP1A, RAB8A, SH3GLB1, NUDC, PDCD6IP, ANXA2, IST1, EXOC7, ANXA11, IL16, RHOA, SIRT2, EML3, DNM2, EML4, EXOC4, EXOC3, CHMP4B, EXOC6, ERH, TTLL12, EXOC5, LAP3, ARL8A, EXOC2, ARL8B, EXOC1, ARF6, RALA, RALB, TSG101, ARL3, VPS4B, VPS4A, DCTN3, GNAI3, CAPG, IQGAP1, GNAI1, HSP90B1, GNAI2, CDC42, KIF3B, MICAL1, RAD21, MYH10, SVIL…	69	1.99884	209	17627	1.73146	2.2071e-06	0.00334478	1.65861e-05	1.25652e-05
GOTERM_CC_FAT	GO:0008305	Integrin complex	LYN, ITGB1, ITGAM, ITGB5, ITGB4, ITGA3, ITGB3, ITGA2, ITGB2, ITGA1, ITGA2B, ITGAL, ITGA8, ITGAX, ITGAV, ITGA6, EMILIN1, ITGB6, ITGA5	19	0.550406	32	17627	3.11396	3.16528e-06	0.00479338	2.36694e-05	1.79314e-05
GOTERM_CC_FAT	GO:0098858	Actin-based cell projection	ITGB1, CYFIP1, APP, CLIC4, B4GALT1, FMR1, LRRK2, ITGB3, AKR1B1, AP2A1, ANTXR1, SYNE2, TUBB3, CA2, KIF13B, DAG1, ITGAV, ATP6V1E1, PLS1, ITGA3, DCXR, SYTL1, RHOC, ACTA2, ENAH, SLC7A5, VAMP7, ATP6V1B2, FSCN1, EXOC4, ITGA6, LCP1, EZR, UTRN, CD44, PAFAH1B1, ARF6, ATP6V1A, CNP, SRC, TWF2, TWF1, IQGAP2, FXR1, CDC42, SLC9A3R1, PODXL, MYO6, CLCA1, EPS8L2, DMD, MPP1, AOC3, VASP, FARP1, DYNC1H1, STARD10, RD…	74	2.14368	231	17627	1.68008	3.18148e-06	0.00481785	2.36739e-05	1.79348e-05
GOTERM_CC_FAT	GO:0005798	Golgi-associated vesicle	APP, COPB2, COPA, ARF1, TMED10, COPB1, LRRK2, SPPL2A, CLTC, AP2A1, AP2A2, ACTR1A, SCFD1, AP1G2, AP1G1, AP1S2, TMED3, TMED2, AP1S1, TMED7, RAB8A, SCYL1, AP1M1, RAB8B, TMED9, AP1B1, ADAM10, OCRL, RAB27B, IGF2R, COPZ1, ARCN1, RAB14, PACS1, RAB13, PI4KA, COPG2, COPG1, SEC22B, COPE	40	1.15875	101	17627	2.07706	3.62907e-06	0.00549378	2.68728e-05	2.03582e-05
GOTERM_CC_FAT	GO:0070993	Translation preinitiation complex	EIF2S1, EIF3M, EIF3K, EIF3L, EIF3I, EIF3J, EIF3G, EIF3H, EIF3E, EIF3F, EIF3C, EIF3D, EIF3A, EIF3B	14	0.405562	19	17627	3.86442	3.65648e-06	0.00553517	2.69444e-05	2.04124e-05
GOTERM_CC_FAT	GO:0045334	Clathrin-coated endocytic vesicle	SCARB2, SFTPA2, TFRC, CLTC, AP2A1, AP2A2, EGFR, MYO6, AP2S1, APOE, APOB, AP2M1, HLA-DQA1, HLA-DPA1, CD74, SFTPB, HLA-DRB5, HLA-DRB4, SFTPC, WNT5A, M6PR, AP2B1, IGF2R, DNM2, VAMP8, MYO1E, TF, VAMP7, RAB35, HLA-DPB1, CD9, HLA-DRA, HLA-DRB3, HLA-DRB1, PICALM, HLA-DQB1, VAMP3	37	1.07184	91	17627	2.13241	4.42235e-06	0.00669066	3.24306e-05	2.45686e-05
GOTERM_CC_FAT	GO:0032588	Trans-golgi network membrane	APP, CLTC, ARL1, TMEM165, RAB43, SCAMP4, VPS51, AP1G1, VPS52, AP1S2, AP1S1, ARFIP2, ARFIP1, RAB6A, HLA-DQA1, RAB8A, AP1M1, HLA-DPA1, CD74, HLA-DRB5, COG7, HLA-DRB4, COG4, COG3, AP1B1, M6PR, SCAMP1, SCAMP3, IGF2R, SCAMP2, MYO1B, RAB31, GNAS, HLA-DPB1, RAB9A, HLA-DRA, HLA-DRB3, HLA-DRB1, HLA-DQB1, VAMP3	40	1.15875	102	17627	2.05669	4.80405e-06	0.00726604	3.50603e-05	2.65608e-05
GOTERM_CC_FAT	GO:0005777	Peroxisome	ARF1, ABCD3, ECI2, IDE, SCP2, NUDT19, MLYCD, ACAA1, DNM1L, RAB8B, GSTK1, ACOT8, HSDL2, MAP2K2, ACSL1, ECH1, ACSL4, ACSL3, ALDH3A2, ACOX1, EHHADH, CAT, AGPS, ACOX3, TKT, MVK, MTARC2, PEX11B, MGST1, HSD17B4, HSPD1, HMGCL, PRDX5, DHRS7B, PMVK, ISOC1, CRYM, ATAD1, FIS1, ACBD5, EPHX2, IDH1, GBF1, IDH2, MYO5A, DHRS4, GRHPR, MAVS, CNOT1, IMPDH2, PXMP4, VIM, CRAT	53	1.53534	151	17627	1.84081	5.45048e-06	0.00823971	3.93991e-05	2.98478e-05
GOTERM_CC_FAT	GO:0042579	Microbody	ARF1, ABCD3, ECI2, IDE, SCP2, NUDT19, MLYCD, ACAA1, DNM1L, RAB8B, GSTK1, ACOT8, HSDL2, MAP2K2, ACSL1, ECH1, ACSL4, ACSL3, ALDH3A2, ACOX1, EHHADH, CAT, AGPS, ACOX3, TKT, MVK, MTARC2, PEX11B, MGST1, HSD17B4, HSPD1, HMGCL, PRDX5, DHRS7B, PMVK, ISOC1, CRYM, ATAD1, FIS1, ACBD5, EPHX2, IDH1, GBF1, IDH2, MYO5A, DHRS4, GRHPR, MAVS, CNOT1, IMPDH2, PXMP4, VIM, CRAT	53	1.53534	151	17627	1.84081	5.45048e-06	0.00823971	3.93991e-05	2.98478e-05
GOTERM_CC_FAT	GO:0030137	Copi-coated vesicle	COPB2, COPA, ARF1, TMED10, COPB1, COPZ1, ARCN1, ACTR1A, PACS1, TMED3, TMED2, COPG2, COPG1, TMED7, SEC22B, COPE, SCYL1	17	0.492468	28	17627	3.1842	8.54804e-06	0.0128922	6.14973e-05	4.65889e-05
GOTERM_CC_FAT	GO:0000781	Chromosome, telomeric region	FEN1, MCM7, KDM1A, NAT10, CHD4, CDC73, PPP1CB, PPP1CC, SMCHD1, SUN2, UPF1, PARP1, THOC1, WRNIP1, THOC3, THOC2, SIRT2, THOC6, DDB1, MSH2, WDR82, HAT1, MCM3, NHP2, MCM4, MCM5, MCM6, MCM2, BLM, SP100, HDAC2, PCNA, PRKDC, PURA, RBBP4, POLR2B, DHX36, GAR1, RBBP7, TP53BP1, MTA2, XRCC6, CBX5, SSB, CBX3, XRCC5, ALYREF, PTGES3, RPA1, XRCC1, RPA2, GATAD2B, PML, PPP1CA, RAD50, APEX1, HNRNPA2B1, CDK1	58	1.68019	173	17627	1.7583	9.251e-06	0.0139449	6.62406e-05	5.01823e-05
GOTERM_CC_FAT	GO:0044438	Microbody part	ARF1, ABCD3, ECI2, PEX11B, MGST1, HSD17B4, IDE, HSPD1, HMGCL, PRDX5, SCP2, DHRS7B, NUDT19, MLYCD, CRYM, ACAA1, RAB8B, ATAD1, FIS1, GSTK1, ACOT8, ACBD5, MAP2K2, ACSL1, EPHX2, IDH1, ECH1, ACSL4, ACSL3, DHRS4, ALDH3A2, GRHPR, MAVS, CNOT1, ACOX1, IMPDH2, EHHADH, CAT, AGPS, PXMP4, ACOX3, CRAT	42	1.21669	112	17627	1.96671	9.78003e-06	0.0147365	6.93743e-05	5.25563e-05
GOTERM_CC_FAT	GO:0044439	Peroxisomal part	ARF1, ABCD3, ECI2, PEX11B, MGST1, HSD17B4, IDE, HSPD1, HMGCL, PRDX5, SCP2, DHRS7B, NUDT19, MLYCD, CRYM, ACAA1, RAB8B, ATAD1, FIS1, GSTK1, ACOT8, ACBD5, MAP2K2, ACSL1, EPHX2, IDH1, ECH1, ACSL4, ACSL3, DHRS4, ALDH3A2, GRHPR, MAVS, CNOT1, ACOX1, IMPDH2, EHHADH, CAT, AGPS, PXMP4, ACOX3, CRAT	42	1.21669	112	17627	1.96671	9.78003e-06	0.0147365	6.93743e-05	5.25563e-05
GOTERM_CC_FAT	GO:0030126	Copi vesicle coat	COPB2, COPA, COPB1, TMED3, COPG2, COPG1, TMED7, COPZ1, COPE, SCYL1, ARCN1	11	0.318656	13	17627	4.43771	1.01496e-05	0.015289	7.16607e-05	5.42884e-05
GOTERM_CC_FAT	GO:0032838	Cell projection cytoplasm	FMR1, LRRK2, AKR1B1, HSPB1, HNRNPU, HDAC6, RAB21, ABHD12, AP3M1, PURA, UCHL1, KIF3B, OPA1, BLOC1S1, KIF5B, FLOT2, MAPK1, AP3S1, WLS, RANBP1, MAP2K4, DYNC1H1, DST, AP3D1, AP3B1, RAB27B, DYNLL1, RANGAP1, BAIAP2, HNRNPAB, ARMCX3, SFPQ, CANX, ACTR10, ARL8A, ADA, ARL8B, PAFAH1B1	38	1.10081	98	17627	2.03361	1.16716e-05	0.0175616	8.20255e-05	6.21405e-05
GOTERM_CC_FAT	GO:0031907	Microbody lumen	ABCD3, ECI2, HSD17B4, IDE, HSPD1, HMGCL, PRDX5, SCP2, NUDT19, MLYCD, CRYM, ACAA1, GSTK1, ACOT8, EPHX2, IDH1, ECH1, DHRS4, GRHPR, ACOX1, EHHADH, CAT, AGPS, ACOX3, CRAT	25	0.724218	53	17627	2.47385	1.17935e-05	0.0177433	8.21214e-05	6.22132e-05
GOTERM_CC_FAT	GO:0005782	Peroxisomal matrix	ABCD3, ECI2, HSD17B4, IDE, HSPD1, HMGCL, PRDX5, SCP2, NUDT19, MLYCD, CRYM, ACAA1, GSTK1, ACOT8, EPHX2, IDH1, ECH1, DHRS4, GRHPR, ACOX1, EHHADH, CAT, AGPS, ACOX3, CRAT	25	0.724218	53	17627	2.47385	1.17935e-05	0.0177433	8.21214e-05	6.22132e-05
GOTERM_CC_FAT	GO:0005911	Cell-cell junction	APP, FHOD1, CTNND1, F11R, ACTB, PNN, CDH5, CDH1, AKT1, SYNPO, PRKCI, MAP2K2, ACTN1, PRKCD, CASK, ANK2, SCRIB, ANK3, ATP1B1, CD2AP, MYADM, FSCN1, PKP1, PKP3, DSC2, VCL, PXN, TWF1, ARHGAP17, IQGAP1, PIK3R1, EVPL, PPL, CORO1A, MTDH, RAP1B, CNN2, PODXL, EPB41L3, PACSIN2, SYMPK, PLCG1, SPTBN2, VASP, JUP, STARD10, TBCD, CGN, DLG1, PTK7, CDK4, GRB2, STRN, UBA1, ITGB1, CLIC4, B4GALT1, WDR1, ITGB3, SLC2A1…	115	3.3314	413	17627	1.46035	1.22904e-05	0.0184839	8.51908e-05	6.45385e-05
GOTERM_CC_FAT	GO:0008540	Proteasome regulatory particle, base subcomplex	PSMC5, PSMC6, PSMC3, PSMD4, PSMC4, PSMC1, PSMD2, PSMC2, PSMD1	9	0.260718	9	17627	5.24457	1.29462e-05	0.0194605	8.93285e-05	6.76731e-05
GOTERM_CC_FAT	GO:0016282	Eukaryotic 43s preinitiation complex	EIF3M, EIF3K, EIF3L, EIF3I, EIF3J, EIF3G, EIF3H, EIF3E, EIF3F, EIF3C, EIF3D, EIF3A, EIF3B	13	0.376593	18	17627	3.78775	1.32663e-05	0.019937	9.11235e-05	6.90329e-05
GOTERM_CC_FAT	GO:0031256	Leading edge membrane	ITGB1, NCKAP1, ARF4, C2CD5, DOCK8, ITGB3, PLEK, IFIT5, ANTXR1, SYNE2, SGCE, AKT2, CFL1, ITGAV, RAC1, WLS, DDX58, ATP6AP2, ANK1, RHOA, NME1, DNM2, FGR, EEF1A1, ITGA8, ARHGEF2, ITGA5, LCP1, EZR, TLN1, CD44, MACF1, SRC, TWF1, THY1, EGFR, CORO1C, CDC42, EPB41L5, PAK1, MYO6, EPB41L3, RPS3, PLCG2, PACSIN2, INPP5K, EPS8L2, STX4, PLCG1, SPTBN1, VASP, ATP2B1, MYO1D, DIAPH1, MYO1C, FAP, CSPG4, FERMT2, MYO1G	59	1.70915	179	17627	1.72866	1.36878e-05	0.0205638	9.35946e-05	7.0905e-05
GOTERM_CC_FAT	GO:0046930	Pore complex	TOMM40, ADAM10, C8B, C8A, C5, C6, C8G, C7, C9, PPIF, VDAC3, BAX, VDAC2, VDAC1, SLC25A5, SLC25A4	16	0.463499	26	17627	3.22743	1.40303e-05	0.0210729	9.55066e-05	7.23535e-05
GOTERM_CC_FAT	GO:0046540	U4/u6 x u5 tri-snrnp complex	SNRPN, DDX23, USP39, PRPF8, LSM4, LSM3, LSM2, EFTUD2, PRPF4, LSM8, SNRNP40, PRPF6, LSM6, SNRPD2, SNRPD1, SNRPG, PPIH, PRPF31, SNRPD3, SNRPF, SNRNP200, TXNL4A, SNRPA	23	0.66628	47	17627	2.56649	1.41327e-05	0.0212251	9.57741e-05	7.25561e-05
GOTERM_CC_FAT	GO:0032587	Ruffle membrane	ITGB1, MACF1, ARF4, C2CD5, SRC, ITGB3, PLEK, IFIT5, TWF1, EGFR, CORO1C, EPB41L5, PAK1, AKT2, MYO6, CFL1, PLCG2, RPS3, PACSIN2, INPP5K, EPS8L2, ITGAV, PLCG1, RAC1, DDX58, RHOA, NME1, DNM2, FGR, EEF1A1, DIAPH1, MYO1C, FAP, ARHGEF2, ITGA5, LCP1, EZR, TLN1	38	1.10081	99	17627	2.01307	1.52456e-05	0.0228772	0.000102857	7.79219e-05
GOTERM_CC_FAT	GO:0042827	Platelet dense granule	LGALS3BP, CD63, ITIH4, ECM1, ITIH3, RARRES2, ITPR1, RAB27B, SERPINA4, APOH, LAMP2, SPP2, TIMP3, FAM3C	14	0.405562	21	17627	3.49638	1.86581e-05	0.027926	0.000125323	9.49418e-05
GOTERM_CC_FAT	GO:0097526	Spliceosomal tri-snrnp complex	SNRPN, DDX23, USP39, PRPF8, LSM4, LSM3, LSM2, EFTUD2, PRPF4, LSM8, SNRNP40, PRPF6, LSM6, SNRPD2, SNRPD1, SNRPG, PPIH, PRPF31, SNRPD3, SNRPF, SNRNP200, TXNL4A, SNRPA	23	0.66628	48	17627	2.51302	2.14147e-05	0.0319851	0.000143205	0.000108488
GOTERM_CC_FAT	GO:0030427	Site of polarized growth	YWHAE, CYFIP1, APP, NRP1, HSP90AB1, FKBP15, FMR1, LRRK2, DOCK7, CTNND1, CTSZ, HNRNPR, ENO2, ARHGAP4, TUBB3, BASP1, DPYSL2, KIF5B, DPYSL3, CFL1, HSP90AA1, DBNL, DYNLT1, EXOC8, ITGA3, EXOC7, SIRT2, DNM2, STIM1, CTTN, PALLD, MAP1B, FSCN1, EXOC4, EXOC3, HCLS1, EXOC6, ANG, FKBP4, PI4K2A, DBN1, PAFAH1B1, COPA, DCTN2, LRP1, SRC, TWF2, THY1, IQGAP1, NDRG2, KLC1, FXR1, PTK2B, FLNA, MYH14, TOR1A, USP9X, MY…	64	1.854	202	17627	1.66165	2.29959e-05	0.0343059	0.000153104	0.000115988
GOTERM_CC_FAT	GO:0005771	Multivesicular body	CD63, TSG101, SFTPA2, LRRK2, NEDD4L, GIMAP5, HDAC6, EGFR, LAMP1, CTSL, CHMP1B, CHMP1A, CTSH, CD74, SFTPB, NAPSA, VTA1, ABCA3, SFTPC, RAB27A, RAB27B, BST2, PRKAR1A, HGS, CHMP2A, CHMP4B, TPT1, HLA-DQB1	28	0.811124	65	17627	2.2592	2.40132e-05	0.0357961	0.000159179	0.00012059
GOTERM_CC_FAT	GO:0030669	Clathrin-coated endocytic vesicle membrane	SCARB2, TFRC, CLTC, AP2A1, AP2A2, EGFR, AP2S1, APOE, APOB, AP2M1, HLA-DQA1, HLA-DPA1, CD74, HLA-DRB5, HLA-DRB4, WNT5A, M6PR, AP2B1, IGF2R, VAMP8, TF, VAMP7, RAB35, HLA-DPB1, CD9, HLA-DRA, HLA-DRB3, HLA-DRB1, HLA-DQB1, VAMP3	30	0.869061	72	17627	2.18524	2.4526e-05	0.0365463	0.000161871	0.00012263
GOTERM_CC_FAT	GO:0005758	Mitochondrial intermembrane space	FKBP10, DTYMK, STOML2, CLPB, SHMT2, DIABLO, AK2, TIMM13, ARL2, PARK7, PPOX, NLN, AIFM1, OPA1, BLOC1S1, CAPN2, LYN, TRAP1, NDUFA8, PNPT1, AGK, TIMM23, IMMT, SIRT5, REXO2, FGR, GATM, GOLPH3, NDUFS5, CAT, CYCS, NDUFS1, MICU2, CIAPIN1, MICU1	35	1.0139	90	17627	2.03956	2.56184e-05	0.0381427	0.000168349	0.000127537
GOTERM_CC_FAT	GO:0071007	U2-type catalytic step 2 spliceosome	AQR, PPIL1, BUD31, CDC5L, PRPF19, PRPF8, EFTUD2, XAB2, SNRNP40, SNRPD2, SNRPD1, SNRPG, SNRPA1, SNRPB2, SNRPD3, SNRPF, BCAS2	17	0.492468	30	17627	2.97192	2.76826e-05	0.0411521	0.00018113	0.00013722
GOTERM_CC_FAT	GO:0099513	Polymeric cytoskeletal fiber	NCKAP1, HNRNPU, ACTB, GOLGA2, PNN, RASSF5, DPYSL2, DPYSL3, CDK5RAP3, VPS18, MAP1S, ACTN1, DAPK3, CSNK1D, EML2, CD2AP, EML3, EML4, DYNC1LI1, DYNC1LI2, KATNAL2, MAP1B, ZW10, EZR, MACF1, TWF2, TWF1, IQGAP1, SLAIN1, IQGAP2, EVPL, PPL, GABARAP, HSPH1, MICAL1, MYO6, VPS11, MAP4, YES1, JUP, RCC2, MYO5A, RMDN3, RMDN1, GNG12, CCT6A, EIF6, HLA-DRB1, NRP1, SYNM, CLTC, ARHGAP4, TUBA1C, TUBA1B, TUBA1A, CHMP1B…	203	5.88065	818	17627	1.30153	2.80184e-05	0.0416407	0.00018254	0.000138288
GOTERM_CC_FAT	GO:0008250	Oligosaccharyltransferase complex	KRTCAP2, RPN2, TMEM258, DAD1, OSTC, RPN1, STT3A, MLEC, STT3B, MAGT1, DDOST	11	0.318656	14	17627	4.12073	2.94146e-05	0.0436698	0.000190818	0.000144559
GOTERM_CC_FAT	GO:0098794	Postsynapse	APP, CYFIP1, RPL30, FMR1, EIF4A3, CTNND1, COMT, RPL10A, RPL8, PHB2, ACTB, RPL6, CRKL, RPL7, DOCK10, RPS14, PPP1CC, RPS19, RPL18A, RPS18, CDH1, DAG1, AKT1, RPL38, VPS35, SYNPO, PRKACA, KPNA2, SLC16A3, RPS13, TNS2, AP2M1, SH3GL1, KPNA1, NSF, ACTN1, RPL23, WNT5A, ADAM10, ANK2, SCRIB, ANK3, ANK1, MAP1B, TBC1D24, KCTD12, UTRN, PFN2, RTN3, EPB41, STXBP1, ITPR1, AGER, RTN4, CNN3, FXR1, ABR, KIF3B, PRKAR…	171	4.95365	672	17627	1.33456	3.02719e-05	0.0449135	0.000195543	0.000148139
GOTERM_CC_FAT	GO:0055038	Recycling endosome membrane	STX12, TFRC, NDRG1, SCAMP4, PACSIN2, RAC1, B2M, PDLIM4, RAB8A, RAB8B, PDIA3, HLA-H, RAB4A, HLA-B, HLA-C, HLA-A, SCAMP1, SCAMP3, RAB11B, SCAMP2, HLA-E, RAB10, VAMP8, RAP2C, EHD1, EHD2, EHD3, SNX18, ACAP1, RAP2B, EHD4, RAB14, RAB12, RAB35, RAB13, OPTN, VAMP3, ARF6	38	1.10081	102	17627	1.95386	3.2818e-05	0.0485979	0.000211092	0.000159918
GOTERM_CC_FAT	GO:0070821	Tertiary granule membrane	ITGAM, TMEM63A, COPB1, SNAP23, ITGB2, UBR4, SLC2A3, NRAS, STBD1, ITGAX, STOM, CD59, FCER1G, GAA, ATP6AP2, CYBB, ADAM10, ANO6, CYBA, KCNAB2, DYNLL1, SERPINB6, VAMP8, RAP2C, RAP2B, RAB14, LAMTOR2, CD47, LAMTOR3, ATP6V0C	30	0.869061	73	17627	2.1553	3.33384e-05	0.0493492	0.000213534	0.000161768
GOTERM_CC_FAT	GO:0005903	Brush border	ENPEP, RGS19, B4GALT1, HSP90AB1, FLII, ITLN1, ITPR3, ADD3, AQP1, GNA13, LIMA1, SLC9A3R1, SCIN, CAPZB, CA4, FLNA, MYH14, FLNB, CD36, DNM1L, CLIC1, SNX5, PLS1, ACTR3, SLC34A2, HSP90AA1, ACE, MME, ACTN1, DCXR, CYBRD1, MYO1D, MYO1E, MYO1B, MYL6, MYO1C, CAPZA2, MYH9, EZR, VCL, PLEC	41	1.18772	114	17627	1.88621	3.89094e-05	0.0573552	0.00024817	0.000188008
GOTERM_CC_FAT	GO:0030904	Retromer complex	SNX3, VPS29, SNX1, SNX2, SNX12, VPS26A, VPS35, VPS26B, SNX5, SNX6	10	0.289687	12	17627	4.37048	4.13076e-05	0.0607807	0.000262364	0.00019876
GOTERM_CC_FAT	GO:0042611	Mhc protein complex	CD74, HLA-H, HLA-DRB5, HLA-DRB4, HLA-B, HLA-C, HLA-A, HLA-E, HLA-DMB, HLA-DPB1, HLA-DRA, HLA-DRB3, B2M, HLA-DQA1, HLA-DRB1, HLA-DPA1, HLA-DQB1	17	0.492468	31	17627	2.87605	4.7104e-05	0.0690089	0.000297933	0.000225707
GOTERM_CC_FAT	GO:0055037	Recycling endosome	ITGB1, APP, TFRC, EEA1, SCAMP4, TUBA1A, AP1G1, RAC1, B2M, RAB8A, RAB8B, PDIA3, HLA-H, VPS33B, STX7, HLA-B, HLA-C, ANK2, HLA-A, SCAMP1, TUBG1, UNC13D, SCAMP3, HLA-E, SCAMP2, NISCH, VAMP8, RAP2C, ACAP1, RAP2B, ADPRH, RAB35, OPTN, LTF, VAMP3, ARF6, STX12, NDRG1, RAB11FIP1, RAB25, VPS51, VPS52, PACSIN2, TBC1D17, PDLIM4, VPS16, RAB4A, RAB4B, MYO5A, SNF8, RAB11B, RAB10, EHD1, EHD2, SNX18, TF, EHD3, EHD…	63	1.82503	203	17627	1.62763	5.3295e-05	0.0777177	0.000335692	0.000254312
GOTERM_CC_FAT	GO:0098978	Glutamatergic synapse	SPARC, EIF4A3, CTNND1, ARPC5L, PPP2R2A, PHB2, ACTB, PPP1CC, PPP2R1A, CDH1, DAG1, VPS35, KPNA2, AP2M1, SH3GL1, KPNA1, VPS18, PRKCI, ACTN1, RPL22, WNT5A, ADAM10, SCRIB, PRKAR1A, AKAP9, PFN1, PFN2, VCP, CTBP2, CTBP1, STXBP1, CORO1A, NDRG1, FXR1, ABR, RAP1A, PRKAR2B, PACSIN2, APOE, PLCG1, SPTBN1, SPTBN2, LYN, HSPA8, YES1, DLG1, ARPC2, CDK5, CAPRIN1, NOSTRIN, ITGB1, YWHAE, GSK3B, ARF4, NRP1, ARF1, HIP…	104	3.01275	378	17627	1.44295	5.56202e-05	0.0809675	0.00034889	0.000264311
GOTERM_CC_FAT	GO:0031597	Cytosolic proteasome complex	PSMC5, PSMC6, PSMD14, PSMC4, PSMD2, PSMD1, IDE, UCHL5	8	0.23175	8	17627	5.24457	6.06623e-05	0.0879752	0.000378952	0.000287085
GOTERM_CC_FAT	GO:0030426	Growth cone	YWHAE, CYFIP1, APP, NRP1, HSP90AB1, FKBP15, FMR1, LRRK2, DOCK7, CTNND1, CTSZ, HNRNPR, ENO2, ARHGAP4, TUBB3, BASP1, DPYSL2, KIF5B, DPYSL3, CFL1, HSP90AA1, DYNLT1, EXOC8, ITGA3, EXOC7, SIRT2, DNM2, STIM1, CTTN, PALLD, MAP1B, FSCN1, EXOC4, EXOC3, EXOC6, ANG, FKBP4, DBN1, PAFAH1B1, COPA, DCTN2, LRP1, SRC, TWF2, THY1, IQGAP1, NDRG2, KLC1, FXR1, PTK2B, FLNA, MYH14, TOR1A, USP9X, MYO5A, ARPC5, CDK5, ARP…	61	1.76709	196	17627	1.63224	6.48234e-05	0.0937183	0.000403286	0.00030552
GOTERM_CC_FAT	GO:0005776	Autophagosome	SRPX, RPN2, CALCOCO2, LRRK2, PIK3R4, HTT, AUP1, GABARAP, FYCO1, LAMP1, RAB23, CHMP1B, FTH1, LAMP2, CHMP1A, VPS11, UBQLN1, PIP4K2A, PIP4K2B, PIP4K2C, TBC1D17, TRIM21, VPS16, SH3GLB1, VPS18, GABARAPL2, HSPA8, VPS33A, ATP6AP2, MAP1LC3B2, MAPK15, TM9SF1, WDR81, RAB12, ADPRH, CHMP2A, CHMP4B, SQSTM1, OPTN, RAB7A, FTL	41	1.18772	117	17627	1.83784	7.57401e-05	0.108614	0.000469279	0.000355515
GOTERM_CC_FAT	GO:0042613	Mhc class ii protein complex	CD74, HLA-DRB5, HLA-DRB4, HLA-B, HLA-C, HLA-A, HLA-DMB, HLA-DPB1, HLA-DRA, HLA-DRB3, B2M, HLA-DQA1, HLA-DRB1, HLA-DPA1, HLA-DQB1	15	0.434531	26	17627	3.02571	7.701e-05	0.110331	0.000475208	0.000360006
GOTERM_CC_FAT	GO:0001772	Immunological synapse	STOML2, DUSP3, PDCD6IP, CD81, STX7, SCRIB, ATP2B1, CORO1A, ICAM1, IL4I1, ZAP70, LGALS3, DLG1, SNX27, PRKAR1A, ARHGDIA, NPTN, HLA-DRA, MYH9, EZR, HLA-DRB1	21	0.608343	45	17627	2.44747	8.63088e-05	0.122802	0.000530432	0.000401843
GOTERM_CC_FAT	GO:0044853	Plasma membrane raft	PLVAP, ITGAM, SRC, LRRK2, ITGB2, SLC2A1, ATP1A1, HDAC6, CORO1C, ADD2, CDH1, PRKAR2A, DAG1, CTNNA1, FLOT1, PACSIN2, FLOT2, HMOX1, MAPK1, CD36, PRKACA, MAPK3, PTGIS, CAV2, CAV1, MYOF, ATP2B4, PTPN11, ATP1B3, SORBS1, ATP1B1, MYO1D, HCK, EHD2, STIM1, PRKAR1A, CTNNB1, CDH13, PRTN3, LCP2, EZR	41	1.18772	118	17627	1.82227	9.37419e-05	0.132645	0.000573791	0.00043469
GOTERM_CC_FAT	GO:0030663	Copi-coated vesicle membrane	COPB2, COPA, COPB1, TMED3, TMED2, COPG2, COPG1, TMED7, COPZ1, COPE, SCYL1, ARCN1	12	0.347625	18	17627	3.49638	9.98865e-05	0.140698	0.000606511	0.000459478
GOTERM_CC_FAT	GO:0000145	Exocyst	EXOC8, EXOC7, SEPTIN2, VPS52, TNFAIP2, EXOC4, EXOC3, EXOC6, EXOC5, STXBP6, EXOC2, EXOC1	12	0.347625	18	17627	3.49638	9.98865e-05	0.140698	0.000606511	0.000459478
GOTERM_CC_FAT	GO:0009295	Nucleoid	HSPA9, LRRC59, ACADVL, TRMT10C, SHMT2, TFB2M, ATAD3A, HSD17B10, LRPPRC, CLPX, TUFM, HADHB, HADHA, DHX30, DBT, LONP1, TFAM, VDAC2, VDAC1, SSBP1, SLC25A5	21	0.608343	46	17627	2.39426	0.000125514	0.173489	0.000756073	0.000572782
GOTERM_CC_FAT	GO:0042645	Mitochondrial nucleoid	HSPA9, LRRC59, ACADVL, TRMT10C, SHMT2, TFB2M, ATAD3A, HSD17B10, LRPPRC, CLPX, TUFM, HADHB, HADHA, DHX30, DBT, LONP1, TFAM, VDAC2, VDAC1, SSBP1, SLC25A5	21	0.608343	46	17627	2.39426	0.000125514	0.173489	0.000756073	0.000572782
GOTERM_CC_FAT	GO:0031901	Early endosome membrane	IFITM3, STEAP4, SNX12, EEA1, B2M, UBXN6, SH3GL1, APPL1, WLS, HLA-H, ANXA1, DTX3L, VPS33B, STX7, HLA-B, HLA-C, OCRL, HLA-A, HLA-E, VAMP8, RUFY1, RAB31, WDR81, HGS, STAM2, PI4K2A, ARF6, VAC14, STX12, RAB5B, TSG101, RAB5C, EGFR, PLD3, TMEM165, SNX3, RAB21, SNX4, SNX1, SNX2, SNX27, GPNMB, EPS15, PDLIM4, SNX5, SNX6, MON2, RAB4A, TMEM30A, CAV1, RCC2, DNAJC13, PML, EHD1, ITCH, EHD4, RAB14, HLA-DRA	58	1.68019	188	17627	1.61801	0.000129908	0.178984	0.000779445	0.000590489
GOTERM_CC_FAT	GO:0000932	P-body	DDX6, ELAVL1, EDC3, SYNE1, EDC4, IGF2BP3, IGF2BP2, TRIM21, DCPS, EIF4E, APOBEC3C, UPF1, YTHDF2, RBPMS, YTHDF3, LSM1, PUM1, LSM4, LSM3, LSM2, MOV10, PSMA6, CARHSP1, LSM6, PSMA4, XRN1, PSMC3, CNOT1, CSDE1, AGO1, CAPRIN1, PSMC2, AGO2, TOP1, SQSTM1	35	1.0139	97	17627	1.89237	0.000146706	0.199658	0.000876771	0.000664221
GOTERM_CC_FAT	GO:0005905	Clathrin-coated pit	APP, LRP1, TFRC, CLTC, ARRB1, AP2A1, ARRB2, AP2A2, HSPD1, FCHO2, MYO6, AP1S2, AP2S1, AP1S1, DNM1L, EPS15, AP2M1, OCRL, EPS15L1, AP2B1, DNM2, DAB2, NECAP2, TF, CTTN, RAB35, AAK1, PICALM	28	0.811124	71	17627	2.06828	0.000148005	0.201234	0.000881063	0.000667472
GOTERM_CC_FAT	GO:0032156	Septin cytoskeleton	SEPTIN1, SEPTIN2, SEPTIN5, SEPTIN6, MAPKAPK5, SEPTIN3, SEPTIN9, SEPTIN11, SEPTIN7, SEPTIN10, SEPTIN8	11	0.318656	16	17627	3.60564	0.00016153	0.21747	0.000950841	0.000720334
GOTERM_CC_FAT	GO:0008180	Cop9 signalosome	COPS4, COPS3, COPS6, COPS5, COPS2, GPS1, COPS7B, GRB2, COPS7A, PLCG1, COPS8	11	0.318656	16	17627	3.60564	0.00016153	0.21747	0.000950841	0.000720334
GOTERM_CC_FAT	GO:0030062	Mitochondrial tricarboxylic acid cycle enzyme complex	BCKDHA, BCKDK, IDH3G, DBT, IDH3B, SUCLG2, SUCLG1, DLD, IDH3A	9	0.260718	11	17627	4.29101	0.000164111	0.22053	0.000950841	0.000720334
GOTERM_CC_FAT	GO:0031074	Nucleocytoplasmic shuttling complex	MYBBP1A, XPO5, KPNA6, KPNA4, KPNA2, KPNA3, KPNB1, RAN, KPNA1	9	0.260718	11	17627	4.29101	0.000164111	0.22053	0.000950841	0.000720334
GOTERM_CC_FAT	GO:0034663	Endoplasmic reticulum chaperone complex	SDF2L1, HSPA5, DNAJB11, DNAJC10, HYOU1, P4HB, PPIB, PDIA6, HSP90B1	9	0.260718	11	17627	4.29101	0.000164111	0.22053	0.000950841	0.000720334
GOTERM_CC_FAT	GO:0005885	Arp2/3 protein complex	ACTR3, ACTR2, ARPC2, ARPC3, ARPC1B, ARPC1A, ARPC5L, ARPC4, ARPC5	9	0.260718	11	17627	4.29101	0.000164111	0.22053	0.000950841	0.000720334
GOTERM_CC_FAT	GO:0005832	Chaperonin-containing t-complex	CCT3, CCT6A, CCT2, TCP1, CCT8, CCT7, CCT5, CCT6B, CCT4	9	0.260718	11	17627	4.29101	0.000164111	0.22053	0.000950841	0.000720334
GOTERM_CC_FAT	GO:0016234	Inclusion body	HSP90AB1, LRRK2, HTT, CLU, HDAC6, NXF1, GYS1, PABPN1, BAG3, TPR, CPNE1, UBQLN1, ARIH1, FBXO7, EPS15, RANBP2, GPX1, AGL, RANGAP1, EEF2, FGR, PSMC5, PSMC6, PSMC4, XRN2, STUB1, NUP98, SQSTM1, HSPA1B, PICALM	30	0.869061	79	17627	1.99161	0.000176753	0.235348	0.00102019	0.000772873
GOTERM_CC_FAT	GO:0005902	Microvillus	ATP6V1A, CLIC4, CNP, ITGB3, LRRK2, AKR1B1, IQGAP2, SLC9A3R1, PODXL, CA2, MYO6, KIF13B, CLCA1, ITGAV, ATP6V1E1, AOC3, DCXR, RDX, STARD10, SYTL1, MSN, MYO1D, SLC7A5, MYO1E, MYO1B, MYO1C, ATP6V1B2, FSCN1, EXOC4, CTNNB1, S100P, EZR, CD44, MYO1F, MYO1G	35	1.0139	98	17627	1.87306	0.000183987	0.243701	0.00105793	0.00080146
GOTERM_CC_FAT	GO:0005790	Smooth endoplasmic reticulum	APP, HSPA5, RPL10, SYVN1, SRI, GABARAP, MYO1D, DNAJC3, PGRMC1, PRDX4, SLMAP, CANX, ERP29, HYOU1, CALR, PPIB, APOB	17	0.492468	34	17627	2.62229	0.000193046	0.254031	0.00110582	0.000837746
GOTERM_CC_FAT	GO:0016528	Sarcoplasm	CAMK2D, ATP2A3, ITPR1, ATP2A2, ITPR2, ITPR3, SRI, ELAVL1, THBS1, HK2, SYNE2, HSP90B1, SGCD, TMEM109, FLNC, CAMK2G, CTHRC1, GSTM2, GSN, CACNA2D1, AGL, ANK3, ANK1, SERPINB5, CHERP, FKBP1A, FABP3, STIM1, REEP5, ASPH, CALU, CALR, PLEC	33	0.955968	91	17627	1.90188	0.000211937	0.275124	0.00120948	0.000916269
GOTERM_CC_FAT	GO:0031080	Nuclear pore outer ring	SEC13, NUP107, SEH1L, NUP133, NUP85, NUP43, NUP98, NUP160	8	0.23175	9	17627	4.66184	0.000227669	0.292233	0.00129439	0.000980596
GOTERM_CC_FAT	GO:0031105	Septin complex	SEPTIN1, SEPTIN2, SEPTIN5, SEPTIN6, SEPTIN3, SEPTIN9, SEPTIN11, SEPTIN7, SEPTIN10, SEPTIN8	10	0.289687	14	17627	3.74612	0.000259011	0.325126	0.00145622	0.00110319
GOTERM_CC_FAT	GO:0031089	Platelet dense granule lumen	LGALS3BP, ITIH4, ITIH3, ECM1, APOH, RARRES2, SPP2, TIMP3, FAM3C, SERPINA4	10	0.289687	14	17627	3.74612	0.000259011	0.325126	0.00145622	0.00110319
GOTERM_CC_FAT	GO:0005940	Septin ring	SEPTIN1, SEPTIN2, SEPTIN5, SEPTIN6, SEPTIN3, SEPTIN9, SEPTIN11, SEPTIN7, SEPTIN10, SEPTIN8	10	0.289687	14	17627	3.74612	0.000259011	0.325126	0.00145622	0.00110319
GOTERM_CC_FAT	GO:0005579	Membrane attack complex	C5, C6, C8G, C7, C9, C8B, C8A	7	0.202781	7	17627	5.24457	0.000279989	0.346284	0.00156259	0.00118378
GOTERM_CC_FAT	GO:0071541	Eukaryotic translation initiation factor 3 complex, eif3m	EIF3M, EIF3I, EIF3H, EIF3F, EIF3D, EIF3A, EIF3B	7	0.202781	7	17627	5.24457	0.000279989	0.346284	0.00156259	0.00118378
GOTERM_CC_FAT	GO:0030118	Clathrin coat	CLTC, AP1B1, AP2A1, AP3B1, AP2B1, EPS15L1, AP2A2, CLINT1, IGF2R, AP3M1, NECAP2, AP1G2, AP1G1, AP1S2, AP2S1, AP1S1, EPS15, AP2M1, AP1M1, PICALM	20	0.579374	45	17627	2.33092	0.000292626	0.358709	0.00162713	0.00123267
GOTERM_CC_FAT	GO:0071010	Prespliceosome	SF3A1, SNRPN, SF3A2, SNRNP70, U2AF2, SNRPG, LUC7L3, PRPF40A, SNRPC, SF3B1, LUC7L2	11	0.318656	17	17627	3.39355	0.000325214	0.38967	0.00179518	0.00135999
GOTERM_CC_FAT	GO:0071004	U2-type prespliceosome	SF3A1, SNRPN, SF3A2, SNRNP70, U2AF2, SNRPG, LUC7L3, PRPF40A, SNRPC, SF3B1, LUC7L2	11	0.318656	17	17627	3.39355	0.000325214	0.38967	0.00179518	0.00135999
GOTERM_CC_FAT	GO:0030867	Rough endoplasmic reticulum membrane	ARL6IP1, SSR4, CCDC47, PLOD2, PLOD1, SRP9, RPS26, SEC61A1, RPS28, RPS29, SRPRB, RPL27, UBA1, SEC61B, SEC63	15	0.434531	29	17627	2.71271	0.000347444	0.409929	0.00191094	0.00144768
GOTERM_CC_FAT	GO:0030131	Clathrin adaptor complex	AP1B1, AP2A1, AP3B1, AP2B1, AP2A2, AP3M1, AP1G2, AP1G1, AP1S2, AP2S1, AP1S1, AP2M1, AP1M1	13	0.376593	23	17627	2.96432	0.000372505	0.431963	0.00204138	0.0015465
GOTERM_CC_FAT	GO:0030119	Ap-type membrane coat adaptor complex	VPS18, AP1B1, AP3D1, AP2A1, AP3B1, AP2B1, AP2A2, AP3M1, AP1G2, AP1G1, AP1S2, VPS11, AP2S1, AP1S1, AP3S1, VPS39, AP2M1, AP1M1	18	0.521437	39	17627	2.42057	0.000384041	0.441827	0.00209703	0.00158866
GOTERM_CC_FAT	GO:0034709	Methylosome	PRMT5, SNRPD2, SNRPD1, PRMT1, SNRPG, ERH, SNRPD3, SNRPF, WDR77	9	0.260718	12	17627	3.93343	0.000409717	0.463173	0.00222922	0.0016888
GOTERM_CC_FAT	GO:0016604	Nuclear body	TCERG1, EIF4A3, HNRNPU, SMC4, DCAF7, PNN, MAGOH, NAMPT, TRIM25, SNRPD3, PRKACA, TRIM22, DDX17, DAPK3, ACTN4, SRRM1, RUFY1, DDX39A, DDX39B, EWSR1, PSME4, NUP98, TRIM16, SF1, RPN2, DHX9, EPB41, CTR9, CSTF2, OSGEP, MTDH, PCBP1, DHX36, GAR1, SYMPK, TP53BP1, ATP6V0A1, SRPK1, SMU1, HNRNPM, STAG1, TOLLIP, RNPS1, CLIC3, SRP54, PRPF19, XPO1, DHX15, ARIH1, NELFA, RAB8B, PARP1, IL16, PRPF40A, BAZ1B, MRPL44,…	206	5.96756	874	17627	1.23613	0.00052137	0.546902	0.00282657	0.00214134
GOTERM_CC_FAT	GO:0044291	Cell-cell contact zone	ITGB1, AHNAK, FHOD1, SLC2A1, ATP1A1, PAK1, CTNNA1, FLOT1, FLOT2, PGM5, YWHAH, DSP, JUP, ACTN1, SCRIB, ANK2, ANK3, ATP1B1, RAP2C, TJP1, DLG1, DES, RAP2B, CTNNB1, DSG2, DSC2, VCL, TJP2	28	0.811124	76	17627	1.93221	0.000532973	0.554817	0.00287919	0.00218121
GOTERM_CC_FAT	GO:0034364	High-density lipoprotein particle	APP, PON1, SAA4, APOA2, HDLBP, APOA1, APOA4, HPR, CLU, APOM, APOH, APOE, APOB, APOL1, PLTP	15	0.434531	30	17627	2.62229	0.000537837	0.558093	0.00289517	0.00219331
GOTERM_CC_FAT	GO:0015630	Microtubule cytoskeleton	APP, HNRNPU, SMC3, NUBP1, CCAR2, GOLGA2, PPP2R1A, RASSF5, DPYSL2, AKT1, PRKACA, PRKACB, CDK5RAP3, SKP1, PRKCI, MAP1S, CSNK1D, EML2, CD2AP, EML3, EML4, NISCH, NUP93, DYNC1LI1, DYNC1LI2, KATNAL2, PRKAR1A, MAP1B, ZW10, AKAP9, TTLL12, EZR, ATP6V0D1, RABL6, MACF1, TMEM63A, DHX9, SHMT2, EPB41, FLII, PIK3R4, IQGAP1, SLAIN1, BRCC3, IQGAP2, AAAS, GABARAP, CIAO1, SNX4, HSPH1, NUP85, PRKAR2B, RAD21, PRKAR2A…	313	9.06721	1391	17627	1.18012	0.000587518	0.590212	0.00315142	0.00238744
GOTERM_CC_FAT	GO:0030660	Golgi-associated vesicle membrane	COPB2, COPA, COPB1, SPPL2A, CLTC, AP1B1, AP2A1, AP2A2, COPZ1, ARCN1, AP1G2, AP1G1, AP1S2, PI4KA, TMED3, TMED2, AP1S1, COPG2, COPG1, TMED7, COPE, SCYL1, AP1M1	23	0.66628	58	17627	2.07974	0.000614692	0.606782	0.00328557	0.00248907
GOTERM_CC_FAT	GO:0099522	Region of cytosol	HSPA8, PLCB3, CTBP2, PRKCB, LRRK2, EIF4A3, DAG1, HTT, BAIAP2, EIF4E, DBN1, MTOR	12	0.347625	21	17627	2.9969	0.000628283	0.614816	0.00334643	0.00253518
GOTERM_CC_FAT	GO:0032153	Cell division site	ITGB1, RALA, DCTN3, SEPTIN11, MYLK, SEPTIN10, RAB21, LIMA1, PPP1CC, HMCN1, MYH10, SVIL, SEPTIN1, SEPTIN2, RDX, SEPTIN5, SEPTIN6, SEPTIN3, RHOC, SEPTIN9, RHOA, SEPTIN7, SEPTIN8, MYH9, PKN1, STAMBP, ARF6	27	0.782155	73	17627	1.93977	0.000641227	0.622315	0.00340343	0.00257836
GOTERM_CC_FAT	GO:0005874	Microtubule	RAB3D, HNRNPU, TUBB8, PYCARD, GOLGA2, TUBB6, TUBB3, DPYSL2, RASSF5, KIF5B, ZNF207, CDK5RAP3, MAP2K2, MAP1S, CSNK1D, EML2, TUBA4A, EML3, EML4, DYNC1LI1, DYNC1LI2, STIM1, KATNAL2, MAP1B, ZW10, CHMP4B, FKBP4, MACF1, CNP, CUL3, ARL3, ARHGAP18, IQGAP1, SLAIN1, IQGAP2, KLC1, NDRG1, GABARAP, HSPH1, BAG2, KIF3B, DPP9, MAP4, RCC2, NEK7, TBCD, RMDN3, TBCB, HOOK3, RMDN1, CCT6A, DLG1, CDK5, CHMP2A, CDK1, SRP…	120	3.47625	476	17627	1.32216	0.000724391	0.667137	0.00383145	0.00290261
GOTERM_CC_FAT	GO:0000776	Kinetochore	NUP107, HNRNPU, PHF6, ACTB, PPP1CC, RASSF2, XPO1, NUDCD2, SIN3A, CHMP1B, CHMP1A, ZNF207, SEC13, PPP1R12A, SMARCC2, NUP133, ACTL6A, RANGAP1, SMC1A, DYNLL1, CKAP5, DYNC1LI1, DYNC1LI2, ZW10, CHMP4B, NUP98, MAD1L1, PAFAH1B1, DCTN6, SMARCD2, SEH1L, DCTN2, DCTN1, DCTN4, DCTN3, NUP160, NUP85, TPR, NUP43, BUB3, TP53BP1, CLASP1, CBX5, CSNK1A1, SEPTIN2, SEPTIN6, SEPTIN7, SMARCA4, CHMP2A, SUGT1	50	1.44844	167	17627	1.57023	0.000841209	0.721265	0.00443387	0.00335899
GOTERM_CC_FAT	GO:0033180	Proton-transporting v-type atpase, v1 domain	ATP6V1A, ATP6V1G1, ATP6AP1, ATP6V1B2, ATP6V1H, ATP6V1E1, ATP6V1D, ATP6V1C1, ATP6V1F	9	0.260718	13	17627	3.63086	0.000887004	0.739999	0.00465907	0.0035296
GOTERM_CC_FAT	GO:0097458	Neuron part	CYFIP2, CYFIP1, HNRNPU, HNRNPR, ENO2, PHB2, DPYSL5, DPYSL2, DPYSL3, PIP4K2A, VPS35, DIP2B, PRKACA, WLS, VPS18, PRKCB, MAP1S, SERPINF1, RPL22, SCRIB, SCAMP1, CD2AP, HCFC1, MAP1B, RPL28, PI4K2A, IDO1, CTBP2, CTBP1, IQGAP1, THY1, ABR, EPB41L5, NCSTN, PRKAR2B, BLOC1S1, RDH11, EPB41L3, VPS11, ATG7, VPS16, PMM2, BRAF, PPFIBP1, PPP5C, AGO2, PPT1, NOSTRIN, STRN, ADA, ARF4, GPI, ARF1, RPLP0, ARHGAP4, EEA1…	404	11.7034	1847	17627	1.14716	0.000927855	0.755646	0.00484298	0.00366893
GOTERM_CC_FAT	GO:0097208	Alveolar lamellar body	SFTPB, NAPSA, LAMP1, ABCA3, SFTPC, CTSH, RAB7A	7	0.202781	8	17627	4.589	0.000937969	0.759372	0.00484298	0.00366893
GOTERM_CC_FAT	GO:0008541	Proteasome regulatory particle, lid subcomplex	PSMD8, PSMD12, PSMD11, PSMD14, PSMD13, ADRM1, PSMD3	7	0.202781	8	17627	4.589	0.000937969	0.759372	0.00484298	0.00366893
GOTERM_CC_FAT	GO:0005577	Fibrinogen complex	FGB, FGA, SERPINF2, FGG, FGL2, FN1, THBS1	7	0.202781	8	17627	4.589	0.000937969	0.759372	0.00484298	0.00366893
GOTERM_CC_FAT	GO:0008290	F-actin capping protein complex	MTPN, CAPZB, CAPZA1, CAPZA2, CAPG, ADD1, ADD2	7	0.202781	8	17627	4.589	0.000937969	0.759372	0.00484298	0.00366893
GOTERM_CC_FAT	GO:0005751	Mitochondrial respiratory chain complex iv	NDUFA4, COX4I1, COX7A2, COX6C, COX5B, COX6A1, COX5A, COX7C, COX7A2L, UQCRFS1, MT-CO2, MT-CO3, UQCRC2	13	0.376593	25	17627	2.72718	0.000980796	0.774532	0.00504694	0.00382344
GOTERM_CC_FAT	GO:0005819	Spindle	APP, BCCIP, HNRNPU, SMC3, CCAR2, TUBB8, GOLGA2, TUBB6, TUBB3, ZNF207, AKT1, IK, MAP1S, ACOT13, ANXA11, CSNK1D, LEMD2, EML2, EML3, EML4, DYNC1LI1, KATNAL2, TBL1XR1, ZW10, SBDS, CHMP4B, TTLL12, ARL8A, MAD1L1, ARL8B, EPB41, CUL3, ARL3, BRCC3, AAAS, CIAO1, KIF3B, NUP85, RAD21, TPR, MAP4, CBX3, RCC2, NEK7, RMDN3, RMDN1, HSPA2, NSFL1C, DIAPH1, STAG1, STAG2, CHMP2A, CDK1, MMS19, NUMA1, CLTC, HSPB1, PRPF…	110	3.18656	434	17627	1.32927	0.00100086	0.781302	0.00513278	0.00388847
GOTERM_CC_FAT	GO:0031258	Lamellipodium membrane	VASP, NCKAP1, FAP, DOCK8, ITGB3, CFL1, ITGAV, CSPG4, ANTXR1, CD44, FERMT2, SYNE2	12	0.347625	22	17627	2.86067	0.00104114	0.794286	0.00532136	0.00403133
GOTERM_CC_FAT	GO:0070069	Cytochrome complex	NDUFA4, COX4I1, COX7A2, UQCR10, COX6C, COX5B, COX6A1, COX5A, COX7C, UQCRH, COX7A2L, UQCRQ, UQCRC1, UQCRFS1, MT-CO2, CYC1, MT-CO3, UQCRC2	18	0.521437	42	17627	2.24767	0.00107264	0.803903	0.005464	0.00413939
GOTERM_CC_FAT	GO:0043209	Myelin sheath	ITGB1, PRKCI, HSP90AA1, GSN, GDI1, ANXA2, CNP, AKR1B1, SCRIB, ITPR3, TUBB4A, SIRT2, MYO1D, DLG1, TUBA1A, CA2, DPYSL2, EXOC4, STX4, GLUL, PLEC	21	0.608343	53	17627	2.07804	0.00115365	0.826617	0.00585699	0.00443711
GOTERM_CC_FAT	GO:1990777	Lipoprotein particle	MSR1, APP, PON1, SAA4, APOA2, HDLBP, APOA1, APOA4, HPR, CLU, APOM, APOH, APOE, APOB, APOL1, PLTP, PCYOX1	17	0.492468	39	17627	2.28609	0.00125827	0.852105	0.00632466	0.00479141
GOTERM_CC_FAT	GO:0034358	Plasma lipoprotein particle	MSR1, APP, PON1, SAA4, APOA2, HDLBP, APOA1, APOA4, HPR, CLU, APOM, APOH, APOE, APOB, APOL1, PLTP, PCYOX1	17	0.492468	39	17627	2.28609	0.00125827	0.852105	0.00632466	0.00479141
GOTERM_CC_FAT	GO:0030140	Trans-golgi network transport vesicle	TMED9, TMED10, CLTC, AP1B1, AP2A1, RAB27B, AP2A2, IGF2R, RAB14, AP1G2, AP1G1, RAB13, AP1S2, AP1S1, RAB8A, AP1M1, RAB8B	17	0.492468	39	17627	2.28609	0.00125827	0.852105	0.00632466	0.00479141
GOTERM_CC_FAT	GO:0005851	Eukaryotic translation initiation factor 2b complex	EIF2B5, EIF2B4, EIF2B3, EIF2B2, EIF2B1, EIF2S1	6	0.173812	6	17627	5.24457	0.00126731	0.854124	0.00634909	0.00480992
GOTERM_CC_FAT	GO:0033176	Proton-transporting v-type atpase complex	ATP6V1A, ATP6V1G1, ATP6AP1, ATP6AP2, TCIRG1, ATP6V1B2, ATP6V1H, ATP6V1E1, ATP6V0D1, ATP6V0C, ATP6V1D, ATP6V1C1, ATP6V1F, ATP6V0A1	14	0.405562	29	17627	2.53186	0.0013485	0.87106	0.00671155	0.00508451
GOTERM_CC_FAT	GO:0005689	U12-type spliceosomal complex	SF3B4, SF3B5, SF3B2, SF3B3, SF3B6, YBX1, PHF5A, SNRPD2, SNRPD1, DHX15, SNRPG, SNRPD3, SNRPF, SF3B1	14	0.405562	29	17627	2.53186	0.0013485	0.87106	0.00671155	0.00508451
GOTERM_CC_FAT	GO:0000221	Vacuolar proton-transporting v-type atpase, v1 domain	ATP6V1A, ATP6V1G1, ATP6V1B2, ATP6V1H, ATP6V1E1, ATP6V1D, ATP6V1C1, ATP6V1F	8	0.23175	11	17627	3.81423	0.00145448	0.890245	0.00721536	0.00546618
GOTERM_CC_FAT	GO:0016471	Vacuolar proton-transporting v-type atpase complex	ATP6V1A, ATP6V1G1, ATP6AP2, TCIRG1, ATP6V1B2, ATP6V1H, ATP6V1E1, ATP6V0D1, ATP6V0C, ATP6V1D, ATP6V1C1, ATP6V1F, ATP6V0A1	13	0.376593	26	17627	2.62229	0.00150787	0.898802	0.00743346	0.00563141
GOTERM_CC_FAT	GO:0014704	Intercalated disc	DSP, ITGB1, JUP, FHOD1, ACTN1, SLC2A1, ANK2, ANK3, ATP1A1, ATP1B1, TJP1, PAK1, DLG1, DES, CTNNA1, CTNNB1, DSG2, PGM5, DSC2, VCL, YWHAH	21	0.608343	54	17627	2.03956	0.00150824	0.898858	0.00743346	0.00563141
GOTERM_CC_FAT	GO:0016529	Sarcoplasmic reticulum	CAMK2D, ATP2A3, ITPR1, ATP2A2, ITPR2, ITPR3, SRI, THBS1, HK2, SYNE2, HSP90B1, SGCD, TMEM109, CAMK2G, GSTM2, CACNA2D1, AGL, ANK3, ANK1, CHERP, FKBP1A, STIM1, REEP5, ASPH, CALU, CALR	26	0.753187	73	17627	1.86793	0.00153821	0.903363	0.00755662	0.00572471
GOTERM_CC_FAT	GO:0005913	Cell-cell adherens junction	DSP, DES, JUP, ACTN1, CTNND1, CTNNA1, ATP2A2, CTNNB1, PGM5, SORBS1, VCL	11	0.318656	20	17627	2.88451	0.00176482	0.93153	0.00864193	0.00654691
GOTERM_CC_FAT	GO:0030125	Clathrin vesicle coat	CLTC, AP1B1, AP2A1, AP2B1, AP2A2, CLINT1, NECAP2, AP1G2, AP1G1, AP1S2, AP2S1, AP1S1, AP2M1, AP1M1	14	0.405562	30	17627	2.44747	0.00196842	0.949763	0.00958845	0.00726398
GOTERM_CC_FAT	GO:0043005	Neuron projection	CYFIP2, CYFIP1, APP, AHCYL2, EIF4A3, HNRNPU, HNRNPR, ENO2, PHB2, ACTB, AQP1, C4B, C4A, DPYSL5, PPP2R1A, DPYSL2, BSG, DPYSL3, DAG1, VPS35, DIP2B, SYNPO, PRKACA, GLUL, FBXO7, TNS2, WLS, MAP1S, PRKCB, SERPINF1, ACTN1, ANK2, CSNK1D, ACTN4, ANK3, ANK1, CD2AP, HCFC1, XRN1, MAP1B, AKAP9, ATP6V0D1, RPL28, PI4K2A, STXBP1, TWF2, IQGAP1, THY1, FXR1, ABR, BLOC1S1, PRKAR2B, MICAL1, DHX36, EPB41L3, INPP5K, MAP…	297	8.60371	1338	17627	1.16415	0.00197075	0.949941	0.00958845	0.00726398
GOTERM_CC_FAT	GO:0016323	Basolateral plasma membrane	SLC27A1, B4GALT1, HSP90AB1, TFRC, CD81, ITGB4, SLC2A1, ARRB1, AP2A1, AQP4, SLC4A1, ARRB2, IDE, AQP1, GM2A, CA2, BSG, DAG1, FLOT1, FLOT2, CD38, SLC16A3, DSP, ABCC1, HSP90AA1, ANXA1, DST, ANXA2, ITGA3, ANXA13, CASK, ANK2, SCRIB, ATP1B3, ANK3, ATP1B1, ANK1, SLC7A5, EZR, CD44, STXBP3, HPGD, LRP1, EPB41, C5AR1, PDGFB, STK39, TACSTD2, SLC3A2, ATP1A1, SLC1A5, EGFR, EPCAM, STX4, EPS15, WASF2, SLC16A1, AC…	71	2.05678	266	17627	1.39987	0.00216254	0.962608	0.010488	0.00794542
GOTERM_CC_FAT	GO:0042564	Nls-dependent protein nuclear import complex	MYBBP1A, KPNA6, KPNA4, KPNA2, KPNA3, KPNB1, KPNA1	7	0.202781	9	17627	4.07911	0.00235857	0.97225	0.0112235	0.00850268
GOTERM_CC_FAT	GO:0098645	Collagen network	COL4A2, COL4A1, COL4A4, COL4A3, COL10A1, COL4A5, COL8A1	7	0.202781	9	17627	4.07911	0.00235857	0.97225	0.0112235	0.00850268
GOTERM_CC_FAT	GO:0098642	Network-forming collagen trimer	COL4A2, COL4A1, COL4A4, COL4A3, COL10A1, COL4A5, COL8A1	7	0.202781	9	17627	4.07911	0.00235857	0.97225	0.0112235	0.00850268
GOTERM_CC_FAT	GO:0008091	Spectrin	SPTA1, PRKCB, EPB41L2, SPTAN1, SPTB, SPTBN1, SPTBN2	7	0.202781	9	17627	4.07911	0.00235857	0.97225	0.0112235	0.00850268
GOTERM_CC_FAT	GO:0098651	Basement membrane collagen trimer	COL15A1, COL4A2, COL4A1, COL4A4, COL4A3, COL4A5, COL8A1	7	0.202781	9	17627	4.07911	0.00235857	0.97225	0.0112235	0.00850268
GOTERM_CC_FAT	GO:0016600	Flotillin complex	CDH1, FLOT1, CTNNA1, CTNNB1, FLOT2, SORBS1, CORO1C	7	0.202781	9	17627	4.07911	0.00235857	0.97225	0.0112235	0.00850268
GOTERM_CC_FAT	GO:1904115	Axon cytoplasm	RANBP1, DYNC1H1, DST, AP3D1, HSPB1, AP3B1, RAB27B, DYNLL1, RANGAP1, HDAC6, RAB21, ARMCX3, AP3M1, UCHL1, OPA1, KIF3B, BLOC1S1, KIF5B, AP3S1, ACTR10, ARL8A, ARL8B, PAFAH1B1	23	0.66628	64	17627	1.88477	0.00271943	0.983977	0.0129003	0.00977296
GOTERM_CC_FAT	GO:0000775	Chromosome, centromeric region	TOP2A, NUP107, FMR1, HNRNPU, SMC3, SMC4, PHF6, ACTB, PPP1CC, RASSF2, XPO1, NUDCD2, PPP2R1A, SIN3A, CHMP1B, CHMP1A, ZNF207, SEC13, PPP1R12A, SMARCC2, NUP133, ACTL6A, PPP2R5A, PPP2R5C, RANGAP1, SMC1A, BAZ1B, DYNLL1, CKAP5, DYNC1LI1, DYNC1LI2, ZW10, CHMP4B, NUP98, MAD1L1, PAFAH1B1, DCTN6, SMARCD2, DNMT1, SEH1L, DCTN2, DCTN1, DCTN4, DCTN3, PDS5B, PDS5A, NUP160, PPP2CA, NUP85, RAD21, TPR, NUP43, BUB3,…	68	1.96987	255	17627	1.39855	0.00276234	0.98499	0.013063	0.00989624
