# Supplementary material for: Quantitative proteomics identifies tumour matrisome signatures in patients with non-small cell lung cancer
Source: Front Oncol. 2023 Jun 16;13:1194515. doi: 10.3389/fonc.2023.1194515 (PMC10313119; doi:10.3389/fonc.2023.1194515)
Supplement: Supplementary file 3 [file DataSheet_3.xlsx]

## Sheet: Supplementary Data 3
Supplementary Data 3. MS quantification of differentially expressed proteins in tumour versus non-tumour tissue samples.
Gene name	Protein name	UniProt accession(s)	Majority UniProt accession	Mol. weight (kDa)	Identification Q-value	Peptides				Sequence coverage (%)			MS/MS count	Label-free quantification intensity (log2-transformed)
						All	Razor + unique	Unique		All	Razor + unique	Unique		CR1_N	CR1_T	CR10_N	CR10_T	CR11_N	CR11_T	CR12_N	CR12_T	CR13_N	CR13_T	CR14_N	CR14_T	CR15_N	CR15_T	CR16_N	CR16_T	CR17_N	CR17_T	CR21_N	CR21_T	CR23_N	CR23_T	CR24_N	CR24_T	CR25_N	CR25_T	CR26_N	CR26_T	CR27_N	CR27_T	CR28_N	CR28_T	CR29_N	CR29_T	CR3_N	CR3_T
														Non-tumour	Tumour	Non-tumour	Tumour	Non-tumour	Tumour	Non-tumour	Tumour	Non-tumour	Tumour	Non-tumour	Tumour	Non-tumour	Tumour	Non-tumour	Tumour	Non-tumour	Tumour	Non-tumour	Tumour	Non-tumour	Tumour	Non-tumour	Tumour	Non-tumour	Tumour	Non-tumour	Tumour	Non-tumour	Tumour	Non-tumour	Tumour	Non-tumour	Tumour	Non-tumour	Tumour
A2M	Alpha-2-macroglobulin	P01023	P01023	163.29	0	74	74	58		55.7	55.7	47.4	3341	32.5365	31.707	33.3448	30.872	33.1017	31.0147	30.5487	30.6271	32.213	30.251	31.9807	32.5711	31.9368	30.0672	31.7426	32.034	32.225	30.3403	32.617	32.2176	31.9869	32.1972	33.27	32.2361	31.7709	31.8392	30.942	32.2999	30.4493	30.382	32.5525	31.2343	32.5224	31.016	31.9776	30.6935
ABI3BP	Target of Nesh-SH3	Q7Z7G0	Q7Z7G0	118.64	0	17	17	17		18.7	18.7	18.7	152	25.7441	22.4827	22.572	23.5156	25.4268	20.5547	27.7413	21.4389	27.1292	22.293	27.0112	29.3971	26.5561	22.2301	26.4553	21.4136	26.3847	23.0074	26.6851	23.7954	27.6253	26.6449	26.041	24.2725	26.8511	25.6441	25.1802	24.704	25.7254	22.2695	29.0545	22.5287	21.1943	26.8134	26.5901	21.0121
ADAMTS16	A disintegrin and metalloproteinase with thrombospondin motifs 16	Q8TE57	Q8TE57	136.2	0	19	19	19		18.6	18.6	18.6	39	22.4785	22.1654	21.1815	25.8687	21.7063	21.7539	21.344	23.1741	21.3797	21.9049	28.1112	20.9119	20.8814	22.0245	21.3947	21.7653	21.5581	23.4889	23.086	21.5029	21.3379	22.2717	21.5601	26.0165	23.0532	25.1118	23.3299	29.5168	22.509	24.1279	21.54	22.4767	22.6271	20.4585	21.8534	22.457
AGRN	Agrin;Agrin N-terminal 110 kDa subunit;Agrin C-terminal 110 kDa subunit;Agrin C-terminal 90 kDa fragment;Agrin C-terminal 22 kDa fragment	O00468	O00468	217.32	0	56	56	56		36	36	36	1016	30.2922	27.5893	30.2202	26.0932	30.0641	28.3487	31.2926	23.5268	30.6865	28.8678	29.4139	28.8711	30.8189	27.7305	29.6841	26.3988	25.2487	26.6326	28.5589	28.5431	30.129	28.4262	29.4089	30.0233	26.2502	28.27	30.6898	28.041	29.6446	27.7034	30.1072	29.8138	22.3528	29.9126	30.5211	29.1833
AGT	Angiotensinogen;Angiotensin-1;Angiotensin-2;Angiotensin-3;Angiotensin-4;Angiotensin 1-9;Angiotensin 1-7;Angiotensin 1-5;Angiotensin 1-4	P01019	P01019	53.154	0	11	11	11		23.3	23.3	23.3	261	27.4287	26.6794	27.4449	25.9248	27.3265	24.8926	26.4483	27.2176	26.6549	25.027	27.2831	28.6957	26.9494	24.653	27.052	26.1332	27.4647	25.687	28.9604	27.7016	28.0595	27.848	28.6812	26.6596	27.257	26.8419	24.5858	26.127	27.5715	26.6	27.1403	27.1911	28.0635	26.5192	26.8884	25.3628
AMBP	Protein AMBP;Alpha-1-microglobulin;Inter-alpha-trypsin inhibitor light chain;Trypstatin	P02760	P02760	38.999	0	20	20	19		55.1	55.1	53.1	629	30.6081	29.7835	31.3985	29.3927	29.6926	27.154	30.5135	30.2537	30.3964	29.2758	30.395	30.3906	30.7544	28.0756	29.9851	27.2419	30.2544	29.3331	31.2282	29.6731	30.4245	29.637	30.0625	29.0881	29.203	29.1374	29.884	29.9541	28.9841	28.5168	31.1581	29.6126	28.5854	29.241	30.028	28.8346
ANG	Angiogenin	P03950	P03950	16.55	0	10	10	10		58.5	58.5	58.5	57	22.1832	21.6697	27.4044	24.3137	23.4584	22.8065	24.3627	25.4932	25.0962	24.5093	24.6463	25.3371	24.8653	22.6817	23.6984	24.2135	25.0468	21.6324	30.0863	26.5993	27.6749	24.9315	21.167	22.4914	26.455	26.8717	20.027	24.803	20.989	22.2162	25.3597	20.5534	22.541	22.2968	24.2531	22.0846
ANGPTL2	Angiopoietin-related protein 2	Q9UKU9;O95841	Q9UKU9	57.104	0	15	15	14		32	32	29.8	49	20.6286	23.5761	23.9965	24.7787	22.4887	23.5412	23.4269	25.3456	21.6349	24.6004	25.0342	23.6724	24.0735	23.885	22.2038	20.9561	21.5953	25.2653	25.7822	22.7088	20.2904	23.9998	21.7129	26.0661	25.2457	23.6733	22.8611	23.8875	22.7518	24.2483	24.1301	26.1581	22.0414	23.0497	23.7988	21.8465
ANXA2;ANXA2P2	Annexin A2;Putative annexin A2-like protein	P07355;A6NMY6	P07355;A6NMY6	38.604	0	50	50	50		85.8	85.8	85.8	5113	36.0128	34.9253	35.7643	34.9871	35.3286	34.4238	35.5643	31.5735	35.4092	34.3086	34.7171	35.3561	35.5916	34.3693	35.5863	35.0601	35.024	34.6989	34.7749	34.6424	35.5506	34.7638	35.5952	34.0607	35.1382	34.7172	35.5548	34.6961	35.3928	34.3278	35.21	34.9123	32.7243	35.5898	36.2793	35.5042
ANXA3	Annexin A3	P12429	P12429	36.375	0	38	38	38		71.8	71.8	71.8	1504	32.0156	28.2829	31.7167	25.9297	31.1697	29.9337	31.1699	31.6337	31.5139	27.9455	30.0654	28.3269	31.4088	28.409	31.158	30.6919	29.1225	28.875	30.9824	30.065	31.8199	29.5999	31.6168	31.2542	29.8839	30.2365	30.5925	28.4852	30.9764	29.8854	31.4388	30.8653	32.8708	31.815	31.6862	30.8714
BGN	Biglycan	P21810	P21810	41.654	0	27	26	26		67.9	67.9	67.9	1944	33.3572	32.8464	33.3586	32.62	33.2416	32.2868	34.3006	32.1651	34.2629	32.4255	33.597	33.3424	34.5232	31.835	33.3178	30.9869	32.6631	32.3084	33.903	31.9914	34.5018	35.2795	33.0354	31.5192	33.0993	32.2953	32.8567	32.9666	33.2449	31.8281	34.8601	33.2501	26.4229	32.5905	33.3067	31.7681
CD109	CD109 antigen	Q6YHK3	Q6YHK3	161.69	0	19	19	19		14.8	14.8	14.8	121	24.769	22.211	24.7974	24.6645	27.0488	21.3402	26.2755	21.5525	26.7618	21.876	22.2971	25.2584	23.2737	21.9543	24.7611	21.8663	23.8977	21.0374	23.6399	23.0096	26.5975	27.0941	26.1553	22.5042	25.4173	26.1211	24.1565	21.6591	25.344	24.2449	27.039	22.7315	23.2683	26.1776	22.5271	21.649
CHRDL1	Chordin-like protein 1	Q9BU40	Q9BU40	52.025	0	12	12	12		24.6	24.6	24.6	78	25.7035	24.3795	28.298	23.3656	20.7189	23.2516	24.2175	22.3674	24.7247	23.6811	26.9118	22.9582	25.0186	21.9956	25.8847	22.6859	24.6982	22.6468	29.0453	25.9691	26.7469	25.7604	26.933	23.4273	24.8206	25.4368	23.5014	24.8892	21.7241	21.277	27.4675	24.5944	22.2678	21.8187	24.1844	23.357
COL14A1	Collagen alpha-1(XIV) chain	Q05707;Q8IWI9	Q05707	193.51	0	103	103	103		65	65	65	4479	32.8162	31.8959	33.1121	30.8906	32.8237	30.8902	32.7062	27.1969	32.995	31.9253	33.4189	33.846	33.2784	30.2705	33.34	30.9243	34.8421	30.3379	35.1952	33.1235	33.1051	34.294	33.1166	27.7214	35.1987	34.4379	33.7534	34.101	32.4711	32.7031	32.5437	31.4188	22.8024	32.5477	32.2743	31.3829
COL15A1	Collagen alpha-1(XV) chain;Restin;Restin-2;Restin-3;Restin-4	P39059	P39059	141.72	0	19	19	19		16.1	16.1	16.1	261	26.2856	23.4584	25.3727	25.1945	26.5193	27.4606	23.8993	25.1393	26.7396	25.379	28.041	29.1083	26.2609	22.7969	26.7288	21.8454	28.6193	23.0525	27.4811	27.1184	27.866	27.8199	24.455	20.2798	28.6807	24.5295	27.5796	26.5221	27.3102	24.7816	27.4962	27.6479	21.2992	26.4817	26.8449	22.909
COL16A1	Collagen alpha-1(XVI) chain	Q07092	Q07092	157.75	0	23	23	23		20.1	20.1	20.1	94	26.2582	26.6917	26.7394	24.723	25.6931	23.9132	26.4228	24.87	26.6396	26.1666	26.6951	26.7037	25.9806	23.8247	26.7856	22.0419	27.716	25.5654	27.1544	22.8853	27.5419	23.8288	25.6489	23.3737	27.8022	24.9546	25.9388	25.9986	25.3365	21.4721	28.1095	26.7348	20.9317	23.3119	25.7942	25.0008
COL18A1	Collagen alpha-1(XVIII) chain;Endostatin	P39060	P39060	178.19	0	28	28	28		19.2	19.2	19.2	437	29.0644	26.7586	29.4453	27.4947	28.7115	27.6328	29.205	27.3607	29.0364	28.0167	28.476	30.1054	29.0272	27.3067	28.9115	23.7196	29.1162	27.511	29.5018	28.4466	29.9525	28.2006	28.5239	28.7303	29.1023	28.3178	29.8727	28.6319	27.6455	27.5887	29.6493	27.9589	26.7595	28.4225	28.6677	26.7488
COL1A1	Collagen alpha-1(I) chain	P02452;CON__Q862S4	P02452	138.94	0	168	168	162		82.1	82.1	82.1	1984	34.8414	34.6113	34.8003	34.4803	33.1738	32.7168	34.7822	34.671	34.219	34.9862	35.1022	36.7326	34.5643	33.65	35.1717	33.019	35.3758	34.226	34.2421	32.5596	33.7041	35.6742	33.9361	31.2308	34.4688	33.161	34.9518	34.5606	32.833	33.4178	34.5831	34.5283	30.2792	32.9605	34.1747	34.5275
COL1A2	Collagen alpha-2(I) chain	P08123	P08123	129.31	0	138	138	138		81.6	81.6	81.6	1757	35.3237	34.7952	34.9213	34.6694	33.5241	32.6819	34.9067	34.7546	34.9162	35.3802	35.3119	37.0597	34.8636	33.8792	35.5518	32.9087	35.5588	34.5162	34.4785	32.5532	34.1504	35.4261	33.9302	31.4208	34.97	33.2323	34.9749	34.8758	32.7598	33.2626	35.2183	34.9789	32.1566	33.4555	34.4693	34.456
COL21A1	Collagen alpha-1(XXI) chain	Q96P44	Q96P44	99.367	0	18	17	17		21.7	21.7	21.7	116	29.103	28.9413	28.4354	25.7833	28.141	22.995	29.8918	25.5707	29.3599	28.957	29.0044	30.4725	29.4842	25.6311	28.6942	25.4517	28.7612	27.7954	28.103	26.6071	29.3708	30.0728	27.6373	25.462	28.4229	27.2378	27.3541	26.7591	26.7201	25.8644	30.0214	28.6088	21.2927	25.7185	27.9152	28.1912
COL4A1	Collagen alpha-1(IV) chain;Arresten	P02462	P02462	160.61	0	21	21	19		18	18	17.4	1411	32.8111	30.8303	32.7589	30.1372	31.7898	30.7629	33.2256	29.56	32.5393	31.0132	32.3593	32.9865	32.7671	30.1819	32.4108	30.1016	31.9716	31.2536	31.2734	30.3199	32.4995	31.978	31.9194	31.0852	30.8811	30.9792	33.5564	31.7312	30.8734	30.5059	33.0358	31.916	30.0318	31.9119	32.4642	31.7457
COL4A2	Collagen alpha-2(IV) chain;Canstatin	P08572	P08572	167.55	0	45	45	45		36	36	36	1588	32.9007	31.0737	33.0348	29.9629	31.9832	31.0553	33.3573	29.6646	32.8483	31.1833	32.565	32.9518	33.0793	30.4739	32.6276	30.2079	31.9232	31.1995	31.4769	30.7225	32.8589	32.1672	32.0823	31.7041	30.8744	31.1158	33.6015	31.8061	31.6375	30.0884	33.3096	31.9979	29.6968	31.8017	32.4288	31.6111
COL4A3	Collagen alpha-3(IV) chain;Tumstatin	Q01955	Q01955	161.81	0	20	20	20		19.1	19.1	19.1	134	28.997	21.8695	29.6624	21.3434	27.7054	26.8511	28.8201	22.186	28.2909	25.4721	26.7813	25.6025	28.5849	21.0795	26.3349	21.3927	24.6442	21.2201	21.3442	22.3529	28.2787	25.6004	25.877	25.8348	21.1132	26.5796	28.3997	27.0238	26.8527	25.6717	28.7608	27.3447	20.4917	27.0768	28.1615	27.1944
COL4A4	Collagen alpha-4(IV) chain	P53420	P53420	164.04	0	35	35	34		29.5	29.5	29	176	27.5153	22.0815	29.0258	20.9592	28.2838	26.4588	28.8771	22.5419	28.4855	23.3476	27.0622	22.8456	28.3643	26.4111	27.0966	21.1925	22.5872	23.1565	26.9258	24.6749	28.829	26.252	27.7066	25.0616	24.724	27.0701	29.1945	26.6009	26.3425	24.3124	28.9257	27.6617	22.8212	25.8328	27.9567	27.5216
COL4A5	Collagen alpha-5(IV) chain	P29400	P29400	161.04	0	13	11	11		10.2	9.6	9.6	99	27.8569	25.5401	28.7317	21.6895	27.2319	25.3743	27.1104	22.3749	27.7529	24.0475	24.7211	20.3572	27.3253	21.5296	26.1545	21.0347	25.6638	22.1559	26.885	21.2644	28.6102	26.9207	27.1022	24.2713	25.728	26.3684	28.07	26.5273	26.3605	21.8839	28.3861	26.3566	20.908	26.6879	27.0155	25.2895
COL5A2	Collagen alpha-2(V) chain	P05997	P05997	144.91	0	69	67	67		59.1	58.5	58.5	190	27.094	26.2815	27.2252	26.0106	24.2164	24.4169	27.6564	26.9152	26.7836	26.3928	26.9342	29.042	27.1249	25.0425	27.0691	21.7258	27.4449	26.7206	25.3875	23.5922	26.2114	27.5486	26.0498	24.5691	25.792	24.8189	26.726	25.7276	25.0529	25.2239	27.3043	26.8882	22.2608	24.378	26.1418	26.7811
COL5A3	Collagen alpha-3(V) chain	P25940	P25940	172.12	0	21	20	20		14.6	13.9	13.9	108	27.8297	25.5564	26.0352	23.8038	24.6256	21.76	26.4692	25.1328	27.0539	25.8768	26.0605	28.8624	25.9335	23.8935	26.8912	21.2143	26.568	25.6996	25.1302	21.3246	25.9754	27.2975	25.4585	22.7898	24.8815	21.7566	26.2624	24.7493	25.8683	22.2907	28.225	27.6181	21.3647	24.9902	25.7108	25.2388
COL6A1	Collagen alpha-1(VI) chain	P12109	P12109	108.53	0	84	84	84		76	76	76	7152	35.3548	33.728	33.7189	32.9833	34.6267	32.9246	35.8774	32.2009	35.6981	33.5337	34.3675	35.9524	35.893	32.603	35.2728	32.4029	35.3365	33.3072	34.7663	32.9129	35.674	36.2442	34.2916	31.9745	35.034	34.1356	35.6004	34.516	34.1571	34.0069	35.4362	34.5478	33.1325	34.703	34.5812	33.697
COL6A2	Collagen alpha-2(VI) chain	P12110	P12110	108.58	0	71	71	71		59	59	59	5399	34.9325	33.2793	33.4323	32.592	34.0075	32.4247	35.4509	31.7448	35.1815	33.1266	34.0466	35.521	35.4131	32.3689	34.8624	32.1886	35.0058	33.0298	34.3812	32.6219	35.2055	35.8588	33.7771	31.6179	34.5664	33.7246	35.147	34.0806	33.9571	33.6941	34.9622	34.3172	32.235	34.2596	34.1312	33.3517
COL6A3	Collagen alpha-3(VI) chain	P12111	P12111	343.67	0	242	242	242		66.9	66.9	66.9	17169	36.5606	35.2311	34.722	34.8089	35.6367	34.385	36.5725	33.5299	36.7496	35.1563	35.8695	37.1732	36.7633	34.3408	36.4258	33.9027	36.7216	34.7965	35.9411	34.2158	36.623	37.1394	35.4437	33.4484	36.4727	35.5122	36.7645	35.9855	35.4406	35.1992	36.3251	35.7983	34.2369	35.8504	35.6959	34.8515
COL6A5	Collagen alpha-5(VI) chain	A8TX70	A8TX70	289.92	0	55	51	51		21.9	21.1	21.1	280	21.4648	22.6093	29.5731	20.7416	20.9505	21.6759	29.4911	23.6545	25.113	21.9768	26.3166	21.8732	28.424	23.5048	25.2231	21.3717	22.0247	23.0802	24.2113	24.3288	28.9555	29.7173	29.0382	21.9952	23.8662	25.7695	21.8789	22.2553	23.3215	21.9338	27.3417	22.5437	21.116	28.6857	28.4743	25.7483
COL6A6	Collagen alpha-6(VI) chain	A6NMZ7	A6NMZ7	247.17	0	129	129	124		49.1	49.1	47.8	2804	32.1481	28.1812	30.8717	26.7619	32.229	28.7121	33.6612	26.4748	33.5068	29.1929	30.2844	31.8649	33.4421	27.2574	32.0096	25.3774	28.648	29.3857	32.7316	30.3958	33.4413	33.5399	31.8487	24.2717	27.6022	32.029	32.8033	30.7446	32.1379	31.1665	33.1619	30.3589	23.0079	31.8381	32.1785	30.4604
COL8A1	Collagen alpha-1(VIII) chain;Vastatin	P27658	P27658	73.363	0	33	33	33		53	53	53	527	29.2097	28.4686	30.7697	29.3236	28.8182	28.1372	28.3546	27.5336	29.313	29.0232	30.9593	27.0635	29.5245	27.2747	30.2049	27.8224	29.3801	28.8789	31.8714	30.4244	30.9018	29.4323	30.8292	30.2961	28.9722	30.1189	29.6319	30.1442	28.7419	28.9711	30.1649	29.1979	23.0374	28.5437	29.8928	29.4426
COMP	Cartilage oligomeric matrix protein	P49747;CON__ENSEMBL:ENSBTAP00000006074	P49747	82.86	0	15	15	13		30.6	30.6	27.6	52	22.2437	24.8552	22.351	25.2247	23.3399	26.6137	20.7203	28.219	21.0805	21.8364	26.7936	21.0731	21.0877	22.0936	20.8716	21.1718	24.542	25.2888	23.8382	22.4753	22.3621	22.7328	21.3312	26.5385	26.3698	25.4811	22.5363	21.2273	22.2511	21.7554	22.1891	21.9959	22.0165	22.3371	25.5025	22.451
CPN2	Carboxypeptidase N subunit 2	P22792	P22792	60.556	0	11	11	11		25.9	25.9	25.9	118	27.4246	22.9075	25.4403	24.4611	27.352	21.1605	25.85	26.4876	26.1604	22.3734	24.633	24.5928	27.6139	24.067	26.7409	25.2506	22.1866	24.0405	27.1758	25.5076	26.384	23.8152	28.7312	25.3388	24.9358	24.5642	24.9273	26.2645	26.2514	25.2209	26.7647	25.5792	27.2992	25.6795	25.0639	24.3634
CSPG4	Chondroitin sulfate proteoglycan 4	Q6UVK1	Q6UVK1	250.53	0	28	28	28		14.8	14.8	14.8	110	26.6096	22.606	26.7058	24.0446	26.15	24.2953	25.9181	20.8025	21.9832	22.2726	22.0547	20.0708	26.3518	25.1421	24.9991	22.3165	20.8409	24.6287	22.9819	25.1161	26.5738	26.888	25.4599	26.096	26.1762	25.4362	26.6415	19.9374	27.7212	24.3998	25.2957	24.9349	22.5144	25.7851	27.0506	21.6944
CSTB	Cystatin-B	P04080	P04080	11.139	0	8	8	8		79.6	79.6	79.6	366	25.1381	29.2134	24.8617	28.2873	28.1499	29.3307	23.5924	25.7978	27.3221	28.1744	25.8238	29.2804	27.4097	26.6777	24.0698	28.2718	27.4688	27.602	28.5403	27.7578	26.9085	27.3339	28.2833	28.0935	28.6897	29.5558	24.452	28.2255	26.1492	29.2873	26.6664	29.9933	24.4228	28.0904	25.8022	30.3401
CTHRC1	Collagen triple helix repeat-containing protein 1	Q96CG8	Q96CG8	26.224	0.00023084	4	4	4		17.3	17.3	17.3	16	23.0013	20.8605	23.2685	24.0521	21.8185	21.9151	22.2153	23.3515	23.8412	24.6427	20.7891	21.8347	21.3326	23.684	23.4335	20.282	22.9017	22.1368	22.7022	23.064	22	22.1078	21.3431	23.2102	21.8314	22.0185	23.5291	22.1784	21.7017	23.1731	21.4955	23.1162	21.3585	23.2959	22.607	22.6065
CTSA	Lysosomal protective protein;Lysosomal protective protein 32 kDa chain;Lysosomal protective protein 20 kDa chain	P10619	P10619	54.465	0	11	11	11		24.6	24.6	24.6	194	22.5056	25.3683	23.0605	26.8876	26.5313	28.6235	26.433	25.2223	26.718	27.1718	26.391	21.4707	21.4711	27.6951	20.581	25.3969	22.0181	27.7488	26.7576	27.6339	25.8295	24.8254	25.8656	28.1044	26.7192	27.9341	24.2201	24.7065	26.3595	27.5416	24.1737	26.5665	24.0249	25.4719	22.29	27.2116
CTSB	Cathepsin B;Cathepsin B light chain;Cathepsin B heavy chain	P07858	P07858	37.821	0	13	13	13		46.6	46.6	46.6	931	28.8248	31.7846	29.2524	31.6394	30.2858	32.6532	31.1371	30.6394	30.6314	30.0021	30.0373	27.8382	29.5506	31.2091	30.2079	30.6063	30.4125	32.0816	29.9028	31.0671	29.7788	30.0625	29.0966	30.0293	31.4437	32.533	30.257	31.67	31.0526	31.843	28.7697	32.2936	31.0271	29.9712	29.5599	32.0375
CTSC	Dipeptidyl peptidase 1;Dipeptidyl peptidase 1 exclusion domain chain;Dipeptidyl peptidase 1 heavy chain;Dipeptidyl peptidase 1 light chain	P53634	P53634	51.853	0	15	15	15		41.3	41.3	41.3	138	21.3901	25.8714	22.1099	25.9269	25.0459	26.449	23.6757	28.6185	27.1491	26.8953	25.9999	21.0884	23.012	27.8859	22.3179	22.1267	21.1617	25.0836	27.5561	26.4182	24.5141	22.0085	25.5916	23.4468	27.2803	27.7555	21.6778	23.7874	24.1866	27.5472	21.5565	20.6886	24.6203	20.908	22.5818	26.2484
CTSH	Pro-cathepsin H;Cathepsin H mini chain;Cathepsin H;Cathepsin H heavy chain;Cathepsin H light chain	P09668	P09668	37.393	0	7	7	7		21.5	21.5	21.5	118	28.6208	21.4105	27.1352	22.334	27.1998	26.8345	27.1515	23.359	30.0342	22.0926	29.7044	24.3033	25.3399	23.7421	24.4397	21.1635	22.1428	23.6269	28.5205	29.4103	28.0409	22.6966	25.741	21.5304	27.0071	26.7347	20.1026	22.1364	20.7159	22.3816	24.5512	21.6665	21.9283	21.5935	21.2446	24.2998
CTSS	Cathepsin S	P25774	P25774	37.495	0	7	7	7		26.3	26.3	26.3	42	22.3013	23.6167	21.959	24.1395	21.8796	26.1926	24.6642	21.6782	25.0865	22.3348	22.4637	22.198	22.4218	22.8917	22.1427	22.4762	21.8484	26.4617	23.2836	24.1642	22.4779	23.0836	22.8011	22.7934	20.2389	26.5511	21.7429	23.1861	23.1594	24.2864	21.8062	20.792	21.5935	21.6839	21.7707	24.021
CXCL12	Stromal cell-derived factor 1;SDF-1-beta(3-72);SDF-1-alpha(3-67)	P48061	P48061	10.666	0	6	6	6		49.5	49.5	49.5	207	27.763	27.5688	30.5211	27.4525	27.0351	27.5401	26.9124	25.7515	26.5881	27.2954	28.962	21.1393	28.7762	25.2512	28.8213	27.751	29.2197	27.5175	30.8813	28.7782	29.0871	28.409	28.1865	26.1819	28.8547	29.6742	28.4879	28.9088	25.0375	26.0923	29.7824	28.7026	22.1938	25.5396	28.4751	28.8886
CXCL13	C-X-C motif chemokine 13	O43927	O43927	12.664	0	9	9	9		57.8	57.8	57.8	112	21.6415	25.9497	24.7128	28.2088	20.2507	26.9083	22.4219	24.382	26.1295	28.9295	27.3772	21.514	23.521	24.8483	26.6795	26.5724	28.1081	24.6677	26.7891	26.7239	22.0883	20.9895	26.9292	23.2423	26.4847	28.9043	21.5507	28.9254	20.0499	27.6839	22.976	25.6012	20.6635	23.4802	24.2125	25.7453
DCN	Decorin	P07585	P07585	39.746	0	28	28	27		76.9	76.9	76.9	1267	32.959	30.9325	32.4083	31.9175	32.4338	30.4758	33.3236	31.0241	33.7891	31.1396	32.8891	34.2995	33.6492	30.5024	32.8558	29.9869	32.9734	30.7196	32.6262	31.3072	33.194	33.8995	32.2961	29.0846	33.4594	31.8142	32.5853	32.5282	32.0311	31.393	32.9347	31.5917	25.289	33.1849	32.5651	30.6834
DMBT1	Deleted in malignant brain tumors 1 protein	Q9UGM3	Q9UGM3	260.73	0	6	6	6		16.7	16.7	16.7	59	21.266	25.3396	20.9758	23.4739	21.3366	26.3758	24.3282	22.9607	22.0794	21.6703	22.2132	21.1075	26.6697	23.3973	26.0615	25.7292	26.4468	25.9638	21.1981	21.4067	22.295	22.4207	20.921	21.5274	25.4064	25.9178	25.2319	25.2771	27.4986	21.6976	25.0431	26.1997	23.5094	21.443	22.2342	27.3161
DPT	Dermatopontin	Q07507	Q07507	24.005	0	11	11	11		61.7	61.7	61.7	445	29.8893	28.8354	29.1309	25.3304	28.7276	27.6977	31.0938	27.4329	31.0443	27.7062	29.3248	31.6305	31.2164	27.2411	29.8803	22.0731	30.7442	28.5321	30.8153	26.5534	30.686	32.6088	28.5106	23.0752	30.3037	28.7137	29.8366	28.9576	26.1677	27.7893	30.7729	29.6952	22.5748	28.6728	28.8812	27.3069
EFEMP1	EGF-containing fibulin-like extracellular matrix protein 1	Q12805	Q12805	54.64	0	23	23	23		52.1	52.1	52.1	827	28.5244	28.4761	29.2488	29.5737	29.2418	28.5733	29.6434	28.5451	29.9684	29.0786	30.7814	29.8294	29.9406	28.0937	29.8186	27.0086	29.3287	27.2307	30.0861	28.9728	29.887	29.8148	29.8289	30.9589	29.3422	29.01	29.139	29.0404	29.348	29.8572	30.4395	28.7694	27.2507	29.6487	29.5546	28.1034
ELN	Elastin	P15502	P15502	68.397	0	19	19	19		47.7	47.7	47.7	1050	31.8175	31.3017	33.1308	30.6868	31.0249	30.4871	31.3043	27.5868	30.6858	30.8956	33.7833	30.6843	31.1337	28.7411	32.8343	30.2645	32.6162	30.6627	32.9037	33.3511	32.8232	32.3649	32.1497	32.1133	31.5725	32.1371	32.505	32.1118	31.9901	31.2597	32.24	30.7805	22.7973	30.9945	32.3311	32.3189
EMILIN1	EMILIN-1	Q9Y6C2	Q9Y6C2	106.69	0	69	69	69		69.4	69.4	69.4	2735	31.9344	31.2248	32.5014	31.8688	31.4639	31.453	32.3108	30.7686	32.2802	31.9034	32.3515	31.8122	32.3812	31.3396	32.3599	30.6625	32.3898	31.7169	32.3867	31.1798	32.1282	32.5874	31.7719	31.1768	32.1058	31.662	32.7975	32.8738	31.1682	32.0714	32.4561	32.8624	26.9955	31.3295	31.607	31.5917
EMILIN2	EMILIN-2	Q9BXX0	Q9BXX0	115.69	0	24	24	24		23.2	23.2	23.2	80	23.36	22.2036	23.9233	24.5621	22.7457	22.9605	24.5503	22.8361	25.6484	24.9228	24.6433	25.9388	23.9656	23.4798	21.3828	20.9822	22.4628	22.9817	26.7871	23.3389	24.4361	23.6374	24.2101	23.8295	26.2603	26.8541	25.3549	23.3522	23.9947	25.3024	25.1639	26.4523	24.5017	24.0813	23.1811	23.3209
F12	Coagulation factor XII;Coagulation factor XIIa heavy chain;Beta-factor XIIa part 1;Coagulation factor XIIa light chain	P00748	P00748	67.791	0	18	18	18		28.6	28.6	28.6	201	27.4042	26.332	26.4504	26.1054	27.8466	21.2724	25.2799	26.8098	26.1415	23.665	27.0003	27.0436	28.0707	26.7914	26.1447	23.4055	22.0159	24.2127	28.1575	26.1167	27.8895	26.5365	28.0597	26.2283	24.7862	26.501	21.4736	21.3073	22.7194	24.4683	27.831	22.7206	28.5999	27.3274	26.5027	23.177
F9	Coagulation factor IX;Coagulation factor IXa light chain;Coagulation factor IXa heavy chain	P00740	P00740	51.778	0	10	10	10		22.6	22.6	22.6	242	26.962	24.0228	26.2465	25.0481	28.3764	25.2397	27.4316	28.6413	26.3241	22.9421	24.0683	24.5618	26.6946	23.6788	26.2605	23.1648	26.4054	22.348	28.1363	26.9762	27.9103	28.14	28.047	22.3035	27.4647	23.3729	24.3529	25.6293	27.4168	25.2737	26.8381	21.7623	27.6247	27.2483	26.8535	22.1827
FBLN5	Fibulin-5	Q9UBX5	Q9UBX5	50.18	0	23	23	23		46.4	46.4	46.4	770	28.7503	28.4072	29.6063	29.0658	30.0108	27.2385	30.4662	26.5136	30.652	28.9918	31.597	30.268	30.4259	26.8657	30.7246	23.8689	29.7117	28.1825	30.5291	30.22	30.1688	31.0133	30.9498	29.5916	29.4882	30.5426	29.8801	28.8315	29.2848	29.7106	30.8229	28.4824	22.0374	29.8805	29.9687	28.9574
FBN1	Fibrillin-1	P35555;F6U495	P35555	312.3	0	153	153	145		55.9	55.9	54.6	7025	33.8852	33.6571	33.6066	33.7823	32.9718	32.4169	33.9438	33.9059	34.1599	34.1394	35.7333	36.2477	33.4292	32.726	34.5301	32.3451	34.8318	33.1829	33.594	33.2832	33.5689	34.3503	33.7757	33.1834	33.184	32.6989	34.1178	33.3645	32.5596	33.9677	34.3003	33.4944	31.8127	33.4164	33.7071	33.2962
FCN3	Ficolin-3	O75636	O75636	32.903	0	8	8	8		30.1	30.1	30.1	43	25.7806	21.8294	21.8434	21.4241	25.9121	23.2737	23.7662	22.5761	24.583	22.0116	21.832	20.5616	24.8668	21.3915	21.2937	21.0998	23.259	22.086	26.7049	24.5835	24.8742	23.9348	26.9499	22.155	23.2114	24.2792	22.8808	22.661	22.2757	22.9722	26.4728	22.341	25.4579	24.8214	22.0673	21.0143
FGF2	Fibroblast growth factor 2	P09038	P09038	30.77	0	4	4	4		12.2	12.2	12.2	22	24.4639	22.1242	21.3853	22.5377	22.9484	22.1709	21.3453	20.5158	24.2808	19.9755	23.5703	20.3099	25.1864	20.9881	21.1626	21.1273	21.9016	22.0996	23.9354	23.9771	25.2369	25.3802	25.1036	24.1104	21.6779	23.5693	20.4957	21.0254	24.3003	21.4883	24.3671	23.0186	21.7259	21.6872	21.6533	22.5895
FRAS1	Extracellular matrix protein FRAS1	Q86XX4	Q86XX4	443.21	0	15	15	15		4.6	4.6	4.6	16	22.7219	22.7668	25.1411	28.2747	21.6774	20.8716	21.5992	21.6499	20.4446	21.7117	21.5486	22.3648	22.042	21.5593	22.2123	21.9871	23.9942	22.6933	28.9537	29.2028	25.1825	22.2026	21.543	30.153	28.6565	27.8993	22.6767	22.2414	26.2904	21.9093	22.5038	20.769	21.8168	26.1357	21.3742	21.8866
GDF10	Growth/differentiation factor 10	P55107	P55107	53.121	0	17	17	16		36.4	36.4	36.4	176	23.8403	27.2667	30.3962	22.7257	26.0313	22.9735	25.5129	23.4305	26.4305	25.4588	27.8556	20.5896	29.4965	22.0928	26.1527	22.1262	22.5638	25.8002	29.6796	24.7097	26.9044	21.8756	27.2041	22.5265	26.6157	28.7343	27.0064	27.1055	22.2141	21.4988	29.2722	27.4564	23.4201	23.0766	27.1052	25.6301
HCFC1	Host cell factor 1;HCF N-terminal chain 1;HCF N-terminal chain 2;HCF N-terminal chain 3;HCF N-terminal chain 4;HCF N-terminal chain 5;HCF N-terminal chain 6;HCF C-terminal chain 1;HCF C-terminal chain 2;HCF C-terminal chain 3;HCF C-terminal chain 4;HCF C-terminal chain 5;HCF C-terminal chain 6	P51610	P51610	208.73	0	28	28	27		18.5	18.5	18.1	296	24.4712	26.3533	25.825	27.3276	24.8463	27.0617	26.3289	27.8185	26.288	26.5076	26.2493	21.9382	26.4986	27.1551	26.2333	27.419	25.0952	25.951	25.5884	26.8241	24.8963	26.6717	24.8489	28.1118	25.7769	26.8479	26.2931	26.6738	26.9713	27.6899	25.8148	26.0851	26.0355	26.9673	25.6973	26.8722
HMCN1	Hemicentin-1	Q96RW7	Q96RW7	613.38	0	53	53	53		12.3	12.3	12.3	152	22.832	22.1472	26.9277	25.7265	23.9415	22.6844	25.9415	20.793	26.1806	23.7563	28.9124	21.5298	26.1126	22.5678	23.8606	23.9402	21.5822	21.3833	28.2041	27.5784	27.3376	27.0596	26.3438	27.1009	25.7442	27.6454	26.6812	23.681	25.7388	27.0124	24.3962	22.8808	21.3499	22.1943	26.7115	23.8955
HRG	Histidine-rich glycoprotein	P04196	P04196	59.578	0	23	23	23		36.4	36.4	36.4	670	29.1444	29.2933	29.0181	27.7066	29.6981	25.2253	27.5007	29.4501	29.1775	28.0779	29.454	29.2273	29.5722	27.9016	28.7478	27.4069	28.282	28.4035	29.7031	29.1078	29.1706	28.7759	28.9657	27.3486	27.9669	28.6726	28.1074	29.1308	25.81	27.5994	29.9015	29.2408	30.9627	28.8015	28.229	26.156
HSPG2	Basement membrane-specific heparan sulfate proteoglycan core protein;Endorepellin;LG3 peptide	P98160	P98160	468.83	0	218	218	218		65.3	65.3	65.3	9804	34.4829	32.5227	34.2587	32.7968	33.9887	33.0361	34.4857	30.8741	34.4072	33.224	34.3381	34.725	34.3452	32.4676	34.5958	32.4286	34.5148	32.4908	33.834	33.2476	34.6207	34.4568	34.1377	33.0307	33.9181	32.9937	34.6808	33.9055	33.3387	32.9605	34.9089	33.5983	30.523	33.5241	34.2589	33.1957
IGFBP7	Insulin-like growth factor-binding protein 7	Q16270	Q16270	29.13	0	4	4	4		21.3	21.3	21.3	13	21.4962	22.1753	21.9858	24.126	20.6772	22.2188	21.1105	21.2447	21.2267	23.2401	20.799	20.4252	22.8783	20.5771	21.5218	20.8308	21.2304	22.9178	21.4668	23.988	23.6417	23.8364	21.3334	25.284	22.8265	23.4511	22.1503	22.6533	24.0005	23.92	21.4002	21.1579	21.4992	21.5908	20.7587	21.1799
IL1RN	Interleukin-1 receptor antagonist protein	P18510	P18510	20.055	0	4	4	4		29.4	29.4	29.4	25	21.9798	22.3124	20.6679	23.543	23.3005	21.9914	21.4197	24.9645	22.93	21.148	21.5999	21.6378	22.0534	22.2144	21.6052	28.4211	23.3347	22.3597	23.8895	21.8715	21.8614	21.8924	20.6114	22.51	22.9392	22.1596	22.1	22.5321	23.7423	22.6962	22.2768	27.6073	21.5695	21.6695	22.3178	23.9953
ITIH3	Inter-alpha-trypsin inhibitor heavy chain H3	Q06033	Q06033	99.848	0	21	21	16		25.2	25.2	21.6	262	27.9077	26.1633	25.6028	25.343	28.587	25.0185	26.4433	27.654	27.3997	26.2268	25.8208	26.0014	28.0091	26.9479	27.2998	26.9887	26.0802	21.1035	30.3306	28.8189	27.3366	26.4479	29.4287	26.2869	26.7503	26.0654	26.3317	26.7345	27.7972	26.6811	27.9043	26.8083	25.858	22.4957	26.2837	27.5538
ITIH4	Inter-alpha-trypsin inhibitor heavy chain H4;70 kDa inter-alpha-trypsin inhibitor heavy chain H4;35 kDa inter-alpha-trypsin inhibitor heavy chain H4	Q14624	Q14624	103.36	0	43	43	41		46.3	46.3	44.4	1138	31.1242	29.1099	29.8326	28.335	31.1831	28.2902	29.6095	30.4295	30.3039	28.6365	29.3569	30.0041	30.4909	29.0809	30.3025	29.3795	28.9721	29.2057	32.095	30.8299	30.836	30.192	32.0975	29.8024	29.4799	29.7738	29.3179	29.9392	30.7058	30.1815	30.4743	28.7948	31.3228	30.6652	29.6978	27.8377
ITIH5	Inter-alpha-trypsin inhibitor heavy chain H5	Q86UX2	Q86UX2	104.58	0	10	10	10		10.8	10.8	10.8	61	25.2425	22.5084	23.2056	22.0685	21.842	23.1753	25.4432	22.1008	26.2263	22.3032	25.9989	26.4463	26.3711	20.9945	23.8098	22.0492	26.5745	22.5882	24.2148	24.2164	25.5183	26.2521	25.3829	22.631	25.9907	25.4315	25.2224	23.7591	24.2758	23.1279	25.1726	22.3358	21.0856	24.8988	25.954	21.0339
ITLN1	Intelectin-1	Q8WWA0;Q8WWU7	Q8WWA0	34.961	0	9	9	9		36.7	36.7	36.7	56	24.4522	21.4544	22.1272	22.1667	21.0716	20.1805	21.9109	22.387	23.0338	23.7673	22.1905	26.0829	20.588	23.6632	21.1229	20.9251	23.9952	22.0554	27.0903	21.4024	27.2216	22.2186	23.1231	21.8212	26.9457	23.0894	22.4878	22.2188	21.4592	22.4597	22.3279	22.6178	21.8574	23.4918	21.1262	21.8615
LAMA2	Laminin subunit alpha-2	P24043	P24043	343.9	0	14	14	14		5.1	5.1	5.1	20	22.1699	21.9454	24.1608	23.0244	23.8883	21.5851	24.9514	21.5791	22.2805	20.6324	24.2411	21.2364	23.0238	21.7793	23.7407	22.309	21.5065	22.2143	22.623	25.3443	23.1599	20.9078	24.5095	23.7076	23.6004	23.5478	24.7211	21.7532	21.4669	22.822	22.025	23.0282	22.0646	23.3141	23.0242	21.1099
LAMA3	Laminin subunit alpha-3	Q16787	Q16787	366.65	0	146	144	144		47.6	47	47	2128	31.7611	23.2466	31.7234	25.3361	31.6134	28.1538	31.8459	22.0121	31.4346	25.5821	28.0727	26.2708	31.9187	22.8067	30.8639	23.3188	24.9675	26.6647	29.5569	30.74	31.8847	30.5783	31.7271	28.9446	26.9623	29.0897	31.9091	27.0679	30.4535	27.1348	32.0061	30.665	21.961	31.2336	31.4226	29.808
LAMA4	Laminin subunit alpha-4	Q16363	Q16363	202.52	0	53	53	53		29.1	29.1	29.1	826	29.194	27.139	29.6734	27.9904	29.816	28.6272	29.4873	23.4068	28.8881	28.146	27.7839	29.7697	29.1255	28.5404	28.8312	26.557	29.668	27.8419	28.6204	26.807	29.7247	30.8778	28.9562	27.1357	29.8045	28.2934	29.8786	29.3813	28.7255	28.3454	29.6773	29.2447	22.794	28.8575	28.8808	27.6243
LAMA5	Laminin subunit alpha-5	O15230	O15230	399.73	0	149	149	147		46.1	46.1	45.5	4172	32.8326	29.4107	32.9742	30.0556	32.6009	30.542	33.1686	24.3356	32.8572	30.2126	32.0473	32.3657	32.9824	27.0158	32.5912	29.5718	32.1442	29.991	32.162	31.3911	32.9539	32.2987	32.6471	31.3775	31.7584	31.2427	33.0282	31.2681	31.8186	30.2431	33.045	31.5274	24.1948	32.0648	32.4402	31.3609
LAMB1	Laminin subunit beta-1	P07942	P07942	198.04	0	53	53	53		30.7	30.7	30.7	1187	29.7213	27.8587	29.644	29.0575	29.5814	28.9486	29.8866	25.4238	29.6616	28.3804	28.7075	28.911	29.6124	29.1186	29.1258	27.0397	29.4891	28.8737	29.5279	28.9332	30.2303	29.9598	29.458	29.6891	29.1201	28.6118	30.4084	29.9771	29.183	29.2939	29.6726	29.7592	25.6699	28.992	29.3455	28.3203
LAMB2	Laminin subunit beta-2	P55268;A4D0S4	P55268	195.98	0	99	99	99		60.2	60.2	60.2	3351	32.9234	29.5752	33.1274	29.5166	32.5326	30.9041	33.3759	24.9626	32.8202	30.4038	31.9091	32.966	32.9561	26.4995	32.6814	29.2952	32.3331	30.0969	31.4933	31.6136	32.8906	32.9905	32.362	31.0238	31.5874	31.1951	33.0996	31.1369	31.5937	30.1504	33.1936	31.7262	22.856	32.1989	32.474	31.3381
LAMB3	Laminin subunit beta-3	Q13751	Q13751	129.57	0	63	63	63		58.9	58.9	58.9	1232	30.8888	24.8045	30.906	26.6479	30.6891	27.3805	30.8958	27.4516	30.7314	21.1982	26.21	21.5756	31.2363	24.5551	29.8223	23.1396	25.2875	27.1835	27.8523	28.9221	31.0868	29.3499	30.9482	28.4607	25.6824	28.3076	30.9005	26.6863	29.4861	27.4143	31.3603	30.0474	20.9263	30.0804	30.4759	29.1669
LAMC1	Laminin subunit gamma-1	P11047;REV__Q9NQS7	P11047	177.6	0	93	93	92		56	56	55.2	3081	32.5612	29.9873	32.8323	30.1565	32.4611	31.1595	33.0488	26.4382	32.5772	30.6519	31.6801	32.6635	32.8573	30.1947	32.3511	30.2557	32.1836	30.6637	31.6181	31.1678	32.7741	32.6636	32.2709	31.3459	31.7579	31.0294	32.8913	31.6123	31.5302	30.8323	32.843	31.9146	25.982	32.0871	32.27	31.2399
LAMC2	Laminin subunit gamma-2	Q13753	Q13753	130.97	0	57	57	57		46	46	46	1120	30.547	24.6612	30.4821	26.473	30.4435	26.4748	30.944	26.5868	30.5128	24.7764	24.815	20.036	31.0163	20.6698	29.1821	22.3532	21.8063	26.1797	28.1043	28.4109	30.9053	29.6789	30.6361	28.4445	26.7615	28.268	30.9609	27.2936	29.6726	26.9677	31.2755	30.0049	22.4681	29.8612	30.4457	28.8858
LEPRE1	Prolyl 3-hydroxylase 1	Q32P28	Q32P28	83.393	0	17	17	17		24.5	24.5	24.5	138	20.4663	25.9155	22.5068	28.1619	22.0419	25.501	21.6607	21.1322	21.2694	26.7594	24.6289	21.7389	20.7885	28.4023	24.9936	25.0282	21.9254	27.181	24.6901	20.8014	22.294	20.1843	21.8795	25.0578	21.5414	25.7695	25.0638	28.8542	26.3341	26.8917	21.8121	27.6757	23.6831	21.7373	23.3506	25.8879
LEPREL1	Prolyl 3-hydroxylase 2	Q8IVL5	Q8IVL5	80.984	0.00023447	4	4	4		4.8	4.8	4.8	41	28.5976	21.1635	28.1815	24.645	28.2739	22.9827	28.5395	21.349	22.4001	24.7351	27.3326	22.3214	25.9422	23.459	23.0101	23.6009	21.6574	22.6237	22.0843	21.5162	29.0006	26.9376	28.359	21.6589	27.8697	26.3288	28.2564	25.9121	28.1067	22.5298	28.3314	25.2794	21.5962	23.1829	29.0088	27.5089
LEPREL2	Prolyl 3-hydroxylase 3	Q8IVL6	Q8IVL6	81.836	0	10	10	10		22.4	22.4	22.4	31	25.0993	21.9489	22.0114	24.1316	22.4991	24.375	21.855	22.4928	22.5153	22.4027	22.3315	20.438	22.3599	24.8912	23.0599	22.281	22.2694	23.7443	22.976	21.6413	21.414	21.5148	21.6898	24.0987	21.3794	23.8211	21.6961	26.6019	24.0958	23.3709	21.9399	23.5767	21.5623	22.8987	21.8859	23.7128
LGALS9;LGALS9C;LGALS9B	Galectin-9;Galectin-9C;Galectin-9B	O00182;Q6DKI2;Q3B8N2	O00182;Q6DKI2;Q3B8N2	39.518	0	6	6	6		20	20	20	197	23.504	27.9326	24.9844	27.2258	26.1332	26.6901	21.8187	20.4767	26.1882	26.6561	25.7683	24.0247	26.0434	27.6608	26.4774	27.3825	24.2582	27.5171	25.9043	26.078	25.4684	25.4835	25.7507	26.0515	24.2149	27.4316	26.0697	27.3513	26.3931	27.4409	25.2209	27.7967	25.9777	24.3661	24.6558	28.4432
LGALSL	Galectin-related protein	Q3ZCW2	Q3ZCW2	18.986	0.00024704	3	3	3		17.4	17.4	17.4	28	24.0109	21.5272	23.8576	23.2124	21.6837	21.9892	24.727	22.1547	23.7386	21.7891	21.4077	21.5212	24.067	22.0734	20.946	24.9671	22.6726	21.7422	23.8524	24.1361	21.5684	21.8761	21.0024	21.4443	23.3613	22.7285	23.8923	22.5047	24.9984	21.1139	23.2939	20.761	21.5137	24.3695	23.6134	23.1809
LMAN1	Protein ERGIC-53	P49257	P49257	57.548	0	26	26	26		53.1	53.1	53.1	1130	29.3226	30.0718	29.4703	31.0242	29.7084	31.7275	29.612	30.2808	29.723	30.4224	29.4025	25.7124	29.3947	30.7309	29.7021	30.5569	30.506	30.3508	30.0262	31.0702	29.3975	30.177	29.9136	29.3169	30.9896	31.4952	29.8543	30.4624	30.232	31.2536	29.2343	30.0467	29.4894	29.9023	29.4024	30.3723
LTBP2	Latent-transforming growth factor beta-binding protein 2	Q14767	Q14767	195.05	0	40	40	39		28.9	28.9	28.5	421	25.2385	27.0645	28.3555	27.743	26.4929	24.0768	27.5413	26.256	28.5187	28.598	29.854	25.3778	28.3547	25.7389	28.6661	22.5032	26.1728	23.9897	29.0797	27.9488	28.2861	28.5955	27.9379	29.3297	23.7362	26.1896	27.2825	26.8765	25.5181	28.3465	29.3981	26.1387	22.8752	26.5695	27.7826	26.2791
LTBP4	Latent-transforming growth factor beta-binding protein 4	Q8N2S1	Q8N2S1	173.43	0	21	20	20		16.5	16.1	16.1	65	21.3186	20.9389	21.8071	21.6273	23.5946	21.6425	26.1813	22.1199	25.8327	24.3584	27.2402	26.3884	26.4727	22.4099	28.7453	22.1456	24.9233	21.697	25.3222	24.1103	24.7256	26.7188	24.3653	23.5781	21.9142	23.8945	23.0653	21.8676	21.1458	24.0988	26.8608	21.7698	20.8012	24.4381	25.5054	22.2981
LUM	Lumican	P51884	P51884	38.429	0	23	23	18		67.5	67.5	52.4	1817	32.701	31.5999	32.5869	32.2186	32.2363	30.9675	33.8515	31.9267	33.6945	31.3188	32.9559	34.4768	34.0708	31.1388	33.1419	30.3098	33.026	31.4482	33.137	31.485	33.4273	34.7047	32.0488	30.6341	33.3271	32.1312	32.8828	32.6677	32.3343	31.9217	33.6006	32.5649	30.3301	32.5331	32.5	31.2334
MATN2	Matrilin-2	O00339	O00339	106.84	0	13	13	13		16.4	16.4	16.4	75	26.3014	22.1709	21.6201	21.5713	25.5722	22.0259	25.4391	22.2189	25.9158	25.5011	25.9047	26.8661	25.3441	22.7822	23.4859	20.2897	29.8765	21.9368	25.245	25.2698	27.8434	26.9158	24.8044	25.4629	25.3292	24.0971	23.9274	24.1493	21.3177	21.9056	26.3378	21.2469	21.7969	24.7222	25.1535	21.4538
MDK	Midkine	P21741	P21741	15.585	0	4	4	4		28.7	28.7	28.7	23	21.4081	25.1084	23.4238	23.9319	21.8202	22.9602	21.888	24.054	23.5025	24.2375	20.4375	22.5363	20.6027	24.6583	22.0582	23.438	21.841	24.2213	24.3583	24.026	21.1417	22.2796	22.5915	25.2755	21.3069	23.2781	21.5982	23.1387	23.0032	23.5885	20.4143	22.0354	21.2515	21.6107	22.058	23.027
MFAP4	Microfibril-associated glycoprotein 4	P55083	P55083	28.648	0	13	13	13		66.3	66.3	66.3	346	31.1826	29.515	32.4784	30.9573	29.8825	28.6169	31.5565	28.951	32.0185	29.765	32.559	32.5865	31.0221	27.4208	31.4648	28.5276	31.1027	29.2096	28.7134	30.9929	31.0783	31.8692	29.5406	30.2325	30.9006	30.6393	30.033	29.0953	30.6634	29.8456	31.6855	30.3921	24.1446	30.0204	32.1796	30.3729
MFAP5	Microfibrillar-associated protein 5	Q13361	Q13361	19.611	0	7	7	7		32.9	32.9	32.9	297	28.6546	28.3612	27.9203	28.0536	26.5624	24.2969	28.3531	27.5211	28.7461	27.8944	28.6746	32.6253	27.7688	21.9881	28.7332	25.4313	29.47	24.136	28.7106	27.8031	29.3197	29.5781	28.8582	22.1328	29.0114	27.19	28.8432	23.7761	27.0295	28.4692	29.1788	25.2549	21.4833	28.3553	28.7407	26.2534
MGP	Matrix Gla protein	P08493	P08493	12.353	0	4	4	4		33	33	33	104	26.0832	28.8722	26.8588	21.5815	26.4506	26.9567	26.3606	21.943	27.0244	27.7952	27.2434	21.1389	27.035	22.5258	26.7655	26.575	27.3799	22.6332	28.3324	27.0783	26.6029	26.8406	26.6857	27.0902	27.4897	26.1013	26.9283	26.3358	25.5541	22.4477	27.146	25.793	22.7469	25.7044	26.981	21.4433
MMP12	Macrophage metalloelastase	P39900	P39900	54.001	0	36	36	36		56	56	56	424	21.0093	27.5734	24.2487	30.7511	26.0158	28.1256	25.9686	32.409	27.0627	27.8225	21.8466	21.5974	29.0804	25.7207	22.3823	24.3321	26.1744	27.9329	25.9018	25.477	27.256	26.4574	27.7998	28.936	25.1709	28.5034	26.8704	28.0236	24.3634	27.0434	28.57	29.0144	30.8709	21.2886	23.9066	25.4029
MMP2	72 kDa type IV collagenase;PEX	P08253	P08253	73.881	0	19	19	18		32.9	32.9	31.8	152	22.9856	25.1374	25.8015	28.1976	22.327	25.7082	24.4343	27.4682	24.9289	25.34	26.5665	22.8758	26.817	26.6914	25.6724	23.2104	24.9726	25.872	26.1999	25.0347	24.9949	26.5813	24.9198	24.9937	25.7052	26.4196	24.8976	28.5507	22.6873	27.4557	24.9625	27.6214	21.2535	23.0219	25.9518	24.8801
MMP28	Matrix metalloproteinase-28	Q9H239	Q9H239	58.938	0	18	18	18		43.5	43.5	43.5	313	26.742	22.353	29.8026	25.7353	27.1633	25.369	26.75	20.0807	26.9646	26.1236	29.5008	23.1935	27.5877	21.9653	28.6445	21.9731	25.4322	26.2078	28.8461	27.722	28.3087	24.9296	28.2772	23.8056	27.5833	28.2593	27.4032	27.3697	22.8042	20.2696	28.4391	27.2395	21.6805	24.7681	27.6777	27.1785
MMRN2	Multimerin-2	Q9H8L6	Q9H8L6	104.41	0	19	19	19		29.4	29.4	29.4	119	25.643	22.6476	26.0744	20.4993	27.4595	22.9515	27.3082	23.9015	24.6904	21.2847	22.3779	21.1798	27.9392	22.4603	23.7791	22.5446	22.6804	23.9412	23.8194	24.0106	25.9263	26.4098	27.427	22.0473	23.8926	25.0081	27.4605	23.3545	25.1115	23.9003	27.8479	21.9573	22.4246	26.1661	24.9991	22.2161
MUC5B	Mucin-5B	Q9HC84	Q9HC84	596.33	0	106	106	99		31.6	31.6	30.9	389	22.8199	35.0986	23.2887	21.5968	23.0706	21.371	21.358	20.7649	22.1657	20.9602	22.2973	21.7924	21.4003	23.3906	22.4964	23.0538	31.9635	21.9936	28.7896	18.8064	23.2799	25.1104	23.0406	26.6296	30.3217	27.1507	23.4475	22.2672	22.4518	21.4124	21.7007	20.6236	20.8778	22.3296	21.6377	27.8203
MXRA5	Matrix-remodeling-associated protein 5	Q9NR99	Q9NR99	312.15	0	42	42	42		17.5	17.5	17.5	255	23.3081	23.8721	23.1385	29.2852	22.1223	28.5962	21.3093	28.9964	22.2016	28.1523	22.8414	20.1091	18.7582	29.2387	20.9894	25.2725	22.5347	27.4957	24.8853	23.0588	22.0517	20.0924	20.0603	25.8575	23.6851	25.8985	21.4977	28.2774	23.6288	28.5006	21.2202	26.3463	22.9855	20.0671	22.5406	22.2576
NID1	Nidogen-1	P14543	P14543	136.38	0	46	45	45		39	39	39	1765	31.4704	29.4617	31.4177	28.5876	32.0127	30.3899	32.2108	26.0464	31.5848	29.411	30.5406	31.5008	31.8088	28.0491	31.4114	28.0615	31.0961	29.3563	30.7382	30.7821	32.3214	32.0137	31.3082	30.3459	31.0689	30.3987	32.2849	30.7118	30.9432	30.1369	32.1218	31.0903	26.9802	31.5835	31.3411	30.1862
NID2	Nidogen-2	Q14112	Q14112	151.25	0	49	49	48		35.7	35.7	35.7	1298	30.0396	27.307	30.2854	29.0146	29.8775	29.0628	30.5667	23.5152	30.4108	28.8773	29.1377	31.042	30.5336	29.0825	30.0028	27.7419	30.8262	28.2332	30.0201	28.5559	30.7604	31.1138	30.0941	28.578	30.2784	28.5274	31.0908	30.2994	29.274	29.3069	30.3194	30.3581	24.6918	29.7583	30.1966	29.3135
NPNT	Nephronectin	Q6UXI9	Q6UXI9	61.906	0	23	23	23		46.9	46.9	46.9	718	29.2299	26.2394	31.1627	27.1035	28.3728	25.2993	29.221	24.6852	29.1023	27.8511	31.0847	24.4692	29.7103	26.2332	29.6018	26.8596	28.463	28.1746	29.8994	30.0032	29.9439	28.7083	29.2264	28.1478	28.1041	29.2383	29.6354	29.3395	27.5327	27.4481	30.5909	29.1269	21.5203	28.3133	28.8813	28.3084
OGN	Mimecan	P20774	P20774	33.922	0	20	20	20		53	53	53	1331	32.5009	29.6706	31.3634	28.3779	31.0269	27.9249	32.9267	26.3303	33.0719	29.7517	32.0743	34.1206	32.9752	24.5286	31.9991	27.5563	32.7908	27.2229	32.8584	30.6197	32.9075	33.9041	31.281	27.9156	33.175	29.9502	31.8467	28.6559	31.9894	29.6875	32.8242	29.1033	22.9999	32.4555	32.1912	29.8518
P4HA1	Prolyl 4-hydroxylase subunit alpha-1	P13674	P13674	61.049	0	33	33	33		49.4	49.4	49.4	533	25.4507	28.2668	27.0346	29.409	25.5615	29.108	25.6395	29.3957	24.5742	29.4643	26.3223	20.9794	26.0868	29.8585	26.8755	28.002	23.4461	30.2503	26.8837	27.2409	25.6212	25.3343	26.9031	28.3051	26.5302	28.1319	26.1494	29.746	28.4478	28.7033	23.4857	29.3801	29.6532	26.9641	26.0416	27.7628
P4HA2	Prolyl 4-hydroxylase subunit alpha-2	O15460	O15460	60.901	0	18	18	18		40.7	40.7	40.7	162	21.9911	23.4373	23.7337	26.8904	22.626	25.4081	24.9283	24.4378	22.046	28.0103	26.9784	28.3032	21.2339	28.6534	26.2777	26.9248	21.2528	28.129	23.8764	25.1884	23.8422	24.0407	20.8979	25.9089	22.9815	26.2107	23.1121	28.0596	24.2733	26.7391	20.7937	27.0604	26.0557	22.4051	28.0873	25.5022
PDGFB	Platelet-derived growth factor subunit B	P01127	P01127	27.283	0	7	7	7		20.3	20.3	20.3	107	26.6818	20.7407	28.8316	24.7507	23.531	23.8409	26.4057	24.4983	26.318	26.489	28.5333	24.4038	27.3261	23.0855	27.2188	25.2569	28.0428	25.7767	27.8151	26.1114	28.2379	24.0943	27.1974	25.8668	26.7792	26.4818	26.6633	26.8508	21.4005	23.2082	28.6776	26.7667	21.5311	21.6649	27.5225	27.7167
PLOD1	Procollagen-lysine,2-oxoglutarate 5-dioxygenase 1	Q02809	Q02809	83.549	0	30	30	30		42.8	42.8	42.8	260	21.9802	23.1509	20.9759	27.9527	22.4646	28.1618	21.0618	27.6562	21.574	27.9364	23.146	22.0018	20.9262	28.2763	21.9597	24.8448	19.6887	27.0974	26.8196	25.9987	25.3591	24.0395	26.3377	27.6244	24.7428	27.475	22.3132	29.2857	27.3516	27.3782	23.4169	27.4151	29.8383	22.1495	23.0285	21.4477
PLOD2	Procollagen-lysine,2-oxoglutarate 5-dioxygenase 2	O00469	O00469	84.685	0	33	33	33		43.3	43.3	43.3	236	22.0592	21.7614	20.7373	27.5254	23.6983	28.069	20.8117	27.0386	22.4227	24.7365	20.2119	21.8509	19.8719	28.6244	21.9163	24.5768	19.9634	27.3638	21.8211	21.066	23.3992	20.6621	21.6474	26.8381	20.7066	23.3554	22.1097	27.9232	25.7399	26.5616	21.5901	27.942	27.5483	21.764	21.6898	20.25
PLOD3	Procollagen-lysine,2-oxoglutarate 5-dioxygenase 3	O60568	O60568	84.784	0	25	25	25		36.6	36.6	36.6	165	23.7403	26.575	22.9943	28.833	22.6836	27.2964	21.4144	26.8894	23.3727	25.7217	21.2088	23.0642	22.0297	27.8166	24.3642	23.8363	22.1306	26.8772	26.57	25.9443	24.8395	23.4364	25.8922	26.2918	26.1053	26.8089	24.8813	27.0319	26.7153	27.2007	20.991	26.9628	26.335	25.0758	23.5876	26.7438
PLXDC2	Plexin domain-containing protein 2	Q6UX71	Q6UX71	59.582	0	11	11	11		28.4	28.4	28.4	227	25.4526	24.7081	26.5373	26.5197	26.3988	25.5472	26.211	22.8647	26.1272	24.8674	26.1699	21.7492	26.487	25.5791	25.6385	24.0357	25.3286	24.8579	26.2921	25.3744	26.8687	26.0142	25.8003	25.8381	25.5832	26.1496	26.1834	26.8032	25.4023	25.1483	27.1072	26.3718	22.5479	26.2827	26.0959	24.889
PLXNA1;PLXNA3	Plexin-A1;Plexin-A3	Q9UIW2;P51805	Q9UIW2;P51805	211.06	0.0010636	6	6	5		3.1	3.1	2.7	39	24.7033	26.2579	22.4691	26.5359	22.0008	24.8292	26.2002	26.8651	24.3086	26.6274	25.3008	21.4032	19.325	26.2025	25.5678	20.2202	20.5555	26.0337	22.7462	20.1975	20.6611	20.8352	22.8033	28.8146	22.7231	25.4604	25.2146	26.2506	26.6315	26.1281	25.2586	25.3647	21.5018	22.3079	25.3638	25.8114
PODN	Podocan	Q7Z5L7	Q7Z5L7	68.975	0	23	23	23		36.9	36.9	36.9	316	26.613	23.2858	27.1273	26.3479	25.7345	23.9801	27.2939	22.2055	28.08	20.8557	28.0629	27.8038	28.0561	21.6729	25.5388	21.4391	27.5979	21.9874	29.3938	27.5864	28.44	29.0392	27.857	26.7686	28.5496	27.6154	26.9557	27.2631	26.4727	26.7817	28.1106	21.4802	20.9565	24.9105	26.0244	23.0896
PRELP	Prolargin	P51888	P51888	43.809	0	28	28	28		75.7	75.7	75.7	2079	33.2861	31.6037	33.1066	31.9308	32.8575	31.1351	33.9983	31.3216	34.0658	31.7878	33.1089	33.759	34.1376	29.1746	33.2785	30.4364	32.986	31.2393	33.2702	32.0725	33.917	34.7034	32.7284	31.3767	33.4469	32.1844	32.6491	31.6133	32.8184	32.546	33.6582	31.9506	24.1	32.9591	33.039	31.1184
PRG2	Bone marrow proteoglycan;Eosinophil granule major basic protein	P13727	P13727	25.205	0	10	10	10		39.2	39.2	39.2	571	30.6364	26.9772	31.6076	31.9252	29.613	28.6907	30.1162	30.4683	30.1755	27.7994	30.3274	29.6782	30.2353	30.3784	29.9669	28.8613	31.1564	29.3983	29.2343	26.1086	28.948	30.5411	28.9776	23.0874	30.8971	31.996	28.4523	27.2659	29.8839	29.2217	29.643	31.6541	31.5347	31.1471	28.0613	28.0638
PRG4	Proteoglycan 4;Proteoglycan 4 C-terminal part	Q92954	Q92954	151.06	0	19	19	19		12.9	12.9	12.9	99	23.1376	23.1923	21.0883	21.8505	21.8204	22.3733	20.9922	21.8879	23.3621	21.8497	27.4033	23.9132	23.2289	21.8777	28.4131	22.4184	22.3412	22.0273	29.7563	24.5022	27.4218	25.1702	26.0874	21.1796	24.3289	26.137	23.2398	20.7934	24.9043	21.6566	27.9607	22.695	23.1818	22.0794	24.0669	22.9916
PXDN	Peroxidasin homolog	Q92626	Q92626	165.27	0	35	35	35		28.8	28.8	28.8	185	22.8541	26.8379	22.4853	26.7213	27.8346	27.3637	23.2184	28.3825	22.0814	25.1043	22.9353	21.711	22.069	25.7376	22.3397	22.1909	23.759	26.388	21.4471	24.1455	25.524	25.4175	21.8647	28.0064	24.6793	23.1784	26.0784	26.9117	27.7128	27.9734	21.7206	24.4338	24.2156	21.6275	24.335	23.693
S100A10	Protein S100-A10	P60903	P60903	11.203	0	10	10	10		68	68	68	862	30.5431	29.9937	30.9516	29.9832	31.0071	30.3387	30.4413	27.4075	30.5388	28.6801	29.5639	30.8386	30.9052	29.8129	30.3994	29.5881	29.0316	29.3538	30.1092	29.6886	30.9162	29.5863	31.1515	29.2434	30.9627	30.0038	31.0686	29.9881	30.9732	29.4106	30.3088	29.7894	29.0792	31.6042	31.5078	28.9837
S100A11	Protein S100-A11;Protein S100-A11, N-terminally processed	P31949	P31949	11.74	0	8	8	8		86.7	86.7	86.7	444	28.91	30.7813	29.3538	30.4943	29.1994	29.4366	29.1216	31.2133	29.2215	29.2759	29.8154	29.4137	29.0665	30.3383	29.8016	31.4191	28.9469	30.2571	30.028	28.4999	29.2337	28.5804	28.6292	29.0523	28.698	29.3037	29.6357	29.8791	28.3531	29.3733	29.0268	30.5805	31.2301	28.0539	29.2847	30.6872
S100A12	Protein S100-A12;Calcitermin	P80511	P80511	10.575	0	9	9	9		53.3	53.3	53.3	80	21.9996	22.111	21.9994	22.2948	22.4516	22.1377	25.859	29.1581	24.3898	22.7683	20.9759	24.6033	21.4655	23.0653	20.5341	26.5635	23.5242	21.3279	24.3487	21.7417	21.2641	22.0616	20.5709	22.7386	21.81	22.8852	21.7781	22.6548	23.4519	21.0589	21.4254	21.7959	30.7713	22.3745	22.1632	21.2215
S100A2	Protein S100-A2	P29034	P29034	11.117	0	6	6	6		25.5	25.5	25.5	65	22.6286	27.8602	22.9086	29.4901	22.3327	22.1606	19.8168	20.8978	21.1974	21.7905	21.1756	20.1706	22.0369	26.0226	22.2675	30.6785	26.504	21.1664	22.4507	22.0791	21.9743	22.223	23.5503	21.8158	26.321	24.8458	22.8144	22.8096	22.7355	22.773	21.4268	26.5341	21.8513	23.0365	20.598	23.1485
S100A4	Protein S100-A4	P26447	P26447	11.728	0	10	10	10		54.5	54.5	54.5	378	30.7155	30.2651	29.7444	28.6982	30.8794	30.4278	29.9154	29.3643	30.3963	28.9265	30.3514	31.7494	30.5009	28.6834	29.9514	28.9585	29.277	29.4303	30.0404	29.5068	31.1019	31.2044	30.4268	29.7231	30.1378	29.837	30.5142	29.0993	30.5366	29.1621	30.0447	29.219	30.4473	30.6579	30.3174	29.8771
S100A9	Protein S100-A9	P06702	P06702	13.242	0	16	16	16		86	86	86	427	28.8023	27.738	25.4224	27.8003	29.4052	29.5339	23.9453	31.8883	30.0612	24.8561	21.2495	29.8104	26.8336	26.5724	29.5818	33.2973	26.1058	26.1165	29.8808	28.5074	26.9892	28.2816	29.6049	24.6364	26.6816	28.3802	21.8238	25.6926	23.0172	25.835	24.9909	30.8893	34.7872	29.0465	26.702	29.1829
S100P	Protein S100-P	P25815	P25815	10.4	0	8	8	8		90.5	90.5	90.5	84	24.4173	26.4714	23.9325	24.091	24.8256	27.9404	23.6738	29.429	24.5612	24.8648	23.2465	19.6353	21.9741	24.1955	25.3051	26.6053	22.4694	21.861	25.7499	27.1145	23.0536	23.6425	25.4466	25.4676	24.8449	24.6773	21.2387	23.2123	22.88	26.8948	21.2756	26.5577	31.7364	25.3636	22.723	27.4616
SBSPON	Somatomedin-B and thrombospondin type-1 domain-containing protein	Q8IVN8	Q8IVN8	29.61	0	8	8	8		44.3	44.3	44.3	39	21.6739	22.8402	25.26	21.7785	22.0702	23.4058	26.6733	22.8464	26.0353	24.0038	24.9606	25.1628	26.2034	21.1638	21.7263	22.8664	26.9336	22.5861	22.2116	22.1251	25.9724	28.0647	23.178	22.6015	25.6291	22.9504	25.7151	24.5344	22.6254	22.0813	26.2512	20.5775	23.7245	20.8772	25.6293	24.1945
SEMA4B	Semaphorin-4B	Q9NPR2	Q9NPR2	92.765	0	11	11	11		14.3	14.3	14.3	26	21.718	23.9487	22.1419	20.6512	22.274	21.3217	22.1927	28.0661	20.4413	21.6909	22.1477	21.0148	21.0131	24.4431	19.7832	21.4614	23.9021	23.7357	22.15	22.1295	22.7149	22.3146	22.8061	23.6837	20.8734	22.9954	22.0087	20.9675	22.1175	24.1016	22.3357	22.2967	21.9933	22.4434	22.0406	23.2828
SERPINA4	Kallistatin	P29622	P29622	48.541	0	13	13	13		35.6	35.6	35.6	124	27.2621	22.6388	27.0578	25.0962	26.569	22.342	26.0718	26.8918	26	22.2547	26.7847	27.6082	27.2154	22.6085	23.7042	20.7092	22.6561	19.8731	26.9466	25.0434	27.1946	26.6629	26.8358	24.5679	26.0754	25.8162	22.1078	24.0315	25.9971	23.5201	26.7735	21.1364	25.7046	25.7394	26.1884	22.9078
SERPINA6	Corticosteroid-binding globulin	P08185	P08185	45.14	0	9	9	9		30.6	30.6	30.6	210	27.8485	26.2268	27.1289	22.6134	28.2844	23.8843	27.0914	27.1902	27.2681	23.6298	26.9325	27.497	28.1045	24.3534	26.7512	21.5889	26.5117	25.8904	28.9068	27.8071	27.8539	27.2797	29.1166	25.1297	26.8805	27.4492	26.5083	26.6337	25.9027	26.7988	28.1726	26.4697	27.7403	28.0977	26.9138	24.7066
SERPINB4	Serpin B4	P48594	P48594	44.853	0	18	18	7		49	49	19.2	70	21.3646	22.3287	23.4661	24.8093	22.2423	21.3419	23.0628	20.1474	22.4547	23.3228	21.4809	21.1903	21.7565	20.8597	21.138	30.5819	21.6461	21.6214	24.1386	21.9697	21.9615	21.5785	20.4916	23.6088	21.7911	21.6315	21.6937	21.2296	20.5682	21.1607	23.9468	23.44	21.1925	21.4013	23.5359	21.0536
SERPINB5	Serpin B5	P36952	P36952	42.1	0	20	20	20		61.1	61.1	61.1	183	22.5578	22.6821	22.9564	29.1692	22.5115	25.7217	21.9118	22.3213	21.7981	22.404	22.6127	20.8875	21.5007	18.5125	22.7951	30.5725	24.7974	24.069	23.1651	20.6472	19.9214	20.8214	21.8818	20.2975	26.1637	21.4491	21.5029	18.5312	22.362	21.3635	22.218	25.8331	22.2404	21.3539	22.1548	24.012
SERPINB6	Serpin B6	P35237	P35237	42.621	0	15	15	14		42	42	39.9	456	29.1007	22.7143	29.0775	26.6703	29.0192	23.2384	27.6324	26.6281	29.1232	27.7443	28.5642	28.2878	29.5248	25.1967	28.4363	26.9113	28.8068	22.1432	29.1336	28.3102	29.3072	28.6771	28.6946	26.2446	28.8814	28.6141	27.5389	27.6824	28.5082	27.6379	29.2301	25.2954	27.0423	29.1563	29.5731	27.3442
SERPINC1	Antithrombin-III	P01008	P01008	52.602	0	38	38	30		53.2	53.2	45.9	410	28.6791	26.1738	27.1724	24.984	28.3611	24.6842	26.5951	29.7477	27.9123	23.0084	26.4273	30.0927	27.6084	25.4809	26.9206	26.7788	27.2985	25.6055	29.2878	28.5083	29.2906	27.7345	29.4301	25.8334	28.3419	25.2603	25.703	25.7628	27.687	24.5259	27.4348	25.916	30.891	27.7308	27.3063	22.9542
SERPIND1	Heparin cofactor 2	P05546	P05546	57.07	0	26	26	21		44.9	44.9	38.1	814	30.3991	29.2263	29.4252	27.5254	30.5759	27.3541	29.5336	29.0533	29.9063	27.4279	29.0612	29.7724	30.0721	27.4552	29.2018	28.0396	28.8712	28.4857	30.8562	29.2545	30.4803	29.7171	30.99	27.9415	29.1097	28.8522	28.8541	28.7502	30.1143	28.3106	29.7696	28.3993	30.0963	30.0616	29.603	27.603
SERPINF1	Pigment epithelium-derived factor	P36955;CON__Q95121	P36955	46.312	0	17	17	17		37.3	37.3	37.3	434	26.6473	26.8489	27.416	28.8097	27.0587	27.4086	21.8565	29.0928	27.0166	28.0559	27.1346	29.147	26.1297	27.2463	26.1098	27.0881	28.8609	26.5059	29.408	26.6123	28.6161	28.3141	28.0435	25.0846	29.3924	28.7805	23.6253	28.5204	23.5614	28.4381	25.7581	27.9084	28.8789	26.5884	26.9631	25.7851
SERPINF2	Alpha-2-antiplasmin	P08697	P08697	54.565	0	23	23	20		33	33	30.8	351	28.4737	24.9972	27.6964	21.1654	28.0756	24.7202	27.1705	31.3987	27.5226	24.994	27.5825	29.2512	28.3884	26.6857	28.2359	27.1698	25.4066	23.0265	30.436	27.7615	28.2254	27.938	28.8955	25.1993	24.9794	25.4941	26.3045	25.9177	27.738	23.275	28.8037	26.0894	31.4408	27.2222	26.9891	24.1638
SERPING1	Plasma protease C1 inhibitor	P05155;CON__P50448	P05155	55.154	0	24	24	24		43.4	43.4	43.4	598	29.0731	25.0416	29.5591	27.4032	29.4791	27.3423	27.8662	31.0818	28.2347	24.1537	27.6448	29.1736	28.9879	27.627	28.4217	25.8151	28.6383	24.443	29.912	28.0772	29.3258	28.8333	29.7924	27.2858	28.9373	27.3953	25.0147	28.4054	28.3402	28.0135	28.3698	28.0243	30.7563	27.5876	28.6266	24.7989
SERPINH1	Serpin H1	P50454	P50454	46.44	0	36	36	36		69.6	69.6	69.6	1794	30.0435	31.8029	30.304	32.4123	30.6368	32.971	30.3275	32.5742	30.2452	32.0574	30.949	30.3757	30.4324	33.2689	31.2896	31.2852	30.535	32.3236	31.3385	31.4688	30.5325	30.5671	30.346	32.1856	31.2057	31.7642	31.5933	33.2664	32.3808	32.5971	29.8798	32.4566	29.6651	30.0262	30.1127	31.1221
SFRP2	Secreted frizzled-related protein 2	Q96HF1	Q96HF1	33.49	0	6	6	6		30.5	30.5	30.5	24	22.8691	23.1884	21.7559	26.0583	22.042	25.0038	22.3861	27.9987	22.1725	21.4282	22.8519	19.9248	20.5847	21.5727	21.5606	22.4643	22.9365	20.5785	25.414	21.6657	22.1346	19.388	23.7375	21.987	25.2314	24.4025	23.3795	21.5063	24.2631	24.8724	22.0659	22.136	22.3291	22.3174	22.747	22.1556
SFTPB	Pulmonary surfactant-associated protein B	P07988	P07988	42.117	0	16	16	16		56.7	56.7	56.7	402	28.2184	28.9748	29.7876	23.1469	23.9394	22.3306	29.9097	30.997	29.2436	24.8025	29.7027	23.949	28.7064	28.3755	28.9558	24.3639	29.5517	29.0456	28.2212	30.0727	27.7106	27.351	26.6103	22.8022	28.1995	28.3267	27.8535	25.8331	28.9199	27.7969	27.0019	28.3336	21.082	27.7496	29.3241	29.475
SFTPC	Pulmonary surfactant-associated protein C	P11686	P11686	21.053	0	8	8	8		40.1	40.1	40.1	110	26.158	23.1003	27.2185	27.6541	26.8446	23.6925	27.9696	21.2841	27.9922	22.4834	22.1425	22.18	27.6629	22.5502	25.1934	20.8412	23.2092	21.5651	25.0525	24.3672	25.698	21.2704	25.8974	22.7097	26.4087	26.0322	24.8436	21.5415	26.8469	24.9194	22.52	20.9731	22.5424	27.4661	27.6391	24.4317
SLPI	Antileukoproteinase	P03973	P03973	14.326	0	14	14	14		66.7	66.7	66.7	856	30.8812	31.1558	33.7537	29.733	29.8924	29.8227	31.1858	28.1774	31.4862	30.8172	32.6584	26.4711	32.0377	28.4637	31.6284	30.6221	32.7906	31.2271	33.2002	32.1256	31.0323	30.9815	30.8373	28.6828	31.4025	30.303	30.7985	30.73	27.7288	27.3534	32.7848	31.2016	25.8492	29.9598	31.3504	31.6305
SPARC	SPARC	P09486	P09486	34.632	0	7	7	7		26.4	26.4	26.4	41	24.3487	22.5135	20.5034	25.0847	21.8403	23.6217	23.1412	20.6209	22.5558	22.8022	22.5082	22.8248	21.9808	27.0023	21.9571	23.2445	22.8861	23.2838	22.8527	23.3318	22.0674	23.3003	21.8761	24.688	20.6033	21.9722	23.9972	26.3716	21.2723	25.4987	21.519	24.7583	21.7297	21.0168	21.6639	21.5212
SPON1	Spondin-1	Q9HCB6	Q9HCB6	90.973	0	12	12	12		20.3	20.3	20.3	103	22.5285	21.6236	26.649	26.4333	26.5966	20.5352	24.3488	21.2009	26.0321	21.8899	26.5852	24.3297	27.0041	22.0513	24.7391	22.5416	25.9213	22.8326	27.4417	25.6127	26.5438	27.125	25.2547	22.2108	26.633	27.1561	22.3487	27.0778	24.8513	26.0412	27.1581	24.1166	23.0543	21.7512	26.0809	23.0598
SRPX	Sushi repeat-containing protein SRPX	P78539	P78539	51.571	0	26	26	26		46.6	46.6	46.6	293	28.1482	27.7327	29.151	25.5673	26.2409	25.1794	25.388	21.5811	26.7514	27.562	28.6103	26.6082	27.6016	20.7499	28.4607	26.3746	29.1742	24.64	30.8228	28.6597	29.0852	28.9872	28.3585	26.3304	29.0521	28.004	27.8633	27.5643	25.4396	25.0676	28.8319	26.6239	27.9771	24.8575	28.5534	26.5812
TGM2	Protein-glutamine gamma-glutamyltransferase 2	P21980;O43548	P21980	77.328	0	48	48	47		66.8	66.8	66.8	3661	33.2612	32.9773	34.5371	32.4447	33.1257	32.7423	34.2073	31.7947	34.1907	33.0154	33.7298	30.7466	33.6592	32.6283	33.4425	32.0874	33.3521	33.1944	34.4433	33.7938	33.9249	34.1346	34.0023	31.8094	32.987	33.9185	33.6269	33.8967	32.955	33.3985	34.0678	33.5174	31.9561	32.9077	33.0427	33.5754
THBS1	Thrombospondin-1	P07996	P07996	129.38	0	59	59	17		50	50	17.9	988	29.0657	27.1107	26.3198	31.364	28.8134	29.8085	27.0398	32.958	28.3374	29.9164	27.1811	28.2726	27.278	30.317	29.6669	28.9628	27.1994	27.3553	31.1385	30.3997	28.729	27.701	29.0801	29.5557	28.4996	27.4052	26.0758	28.7008	29.2271	30.4885	26.5733	29.6027	29.4116	28.3805	26.3218	25.6797
THBS2	Thrombospondin-2	P35442	P35442	129.99	0	41	39	39		38.7	36.9	36.9	355	23.1347	21.1679	22.8558	31.5475	22.6584	27.4705	21.6199	30.9887	21.6283	28.443	19.5762	21.2109	23.1465	29.751	22.0027	21.6447	21.3756	24.9571	20.8642	18.7886	20.8623	21.6195	21.4491	28.095	21.7005	26.0801	22.9579	27.3776	18.7621	29.3567	21.0023	24.3862	23.3456	22.1851	23.3885	21.671
THSD4	Thrombospondin type-1 domain-containing protein 4	Q6ZMP0	Q6ZMP0	112.45	0	7	7	7		7.9	7.9	7.9	44	21.9715	23.9066	25.7523	23.845	21.4641	22.1863	22.8294	21.534	24.7936	25.4308	26.0327	22.0242	23.8161	21.9864	22.1268	21.4045	22.2177	21.4869	23.4347	24.3994	24.5837	23.2432	21.3458	24.6137	21.8994	23.1938	25.187	24.0651	21.7424	23.9215	25.6342	21.3089	23.4695	22.3102	21.8611	20.9183
TIMP1	Metalloproteinase inhibitor 1	P01033	P01033	23.171	0	11	11	11		56	56	56	62	21.3868	23.9989	21.591	25.8083	23.0208	25.9922	21.3693	29.0996	21.9218	24.1633	23.2204	20.5217	21.2203	24.8026	23.0551	23.0233	22.9228	21.8601	23.8107	22.3425	22.301	24.8334	21.4539	24.2528	21.2314	23.2935	21.5012	25.9268	24.4574	22.676	20.7083	27.177	29.2517	21.4498	21.0143	22.9223
TIMP3	Metalloproteinase inhibitor 3	P35625	P35625	24.145	0	21	21	21		68.2	68.2	68.2	1611	31.953	31.6285	34.6369	31.0589	31.3066	31.2825	29.743	30.6874	31.0585	31.0643	32.9802	26.7735	32.5552	29.7904	32.5207	31.0935	32.2319	31.6829	35.4786	32.9918	34.0017	32.2773	32.7743	31.2972	31.676	33.4115	32.2044	32.6469	29.2392	29.7627	33.7193	32.8515	24.5516	30.2264	32.1818	32.0466
TINAGL1	Tubulointerstitial nephritis antigen-like	Q9GZM7	Q9GZM7	52.387	0	20	20	20		56.3	56.3	56.3	664	30.3423	27.5132	29.4439	28.3501	29.5193	27.7008	30.4313	20.3728	30.4906	26.8203	28.7001	31.3533	30.5846	21.7406	29.644	25.8403	30.5733	25.0032	29.3383	27.4128	30.8209	30.9309	29.6517	27.1927	29.764	28.4019	30.3844	28.2715	27.8052	27.7382	30.7464	28.3392	21.5773	28.9612	29.6333	28.746
TNC	Tenascin	P24821	P24821	240.85	0	112	112	112		58.6	58.6	58.6	3015	29.9154	30.7973	29.2946	32.0829	29.4085	31.9595	29.5291	34.106	28.5316	31.5401	31.6598	32.2608	30.942	32.4945	30.4923	31.2557	31.1353	31.9476	29.9921	26.9826	31.3622	31.6905	28.7971	30.5807	30.9304	30.5221	31.6444	33.0321	31.1293	32.4431	29.6455	33.9476	31.0945	30.4125	30.5596	26.6129
TNXB	Tenascin-X	P22105;Q16473;REV__Q96CG3	P22105	458.38	0	134	134	134		38.9	38.9	38.9	2749	31.364	26.856	29.9749	27.6092	31.8053	25.97	32.06	20.6249	32.3224	26.7554	31.2957	32.9292	32.4999	20.6993	31.1218	22.5856	31.2684	21.7677	31.2609	30.0177	32.3484	32.09	31.4442	27.9455	31.9425	30.1051	31.2034	27.5433	30.9843	28.7859	31.8859	25.4377	21.9295	31.4078	31.8084	27.3295
VTN	Vitronectin;Vitronectin V65 subunit;Vitronectin V10 subunit;Somatomedin-B	P04004;CON__Q3ZBS7	P04004	54.305	0	32	32	32		59.8	59.8	59.8	1570	32.2279	31.5461	33.4057	31.0867	31.6228	30.5253	32.0256	33.828	31.9175	31.1906	33.3565	31.4106	32.4813	30.2231	32.5126	31.3677	32.8133	31.4021	33.8522	32.2804	32.8015	32.7695	32.3556	31.0331	32.2096	31.9749	31.7762	31.9396	31.1224	30.8968	32.6763	31.7195	33.6501	31.4043	32.1645	31.2691
VWA1	von Willebrand factor A domain-containing protein 1	Q6PCB0	Q6PCB0	46.804	0	19	19	19		52.1	52.1	52.1	235	26.327	21.2268	26.5191	26.0363	26.8448	26.4958	26.8012	23.3576	27.33	27.1151	27.1983	27.2897	26.9228	26.5467	27.8681	25.9904	27.576	21.7512	26.9058	27.392	28.1801	28.7852	27.1752	26.8495	28.7204	26.8055	28.1261	27.0547	26.6147	27.4223	27.8129	27.5645	21.0958	26.7782	27.2736	26.0714
VWA5A	von Willebrand factor A domain-containing protein 5A	O00534	O00534	86.488	0	16	16	16		24.6	24.6	24.6	121	24.0289	24.1879	26.2947	25.1597	25.5568	24.3335	24.4388	22.8908	25.4255	24.2126	26.178	24.4163	25.4218	24.4898	24.9323	22.5364	24.4954	22.6758	25.4845	26.3729	25.3428	26.6139	25.0975	22.8176	25.0307	25.6635	24.8712	23.9951	24.5262	24.2968	24.7949	24.9158	22.4768	25.6258	25.8478	26.0987
VWF	von Willebrand factor;von Willebrand antigen 2	P04275	P04275	309.26	0	102	102	102		44.7	44.7	44.7	1829	30.4277	27.2684	30.2263	26.3759	31.2279	25.9027	30.7321	23.7255	30.5219	27.9513	30.4699	31.5895	31.1181	26.1005	30.7092	28.4365	30.1455	26.1524	31.6369	29.9896	30.8074	30.8218	30.6803	25.2968	30.2525	29.9408	30.5508	28.9296	30.2811	29.9654	31.3508	29.0216	25.2568	30.3663	30.6133	28.1469
WISP2	WNT1-inducible-signaling pathway protein 2	O76076	O76076	26.825	0	13	13	13		45.2	45.2	45.2	211	27.6414	23.8773	29.8987	27.2275	22.0051	22.4007	26.8403	23.6431	29.0014	23.304	28.6912	24.0651	28.0106	21.5416	28.592	22.0227	29.754	23.1971	30.5991	27.5707	29.6832	28.8458	27.2136	21.3191	28.6375	26.7778	24.3855	24.6295	22.9321	23.9261	30.0669	26.4498	21.2009	25.3106	28.4003	24.2621
WNT11	Protein Wnt-11	O96014	O96014	39.179	0	8	8	8		26.6	26.6	26.6	48	25.0519	22.3198	27.9584	20.9089	22.6627	21.6868	25.0014	23.0285	24.0485	23.2221	28.1858	22.3234	25.6012	22.4824	21.0104	23.2369	22.0061	21.6807	27.4075	24.5183	24.8172	24.4259	24.3448	20.6605	25.0402	25.2981	21.4126	24.4557	21.8055	21.5945	25.2794	22.6856	21.1535	22.0199	25.3355	25.1643
WNT2	Protein Wnt-2	P09544;Q93098;Q9H1J5	P09544	40.418	0	11	11	9		28.1	28.1	23.3	63	22.6878	22.3696	27.513	21.7597	22.2428	22.2824	22.9818	20.5946	23.3346	21.3846	26.7327	20.017	24.0692	22.6329	26.0502	21.4157	24.8229	23.1534	28.2512	25.3244	24.6573	26.793	23.5136	23.2118	24.5229	25.5938	21.7874	25.2897	21.6359	22.0796	24.7979	24.3702	22.0305	21.439	25.1704	23.7459
WNT7B	Protein Wnt-7b	P56706	P56706	39.327	0.00025336	8	8	7		18.3	18.3	16.3	21	21.0281	23.4439	25.8635	20.8731	23.6546	21.3977	21.7107	22.091	22.4954	25.2596	28.1254	21.3318	22.3209	22.6465	23.9506	21.9573	25.1903	23.0085	23.952	21.2492	23.6131	25.7014	23.515	20.8097	24.9148	22.6682	19.6846	22.0639	22.1188	20.5293	24.8644	22.1248	23.6303	22.4274	24.2117	22.5939
WNT9A	Protein Wnt-9a	O14904	O14904	40.32	0	5	5	5		15.3	15.3	15.3	21	22.5405	22.4833	24.9682	21.6713	22.0495	21.2188	22.4863	21.4814	21.988	20.7413	24.5437	20.567	20.8456	21.7799	22.0939	21.7479	22.2477	21.4671	25.0315	23.3141	24.8993	23.9087	24.3373	22.2008	23.0133	23.8667	21.3792	22.2665	23.2828	22.3887	25.0851	23.0341	22.6253	22.2965	21.2963	21.3067
AAAS	Aladin	Q9NRG9	Q9NRG9	59.573	0	6	6	6		16.5	16.5	16.5	44	22.6976	22.0195	21.7912	25.4438	23.765	23.7948	24.1294	21.6572	22.2143	24.3793	23.4589	23.7096	21.0084	23.8036	21.0152	22.4772	21.4751	23.5455	23.6695	24.9023	24.3523	24.0732	24.1672	26.1804	22.5776	23.7491	23.4405	23.4348	24.4812	26.1894	22.6589	21.8736	22.1179	22.6188	23.9929	23.5993
AARS	Alanine--tRNA ligase, cytoplasmic	P49588	P49588	106.81	0	38	38	38		43.1	43.1	43.1	1173	27.8069	29.3423	28.7327	29.7895	28.6643	30.4113	28.8968	28.9462	28.9601	29.3978	29.0488	27.439	28.9214	29.7349	28.6285	29.1329	29.078	29.5167	28.4457	29.9428	28.5881	28.5563	28.8544	29.8581	29.4232	29.7337	29.0019	29.3796	29.5002	29.7019	28.5387	28.9439	28.9674	28.9907	29.1798	29.6643
AASDHPPT	L-aminoadipate-semialdehyde dehydrogenase-phosphopantetheinyl transferase	Q9NRN7	Q9NRN7	35.776	0	6	6	6		21.7	21.7	21.7	63	21.6532	22.8647	23.0316	24.1368	23.6463	24.3111	23.7777	23.6781	23.5629	24.1448	20.9693	21.3835	22.5006	23.9887	20.714	23.0173	21.6047	23.8169	22.6663	24.3772	21.6483	22.9216	23.4914	24.5042	23.8855	23.8036	23.828	23.4012	23.9088	24.091	22.1322	21.9576	23.7286	24.2709	23.5837	24.1657
ABCA3	ATP-binding cassette sub-family A member 3	Q99758	Q99758	191.36	0	40	40	40		27.2	27.2	27.2	439	26.7727	21.767	29.6995	22.6739	27.9482	26.6375	29.5662	22.3792	29.0923	21.09	27.0879	21.8985	28.7716	22.3336	28.5746	20.4154	21.825	27.2874	26.7291	27.9328	26.7694	25.09	27.9686	22.0097	21.9392	27.9397	27.4835	22.6317	29.7364	26.0563	24.2889	22.1889	22.9765	27.4285	29.0279	28.386
ABCA8	ATP-binding cassette sub-family A member 8	O94911	O94911	179.24	0	22	22	22		16.9	16.9	16.9	139	26.47	23.2085	27.3734	22.1029	24.7507	22.9113	25.8532	21.595	24.7392	22.7304	22.7737	22.937	24.9747	21.3127	21.7794	21.429	24.6643	22.4421	26.0319	26.7218	24.7909	24.9032	27.3603	22.6409	26.7107	25.885	24.2124	21.6139	24.6235	22.5121	26.66	21.9547	22.4975	26.9286	27.7993	21.2036
ABCB7	ATP-binding cassette sub-family B member 7, mitochondrial	O75027	O75027	82.64	0	3	3	3		5.5	5.5	5.5	39	21.4182	22.0989	22.981	22.4844	23.2386	23.2994	22.8524	23.6416	22.4086	24.4655	22.2718	21.7278	22.9966	23.6413	23.1731	23.7295	22.7769	22.4528	23.4086	24.1029	21.4982	21.11	21.5168	23.8673	20.3623	24.3924	23.1195	21.8766	24.0093	24.633	22.9165	23.5631	22.6772	23.8437	22.7955	24.0835
ABCC1	Multidrug resistance-associated protein 1	P33527	P33527	171.59	0	24	24	23		18.7	18.7	18.1	43	21.7454	23.3478	23.3438	24.7662	21.4889	23.027	22.105	22.2872	21.1218	21.2897	20.4055	21.5104	20.994	22.1886	22.6549	21.7783	20.9949	23.085	23.0178	23.2734	21.459	22.0179	22.649	25.2533	22.0871	24.6669	20.6709	22.1316	23.8353	22.8702	22.1866	21.5951	22.8229	20.2823	21.4546	21.7627
ABCE1	ATP-binding cassette sub-family E member 1	P61221	P61221	67.314	0	30	30	30		48.4	48.4	48.4	345	23.6487	27.7299	24.9635	27.8785	25.2009	27.7447	26.9334	26.6937	26.8673	27.9063	26.5438	24.474	26.6647	28.116	26.1966	28.412	26.6617	28.4099	26.291	27.4043	25.67	23.264	26.2564	28.7923	27.0509	27.532	26.0063	27.3963	27.323	28.4557	22.4281	27.2634	28.5567	26.406	26.4825	27.6306
ABCF1	ATP-binding cassette sub-family F member 1	Q8NE71	Q8NE71	95.925	0	19	19	19		25.4	25.4	25.4	315	26.5361	27.2069	23.4108	27.9317	26.424	27.9158	26.2902	27.0317	26.7469	27.4169	27.6475	21.0745	26.5322	27.9323	26.1569	27.513	26.3205	27.5211	26.5786	27.7146	25.5304	26.4145	24.4841	27.8794	26.7288	27.2657	26.7019	27.5797	27.6411	27.9781	25.2505	26.632	26.9549	27.2464	26.6963	27.2646
ABCF2	ATP-binding cassette sub-family F member 2	Q9UG63	Q9UG63	71.289	0	16	16	16		28.1	28.1	28.1	47	23.2445	23.0175	21.0751	27.1721	22.2574	25.1722	21.3494	23.6196	22.2749	23.3882	22.3964	22.0734	21.3615	25.2821	23.8765	26.2805	22.5445	24.8555	22.36	22.597	21.99	21.075	22.6243	24.7448	25.1872	24.6218	22.8899	23.7267	24.533	26.1917	24.117	22.9881	22.1469	23.5876	22.0169	22.0617
ABCF3	ATP-binding cassette sub-family F member 3	Q9NUQ8	Q9NUQ8	79.744	0	13	13	13		19	19	19	15	22.993	21.681	22.134	26.1331	21.3232	22.71	21.136	23.1318	22.8557	23.4885	23.0821	23.0474	21.9667	23.8667	22.0159	23.5279	21.9539	22.5264	20.9689	23.3365	20.131	21.4083	21.3182	24.1017	22.5886	23.8907	21.5221	22.4172	22.5185	24.0047	21.7995	21.3517	23.3215	22.8095	23.1401	23.5695
ABHD11	Alpha/beta hydrolase domain-containing protein 11	Q8NFV4	Q8NFV4	34.69	0	10	10	10		40.3	40.3	40.3	82	22.3216	27.1975	20.9168	26.5456	21.1131	26.0761	26.373	28.515	25.1726	26.8206	25.8685	21.188	25.3703	26.8152	21.8836	21.341	25.6565	27.727	25.4938	26.121	25.347	23.6688	25.5738	27.3789	26.5876	26.697	23.7522	20.7544	26.9395	27.5235	24.0158	22.7046	21.5078	24.3406	26.0937	26.3032
ABHD12	Monoacylglycerol lipase ABHD12	Q8N2K0	Q8N2K0	45.096	0	12	12	12		37.2	37.2	37.2	68	23.4193	24.2307	22.6147	25.9557	22.1821	25.1438	23.7099	24.0674	24.1739	26.0632	23.9205	21.9124	23.4358	24.5993	23.9475	24.2905	23.5789	25.0332	22.7611	24.6814	20.6213	23.3034	23.757	25.208	24.5148	26.7714	23.5243	24.138	25.0372	25.9847	22.1379	24.5388	24.1025	23.9451	21.8322	24.8476
ABR	Active breakpoint cluster region-related protein	Q12979	Q12979	97.597	0	14	14	13		18	18	16.9	129	23.9855	27.1747	23.5463	24.9106	25.1064	25.7518	24.3002	26.1789	24.5142	25.3362	24.3318	20.8782	24.1568	26.7054	23.9657	22.6409	24.324	26.246	24.7951	24.4584	22.4047	22.5079	21.6438	22.201	25.0474	26.2837	24.5989	24.6128	25.9758	24.1893	23.6107	25.1238	26.6759	26.129	24.0198	26.4772
ABRACL	Costars family protein ABRACL	Q9P1F3	Q9P1F3	9.0564	0	2	2	2		30.9	30.9	30.9	52	22.7972	26.2649	24.824	26.3101	21.6955	25.3388	25.0051	25.429	23.3473	25.4092	23.0407	20.6942	21.1879	26.0143	24.8746	21.5826	22.199	25.9861	20.4094	26.261	23.1307	21.2089	21.7793	26.5946	25.9608	26.0211	21.5843	25.8735	23.5654	21.2972	21.7167	26.396	24.8318	25.1433	22.1239	26.8336
ACAD9	Acyl-CoA dehydrogenase family member 9, mitochondrial	Q9H845	Q9H845	68.76	0	20	20	20		31.2	31.2	31.2	116	21.9018	22.2714	24.2191	26.6678	25.4819	26.7192	24.9533	24.9789	25.3996	27.1912	22.2919	20.3567	25.6946	26.182	23.8778	25.4686	22.2272	23.8941	25.4939	26.0441	25.656	24.6346	25.1087	26.5122	25.8355	27.0064	20.2428	25.0578	26.0416	26.3842	22.6583	22.1245	24.854	25.9627	25.6475	27.0447
ACADS	Short-chain specific acyl-CoA dehydrogenase, mitochondrial	P16219	P16219	44.297	0	12	12	12		34.2	34.2	34.2	113	24.3303	22.4417	25.8259	23.9578	25.2761	25.836	25.0729	22.3537	25.1901	23.6514	24.6449	23.5303	24.1951	22.4998	23.6276	22.0651	23.2213	23.3244	25.6799	25.066	25.1846	24.5741	25.0978	22.7876	25.628	25.9496	25.7008	21.4711	26.615	25.7578	23.0759	23.8864	21.3788	25.9431	25.3225	26.4952
ACAP1	Arf-GAP with coiled-coil, ANK repeat and PH domain-containing protein 1	Q15027	Q15027	81.535	0	16	15	15		29.1	28	28	30	22.4053	23.0479	24.2695	23.6452	22.8913	24.2908	21.9191	26.3177	21.0397	23.6438	23.0572	21.3458	21.9061	23.3696	22.0858	21.4576	22.1853	22.921	24.9881	22.431	21.6054	24.0931	24.1727	22.5217	23.8185	25.9809	22.3932	20.2992	22.0497	24.8604	20.8626	23.1555	26.1196	21.4351	20.4926	25.1495
ACBD3	Golgi resident protein GCP60	Q9H3P7	Q9H3P7	60.593	0	16	16	16		35.6	35.6	35.6	142	22.1599	27.5771	24.9565	27.759	23.1216	27.2052	24.4306	25.9695	23.9334	26.6887	26.3738	20.7823	22.8896	27.5586	23.3629	24.4127	24.6883	26.3022	22.6695	27.3421	21.8324	23.0348	22.3624	27.5089	25.8353	26.4953	24.9381	26.3	26.4959	27.0939	22.0898	23.0421	23.0679	25.1607	25.1955	26.189
ACE	Angiotensin-converting enzyme;Angiotensin-converting enzyme, soluble form	P12821	P12821	149.71	0	18	18	18		14.3	14.3	14.3	67	23.9652	22.3291	24.3307	24.0397	22.1169	21.5617	24.7472	21.5914	24.1991	21.988	22.5689	23.6422	25.92	21.4456	22.9018	21.8689	22.5135	22.6085	24.2129	23.5308	26.0865	24.7269	25.5213	22.9272	23.736	26.3416	23.4555	22.2138	24.4517	22.7564	22.1002	23.6819	20.599	24.3487	24.2344	24.5128
ACIN1	Apoptotic chromatin condensation inducer in the nucleus	Q9UKV3	Q9UKV3	151.86	0	8	8	8		7.1	7.1	7.1	50	22.5094	24.6829	24.1377	26.4176	24.1838	25.4977	19.7838	23.9999	23.2048	25.0537	24.621	23.2472	24.4798	25.3546	24.5719	24.7293	23.2416	23.2033	24.0335	25.1383	23.7037	23.8974	23.0773	26.4005	23.7245	24.8664	21.8575	20.6678	21.4795	24.4222	21.7605	22.8674	22.2877	21.4219	24.0411	24.4294
ACOT7	Cytosolic acyl coenzyme A thioester hydrolase	O00154;Q6ZUV0	O00154	41.796	0	13	13	13		35.5	35.5	35.5	93	22.8669	25.3882	22.2062	26.5652	21.7205	24.0214	20.9744	26.0881	22.533	25.8118	22.2962	20.9087	18.7406	26.4045	24.3037	28.251	22.1208	26.4677	22.115	23.2205	22.0063	24.3878	22.026	27.1478	24.0247	21.1263	21.0738	24.2272	25.9806	25.9815	21.9627	24.5359	26.9773	25.3495	22.1195	25.3798
ACP5	Tartrate-resistant acid phosphatase type 5	P13686	P13686	36.598	0	7	7	7		26.8	26.8	26.8	53	23.3401	25.3899	25.454	24.6101	26.9566	26.3453	29.0589	24.1093	28.4542	24.7984	24.1159	19.9956	25.6951	25.1648	24.872	22.6777	21.2356	26.7797	24.3597	24.4023	21.1004	23.8386	22.6103	22.6961	21.6366	26.5516	25.4603	21.3627	22.3807	25.8009	22.0842	24.9048	23.0851	22.1214	25.6788	27.2104
ACSL3	Long-chain-fatty-acid--CoA ligase 3	O95573	O95573	80.419	0	26	25	25		43.5	41	41	239	22.5438	27.1726	26.3616	27.7009	26.174	26.9721	26.6944	27.6012	26.5901	27.162	26.6591	22.6236	26.9736	27.3471	26.8019	27.2706	24.7486	27.6758	25.5719	26.678	25.1013	26.2984	26.4592	27.027	25.4503	26.7704	26.066	26.175	27.1555	27.2028	26.3589	27.4829	27.7341	26.8322	25.9588	27.0434
ACSS2	Acetyl-coenzyme A synthetase, cytoplasmic	Q9NR19	Q9NR19	78.579	0	14	14	14		18.3	18.3	18.3	139	21.9869	21.4757	26.577	25.0467	26.021	26.5246	26.6857	24.0324	26.6565	24.3434	26.1261	23.1378	26.4181	24.8863	26.1969	25.1512	24.1293	24.8823	24.4049	26.5056	24.8023	20.3475	25.2618	25.065	25.9638	25.8202	26.1825	25.4691	27.0912	26.4634	25.5575	25.3828	23.3872	26.0132	25.8352	26.9517
ACSS3	Acyl-CoA synthetase short-chain family member 3, mitochondrial	Q9H6R3	Q9H6R3	74.777	0	12	12	11		20.1	20.1	19.1	42	22.5012	21.7221	26.1535	22.8509	25.5288	21.7232	24.5075	22.4234	25.3609	23.1637	21.9506	23.029	25.2014	23.5057	23.9336	21.2878	22.397	20.8041	21.511	24.0417	22.146	21.507	23.341	24.4608	20.2629	24.0774	25.9067	24.4145	24.1567	24.5945	24.4741	22.1791	22.2922	23.8634	24.5577	23.7747
ACTC1	Actin, alpha cardiac muscle 1	P68032	P68032	42.019	0	44	20	0		91.5	59.2	0	2959	34.4392	33.8835	33.9893	34.0389	34.4918	33.9762	34.6957	32.3963	34.1297	33.815	35.6682	36.0326	34.1094	33.8599	35.6864	33.3984	35.6283	33.0194	35.2417	34.7447	35.8691	36.5623	34.327	35.0825	35.7026	34.4312	34.9032	34.8469	34.7751	34.648	36.44	33.7727	33.7244	34.3254	35.0103	33.5479
ACTL6A	Actin-like protein 6A	O96019	O96019	47.46	0	15	15	11		44.3	44.3	34.7	259	24.4541	27.1474	25.3858	28.0734	24.9251	26.5813	26.897	27.6497	26.4212	27.1644	25.8065	20.9127	26.6695	27.2452	26.6144	27.6023	26.0979	27.5257	26.4263	27.3832	25.2199	26.3932	26.9289	28.9249	26.4584	27.2554	26.7299	26.2644	27.4512	27.7154	25.1327	26.3904	25.0459	27.1574	26.6357	26.871
ADA	Adenosine deaminase	P00813	P00813	40.764	0	6	6	6		17.6	17.6	17.6	12	22.2133	21.8276	22.7824	24.6707	19.9531	24.4474	22.1089	22.0299	22.779	23.5566	21.8485	23.7615	21.9416	21.4963	21.2161	23.982	21.4045	22.4919	23.0906	22.6303	21.704	23.5633	22.8864	25.3155	23.9641	24.0468	21.5205	21.9901	22.1242	24.2559	23.7858	21.9406	22.1047	20.4704	21.9429	21.3513
ADAR	Double-stranded RNA-specific adenosine deaminase	P55265	P55265	136.06	0	40	40	40		33.9	33.9	33.9	388	26.3866	28.4121	26.7794	29.0681	25.5838	27.3307	27.0502	27.4282	26.8693	28.0178	27.4485	27.3339	26.8808	29.7426	27.0127	27.9196	24.3932	26.8735	26.4031	27.9734	26.4378	25.5921	26.8149	29.6323	26.9493	27.7542	27.0547	27.4076	28.3557	28.458	25.6864	27.0129	26.398	26.7335	26.537	26.903
ADD1	Alpha-adducin	P35611	P35611	80.954	0	26	26	25		37.3	37.3	36.2	422	29.1413	25.2286	28.4311	27.6613	28.9777	26.5478	28.7891	21.7491	28.5301	25.8667	28.6265	28.2293	28.7623	26.9654	28.0687	26.7998	27.5768	26.2817	29.1673	28.5099	29.4861	28.7082	29.9307	28.0515	28.5139	28.0125	29.1332	26.8231	28.9872	27.6874	28.6074	25.807	24.071	29.7514	28.9164	27.5203
ADD2	Beta-adducin	P35612	P35612	80.853	0	11	10	10		17.5	16.4	16.4	23	26.4982	21.082	24.403	24.6839	24.2587	21.1171	22.3922	22.202	24.4715	21.4711	24.0465	20.7649	24.636	22.2222	22.1878	22.2042	21.0221	23.0314	25.2822	23.9491	24.4491	23.5644	26.3999	22.7426	21.8591	21.8856	24.4155	22.0484	23.9489	22.8021	21.0264	22.9802	22.4765	20.355	24.2962	22.607
ADD3	Gamma-adducin	Q9UEY8	Q9UEY8	79.154	0	20	20	20		29	29	29	281	27.8011	25.0858	27.7004	26.693	26.9487	25.1559	28.0392	23.6504	27.1021	22.0693	27.3377	27.6697	27.5923	25.7511	26.8788	25.0266	27.2277	25.8703	28.1125	28.2087	27.7965	27.2119	28.214	26.7847	27.611	27.615	27.7765	26.7867	27.8246	26.9669	27.6681	26.1412	25.1731	28.6819	27.981	26.6776
ADH1B;ADH1C;ADH1A	Alcohol dehydrogenase 1B;Alcohol dehydrogenase 1C;Alcohol dehydrogenase 1A	P00325;P00326;P07327;P08319	P00325;P00326;P07327	39.854	0	24	24	24		63.2	63.2	63.2	992	31.9219	28.8433	31.0786	26.245	29.6534	26.7899	29.1044	22.6539	31.7756	22.4641	30.4015	32.8521	29.9222	22.8994	30.3167	25.0816	31.9719	21.45	31.0175	30.1825	31.394	33.2379	33.1382	23.7418	31.2995	30.9953	30.7126	29.6629	28.0006	27.611	30.1507	27.128	22.0178	29.4513	31.6137	31.8369
ADI1	1,2-dihydroxy-3-keto-5-methylthiopentene dioxygenase	Q9BV57	Q9BV57	21.498	0	9	9	9		58.1	58.1	58.1	86	21.8487	24.1695	22.7938	27.3903	21.34	26.0923	21.594	27.2448	22.5973	24.3042	23.7775	21.1139	21.1531	26.646	22.7621	22.7579	21.7375	25.3101	21.8424	25.4828	21.5527	23.8058	23.0603	25.1953	24.51	26.0699	20.8326	22.7989	21.2267	25.5082	23.5964	24.2613	26.4004	22.0995	21.0343	24.8723
ADIRF	Adipogenesis regulatory factor	Q15847	Q15847	7.8547	0	3	3	3		38.2	38.2	38.2	62	21.3615	24.0476	27.1498	21.9221	26.0699	22.8606	26.539	22.4582	25.8923	24.2291	25.3279	21.367	22.5967	22.2841	21.8931	22.5115	24.9706	22.706	24.9105	25.1604	24.9588	24.3656	24.7502	22.2405	25.8906	22.9521	25.4856	21.236	25.3529	22.6514	27.0021	21.3997	21.5337	25.4994	21.4067	24.0359
ADPGK	ADP-dependent glucokinase	Q9BRR6	Q9BRR6	54.088	0	9	9	9		26.6	26.6	26.6	114	22.378	25.0614	22.7085	26.5057	25.0258	25.2987	24.2196	26.3501	26.1435	24.5225	23.9479	20.9153	24.4823	26.3504	25.4858	22.6137	21.7717	26.3196	25.3817	25.9482	24.1486	20.1813	21.8856	24.4604	21.9849	26.3961	24.5543	25.0867	24.9698	24.6506	24.4568	25.8909	26.0977	24.5687	25.0857	26.0675
ADRBK1	Beta-adrenergic receptor kinase 1	P25098;P35626	P25098	79.573	0	12	12	12		16.7	16.7	16.7	60	23.5569	24.6474	23.5035	24.9069	20.3518	24.5706	22.8003	25.6208	23.4472	22.8844	23.0281	21.4653	22.925	24.9949	23.1278	23.781	23.4793	23.3574	24.447	24.3512	22.8132	23.3031	22.9662	23.2353	24.2595	25.29	23.5218	23.4626	25.2695	24.6289	22.2304	23.9394	28.3103	22.7766	23.3461	24.6471
ADSS	Adenylosuccinate synthetase isozyme 2	P30520	P30520	50.097	0	19	19	17		45.6	45.6	42.1	327	23.7947	28.5378	24.872	28.8375	26.2158	27.0586	26.9361	27.7236	26.9494	28.1105	27.3295	22.4336	25.3919	27.9869	27.212	27.5997	26.5307	27.4626	26.6592	27.6861	25.999	26.3326	27.0174	28.2899	27.1914	27.2865	26.6621	26.8525	27.4318	27.8657	25.2322	26.958	29.3828	27.4871	27.1629	28.0417
AFG3L2	AFG3-like protein 2	Q9Y4W6	Q9Y4W6	88.583	0	24	24	23		25.7	25.7	24.7	166	23.6404	25.3717	24.811	27.3753	24.0752	27.2415	24.7019	26.0265	25.7028	25.997	21.5339	23.0605	24.0916	25.5214	25.7813	25.9638	23.3629	26.1135	26.3428	26.2573	24.5052	24.7629	26.3361	28.5757	26.3745	26.525	24.8141	23.6764	26.0401	26.3576	21.7969	25.2826	21.4836	25.7134	25.4102	26.9586
AGER	Advanced glycosylation end product-specific receptor	Q15109	Q15109	42.802	0	14	14	14		42.8	42.8	42.8	289	29.8737	23.0773	30.6639	20.9449	29.2132	22.5792	30.0817	24.9396	29.6092	24.1063	21.168	22.5763	30.413	23.1661	29.2392	20.6688	21.7645	22.073	27.7681	21.2566	30.3858	27.1215	28.7674	21.2879	21.1895	26.7265	27.6826	21.547	29.0833	22.9686	30.636	25.0443	22.4521	29.648	29.8233	23.7841
AGK	Acylglycerol kinase, mitochondrial	Q53H12	Q53H12	47.137	0	14	14	14		32.7	32.7	32.7	121	23.3099	23.3052	24.1898	26.985	23.4125	26.5616	24.6488	25.5694	23.5186	26.8191	24.3486	22.6524	23.7458	25.8886	25.3028	25.8547	24.2776	25.7994	24.1976	26.0893	24.4325	24.9809	25.4541	26.6717	25.7908	27.1554	24.2739	25.8501	23.8295	26.5942	21.2871	21.363	22.4608	25.0709	25.4543	25.7955
AGPAT3	1-acyl-sn-glycerol-3-phosphate acyltransferase gamma	Q9NRZ7	Q9NRZ7	43.38	0	6	6	6		15.4	15.4	15.4	32	21.6149	21.9407	21.1796	25.0248	22.4537	24.3661	23.6431	23.2441	23.4737	26.2771	23.3489	18.9357	23.5884	24.7016	24.4264	25.044	24.0855	21.492	23.4021	23.191	23.1106	23.8043	24.0687	23.5311	23.3928	24.4154	22.9362	22.911	24.5489	23.9355	20.4634	23.8494	20.4044	21.3146	24.1098	25.4261
AGPS	Alkyldihydroxyacetonephosphate synthase, peroxisomal	O00116	O00116	72.911	0	13	13	13		29.6	29.6	29.6	82	22.9343	24.6532	22.8244	24.6234	24.8362	25.4114	23.7838	25.8106	25.5931	25.8339	23.9783	23.5052	23.879	25.5729	23.4207	25.002	22.1074	25.391	25.3841	25.0487	24.4608	24.3456	24.5138	23.6782	22.6609	25.4852	23.3324	23.4744	25.4779	26.9467	23.1709	24.5905	21.4636	23.0007	24.256	26.4146
AGR3	Anterior gradient protein 3 homolog	Q8TD06	Q8TD06	19.171	0	11	10	10		57.8	51.2	51.2	278	25.8927	28.2074	26.8547	24.1595	27.7412	27.1774	27.981	22.0048	26.1883	25.4129	29.3175	20.6719	27.1475	21.4285	27.1698	24.0493	27.5758	27.7159	26.3329	29.2961	27.0711	28.0797	27.5504	28.5833	28.9511	27.8277	27.5316	21.471	28.7569	27.9473	24.8919	27.2546	22.3226	28.5685	29.3519	28.9724
AHCY	Adenosylhomocysteinase	P23526	P23526	47.716	0	26	26	26		47.9	47.9	47.9	1183	29.5322	28.7825	29.6128	29.7914	29.6151	31.166	26.1599	31.2979	29.4551	30.9568	30.1913	28.6851	29.5562	30.319	28.8881	30.3947	29.568	29.1665	29.8244	30.4459	29.4001	29.9428	30.0172	32.0791	29.9609	30.0895	28.5538	29.3292	28.5897	30.8363	28.3415	29.6814	30.5975	28.8774	28.9232	30.4449
AHNAK	Neuroblast differentiation-associated protein AHNAK	Q09666;P48552	Q09666	629.09	0	250	250	250		65	65	65	4622	30.2417	30.5276	31.9523	31.4566	32.7596	29.9379	31.2421	25.5315	30.2473	29.7571	32.5677	32.5806	32.2083	29.7643	30.0184	31.6535	31.4217	28.7237	32.0556	31.3741	31.6826	32.2689	31.541	30.3389	31.6421	31.3077	32.8908	31.7312	31.3809	30.8581	31.9533	29.6218	28.7153	31.5507	32.1525	30.9736
AHSA1	Activator of 90 kDa heat shock protein ATPase homolog 1	O95433	O95433	38.274	0	15	15	15		46.2	46.2	46.2	229	22.5349	27.0603	26.1826	28.0954	25.5373	28.2256	26.4444	26.7581	26.3644	28.0485	26.3624	23.3126	26.4831	27.5441	26.5875	28.0251	25.9299	26.9243	26.9343	27.941	26.6906	26.9339	26.7798	27.3343	27.0757	27.3807	25.2105	25.5381	27.8375	28.4281	25.2771	26.1265	23.3527	27.0585	25.669	26.6822
AHSG	Alpha-2-HS-glycoprotein;Alpha-2-HS-glycoprotein chain A;Alpha-2-HS-glycoprotein chain B	P02765	P02765	39.34	0	16	16	12		47.1	47.1	40.1	580	31.1619	30.592	31.1348	29.2342	30.8035	28.5768	30.5264	30.1251	30.6634	28.4857	30.4362	29.8809	31.3483	29.4182	30.0952	29.0173	29.6785	29.0634	31.8434	30.7114	31.252	30.8874	31.639	29.8676	29.9684	30.7775	30.2906	30.1476	30.0985	29.6049	31.3506	30.7308	31.2268	30.9567	30.58	29.1406
AIFM1	Apoptosis-inducing factor 1, mitochondrial	O95831	O95831	66.9	0	23	23	23		39.8	39.8	39.8	300	21.945	27.5458	27.0275	26.9638	27.3099	27.1652	24.9573	27.7337	26.3414	27.7277	27.4121	25.2089	26.4242	26.347	26.987	27.6285	26.8407	26.9371	26.9106	28.3855	25.7323	26.6431	26.9379	28.1349	27.4917	28.1547	24.7958	27.2266	27.3063	27.2978	25.8272	27.7072	24.4375	22.6032	27.2024	27.839
AIMP1	Aminoacyl tRNA synthase complex-interacting multifunctional protein 1;Endothelial monocyte-activating polypeptide 2	Q12904	Q12904	34.352	0	15	15	15		55.8	55.8	55.8	234	25.3351	26.9208	26.0828	27.208	23.655	27.0857	26.5996	26.4818	26.0594	27.0772	27.1984	24.555	26.7098	27.5744	26.3862	26.986	23.4328	26.9328	21.9484	26.3989	25.3314	25.3312	21.3465	27.8831	24.3115	26.147	25.4333	26.2003	26.7108	28.0464	25.7468	26.8763	26.315	24.3659	26.7017	26.7744
AIMP2	Aminoacyl tRNA synthase complex-interacting multifunctional protein 2	Q13155	Q13155	35.348	0	10	10	10		42.2	42.2	42.2	212	24.3374	26.7246	25.8166	27.3353	26.1621	26.486	26.4969	27.4926	25.9774	26.6851	26.3797	25.7708	26.46	27.2493	26.284	27.0125	25.9301	27.0172	25.4969	27.005	25.2334	25.7237	25.9525	27.4097	25.8898	26.9564	26.2087	26.4987	26.4118	26.8903	25.7731	26.9488	26.5275	26.5029	26.3652	26.8909
AK1	Adenylate kinase isoenzyme 1	P00568;Q9Y6K8	P00568	21.635	0	16	16	16		71.6	71.6	71.6	943	31.3054	29.4311	31.6548	28.6143	31.2708	29.4302	31.74	27.1708	31.0928	28.3566	30.727	29.671	31.4357	29.1211	30.2768	29.5985	29.9143	30.0194	30.2243	31.8924	31.0091	30.61	31.5053	28.8918	30.4156	29.8921	30.7581	29.4262	31.1253	29.7213	30.8551	29.2198	26.599	31.6771	31.0757	29.9411
AK4	Adenylate kinase 4, mitochondrial	P27144	P27144	25.268	0	13	13	13		71.3	71.3	71.3	128	22.1563	22.303	23.9204	26.7374	21.8214	25.3724	25.8329	24.1211	25.59	23.8541	24.3398	24.308	25.0124	26.9845	25.5433	28.0153	25.1076	23.0552	22.8824	20.1236	23.1401	22.7157	22.6602	25.8419	26.5985	25.259	25.2381	26.6905	23.3063	24.1661	20.9347	27.1834	21.8929	25.3033	26.2365	27.7126
AKAP12	A-kinase anchor protein 12	Q02952	Q02952	191.48	0	9	9	9		7.9	7.9	7.9	15	22.0717	21.0754	24.686	22.9378	21.3398	22.5395	23.0982	22.2628	21.819	21.353	25.0485	21.0274	24.2085	21.8443	22.5137	21.798	22.4187	23.7101	23.6808	23.257	21.1855	24.1691	24.5046	23.0851	24.4812	23.667	24.3058	23.2192	22.8347	23.0236	21.4384	22.4938	22.9189	22.9654	22.3921	21.492
AKAP2	A-kinase anchor protein 2	Q9Y2D5	Q9Y2D5	94.659	0	10	10	10		13.4	13.4	13.4	36	22.6876	21.9818	25.7242	22.4978	25.4786	22.4104	24.4486	21.6582	20.6967	23.5141	23.0793	21.7369	25.02	21.14	21.4308	21.8958	21.4025	22.1943	21.7333	21.5159	24.7972	22.6411	23.7987	23.9807	23.649	23.5913	24.1579	21.99	23.6949	24.2053	21.4482	21.9737	21.0277	24.4337	25.1788	22.8406
AKR1B10	Aldo-keto reductase family 1 member B10	O60218	O60218	36.019	0	22	22	13		68.7	68.7	41.1	158	22.8339	22.5347	21.8194	33.0252	22.2545	21.8564	21.2892	21.6824	20.7226	22.3489	21.9114	22.2259	20.9787	19.9253	22.372	21.9726	23.1795	23.5386	21.3885	24.6344	20.1887	21.7685	20.7379	21.9697	21.7936	23.2327	22.9467	22.0382	20.0155	22.5845	20.9883	20.8981	23.4304	22.5333	21.41	29.0657
AKR1C1	Aldo-keto reductase family 1 member C1	Q04828;P17516	Q04828	36.788	0	30	30	2		80.5	80.5	10.5	774	28.4109	26.9445	29.1831	33.7557	28.6662	29.0944	28.9894	22.3225	27.7054	21.113	29.7087	29.9184	28.1552	22.7571	27.7202	23.5818	29.3046	21.6574	27.4462	33.7174	29.1682	29.1713	28.7348	24.1697	29.8233	27.872	28.4794	27.2798	28.3543	26.8371	28.6483	28.6704	33.1326	28.6956	29.3534	28.8872
AKT2	RAC-beta serine/threonine-protein kinase	P31751	P31751	55.768	0.0014589	5	2	2		9.1	3.7	3.7	31	22.0616	23.1576	22.0204	22.5093	23.2651	21.8087	21.9015	22.9058	21.9938	21.7545	22.415	23.0468	22.487	22.3129	22.4663	22.2164	22.0175	22.5516	20.057	24.1331	20.6203	23.5857	22.2079	22.9553	22.4969	23.7872	22.962	22.9022	23.2547	23.2236	21.7619	22.6434	22.2984	23.4712	20.5344	22.5064
ALDH18A1	Delta-1-pyrroline-5-carboxylate synthase;Glutamate 5-kinase;Gamma-glutamyl phosphate reductase	P54886	P54886	87.301	0	37	37	37		41.8	41.8	41.8	376	23.9727	28.5184	22.439	27.874	23.5601	29.4766	23.6797	26.9825	22.9593	28.6793	27.3674	20.6463	22.9948	28.3744	23.412	25.1763	25.6849	28.2817	24.5424	29.0115	22.0467	24.8639	22.9013	30.6293	27.6407	27.838	24.6354	27.7295	27.9519	29.1827	19.8558	26.5338	25.1571	23.7422	20.2861	25.9661
ALDH1A1	Retinal dehydrogenase 1	P00352	P00352	54.861	0	36	32	32		66.3	62.7	62.7	2180	32.4443	31.3464	33.1996	31.6772	32.3011	32.1493	31.8019	23.213	32.6493	30.673	32.1414	31.0687	32.3652	30.2596	31.3872	30.0571	31.5173	30.6608	32.1276	32.1002	32.7812	32.1463	32.7327	29.5485	31.7718	32.5535	31.4481	31.5781	30.9587	31.6617	32.7423	30.1267	23.789	32.5854	32.6518	32.8771
ALDH1A2	Retinal dehydrogenase 2	O94788	O94788	56.723	0	14	10	10		27.8	23.2	23.2	33	20.5799	22.6009	25.1638	21.3457	21.8905	22.6931	24.1111	22.4863	23.4449	20.1461	21.4174	24.3092	23.4329	21.7973	23.7856	21.8056	21.711	21.046	25.0727	22.1139	24.0211	21.578	24.3889	20.991	24.0536	23.4496	24.932	21.6372	24.2457	22.4009	20.858	23.0873	22.4365	26.5215	24.0988	22.4651
ALDH1A3	Aldehyde dehydrogenase family 1 member A3	P47895	P47895	56.108	0	16	13	13		30.9	27.5	27.5	45	22.3256	26.2825	22.1815	25.78	22.0035	22.9147	21.5682	24.0149	22.601	23.1425	22.9402	22.565	21.3995	24.3579	27.1777	23.409	24.7858	22.2075	23.2172	22.3261	21.7817	21.0783	22.9604	23.5049	24.3764	25.2076	23.0019	27.9995	23.5636	23.5224	21.957	23.7798	22.2016	21.287	22.3528	22.4517
ALDH1B1	Aldehyde dehydrogenase X, mitochondrial	P30837	P30837	57.206	0	23	21	19		44.5	42.7	39.8	278	23.6755	27.4689	23.957	27.8453	26.5077	27.5709	24.2775	25.5422	25.9981	27.6885	27.3701	26.7691	23.6248	27.5808	27.2671	23.1801	26.8644	27.723	25.7791	27.1527	26.5945	28.7191	26.0044	27.9442	28.0503	27.5107	26.7466	28.6181	26.6881	28.8124	28.1963	27.1426	21.8763	26.2114	26.622	27.1612
ALDH1L2	Mitochondrial 10-formyltetrahydrofolate dehydrogenase	Q3SY69	Q3SY69	101.74	0	24	24	20		30.1	30.1	25.8	147	22.5723	22.0069	21.9474	28.4732	22.1786	27.4868	21.0258	22.3791	21.5062	26.1785	22.7593	24.6401	23.7988	27.2441	25.0016	24.0467	26.4848	25.0848	25.6217	25.7414	22.6328	22.0939	22.1302	21.8679	27.2981	28.3596	24.8639	28.3091	24.58	27.3843	21.783	23.8385	21.1026	24.3758	24.3821	23.986
ALDH2	Aldehyde dehydrogenase, mitochondrial	P05091	P05091	56.381	0	40	40	35		63.8	63.8	60.9	1936	32.7001	31.3238	32.4315	30.6848	32.2606	31.7493	32.2047	30.1958	32.9843	31.5105	32.1118	31.3631	32.4175	31.4509	32.1554	30.7227	31.3201	31.206	31.8504	31.7924	31.9491	31.4393	32.4926	29.8733	31.3915	31.7753	32.2824	30.7694	32.1409	31.3933	31.8626	31.1154	30.0483	32.1006	33.1923	32.2861
ALDH3A2	Fatty aldehyde dehydrogenase	P51648	P51648	54.847	0	20	19	19		33	30.5	30.5	388	26.9328	27.1745	28.5434	27.5266	27.9509	25.926	27.7732	24.7255	27.8943	27.0174	27.2732	26.5677	27.985	25.9783	27.6392	25.5525	26.8641	27.0764	27.7565	29.6776	27.7492	27.3427	27.5439	25.8358	28.0105	28.0889	27.1037	25.8886	27.8731	27.3971	27.7003	27.1942	24.9237	27.9086	28.2042	27.8658
ALDH3B1	Aldehyde dehydrogenase family 3 member B1	P43353;P48448	P43353	51.839	0	7	6	6		17.1	14.5	14.5	34	23.7009	21.4201	25.7354	22.0463	24.4269	21.7525	23.9808	25.2939	24.3955	22.5304	22.0959	21.8678	24.1131	23.3608	22.8704	21.6491	22.7169	22.3239	23.3572	26.0951	24.1199	23.8186	24.4446	22.3993	24.1303	24.1144	21.4543	21.9815	23.6134	22.717	24.5004	23.8054	25.5023	23.6329	25.0473	24.2703
ALG1	Chitobiosyldiphosphodolichol beta-mannosyltransferase	Q9BT22	Q9BT22	52.518	0	4	4	4		9.3	9.3	9.3	13	22.4177	20.8823	21.494	24.174	22.3346	23.9218	20.7652	23.2048	22.0069	20.6447	21.0494	21.2723	21.8737	24.2219	21.8003	21.7747	22.9845	24.7606	24.2671	21.988	22.4913	21.4356	22.8139	21.717	24.1045	25.0934	22.8843	22.7246	24.1491	23.9909	23.4679	24.6519	23.6714	20.8743	21.1639	24.7881
ALG5	Dolichyl-phosphate beta-glucosyltransferase	Q9Y673	Q9Y673	36.946	0	7	7	7		28.4	28.4	28.4	127	22.6607	26.5536	24.42	26.9686	25.2811	27.0786	23.4661	24.142	24.7788	26.601	24.7705	20.4017	23.9807	25.5941	24.3446	25.0786	25.8253	25.3502	24.2315	26.0358	24.2601	25.9606	25.0619	24.837	26.1793	27.4648	25.3676	25.9259	25.9394	26.9536	22.5276	24.8668	22.7208	25.434	22.6958	25.5565
AMPD2	AMP deaminase 2	Q01433	Q01433	100.69	0	11	11	11		10.9	10.9	10.9	29	22.6545	21.8084	22.0299	25.3736	21.6918	23.9592	22.4076	20.5884	20.9963	23.0787	23.0979	23.0409	20.9732	23.9028	22.7779	21.9537	21.8487	22.133	23.2134	24.9711	21.6036	23.7568	23.908	25.0469	21.9185	23.7585	23.6645	23.5333	23.2533	23.3938	20.9372	22.2173	23.6843	21.6772	22.6553	22.0851
AMPD3	AMP deaminase 3	Q01432;P23109	Q01432	88.811	0	21	21	21		27	27	27	86	22.3343	26.0807	20.526	26.7304	23.8902	26.3766	24.1865	28.9321	22.1008	24.6304	21.0809	22.0672	23.4244	26.1373	24.3344	26.2601	24.2859	25.9301	26.7371	26.2153	24.8605	28.4807	25.7901	25.0922	24.8931	27.7316	22.9715	26.8915	23.5738	26.3554	23.6934	26.6783	29.5875	25.7058	24.7184	26.4651
ANK1	Ankyrin-1	P16157	P16157	206.26	0	81	81	76		51	51	48.8	1233	32.564	25.6651	28.2317	23.7266	31.1591	23.388	28.7263	24.4848	29.9011	23.726	27.946	29.5907	29.8564	23.265	27.6046	30.5776	21.8777	23.2277	31.7982	29.4868	30.9909	27.26	33.4107	27.9643	26.3726	26.0831	29.3932	22.4697	30.3836	27.2882	29.392	22.2571	25.7907	30.2535	28.8978	23.4717
ANK3	Ankyrin-3	Q12955	Q12955	480.4	0	25	20	19		6.8	5.9	5.6	82	22.7685	25.4478	25.5273	22.4437	24.4778	25.0195	25.5495	22.8417	24.9898	23.8327	24.091	19.9279	25.204	22.3636	23.5055	24.2485	25.5975	22.5527	22.8808	24.7207	21.0429	25.0228	24.5066	23.9935	25.8387	24.2012	21.3137	23.1751	25.218	23.6718	23.7499	20.7076	22.1802	26.7442	25.2664	23.9369
ANKRD22	Ankyrin repeat domain-containing protein 22	Q5VYY1	Q5VYY1	21.848	0	4	4	4		19.4	19.4	19.4	37	23.3581	23.9943	23.2294	23.8415	21.0727	23.511	21.9866	25.691	21.117	24.7839	22.2295	22.1174	22.9115	26.7016	20.9631	25.3812	22.7899	26.7295	21.196	23.6566	22.207	21.4568	22.2545	20.1024	21.7762	23.2395	21.6334	22.8223	22.5383	25.1985	21.517	21.7874	24.703	22.0953	22.0752	23.7386
ANO6	Anoctamin-6	Q4KMQ2	Q4KMQ2	106.16	0	18	18	18		23.6	23.6	23.6	98	25.4802	21.6989	26.1646	24.1056	25.275	22.456	25.9572	22.7891	26.3536	22.9375	25.541	21.5771	25.5424	24.0071	24.8011	23.0994	23.3099	22.925	25.0914	26.0179	26.2974	25.7559	26.8769	23.914	23.8379	25.977	25.3642	23.806	24.9869	24.9602	25.1422	21.4005	25.021	26.078	26.1074	25.3566
ANP32A	Acidic leucine-rich nuclear phosphoprotein 32 family member A	P39687;O95626;O43423	P39687	28.585	0	6	5	5		23.7	23.7	23.7	79	22.0583	23.8633	23.9204	26.5344	24.4059	26.1381	23.4626	25.6683	24.3316	25.7922	25.6575	24.4202	24.6253	26.9456	24.6205	27.1009	25.1176	25.3935	25.114	26.5909	24.8799	24.6532	25.2931	27.05	25.0931	25.691	21.2345	26.0064	24.9412	26.3531	23.8978	25.4603	22.7522	25.0328	25.227	25.9648
ANP32B	Acidic leucine-rich nuclear phosphoprotein 32 family member B	Q92688	Q92688	28.787	0	8	8	7		31.9	31.9	31.9	205	22.5997	27.3624	21.8055	28.4997	25.0453	27.9919	24.2334	27.0494	25.612	27.6316	26.7056	25.5329	26.747	29.1074	27.1259	28.0642	25.3216	27.0679	26.8417	28.1889	26.6606	26.9146	26.8299	29.6089	26.5689	27.2496	23.0114	27.7595	26.543	28.5756	21.4572	27.4765	27.0898	26.8105	25.1069	28.3614
ANP32E	Acidic leucine-rich nuclear phosphoprotein 32 family member E	Q9BTT0	Q9BTT0	30.692	0	7	7	7		32.1	32.1	32.1	39	22.9753	22.7306	21.3563	26.7148	21.9872	22.4912	22.0293	27.9198	22.2592	26.1955	22.5278	21.4093	21.6895	26.6736	22.0667	27.3924	23.2996	22.5104	25.4757	25.9022	21.3866	21.1213	20.5117	26.7632	21.572	25.9349	21.4361	23.4858	23.1936	24.9846	22.2871	21.1271	26.6339	26.1376	21.6857	22.0507
ANTXR1	Anthrax toxin receptor 1	Q9H6X2	Q9H6X2	62.788	0	3	3	3		6.4	6.4	6.4	21	21.922	24.0651	22.0193	24.0602	22.2469	22.1797	22.3692	23.6285	22.4156	23.7935	22.463	21.6381	23.2152	23.1957	20.5302	23.2463	20.3331	23.818	21.2263	21.6996	24.153	23.0625	23.5495	23.917	22.5099	22.9544	23.8834	23.6708	23.9549	22.8349	21.3746	22.1498	22.6364	20.9165	23.1819	24.4951
AOC3	Membrane primary amine oxidase	Q16853;O75106	Q16853	84.621	0	27	27	27		44.7	44.7	44.7	832	30.9441	27.1923	31.4475	28.3121	30.4363	28.2885	30.9559	21.4417	31.2047	27.2329	30.4788	32.8383	31.3074	26.3722	29.9727	22.9229	29.8956	26.0364	30.093	29.8371	31.1901	31.8127	31.2148	27.9935	29.6637	30.526	30.0851	29.3488	30.2771	29.035	30.7274	21.7709	21.6285	30.2598	31.0496	29.1625
AP3M1	AP-3 complex subunit mu-1	Q9Y2T2;P53677	Q9Y2T2	46.939	0	12	12	12		34.7	34.7	34.7	217	24.6046	26.8644	25.4149	27.0527	26.0838	26.8457	25.7804	26.6527	25.7631	26.0176	26.4408	22.7671	25.5596	27.0666	26.0389	25.9897	26.0607	26.6433	25.528	26.5992	24.7088	25.6246	26.0749	26.1564	26.266	26.8001	24.0806	26.871	27.1128	27.1102	23.3127	26.1384	26.6729	26.5439	25.4698	26.8034
APCS	Serum amyloid P-component;Serum amyloid P-component(1-203)	P02743	P02743	25.387	0	18	18	18		60.1	60.1	60.1	1748	33.4917	32.5848	35.0871	32.4514	33.3371	32.1489	32.4176	30.0855	33.7516	32.6764	34.3693	31.7624	33.8704	30.0606	33.4651	31.7238	34.2428	32.3188	35.4531	33.9816	33.8974	33.7265	33.872	32.6364	34.6351	33.8444	33.0799	33.5047	32.2652	31.7076	34.4764	32.8887	28.6416	32.6397	33.0862	31.9734
APOA2	Apolipoprotein A-II;Proapolipoprotein A-II;Truncated apolipoprotein A-II	P02652	P02652	11.175	0	6	6	6		22	22	22	156	29.0734	26.6768	27.7873	25.2379	28.1098	21.4693	20.6933	29.0577	27.6857	22.7895	26.0992	28.4584	27.4432	25.807	25.8244	22.0841	27.1129	25.682	28.5231	26.6092	28.5733	27.6421	29.6216	25.6961	27.8864	28.0131	26.0925	26.4817	26.7822	25.9539	27.6713	25.8584	30.0545	27.5666	27.0861	21.9787
APOA4	Apolipoprotein A-IV	P06727	P06727	45.398	0	50	50	48		77.3	77.3	74.2	535	26.5563	28.0585	30.2971	26.4899	28.7985	21.4706	27.9848	30.8826	27.2724	27.6615	28.7093	20.6513	28.9014	24.2122	23.2898	20.5744	26.6559	20.9216	29.6638	27.2674	27.4343	28.2377	28.9919	24.0027	28.1702	28.7937	23.9011	25.9518	24.0197	24.6917	28.7256	21.1308	32.7809	25.0547	23.0203	23.7922
APOB	Apolipoprotein B-100;Apolipoprotein B-48	P04114;CON__ENSEMBL:ENSBTAP00000032840	P04114	515.6	0	231	231	231		47.9	47.9	47.9	5540	33.3258	30.4436	31.4701	29.7857	33.5912	28.9446	32.6441	32.4541	32.372	29.6042	31.9413	33.2159	31.6751	29.7939	31.414	28.1248	29.6345	30.2689	34.0323	32.3747	32.8618	31.3587	34.714	31.1735	30.6374	30.348	31.5968	31.5644	32.7784	31.5526	32.3672	31.0452	31.8115	32.7973	31.7893	29.174
APOBEC3C	DNA dC->dU-editing enzyme APOBEC-3C	Q9NRW3;Q96AK3	Q9NRW3	22.826	0	4	4	3		26.8	26.8	20.5	38	21.2292	22.8194	21.0483	24.9079	21.2516	24.5665	21.6818	21.8227	22.5349	21.9866	21.3292	21.6631	21.2769	24.9245	20.8945	21.7408	24.8584	24.3399	20.9791	24.4151	19.4163	24.711	19.96	24.1997	20.9097	25.0819	21.5379	23.5981	24.5195	25.0475	22.6602	23.8929	21.8123	23.9923	20.9545	25.0158
APOL1	Apolipoprotein L1	O14791	O14791	43.974	0	17	17	16		32.2	32.2	30.4	126	28.9525	22.521	28.16	25.0935	29.3244	22.4888	29.3381	30.7794	26.3186	22.6526	27.9625	27.5092	28.6186	26.5574	27.0789	22.1361	19.4351	21.7466	30.8956	28.54	29.3824	28.0881	29.7232	27.5353	28.0228	27.848	25.3607	25.9552	29.0762	28.3004	22.2526	25.017	30.8642	29.3727	26.9277	20.4618
APOL2	Apolipoprotein L2	Q9BQE5	Q9BQE5	37.092	0	11	11	11		28.8	28.8	28.8	117	22.7504	21.8332	20.3488	27.3072	22.6749	26.3671	23.8446	22.3487	24.133	26.7004	21.9014	22.4982	25.72	28.1113	25.1351	23.4069	23.1648	22.6219	25.2843	23.8364	24.7541	22.0827	25.2736	24.5536	23.1439	27.1778	24.4426	26.5083	26.5353	26.5878	21.0556	24.2588	26.2035	25.2342	25.8018	25.8515
AQP1	Aquaporin-1	P29972	P29972	28.526	0	5	5	5		18.6	18.6	18.6	115	27.0854	25.1558	24.8615	23.1858	26.4603	24.2293	26.9945	25.7688	26.8743	21.7292	21.347	25.5983	26.7128	25.6096	26.0619	24.7512	22.147	21.8373	25.6996	25.6776	26.9841	25.9979	27.0396	23.4639	27.522	26.303	26.1397	21.7342	27.0453	24.3658	26.6103	26.4422	22.0075	25.6797	26.1105	26.4826
AQP4	Aquaporin-4	P55087	P55087	34.829	0	6	6	6		19.8	19.8	19.8	71	25.3215	22.8745	26.2478	20.2587	23.1811	22.3677	26.642	22.3495	26.8976	23.5891	26.1712	21.2238	25.969	21.0849	24.6674	22.2533	21.1438	23.4974	23.8172	26.7734	26.4137	22.0873	22.3819	22.8647	21.5289	24.6465	26.069	22.9185	26.7749	21.4865	23.1839	20.4682	22.3578	21.4144	27.2714	24.8376
AQR	Intron-binding protein aquarius	O60306	O60306	171.29	0	9	9	9		6.9	6.9	6.9	25	23.128	22.625	22.5161	24.5372	21.6959	22.6013	22.9772	20.9545	20.383	21.6355	21.1622	22.8305	23.5007	23.3317	21.5154	22.6175	21.629	22.23	23.607	23.9485	20.866	23.6241	20.2715	25.5156	21.0367	23.8686	21.7278	22.0016	20.1318	22.1271	19.7608	23.3289	22.4702	24.3481	22.1246	23.6467
ARCN1	Coatomer subunit delta	P48444	P48444	57.21	0	35	35	35		51.5	51.5	51.5	1021	26.2878	29.6814	28.4335	29.8493	28.6466	30.213	28.945	28.9396	28.5148	29.3901	28.9152	26.671	28.5494	29.8667	29.0218	29.1427	28.8707	29.575	28.6205	29.7381	27.7033	27.9756	28.3265	29.6084	29.3497	29.6471	28.8018	29.5521	29.5556	29.9035	28.0494	29.19	28.9453	29.136	28.8635	29.6635
ARF5	ADP-ribosylation factor 5	P84085	P84085	20.529	0	10	7	6		55	43.9	35.6	158	26.3965	27.9821	24.8164	27.2812	26.7802	28.052	27.1128	27.441	26.887	28.1569	27.078	25.5045	26.8244	27.7214	26.6182	27.1585	25.155	27.612	26.2103	27.2424	26.3135	27.0373	26.446	26.7247	26.4179	27.2884	26.3217	27.0245	27.5559	27.5243	20.3015	26.1594	27.5667	27.1731	26.9349	27.2878
ARFGAP1	ADP-ribosylation factor GTPase-activating protein 1	Q8N6T3	Q8N6T3	44.667	0	6	6	6		18	18	18	52	22.3061	25.2068	23.0548	24.1268	21.6586	24.5882	23.5047	24.4578	22.9505	24.1945	23.6465	21.5363	23.2593	24.4993	23.6305	24.0043	21.2382	24.1287	21.5824	25.0468	20.6488	21.8572	21.1669	25.0612	22.4808	24.2904	23.8925	22.204	24.178	24.9338	23.1979	23.8327	22.6315	22.4534	22.7557	23.6508
ARFGAP3	ADP-ribosylation factor GTPase-activating protein 3	Q9NP61	Q9NP61	56.928	0	7	7	6		10.3	10.3	8.3	59	24.0014	24.0996	20.7965	24.4237	23.1416	24.1255	23.4511	23.6552	23.3843	24.1405	23.4413	21.7975	23.0963	23.4958	23.0983	20.8065	23.2119	23.5404	22.7693	24.7046	23.4668	23.5917	22.5413	23.816	23.4349	24.304	23.3719	24.3801	23.0721	24.1389	21.6178	22.1228	23.1375	23.2694	22.9452	23.8003
ARFGEF1	Brefeldin A-inhibited guanine nucleotide-exchange protein 1	Q9Y6D6	Q9Y6D6	208.76	0	20	20	10		11.8	11.8	5.6	68	22.4254	25.4422	20.3925	24.5638	23.3671	24.6933	22.2674	23.6743	21.5838	26.5562	25.5216	20.5279	22.7668	24.2859	22.2468	23.2214	22.0026	26.8178	22.5042	24.1996	22.8801	21.4893	21.8454	21.3355	22.9193	24.4158	21.9336	22.2574	23.9581	25.0972	22.4489	23.4916	21.9707	23.8383	22.1379	23.0708
ARHGAP25	Rho GTPase-activating protein 25	P42331	P42331	73.434	0	13	13	13		20.9	20.9	20.9	70	25.0293	24.2681	21.0727	26.3915	21.7585	23.8158	23.6518	25.7392	25.7827	26.0767	23.9296	20.3596	25.1075	25.8779	21.9496	20.7067	23.7706	24.1911	25.5429	23.6139	21.0684	24.721	25.7928	23.3676	23.9737	26.5337	24.776	25.589	24.0804	26.3484	23.6016	25.4065	26.5205	21.9107	24.7652	27.2587
ARHGAP4	Rho GTPase-activating protein 4	P98171	P98171	105.02	0	11	11	11		13.7	13.7	13.7	23	23.0089	23.0342	22.5611	26.1857	21.4708	22.1239	23.6299	24.859	23.1246	24.0202	22.8782	21.6408	22.7071	24.1808	23.6935	23.5238	22.5693	22.0132	21.4007	23.6102	22.6652	22.0489	22.7774	22.3317	22.8938	24.2277	23.4457	24.2897	23.5029	23.8379	21.4195	21.733	25.4318	22.3833	21.9269	24.759
ARHGEF1	Rho guanine nucleotide exchange factor 1	Q92888	Q92888	102.43	0	31	31	31		36.5	36.5	36.5	274	22.6115	27.3167	26.7722	28.0979	25.3045	27.5475	27.0216	28.1042	27.4649	26.5493	26.8226	24.2489	27.3017	27.2656	26.6736	27.6856	26.5015	26.1507	24.9134	27.8377	24.1742	25.6713	25.3478	26.2206	26.942	27.4507	25.6688	26.9807	27.7793	27.5861	23.9842	26.3202	28.6856	27.2353	26.4409	28.0264
ARL1	ADP-ribosylation factor-like protein 1	P40616	P40616	20.417	0	5	5	5		40.3	40.3	40.3	141	22.7941	26.2313	23.5853	26.5941	24.9461	26.8753	25.3732	25.4352	25.1876	26.0082	25.7129	23.5393	24.7115	25.7977	23.8899	24.499	24.243	25.5324	25.6667	27.8281	20.385	24.231	25.4254	25.6885	24.5768	26.4638	25.1952	25.5556	26.5426	26.6161	23.6204	25.4346	21.7006	25.2346	24.8994	26.0084
ARL2	ADP-ribosylation factor-like protein 2	P36404	P36404	20.878	0	5	5	5		28.3	28.3	28.3	23	21.4162	23.637	21.1942	23.3307	22.1968	23.7601	20.1737	21.7789	20.893	23.4209	21.5645	22.3835	23.5953	23.7705	21.2286	20.6815	20.5603	22.9541	22.9407	24.0413	23.0383	23.027	22.2447	24.3867	23.5198	23.2741	21.1263	22.5042	24.1726	23.6537	21.0331	22.4491	21.8378	23.7763	22.5669	23.637
ARMCX3	Armadillo repeat-containing X-linked protein 3	Q9UH62	Q9UH62	42.5	0	8	8	8		23.2	23.2	23.2	30	22.5372	25.4795	22.8163	23.9065	23.5305	25.4474	22.2694	24.7373	22.2243	25.2849	24.0434	21.5706	23.3551	25.0523	24.2313	23.986	22.2723	24.517	21.7006	22.1001	21.4874	23.6394	23.3869	24.9142	24.5249	24.1703	22.5772	22.2275	24.6872	24.0039	21.3623	22.8359	21.4271	21.2997	23.722	25.0096
ARPC5L	Actin-related protein 2/3 complex subunit 5-like protein	Q9BPX5	Q9BPX5	16.941	0	3	2	2		21.6	16.3	16.3	60	21.7146	22.0137	22.1455	25.3271	21.9934	24.9095	21.9459	21.7815	24.6688	24.9394	24.7818	21.1839	20.7708	25.7598	23.9116	25.7202	24.9081	24.6558	21.0314	24.7159	24.4025	20.8661	24.6165	24.935	25.403	25.1947	24.699	24.9041	25.0718	25.5777	21.3185	21.0794	24.2477	22.8345	24.7248	25.0875
ARRB1	Beta-arrestin-1	P49407;P10523	P49407	47.065	0	19	19	16		51	51	47.1	393	28.1928	27.9839	28.8313	26.9518	28.8162	27.3888	29.4258	30.1015	28.7265	26.7323	27.6617	25.15	28.8541	26.8163	27.9763	21.5797	25.3626	26.9871	27.9149	29.0254	28.3188	24.8024	27.5504	28.9768	26.9413	27.8657	28.0914	27.2201	28.525	27.3595	28.6282	27.7837	25.1517	28.7363	28.4656	28.6339
ARSI	Arylsulfatase I	Q5FYB1;P15848	Q5FYB1	64.029	0.00044287	3	3	3		5.4	5.4	5.4	23	23.5758	22.6745	24.9193	24.0608	21.282	22.7037	24.1678	21.4683	21.5776	22.374	25.3554	22.2494	22.6386	21.251	26.1275	22.1858	24.745	22.6716	23.9079	23.2942	24.669	25.339	22.5903	22.668	24.6154	23.4506	21.746	20.8382	21.8905	22.267	21.174	21.496	21.047	23.231	24.1374	21.8968
ASAH1	Acid ceramidase;Acid ceramidase subunit alpha;Acid ceramidase subunit beta	Q13510	Q13510	44.659	0	27	27	27		53.2	53.2	53.2	1082	31.2319	30.233	30.8144	29.555	31.59	30.5694	32.4671	24.4349	32.3265	29.256	30.1288	27.894	30.6102	29.8138	30.4189	28.5797	29.3412	30.9901	30.8022	32.7314	30.9509	29.9333	30.8731	30.0827	29.6123	31.2913	30.2931	29.5149	31.6384	30.4971	30.0392	30.2894	24.8403	30.5673	30.9898	31.2639
ASH2L	Set1/Ash2 histone methyltransferase complex subunit ASH2	Q9UBL3	Q9UBL3	68.722	0	8	8	8		14.3	14.3	14.3	17	23.6706	21.8873	22.2678	23.808	23.0437	24.3134	22.0333	22.581	22.8135	24.729	21.858	22.9546	22.1514	23.737	20.821	21.9925	21.7708	22.4978	21.6658	24.3549	21.7534	20.9613	23.793	24.4451	24.2585	24.0512	20.6908	21.3425	20.8843	24.5133	22.1127	22.7006	23.0289	24.5098	21.2734	21.567
ASL	Argininosuccinate lyase	P04424	P04424	51.657	0	17	17	17		38.1	38.1	38.1	132	25.6419	27.847	27.1696	26.3158	27.0385	27.8579	22.9372	19.9036	29.1302	24.4437	27.8556	23.9098	27.2683	25.9602	25.5583	21.4985	22.0658	26.8616	25.8626	27.5603	25.7792	25.788	26.0994	21.5565	25.5886	26.4992	23.2806	21.4602	22.0685	27.4289	25.2379	21.4941	22.6136	21.4522	26.2593	27.5858
ASNS	Asparagine synthetase [glutamine-hydrolyzing]	P08243	P08243	64.369	0	10	10	10		20.5	20.5	20.5	34	22.017	21.6246	21.4308	27.6327	22.4242	25.9737	23.2293	24.1462	20.9089	21.7195	22.4912	21.3303	20.8896	22.8792	20.1732	22.7704	21.8423	26.7132	20.813	21.3372	21.5326	23.1553	21.4744	24.5401	22.4855	24.5491	22.5141	22.0618	22.9161	25.1131	21.2374	22.8052	23.3979	22.5935	20.5434	22.1973
ASPN	Asporin	Q9BXN1	Q9BXN1	43.417	0	21	21	21		51.3	51.3	51.3	581	28.2122	28.6234	27.3196	29.6739	29.7496	27.3116	30.302	26.9996	28.9733	28.4967	29.4053	32.596	30.9137	25.1897	30.5958	25.5874	30.5819	27.1994	29.0864	24.0245	30.7428	33.4112	25.6858	27.473	31.3369	27.654	28.3659	26.6337	27.7419	28.78	30.0806	29.0571	20.5994	28.8457	29.8673	28.1508
ASPSCR1	Tether containing UBX domain for GLUT4	Q9BZE9	Q9BZE9	60.182	0	7	7	7		18.6	18.6	18.6	11	23.1112	23.3383	21.5325	24.0466	22.6603	24.6218	24.2284	21.3244	21.3145	22.4262	20.3736	19.4496	21.0541	24.5253	19.7427	21.7215	22.2293	21.5398	21.8998	24.7269	19.4228	22.8695	20.3378	25.1999	23.4836	23.4697	19.7558	23.0101	21.8384	24.5418	22.7843	21.6187	22.0246	21.7544	20.8591	23.5497
ASS1	Argininosuccinate synthase	P00966	P00966	46.53	0	17	17	17		36.7	36.7	36.7	364	28.0588	27.3037	28.7914	26.9673	29.2554	28.9081	28.7779	23.0177	28.2172	26.1259	28.7805	27.9386	27.9458	26.5654	27.9174	21.1542	28.2743	26.3876	27.5929	29.0089	27.9065	27.4086	28.2113	21.2045	28.9685	28.2351	26.3026	27.8887	28.0759	22.8964	27.7244	27.292	22.7149	28.3419	27.8544	28.7988
ATAD1	ATPase family AAA domain-containing protein 1	Q8NBU5	Q8NBU5	40.744	0	9	9	9		29.4	29.4	29.4	56	21.6402	21.6698	22.0269	24.8871	24.3131	25.7237	24.9069	24.3541	24.678	25.0071	24.634	21.5835	24.2982	24.9318	20.9665	21.7767	21.4101	24.9083	21.3581	26.4697	23.5094	21.5788	22.9788	26.3079	23.9847	25.0442	24.3769	20.9853	25.7838	25.4379	21.5996	23.9672	21.2874	24.5328	24.6977	25.1478
ATAD3A	ATPase family AAA domain-containing protein 3A	Q9NVI7	Q9NVI7	71.368	0	37	37	11		49.4	49.4	16.7	320	21.5864	27.0711	22.0692	27.2402	24.6673	28.8603	25.2334	28.2703	25.5484	28.0666	26.3657	25.4257	25.625	27.1701	25.8295	28.992	24.4315	25.1013	24.4356	25.4759	25.7945	25.1994	25.9786	29.0603	24.932	25.9225	24.8404	26.1199	26.6906	28.6403	22.5285	24.7138	28.6582	24.8563	25.4186	26.6919
ATAD3B	ATPase family AAA domain-containing protein 3B	Q5T9A4	Q5T9A4	72.572	0.0010647	24	1	1		26.7	1.5	1.5	21	22.001	24.9441	21.7671	24.4315	21.9101	25.7038	21.262	22.111	22.763	25.2522	24.219	22.0208	21.3575	24.3533	21.821	25.6606	21.5818	21.501	22.6025	21.7123	20.627	21.1739	22.1562	25.2638	23.0512	22.1645	22.139	21.8289	24.1423	25.3356	22.5066	21.2112	22.5229	23.5142	21.6511	22.0757
ATF1;CREB1	Cyclic AMP-dependent transcription factor ATF-1;Cyclic AMP-responsive element-binding protein 1	P18846;P16220	P18846;P16220	29.232	0.00023111	3	3	3		8.5	8.5	8.5	26	20.9657	22.0258	21.9704	24.5258	21.4894	23.4828	24.5289	23.074	24.1036	21.5255	25.4983	22.3114	22.5028	25.1821	24.3789	24.3662	20.7698	24.7546	21.7822	25.0302	25.3604	25.3377	24.3279	25.3815	21.204	22.546	21.7605	26.2476	25.599	25.8613	22.6253	24.6958	23.7345	21.968	22.0029	24.2238
ATG3	Ubiquitin-like-conjugating enzyme ATG3	Q9NT62	Q9NT62	35.864	0	9	9	9		33.8	33.8	33.8	65	21.6392	22.8019	25.0014	25.6478	25.1207	25.0318	24.763	25.0114	23.1456	23.9506	24.2378	24.1947	25.0164	26.4165	24.6665	22.1639	24.2388	25.4243	25.6966	24.513	21.5464	20.6523	20.3382	26.1173	22.7305	25.2887	24.224	24.7018	23.056	25.961	24.2782	22.2945	26.2733	24.2766	25.0596	25.7836
ATG7	Ubiquitin-like modifier-activating enzyme ATG7	O95352	O95352	77.959	0	23	23	23		38.4	38.4	38.4	155	22.2417	23.3008	23.9946	25.7179	25.0678	25.3825	21.4125	26.723	23.119	24.35	22.538	21.4956	21.8663	26.4294	21.4415	21.4683	21.8296	26.0084	25.9476	26.1131	24.0538	22.3458	25.4357	25.438	25.5917	27.3244	22.5053	24.6986	25.9662	25.9226	20.2648	26.3939	28.3297	26.3831	20.9361	27.0743
ATIC	Bifunctional purine biosynthesis protein PURH;Phosphoribosylaminoimidazolecarboxamide formyltransferase;IMP cyclohydrolase	P31939	P31939	64.615	0	35	35	35		67.9	67.9	67.9	1281	28.6431	30.0569	29.3254	30.0389	29.0789	30.554	29.1432	29.781	29.1465	29.5329	29.4137	27.0332	29.1054	29.8961	29.0275	29.4902	28.7411	30.07	29.1465	29.9754	28.9807	28.7873	29.8664	30.6942	29.7308	30.0606	28.9802	29.3504	29.6689	30.6394	28.8192	29.2453	29.1213	29.5644	28.9376	30.0678
ATP13A1	Manganese-transporting ATPase 13A1	Q9HD20	Q9HD20	132.95	0	28	28	28		28.2	28.2	28.2	229	23.0953	25.4855	23.7886	28.3577	24.2716	27.522	24.0755	25.167	24.7769	27.3073	25.8066	20.4897	24.6297	27.4648	25.7815	25.9012	25.5632	26.8604	26.7847	27.4192	23.6943	25.5217	26.3403	27.1389	26.8719	28.0457	24.5425	26.7212	26.2304	27.874	23.2108	27.0995	26.3997	24.9327	24.5317	27.704
ATP2A2	Sarcoplasmic/endoplasmic reticulum calcium ATPase 2	P16615	P16615	114.76	0	43	43	27		39.3	39.3	23.9	1514	29.0967	30.891	29.1843	30.7563	29.4259	30.1859	29.7519	30.1554	29.6085	30.4612	29.7052	28.9347	29.6127	30.6224	30.0483	30.3411	30.3424	30.8035	29.762	30.494	29.2258	30.0961	29.6965	29.6918	30.2172	30.4559	29.8273	29.9951	30.3942	30.5623	29.6833	30.1538	30.5296	29.6492	29.9647	30.5271
ATP2A3	Sarcoplasmic/endoplasmic reticulum calcium ATPase 3	Q93084	Q93084	113.98	0	33	25	24		32.9	25.4	24.7	188	25.4677	27.9418	22.4418	27.2455	23.7085	26.8969	24.7876	28.4119	26.1538	25.7792	23.6035	21.8529	24.8901	25.8244	25.4666	21.0693	24.8346	24.5515	26.9114	26.5174	25.8244	26.4511	26.2999	24.5523	26.2099	27.8083	24.3028	25.0527	26.1566	27.3428	24.6264	24.995	29.6806	25.9122	24.5055	25.8317
ATP2B4	Plasma membrane calcium-transporting ATPase 4	P23634	P23634	137.92	0	43	43	27		36.3	36.3	25.5	673	28.7579	27.7735	28.526	27.9575	28.9065	28.7295	28.424	26.4984	28.5497	28.1697	28.0425	28.3997	28.6705	28.2886	28.5431	29.1004	28.4639	28.2827	28.2574	28.4268	28.8109	28.71	29.1772	28.5767	28.8529	28.4764	28.7975	28.6001	29.1786	28.1545	28.6319	28.249	27.4354	29.2112	29.2701	28.3695
ATP5I	ATP synthase subunit e, mitochondrial	P56385	P56385	7.9331	0.00024667	4	4	3		42	42	31.9	79	25.2254	25.5461	25.9926	25.5603	21.3472	26.426	25.5599	23.7515	25.6977	26.3426	25.3509	21.1993	25.3972	26.2539	25.2273	26.8376	22.2287	26.0775	25.8202	25.7449	21.7698	24.753	20.9965	26.3324	22.1693	26.1871	24.8076	22.8332	26.1116	26.6542	22.6565	22.8063	23.3361	24.3706	25.8271	26.554
ATP6AP1	V-type proton ATPase subunit S1	Q15904	Q15904	52.025	0	6	6	6		13.6	13.6	13.6	33	23.3224	22.1419	23.988	24.0918	19.6451	22.4769	23.7996	25.2948	24.2243	24.303	24.3196	20.8704	23.9492	24.5339	23.0981	24.9336	22.1944	24.3255	24.5539	23.4555	21.9164	21.8389	24.3334	22.3295	23.4746	24.2181	22.3448	23.6766	23.0521	22.5071	21.8547	24.5952	20.649	22.7007	23.9031	24.3675
ATP6AP2	Renin receptor	O75787	O75787	39.008	0	5	5	5		21.7	21.7	21.7	12	22.468	21.2559	22.9317	22.7115	21.8649	21.4667	21.5959	25.1859	23.2982	23.9773	23.3333	21.2605	20.2487	23.1251	24.0116	21.9577	21.6639	23.991	21.5317	23.107	21.3306	20.5977	21.8913	21.4215	21.5552	24.3721	21.7906	23.3742	20.9247	22.9195	20.8924	21.7522	20.406	21.2773	20.2307	23.2772
ATP6V0C	V-type proton ATPase 16 kDa proteolipid subunit	P27449	P27449	15.736	0.0002381	1	1	1		11.6	11.6	11.6	55	21.3674	24.9818	25.0131	24.9028	22.3004	22.9591	21.2058	25.7234	24.9255	21.4606	25.4993	22.3224	22.7522	25.3172	20.4229	22.4237	21.9906	25.2309	26.3377	26.8609	25.2637	26.063	25.4703	24.9398	21.4563	27.2455	20.397	24.9123	26.3965	27.4421	22.7563	26.1063	26.4781	22.4185	21.3066	25.0096
ATP6V1C1	V-type proton ATPase subunit C 1	P21283;Q8NEY4	P21283	43.941	0	20	20	20		48.4	48.4	48.4	294	24.1184	27.219	26.8982	27.6508	24.7921	26.8478	26.9662	26.6051	26.9383	27.7355	26.1966	22.1585	26.4526	27.6202	26.6305	27.1722	24.8198	27.4	25.3827	27.4171	25.9603	23.9565	23.5243	26.64	24.4593	27.7581	24.6181	27.2604	27.6353	27.4912	23.3636	27.5451	25.6727	25.6774	26.6626	27.8295
ATP6V1D	V-type proton ATPase subunit D	Q9Y5K8	Q9Y5K8	28.262	0	6	6	6		22.3	22.3	22.3	39	24.1184	24.5562	22.2859	25.0228	21.4345	24.5234	24.2479	23.4806	25.172	25.2066	21.7686	21.6342	21.8058	24.9584	22.8303	20.7001	21.6106	20.937	22.3266	21.1654	24.29	21.6286	24.653	23.9552	25.1702	26.1144	22.9136	23.8167	24.5327	24.2893	22.6319	24.1834	21.3075	22.7752	21.3769	25.3084
ATXN10	Ataxin-10	Q9UBB4	Q9UBB4	53.488	0	10	10	10		26.1	26.1	26.1	59	23.1305	25.0453	22.1626	26.1887	21.031	25.058	24.2605	23.9377	22.8903	24.0083	23.9084	22.7303	24.4152	25.6899	24.2694	24.279	23.5699	25.3566	24.3069	25.8169	23.5587	19.9135	23.5469	26.0154	24.3947	24.3629	23.9073	23.1477	25.6699	24.8928	21.1589	23.0253	22.5229	24.0243	24.4847	25.3087
ATXN2L	Ataxin-2-like protein	Q8WWM7;Q99700	Q8WWM7	113.37	0	7	7	7		8.2	8.2	8.2	16	22.2682	21.4548	21.3515	23.982	22.5714	21.6821	22.0222	22.4673	21.0853	24.8118	22.1578	21.543	20.8519	23.2156	21.3223	24.0831	21.2213	23.7428	21.6069	22.7555	20.8704	21.8911	22.3332	24.5851	20.6736	23.1223	21.5125	22.8253	23.5482	22.6922	22.0865	22.5355	23.1682	23.1229	22.0992	23.1299
AUP1	Ancient ubiquitous protein 1	Q9Y679	Q9Y679	45.786	0	5	5	5		13.2	13.2	13.2	38	23.1573	24.2481	21.2361	24.2946	23.6041	24.5833	22.0815	23.4204	21.4937	23.9014	22.7517	22.2449	23.0457	24.0146	24.0783	24.1992	23.1897	24.8691	22.746	23.5446	22.5521	23.0187	23.6152	24.1033	24.0968	24.3276	22.9384	23.9575	24.3093	24.031	21.6333	24.3952	21.7644	23.499	23.8986	24.4252
B2M	Beta-2-microglobulin;Beta-2-microglobulin form pI 5.3	P61769	P61769	13.714	0	6	6	6		47.9	47.9	47.9	334	25.5551	28.9004	28.0342	29.4777	27.4323	29.436	27.123	28.6167	28.6886	28.2431	26.4988	28.5702	28.0857	30.4064	28.1295	28.5319	27.5377	28.5222	28.0887	27.8909	28.1981	27.8939	28.2057	27.3629	28.2627	29.9712	28.2593	28.3304	27.6529	29.1467	27.034	28.9881	28.567	27.6215	27.5717	29.3206
B4GALT1	Beta-1,4-galactosyltransferase 1;Lactose synthase A protein;N-acetyllactosamine synthase;Beta-N-acetylglucosaminylglycopeptide beta-1,4-galactosyltransferase;Beta-N-acetylglucosaminyl-glycolipid beta-1,4-galactosyltransferase;Processed beta-1,4-galactosyltransferase 1	P15291	P15291	43.92	0.00023557	3	3	3		8.3	8.3	8.3	24	23.8701	25.5575	21.9844	24.9392	23.4181	25.0413	22.5124	22.0967	21.1773	21.6817	23.7821	20.2954	22.4103	25.3625	22.1484	22.2928	21.8448	24.4854	23.5768	24.1215	21.6425	23.0326	23.7229	24.1278	24.5279	23.8935	20.9567	24.1275	21.4965	25.4783	22.2098	22.3781	21.6883	22.1393	22.2564	22.6113
B4GALT5	Beta-1,4-galactosyltransferase 5	O43286	O43286	45.118	0.0032213	1	1	1		2.1	2.1	2.1	39	22.0885	25.527	22.6295	24.6225	19.4888	23.8967	22.293	24.8273	23.1702	24.1814	22.7734	21.922	23.1463	24.3563	23.4798	21.8606	23.2351	24.855	21.132	23.0957	20.9993	21.4834	21.4877	24.6906	22.4204	24.082	22.6525	24.0581	24.5403	24.8304	21.1456	24.2642	22.9367	23.0013	20.8983	23.9759
BAG6	Large proline-rich protein BAG6	P46379	P46379	119.41	0	12	12	12		15.4	15.4	15.4	72	23.0573	26.1891	24.4788	27.0862	22.4871	24.7395	24.8712	25.769	24.8611	26.0515	26.5283	23.9647	25.7607	25.6302	24.8018	26.3307	26.3742	24.6965	25.452	27.0815	20.8367	24.0421	25.097	24.119	25.4464	26.6418	22.1662	25.0362	24.4314	25.7719	21.0983	23.3126	25.9804	25.0471	24.8272	25.7907
BASP1	Brain acid soluble protein 1	P80723	P80723	22.693	0	8	8	8		49.8	49.8	49.8	48	22.1007	25.0345	21.6151	25.1783	23.7282	24.5759	22.726	22.3451	22.0961	21.9591	24.4619	19.8112	23.4116	24.8664	21.9456	24.2971	21.6879	21.9249	21.2925	24.3371	22.465	22.6524	21.2397	21.6169	22.4241	24.5853	23.6693	24.8811	21.3428	23.8544	23.0595	24.202	24.4662	23.1597	22.1716	23.7403
BAX	Apoptosis regulator BAX	Q07812	Q07812	21.184	0	6	6	6		36.5	36.5	36.5	54	22.2761	25.8618	24.2864	25.6697	24.8118	25.7984	20.7907	24.118	24.8151	24.8039	25.2105	21.0311	21.1037	25.5951	22.7997	24.4079	21.4728	25.5302	24.6026	25.5965	24.4365	20.8857	24.252	25.7212	25.157	26.3175	24.4055	22.2497	25.0341	25.6413	22.1213	25.3599	23.9761	24.5703	20.8779	24.7682
BCAM	Basal cell adhesion molecule	P50895	P50895	67.404	0	25	25	25		46.2	46.2	46.2	412	28.7663	20.8418	29.9882	23.9957	28.8997	27.1762	29.1536	21.8561	29.2043	27.5248	27.1161	28.5805	29.1475	25.081	27.9557	21.342	26.1703	23.4156	28.0422	28.8141	29.3477	28.1425	28.6416	28.129	27.1731	27.8033	27.6671	24.0597	28.1994	27.9598	28.9672	25.7247	22.4039	28.4269	29.2093	24.9401
BCAP29	B-cell receptor-associated protein 29	Q9UHQ4	Q9UHQ4	28.32	0	12	12	12		38.6	38.6	38.6	128	24.0478	24.4497	25.2771	25.8749	25.6603	25.6944	26.2176	24.318	25.6816	24.7762	24.7369	19.7635	25.3791	25.5374	25.0401	23.8587	24.5504	25.898	25.3149	24.9191	24.6173	22.0619	23.768	21.5357	25.7924	26.1277	25.9674	21.2711	25.7247	25.6528	25.5905	25.0546	25.2175	25.6892	25.6257	25.4117
BCAS2	Pre-mRNA-splicing factor SPF27	O75934	O75934	26.131	0	5	5	5		33.8	33.8	33.8	8	22.9159	22.3992	20.6186	24.7792	23.4738	24.5689	21.5728	20.4293	21.728	22.3487	23.2998	20.6406	22.0233	22.7781	21.4337	24.5826	21.5262	21.8509	21.809	24.3705	23.2143	24.4039	23.2747	23.3376	22.6839	24.1068	22.5867	22.4168	24.7605	25.3345	21.6401	22.9283	21.9852	21.7343	20.8719	22.6113
BCCIP	BRCA2 and CDKN1A-interacting protein	Q9P287	Q9P287	35.979	0	7	7	7		24.2	24.2	24.2	49	21.5351	25.3191	22.2862	24.9827	20.129	25.0957	23.7543	24.3955	19.473	25.4293	20.692	21.1347	21.013	25.6224	21.8932	25.9001	20.6672	24.6248	22.6561	24.5062	20.9849	21.54	21.9402	26.3558	21.6317	24.4566	21.2467	24.405	24.6841	24.5833	22.936	21.4858	25.6481	21.3958	23.7926	22.2992
BCLAF1	Bcl-2-associated transcription factor 1	Q9NYF8	Q9NYF8	106.12	0.00025641	6	6	6		8.2	8.2	8.2	23	21.4057	21.3566	22.3306	25.667	22.979	23.5938	21.5582	23.6235	20.9871	22.3281	21.8024	21.9736	19.9709	24.3697	22.4563	24.2444	21.4845	22.8023	22.4736	24.4458	22.7401	19.9191	20.8718	25.5186	20.1474	23.687	23.0305	23.7639	24.0653	24.309	21.6676	21.3676	24.4183	21.1124	20.2379	21.7547
BDH1	D-beta-hydroxybutyrate dehydrogenase, mitochondrial	Q02338	Q02338	38.157	0	9	9	9		23.6	23.6	23.6	41	22.9369	23.8734	22.5926	23.5761	22.1601	22.9689	23.3896	24.5641	22.6394	24.3657	22.7959	20.8283	22.3161	22.2159	23.0312	23.4464	23.0862	21.7725	21.492	24.6445	21.8826	21.6692	21.8612	22.0995	23.1312	23.8312	22.0562	22.7576	20.9288	22.2108	22.5846	23.3242	24.2938	22.0506	22.9555	24.5217
BDH2	3-hydroxybutyrate dehydrogenase type 2	Q9BUT1	Q9BUT1	26.724	0	9	9	9		40.4	40.4	40.4	188	26.969	26.1818	27.9912	25.7979	27.561	26.6834	27.6077	24.0792	27.6066	25.6931	28.1517	26.4726	27.7733	23.2441	26.7066	24.5616	26.6792	26.0311	27.5988	28.4011	28.4486	27.7307	27.7737	27.9164	28.2185	27.7491	27.2205	24.0289	27.6143	27.6802	27.1148	25.4454	24.5871	28.048	27.5746	26.4162
BLOC1S1	Biogenesis of lysosome-related organelles complex 1 subunit 1	P78537	P78537	17.262	0.0012624	2	2	2		13.7	13.7	13.7	6	21.763	22.1371	22.4543	23.1513	21.2225	23.3923	22.1713	20.2778	21.2853	21.989	22.7969	22.1357	21.1858	21.8117	19.8779	21.0003	21.6079	23.1597	20.7509	22.1802	21.9566	21.6177	20.747	22.6706	21.6239	22.9327	22.3002	23.3095	23.0709	22.4361	22.0173	22.7264	21.2882	21.4336	22.5593	21.1818
BLVRB	Flavin reductase (NADPH)	P30043	P30043	22.119	0	17	17	17		89.3	89.3	89.3	1600	33.3633	31.1237	32.0935	30.7859	32.4911	30.5631	32.1921	30.4997	32.2883	31.5654	31.3565	31.3775	32.218	30.4709	31.3671	32.1416	30.9544	31.0219	32.5898	32.781	32.52	31.127	34.1441	31.3072	30.8658	31.4186	31.1507	30.002	32.4788	30.9648	31.8029	30.6197	30.4092	32.5594	32.0855	31.5695
BOLA2	BolA-like protein 2	Q9H3K6	Q9H3K6	10.116	0	6	6	6		72.1	72.1	72.1	104	24.8306	25.8001	20.7609	27.2615	25.0783	27.487	23.9717	27.4886	26.0432	27.2843	25.4541	23.7838	20.7124	27.5464	20.8531	25.9798	24.934	25.407	21.1752	25.7747	21.6665	20.6945	24.3619	25.3991	21.5187	25.227	25.3228	22.0786	22.8807	26.3941	22.0451	23.591	24.2121	24.5648	22.6119	26.438
BOP1	Ribosome biogenesis protein BOP1	Q14137	Q14137	83.629	0	8	8	8		14.9	14.9	14.9	16	22.983	22.6626	20.8573	23.0083	22.3402	24.453	22.0319	23.6844	22.7078	23.7321	21.8994	20.3958	22.5561	23.8772	22.5727	24.8203	22.4625	21.0418	23.7884	24.5559	24.6555	24.3764	21.8426	25.14	24.2311	23.6225	22.8998	20.567	22.1449	25.2026	21.8209	23.6473	23.4595	22.0915	21.3131	22.0512
BPGM	Bisphosphoglycerate mutase	P07738	P07738	30.005	0	15	15	15		55.2	55.2	55.2	407	30.602	27.3227	28.5018	26.3135	30.2908	24.3721	28.619	22.9252	29.0536	25.6616	27.9638	27.7804	28.8872	26.7941	27.5513	29.0121	26.1286	25.0312	29.7338	28.3373	29.4979	26.3514	31.3737	27.5201	26.0786	26.4017	28.2071	25.7698	28.9216	27.155	28.8502	22.0473	26.6444	29.3378	28.9214	24.6508
BPHL	Valacyclovir hydrolase	Q86WA6	Q86WA6	32.542	0	9	9	9		32.6	32.6	32.6	40	23.2724	23.6709	22.2165	21.4847	22.1709	24.735	20.6749	27.6005	21.712	27.706	24.5274	21.3191	23.9441	22.8492	20.6032	23.5053	21.797	22.0765	22.8374	24.1051	21.8049	23.944	23.327	25.0501	23.5659	23.1379	21.8713	22.3875	20.9504	24.4197	22.0668	21.0828	21.5569	22.5496	21.6777	24.3234
BRAF;RAF1	Serine/threonine-protein kinase B-raf;RAF proto-oncogene serine/threonine-protein kinase	P15056;P04049	P15056;P04049	84.436	0.00044405	6	6	3		7.4	7.4	3.5	23	21.9484	22.5635	23.081	24.0184	22.2822	23.8131	22.7508	24.234	22.1668	24.4382	22.4597	21.5868	20.4398	24.0577	21.7983	21.8654	22.4151	23.0262	20.8198	23.8795	20.7837	22.2087	22.1453	22.7938	22.236	21.6831	22.8072	21.9168	21.528	21.8669	21.1918	22.4474	22.8513	22.7238	22.02	22.2891
BRIX1	Ribosome biogenesis protein BRX1 homolog	Q8TDN6	Q8TDN6	41.401	0	12	12	12		50.7	50.7	50.7	93	23.1293	24.7054	21.7219	26.4662	21.4591	23.3008	23.3058	27.0498	22.9717	24.6214	23.5925	21.8075	22.8565	25.2172	23.2548	26.5673	22.0967	25.5861	22.8722	25.9549	22.9526	24.8541	23.7203	27.6742	22.7573	24.8531	21.7053	24.3252	19.9304	26.3656	21.9942	22.4717	25.0015	23.513	23.6363	24.115
BSG	Basigin	P35613	P35613	42.2	0	8	8	8		28.3	28.3	28.3	81	24.1184	22.9579	21.4841	26.4355	24.1627	27.0735	23.5273	22.6078	21.4486	21.6218	22.918	21.7218	20.7444	27.5213	22.4299	27.1975	22.9126	25.139	24.8195	26.3282	25.1226	24.2414	20.9536	26.886	25.147	26.001	20.3714	24.9325	24.9862	26.2003	20.8828	26.3406	22.2805	21.377	20.9567	25.8051
BST2	Bone marrow stromal antigen 2	Q10589	Q10589	19.769	0	4	4	4		26.7	26.7	26.7	113	27.5422	25.3288	27.4551	26.3105	27.5064	26.8254	27.8564	21.0255	27.6447	25.1085	26.2608	20.225	28.2874	26.5557	26.5683	21.8106	22.7579	25.5277	25.923	23.0372	27.6385	26.7951	27.2689	24.7104	26.161	26.5066	27.6409	22.1325	27.279	26.7019	27.4893	22.567	21.4336	27.7285	27.9298	26.9556
BUB3	Mitotic checkpoint protein BUB3	O43684	O43684	37.154	0	13	13	13		43.9	43.9	43.9	367	26.7507	27.7885	27.282	27.8427	27.5295	27.913	26.8336	28.4186	27.3223	27.6769	27.2475	25.0811	27.3719	27.8653	27.1968	28.3083	27.2246	27.8498	26.62	27.5278	26.573	27.4181	26.989	28.8508	27.5358	27.8502	27.2663	27.6521	26.2063	27.9711	25.5317	27.7307	28.0531	26.9752	27.1343	27.8697
BZW1	Basic leucine zipper and W2 domain-containing protein 1	Q7L1Q6	Q7L1Q6	48.043	0	22	22	20		36	36	32.9	482	25.2148	28.1863	27.023	28.2418	27.2769	28.4	27.1365	28.6162	26.9085	28.1555	27.3806	25.3357	27.0909	28.3832	27.3541	28.483	27.4286	28.2385	27.0613	27.6096	26.9045	27.1719	26.8221	27.8947	27.4546	27.8579	27.1694	27.7449	28.0625	28.2886	26.5733	28.2449	27.4953	27.4945	27.3038	27.5984
BZW2	Basic leucine zipper and W2 domain-containing protein 2	Q9Y6E2	Q9Y6E2	48.162	0	18	16	16		34.1	30.8	30.8	127	22.471	24.4954	22.1395	26.5825	22.8847	26.8199	21.6962	22.7567	21.8366	27.1579	24.3568	23.2867	23.1715	25.7773	21.5636	28.1634	22.1987	26.3558	22.0492	25.9713	20.75	22.0288	21.5629	25.7423	25.2216	25.9762	21.1489	23.3351	24.3748	26.5104	21.8576	23.393	22.1397	23.6938	22.8876	24.2869
C12orf10	UPF0160 protein MYG1, mitochondrial	Q9HB07	Q9HB07	42.449	0	8	8	8		22.9	22.9	22.9	42	22.9515	23.7837	23.3741	23.1803	22.5646	21.6283	22.5343	26.5742	21.0255	22.1154	21.0747	21.3966	21.2092	22.8358	20.763	21.8109	22.7048	21.7833	22.794	24.3295	22.438	24.1631	23.377	27.2486	24.6714	24.1625	21.8447	23.4444	21.4903	23.8415	23.7186	25.3666	24.4677	23.1515	22.4409	22.1525
C16orf58	RUS1 family protein C16orf58	Q96GQ5	Q96GQ5	51.017	0	8	8	8		19.7	19.7	19.7	47	23.7527	23.8232	22.3092	26.0975	21.1408	22.9252	24.4019	23.6701	22.6472	24.734	24.2919	23.0703	23.1842	24.2421	18.7724	21.0787	20.5601	23.9649	23.7601	25.1894	23.3625	24.2878	23.2476	24.0356	23.8633	24.5034	23.5431	20.5802	24.9809	24.4879	22.1062	21.2707	23.4025	24.0488	21.8227	24.6066
C17orf62	Uncharacterized protein C17orf62	Q9BQA9	Q9BQA9	20.774	0	6	6	6		33.7	33.7	33.7	50	23.0085	26.0291	25.6174	28.4049	20.654	26.1004	22.7518	26.102	26.7519	26.9809	21.5378	21.664	22.1217	26.34	25.4221	23.0651	22.7264	21.8595	27.0532	28.1786	26.5212	27.5995	27.278	26.4596	26.5364	27.8431	21.7056	20.9134	27.5273	27.6489	22.7649	25.2472	25.7305	24.8113	25.4723	26.9235
C1QBP	Complement component 1 Q subcomponent-binding protein, mitochondrial	Q07021	Q07021	31.362	0	5	5	5		22	22	22	84	21.1753	26.6224	21.3013	27.3573	23.0837	25.1379	25.624	26.9583	23.0151	27.3383	24.204	24.2382	25.0261	27.4457	21.412	25.234	24.2768	26.9333	25.0108	24.7859	21.4254	22.5272	24.5554	28.4442	25.8421	24.7733	21.8966	22.4451	26.108	26.7853	22.9137	25.546	20.4997	23.0364	24.2446	24.898
C3	Complement C3;Complement C3 beta chain;C3-beta-c;Complement C3 alpha chain;C3a anaphylatoxin;Acylation stimulating protein;Complement C3b alpha chain;Complement C3c alpha chain fragment 1;Complement C3dg fragment;Complement C3g fragment;Complement C3d fragment;Complement C3f fragment;Complement C3c alpha chain fragment 2	P01024;O95568	P01024	187.15	0	163	163	148		80.4	80.4	77.3	9081	35.2278	33.7435	34.3016	32.3014	34.9028	32.3531	33.5472	33.8144	34.4506	32.7775	34.0992	34.8602	34.5262	33.1358	34.0412	33.304	33.5962	33.3271	35.9133	34.3228	34.8921	34.1805	35.6331	33.0409	33.4878	33.5753	33.3477	34.1659	33.9383	33.7829	34.7313	33.5465	34.3568	34.6436	33.9282	32.4296
C4B	Complement C4-B;Complement C4 beta chain;Complement C4-B alpha chain;C4a anaphylatoxin;C4b-B;C4d-B;Complement C4 gamma chain	P0C0L5	P0C0L5	192.75	0	99	99	5		54.6	54.6	4.4	4323	33.121	31.5521	32.1133	29.6733	32.6735	30.1846	31.4674	32.644	32.2489	30.8492	31.8992	32.9065	32.7897	31.3445	31.6377	30.9139	31.8624	31.4998	33.9107	32.5198	32.9437	32.2628	33.1031	31.0541	32.1729	30.5481	30.7727	31.3592	31.3077	31.0152	32.0005	30.8712	33.5111	32.5793	31.8182	29.8602
C5AR1	C5a anaphylatoxin chemotactic receptor 1	P21730	P21730	39.335	0	3	3	3		8	8	8	21	24.1851	21.2689	21.5251	21.8822	22.1827	22.5973	23.0936	26.0885	24.5165	22.6999	21.3811	21.3322	20.4918	23.1021	23.5599	22.421	22.1578	23.4648	24.2677	21.7112	20.7527	21.2129	20.4038	22.2051	22.7547	21.1322	21.5435	23.8757	20.5884	22.0131	21.3406	24.1407	26.8392	21.8337	21.8504	24.4969
C7	Complement component C7	P10643	P10643	93.517	0	49	49	41		60.3	60.3	55	841	28.5557	27.1073	29.0014	27.1554	28.6434	25.638	27.9771	32.0096	29.334	25.8468	28.1308	27.3462	30.1483	27.5739	29.257	27.9155	29.1868	26.136	30.0044	28.6534	29.5455	29.604	28.8984	25.6343	29.147	28.9721	28.7625	29.1826	27.6927	26.8775	29.4348	28.073	30.2912	28.5401	28.434	25.4075
C8A	Complement component C8 alpha chain	P07357	P07357	65.163	0	24	24	24		44.5	44.5	44.5	434	28.5773	24.0177	27.9264	27.0133	28.6939	25.2874	27.6523	30.9756	28.0855	26.5813	27.5326	28.0281	28.7351	27.6661	27.821	26.9869	27.3753	27.5743	29.435	27.5787	28.6206	27.7717	29.264	24.952	27.6125	27.4209	26.7335	27.6089	28.5131	27.635	28.4619	27.6869	29.0933	28.1209	27.2272	24.9482
CA1	Carbonic anhydrase 1	P00915	P00915	28.87	0	21	21	21		78.9	78.9	78.9	1257	34.4521	27.7727	31.0156	26.6199	33.1684	29.107	29.5635	30.8069	31.8526	30.9544	30.969	33.8836	30.228	29.1777	29.6098	32.4907	31.7417	27.4535	33.9863	31.9752	34.1121	30.2858	34.4708	31.2162	32.2726	29.8187	29.5911	28.3531	29.9197	30.2505	30.7989	28.6738	33.0531	31.0589	31.0402	27.7517
CA2	Carbonic anhydrase 2	P00918	P00918	29.246	0	20	20	20		68.1	68.1	68.1	638	32.7843	21.4345	29.2813	26.9505	31.3593	29.4681	25.5218	20.9864	30.261	28.6916	28.5967	29.7212	25.6278	27.4523	26.7962	31.0523	28.0448	23.4598	32.2982	30.2477	32.2469	26.6181	32.7033	28.9409	29.3048	28.5302	27.6026	21.5651	27.9605	28.7397	28.3454	23.968	29.9969	28.2398	29.5716	28.6304
CA4	Carbonic anhydrase 4	P22748	P22748	35.032	0	11	11	11		30.1	30.1	30.1	60	22.8448	22.643	25.1454	20.4423	27.6346	22.6969	28.0757	20.7994	26.8024	22.3229	22.1979	20.7651	26.9898	21.1343	22.9668	21.2831	21.618	22.2365	22.1087	21.0966	20.9261	22.8455	24.5369	22.8735	22.1145	22.3046	23.6751	24.5435	23.235	23.47	21.3486	23.479	23.7129	26.894	24.9976	21.1497
CACYBP	Calcyclin-binding protein	Q9HB71	Q9HB71	26.21	0	21	21	21		65.4	65.4	65.4	452	26.1334	28.1771	27.177	29.2424	27.1887	28.2327	27.4238	27.8699	26.9255	27.9601	27.4677	25.9769	27.2113	28.6811	26.8525	28.8785	26.6127	27.9175	26.2213	28.6341	26.4583	27.3202	26.8903	29.5125	26.9527	27.8432	27.1954	27.3128	28.6001	28.8919	26.1785	27.3419	27.0186	27.3866	26.9911	27.8651
CAD	CAD protein;Glutamine-dependent carbamoyl-phosphate synthase;Aspartate carbamoyltransferase;Dihydroorotase	P27708	P27708	242.98	0	54	53	53		29.8	29.4	29.4	426	21.6665	27.4867	22.1512	29.6002	22.2814	28.6723	24.8314	28.8628	24.745	27.7588	25.9166	20.3397	24.2202	28.6495	25.1221	28.8065	25.4815	27.9283	25.9334	27.2539	22.8343	25.9782	24.8081	29.7241	26.6338	27.4778	23.9177	27.6734	27.0089	28.7352	20.3861	26.6584	28.234	25.7231	25.4004	27.446
CALCRL	Calcitonin gene-related peptide type 1 receptor	Q16602	Q16602	52.929	0	8	8	8		21.9	21.9	21.9	49	25.4261	23.1197	25.0142	22.7774	25.6246	22.3321	27.0021	22.0257	25.775	21.4191	21.4105	21.3137	26.8704	21.5267	25.4262	21.5427	22.4475	21.165	23.1564	22.7171	26.6262	24.6415	25.359	21.6135	22.839	24.9338	25.9829	21.8749	22.3353	21.9865	25.4913	22.9285	21.3315	25.1823	25.9134	25.1555
CALR	Calreticulin	P27797	P27797	48.141	0	37	37	37		79.4	79.4	79.4	1949	30.3975	31.7874	31.0783	33.0936	31.1407	32.8692	30.446	31.444	31.2079	32.8836	31.4499	30.7386	30.6862	32.9594	31.7065	32.2724	31.9363	32.1584	31.3974	32.2902	31.2469	31.1696	31.3187	32.3773	32.0296	32.5422	31.4841	32.049	31.4074	32.6053	30.2474	32.4225	31.5637	30.658	31.6234	33.0476
CALU	Calumenin	O43852	O43852	37.106	0	15	15	15		45.4	45.4	45.4	68	23.6062	25.8322	21.8423	26.7054	21.5653	26.8094	21.1549	23.597	22.09	23.3106	25.1971	21.6624	21.0353	26.5621	22.8399	22.3583	23.183	23.9626	21.9895	23.25	20.6569	22.6043	20.8555	24.1084	22.4462	22.2172	23.0154	23.9521	21.8234	26.5251	21.7654	21.965	22.553	21.6239	19.8831	21.6173
CAPN2	Calpain-2 catalytic subunit	P17655	P17655	79.994	0	34	33	33		46.4	45.1	45.1	1464	30.9323	30.4073	30.1628	29.0564	30.3708	30.205	31.3474	29.951	30.9621	29.9794	30.8166	30.4532	31.078	30.8491	30.3792	29.3604	30.5596	30.6025	30.0231	30.6656	30.5738	30.4451	30.4757	30.0432	30.0074	30.3165	30.637	30.015	31.0203	30.6318	30.8178	29.7803	28.7782	31.1456	31.2536	30.9275
CAPRIN1	Caprin-1	Q14444	Q14444	78.365	0	5	5	5		9	9	9	52	21.0058	25.9707	22.7734	25.1128	23.7823	25.9175	20.5148	21.1733	21.4946	25.4153	25.0708	21.5995	24.9269	25.7277	24.2199	25.2669	21.6888	25.0354	25.2022	25.1756	23.7782	19.9875	23.8699	24.6498	24.6258	25.095	24.8372	26.0716	21.0337	24.7029	21.5141	24.2141	24.3572	23.0059	22.161	24.8595
CARM1	Histone-arginine methyltransferase CARM1	Q86X55	Q86X55	65.853	0	9	9	9		17.9	17.9	17.9	32	22.2601	21.8539	21.9269	27.9646	22.7591	26.5764	25.1046	23.2995	21.5773	24.0876	24.7478	19.968	19.8516	24.8556	25.2104	24.7342	21.1133	24.3933	25.16	25.2842	24.4489	24.7136	25.9127	25.3973	24.1889	25.1381	22.4	24.2182	25.4683	25.8794	20.8279	24.5482	24.6621	25.4324	24.0593	23.6842
CARS	Cysteine--tRNA ligase, cytoplasmic	P49589	P49589	85.472	0	27	27	27		36.5	36.5	36.5	184	24.5609	25.8509	22.0699	26.9139	25.0248	27.8409	22.5069	23.3704	23.6896	22.4978	21.8751	21.4276	23.9352	25.0531	21.6679	25.6982	23.0002	25.332	26.3108	26.674	26.0615	26.5366	26.6146	27.1895	27.0138	27.69	24.7568	24.212	26.4308	27.4313	20.778	22.9662	24.5371	26.6768	22.9918	24.3215
CASP3	Caspase-3;Caspase-3 subunit p17;Caspase-3 subunit p12	P42574	P42574	31.608	0	8	8	8		25.6	25.6	25.6	20	23.5747	21.5557	22.111	23.4828	22.2991	23.6888	22.6207	23.535	21.3963	22.5688	22.7175	22.1709	20.8624	23.3788	21.4104	22.4309	22.1113	22.0865	21.2558	22.6776	22.8217	21.8469	20.8956	23.8616	22.1959	22.8623	23.226	22.8734	21.4233	23.3069	20.0218	22.6391	25.3203	21.271	21.5841	22.7782
CASP6	Caspase-6;Caspase-6 subunit p18;Caspase-6 subunit p11	P55212	P55212	33.31	0	7	7	7		24.6	24.6	24.6	16	21.3357	22.9444	21.7969	24.082	21.9211	23.5672	21.6082	24.3325	21.6382	22.884	20.154	21.0167	21.6388	22.6897	19.5065	21.5507	23.3951	22.5032	21.917	22.5402	21.2416	23.4672	21.9364	27.1887	19.8773	22.5051	21.235	21.3706	21.8883	25.1677	21.1203	22.116	21.1519	19.9553	21.2544	21.8216
CASP8	Caspase-8;Caspase-8 subunit p18;Caspase-8 subunit p10	Q14790	Q14790	55.391	0	10	10	10		19	19	19	32	21.748	22.4235	21.8112	24.3608	23.697	24.797	24.3168	24.8036	24.7933	21.9528	24.7306	23.3429	24.2978	25.2827	19.9545	25.1516	21.6166	24.9732	21.3373	21.8525	22.3102	22.3763	20.8224	21.2166	23.8946	25.0649	21.6743	24.1057	24.6148	24.9226	22.3382	22.3381	25.0027	22.031	23.5359	24.9407
CAT	Catalase	P04040	P04040	59.755	0	25	25	25		49.3	49.3	49.3	158	27.4865	21.7277	27.3432	25.3026	25.6045	21.7681	25.0885	29.079	26.7089	25.3954	24.748	28.5424	25.6367	23.0672	24.7174	24.6889	22.6283	21.538	27.5026	25.4641	26.7246	24.1997	27.2981	22.4426	24.857	24.5108	23.9979	21.3081	25.025	24.706	22.1242	24.6264	29.332	26.121	25.662	25.8186
CAV1	Caveolin-1	Q03135;P56539	Q03135	20.471	0	13	13	13		68	68	68	753	32.0035	28.8653	31.8303	28.8745	31.7162	29.0423	32.4424	25.7385	31.8181	28.6397	30.4652	31.7652	32.5106	27.113	31.3483	27.974	29.4749	28.6574	30.4743	30.3031	31.9918	31.4633	31.3605	29.1461	29.841	30.1972	31.5206	29.4458	31.3705	28.8692	32.3412	28.5443	26.0664	31.6318	32.1752	29.9333
CAV2	Caveolin-2	P51636	P51636	18.291	0	5	5	5		40.7	40.7	40.7	179	28.0131	23.6667	28.614	25.5755	28.5706	22.3084	28.7764	21.3495	29.0243	23.6098	26.6902	28.3293	29.3137	23.9471	27.4622	23.5446	21.8569	22.6855	27.0127	24.6348	29.4289	27.7989	27.3709	21.998	27.211	26.922	27.4071	25.0705	27.349	22.8754	28.5883	24.857	23.1849	27.9663	28.7838	26.2522
CBFB	Core-binding factor subunit beta	Q13951	Q13951	21.508	0	4	4	4		20.9	20.9	20.9	10	22.1563	23.7255	20.2607	23.7995	22.2438	21.1945	21.4504	22.8855	21.8597	24.155	21.1213	21.9	21.281	24.4065	21.2611	20.6291	22.4113	21.8555	23.2836	20.9348	21.3707	22.4176	21.3684	22.1528	24.1231	23.7167	22.1304	23.9485	21.5487	24.2434	21.125	21.6464	23.1684	21.897	23.9069	24.4987
CBX3	Chromobox protein homolog 3	Q13185	Q13185	20.811	0	8	8	7		41	41	34.4	120	23.6114	27.2055	25.1151	27.6819	26.3878	26.9379	21.1884	27.3167	20.9984	27.024	26.2274	22.0733	26.3759	28.4792	21.7016	28.4397	21.3518	26.4012	25.5972	26.2641	23.545	23.8604	25.2572	27.9778	25.5561	26.4829	24.9626	25.9612	25.8547	27.159	21.9376	26.1303	27.0069	26.0007	21.4223	26.5496
CCAR1	Cell division cycle and apoptosis regulator protein 1	Q8IX12	Q8IX12	132.82	0	22	22	22		22.3	22.3	22.3	104	22.9993	25.0886	25.62	27.5292	22.621	26.5129	24.0386	24.3005	24.2746	25.624	24.8384	21.579	26.0476	25.6688	23.5175	24.6354	20.3921	25.1705	24.9388	25.9928	24.3708	25.4858	25.4236	27.6261	25.3031	25.6631	21.6603	23.9901	25.9768	27.0131	24.546	23.3164	25.5378	24.0465	25.3413	24.8224
CCDC25	Coiled-coil domain-containing protein 25	Q86WR0	Q86WR0	24.479	0.00023981	4	4	4		18.8	18.8	18.8	9	22.488	20.7543	22.2888	24.2776	23.0032	23.6539	25.6834	22.5472	25.2363	24.8791	24.7794	26.6267	25.9982	21.2012	26.0258	21.6176	21.6836	21.1034	26.0586	21.3884	21.0651	21.1724	21.0916	25.4372	25.5201	25.6683	26.5108	24.5467	23.0214	22.1881	24.4345	21.613	21.3988	21.8728	24.8821	24.3784
CCDC47	Coiled-coil domain-containing protein 47	Q96A33	Q96A33	55.873	0	18	18	18		37.1	37.1	37.1	220	23.4136	26.4723	24.439	27.1421	25.9291	27.0279	24.1832	26.9174	25.4222	26.3089	26.1939	22.965	25.6358	27.8501	21.5396	26.7347	24.787	27.0072	25.9486	27.2987	24.6365	25.1444	26.3253	24.2464	26.3964	27.2547	24.7199	25.4547	26.8852	27.4569	23.3602	23.2505	26.6664	26.0072	25.277	26.3528
CCDC6	Coiled-coil domain-containing protein 6	Q16204	Q16204	53.29	0	12	12	12		23.8	23.8	23.8	72	23.6214	26.1208	23.9735	26.041	21.0699	26.4938	24.097	25.5991	23.7523	24.6037	24.6661	20.7032	23.0651	26.4546	23.705	22.9534	23.4584	25.9341	23.9307	24.6532	24.5656	24.1529	22.2272	25.5086	23.8638	24.2452	23.1301	25.4235	24.0992	25.5987	22.6455	23.8319	21.6157	22.6211	22.5753	24.9005
CCDC80	Coiled-coil domain-containing protein 80	Q76M96	Q76M96	108.17	0	8	8	8		9.8	9.8	9.8	26	23.5675	22.4375	21.6667	26.1763	20.9715	22.5074	22.4815	25.164	21.9396	23.5633	21.9806	22.95	21.301	24.5371	22.7058	22.0237	21.0839	21.8032	26.9282	21.6981	20.1299	22.3664	21.8461	22.3571	22.9927	24.3636	21.8247	24.1588	22.1754	23.7915	20.0148	22.1217	21.3305	22.3549	20.1008	21.8795
CD151	CD151 antigen	P48509	P48509	28.295	0.00025767	2	2	2		6.7	6.7	6.7	82	25.8109	25.2875	26.2041	24.3701	25.2948	24.8775	25.4721	24.2455	26.1305	25.3828	25.9733	25.8303	26.0829	25.3976	25.4233	22.9222	25.7724	22.8804	25.5257	26.0945	26.0541	26.3868	25.7569	25.1155	25.2479	25.1378	22.4489	20.5737	25.28	25.2399	25.5914	25.6494	22.2541	24.8841	25.8971	25.4551
CD163	Scavenger receptor cysteine-rich type 1 protein M130;Soluble CD163	Q86VB7	Q86VB7	125.45	0	38	38	38		37.2	37.2	37.2	543	22.8343	28.2794	26.8287	28.6556	23.3748	28.6564	27.4451	23.4948	27.7561	28.8416	27.9246	28.7103	25.7614	29.6735	29.4826	28.4038	25.2642	29.3406	26.7374	26.6398	26.5503	24.7248	26.1472	25.1058	27.0417	28.8833	28.1172	29.3429	29.3625	28.6335	20.623	30.3874	29.1524	25.6361	27.9878	30.2885
CD36	Platelet glycoprotein 4	P16671	P16671	53.053	0	14	14	14		34.3	34.3	34.3	159	29.111	22.2227	28.8317	21.8596	25.7755	20.652	27.188	24.9302	28.2015	22.8618	22.2656	30.0677	28.6786	22.7754	25.8009	23.8453	23.5914	21.8125	26.4012	24.022	28.1194	27.5558	28.5892	23.1639	24.4136	25.7418	27.7991	21.2905	26.4279	22.7235	23.2911	25.3272	21.1252	28.0354	28.0101	25.6835
CD38	ADP-ribosyl cyclase/cyclic ADP-ribose hydrolase 1	P28907	P28907	34.328	0	14	14	14		49	49	49	126	22.5571	22.5894	21.8224	27.5278	22.0008	28.1424	22.7799	21.8439	21.6432	27.5225	23.2481	19.3817	20.9463	27.7848	23.02	22.2203	27.4619	20.6514	21.6795	26.3474	22.0984	23.9364	24.4139	23.832	27.7406	28.6941	21.2946	22.4939	23.0954	28.0068	23.705	21.5473	22.2164	20.9375	21.402	26.7353
CD55	Complement decay-accelerating factor	P08174	P08174	41.4	0	16	16	16		38.6	38.6	38.6	277	28.0839	26.0199	29.0322	27.0079	27.6936	26.7175	28.3499	21.4578	28.6321	23.5224	30.9305	28.7183	28.5634	25.3558	28.4279	20.9484	27.5371	26.0651	26.9155	26.0002	28.5092	27.224	28.3886	26.7833	27.1744	26.6995	28.4207	25.5899	27.2561	25.9521	28.2943	26.7779	23.8739	27.8585	28.3716	26.3848
CD59	CD59 glycoprotein	P13987	P13987	14.177	0	5	5	5		25.8	25.8	25.8	173	26.8949	27.5636	27.1213	26.1382	26.9321	27.019	27.8433	25.7276	28.0075	27.0049	25.7912	28.489	28.0357	27.3432	26.9476	27.2665	25.4816	25.4155	27.1429	26.7656	27.3231	27.5762	26.553	21.043	26.871	26.6787	27.5863	25.9629	28.3744	27.7016	27.321	26.6421	27.5316	27.4363	27.5802	27.2415
CD63	CD63 antigen	P08962	P08962	25.636	0	7	7	7		23.5	23.5	23.5	71	22.3601	25.7372	25.7575	25.5913	25.0524	26.2067	21.1412	28.1038	21.1014	20.8601	22.9787	20.7993	20.4413	26.0483	25.6957	21.7385	20.9188	25.8138	25.7301	27.5248	25.5582	25.4933	24.3972	25.3703	26.0735	26.9411	20.7224	25.5821	26.865	25.9423	20.8506	26.7596	27.8889	25.1983	21.8861	26.9565
CD81	CD81 antigen	P60033	P60033	25.809	0	4	4	4		28.4	28.4	28.4	264	27.939	27.3136	28.5622	26.8488	28.0268	27.8533	28.2352	26.0967	28.8627	27.0945	28.5272	27.9929	28.3426	27.0323	28.0925	26.9369	28.3115	27.9705	28.7198	29.1004	28.8298	29.1614	28.3238	27.1768	27.9784	28.1272	28.1823	28.257	28.1557	27.37	28.6118	27.6732	21.8515	28.3051	28.619	28.1619
CD9	CD9 antigen	P21926	P21926	25.416	0	7	7	7		26.3	26.3	26.3	271	27.5792	25.5315	28.131	27.5656	27.5542	25.1912	26.7173	27.289	27.949	26.9596	27.3787	26.0334	27.3081	24.9792	27.0789	27.2358	26.9392	26.8093	27.6211	28.0168	28.1167	27.7007	27.7144	26.5413	28.0129	27.5524	26.9741	26.2802	26.9265	26.9508	27.5055	27.3032	27.3551	27.8271	28.0381	27.184
CDA	Cytidine deaminase	P32320	P32320	16.185	0	8	8	8		64.4	64.4	64.4	66	22.7655	21.8602	21.8197	22.7008	21.0549	22.2865	23.3784	30.3188	24.3407	21.4803	21.3544	20.2876	22.526	22.4666	21.2157	24.3425	21.6582	21.2243	20.3156	22.8918	21.6913	21.6102	21.8041	21.5729	21.7295	20.5346	22.7338	21.9157	21.6445	22.1945	21.9512	25.934	32.5204	23.4461	22.5787	20.5187
CDC5L	Cell division cycle 5-like protein	Q99459	Q99459	92.25	0	14	14	14		20.9	20.9	20.9	70	23.6925	21.7196	20.8675	25.707	22.7825	25.082	24.3357	25.1803	21.4223	24.3006	24.2891	27.1407	25.9226	25.7463	24.2684	25.0104	26.5759	21.8026	26.2271	25.217	24.3111	25.1346	24.8838	26.8544	26.0394	26.0751	23.7086	25.4261	25.0475	25.8839	23.1412	23.4391	20.9551	23.8891	24.2096	25.7195
CDC73	Parafibromin	Q6P1J9	Q6P1J9	60.576	0.00026171	8	8	8		15.3	15.3	15.3	17	23.0018	21.959	21.5931	23.8511	22.4606	23.0359	19.7188	23.5692	21.9553	23.0427	22.4802	21.1168	22.5117	23.6873	22.6548	24.0303	23.1399	23.2883	21.6455	23.5838	22.1805	22.8427	20.6274	24.8076	22.4762	23.1497	22.5421	21.2991	22.375	23.8347	22.1355	20.6499	22.3629	21.0299	22.2901	21.7547
CDH13	Cadherin-13	P55290	P55290	78.286	0	13	13	13		22.4	22.4	22.4	147	28.2573	22.4946	27.6916	26.6458	27.6774	24.1171	26.9633	20.8422	27.1756	24.549	25.5703	27.9196	26.9493	21.9129	26.368	22.1472	22.0942	23.3613	25.3969	24.9081	27.9996	28.0504	27.0559	24.9266	26.629	25.7335	26.3365	22.1476	25.5951	24.8804	29.0448	22.4147	23.7359	27.0676	28.3502	23.3492
CDH5	Cadherin-5	P33151	P33151	87.527	0	14	14	14		21.8	21.8	21.8	163	23.9159	23.3094	25.7147	22.9922	27.0791	22.2214	26.8453	22.2674	25.8585	23.2056	23.6385	20.4732	27.3877	20.855	25.5923	20.6788	22.9065	23.3825	25.0317	24.3207	26.2006	26.1606	25.9586	22.1881	24.8037	26.2401	26.669	22.9023	26.3031	21.887	26.9974	23.3453	20.1948	26.0506	26.2518	24.054
CDK1	Cyclin-dependent kinase 1	P06493;Q96Q40;O94921;Q07002;Q00537;Q14004	P06493	34.095	0	12	12	10		45.1	45.1	38.7	152	20.9694	25.5143	25.2006	28.0721	25.5265	26.3451	22.423	24.21	25.5011	25.875	24.9025	20.9481	25.2174	25.6826	26.0345	26.3524	25.2613	23.7912	25.9368	25.8751	25.2049	23.6991	24.7458	28.6188	25.3616	24.7642	25.2917	25.2827	25.9244	25.2186	25.3839	26.0132	26.1065	25.6069	21.4659	26.307
CDK11B;CDK11A	Cyclin-dependent kinase 11B;Cyclin-dependent kinase 11A	P21127;Q9UQ88;Q13882	P21127;Q9UQ88	92.619	0	12	12	12		14.3	14.3	14.3	96	22.6033	23.3148	22.6484	26.0833	23.8431	24.7795	24.2367	24.1008	23.7458	25.7784	23.9436	20.9965	23.6639	25.3989	22.7869	24.9497	22.6737	24.5829	23.0329	25.2878	23.4451	24.8475	23.261	26.2962	21.221	24.6486	23.603	24.6822	24.1408	25.0017	23.0533	24.1075	24.0863	24.2198	23.9585	24.2691
CDK5	Cyclin-dependent-like kinase 5	Q00535	Q00535	33.304	0	7	6	6		23.3	20.5	20.5	50	21.0579	23.9476	21.9412	25.8788	23.0953	24.9006	24.1945	24.6598	21.1459	24.9568	24.1806	21.6069	23.4933	24.1314	23.637	24.2778	21.807	24.0408	24.1723	24.3557	21.5971	22.1625	22.0166	25.1304	22.8949	23.5303	23.2667	23.4896	23.5742	24.1489	21.6178	23.6665	23.7278	23.4535	23.7114	24.6783
CEBPZ	CCAAT/enhancer-binding protein zeta	Q03701	Q03701	120.97	0	12	12	12		12.2	12.2	12.2	23	22.2091	22.2381	22.2059	22.8848	21.8762	21.5935	21.349	22.9898	21.3092	22.5982	21.8356	23.5636	22.4498	21.692	22.2396	23.6164	22.0694	23.3196	21.4357	20.4821	21.7335	22.0435	22.1231	24.9541	21.6736	21.441	21.919	22.1041	20.6159	23.1503	22.1058	21.8083	22.6216	21.769	20.3235	22.0342
CECR5	Cat eye syndrome critical region protein 5	Q9BXW7	Q9BXW7	46.321	0	13	13	13		44	44	44	90	23.635	25.1587	21.3316	26.5489	21.605	24.7989	26.1091	27.321	24.7583	29.4304	23.9924	18.7902	26.0871	25.2076	22.8293	25.2412	27.5474	29.0466	24.3025	25.2333	21.4069	24.7041	20.1522	27.9161	21.7593	25.911	24.7936	21.7906	26.8947	26.0851	23.5676	22.84	24.6224	20.9602	24.5101	25.6538
CELF1	CUGBP Elav-like family member 1	Q92879	Q92879	52.063	0	12	7	7		24.5	16.5	16.5	67	22.1777	22.5108	22.4822	25.6899	23.7968	25.5353	21.4421	24.3947	21.8286	22.6985	21.9023	20.2348	21.9454	25.6993	21.9456	22.4942	21.9207	21.1162	24.3065	24.5223	23.7206	25.2661	21.9592	27.2597	24.5002	24.5498	22.062	24.7038	25.4526	26.0687	22.3336	21.5865	24.3008	24.8567	22.3276	23.6942
CELF2	CUGBP Elav-like family member 2	O95319	O95319	54.284	0	15	15	10		29.9	29.9	22.2	118	25.7216	24.021	26.058	25.003	25.6569	24.6716	26.079	26.6374	26.5015	25.5825	26.3326	24.5487	26.6737	26.5773	26.2001	24.635	25.7277	21.91	26.2204	26.9985	26.0768	25.101	25.0801	24.0723	25.8056	26.7217	25.3356	26.3793	26.1683	25.0504	25.3063	25.9011	27.4143	27.2114	26.4635	26.5547
CES1	Liver carboxylesterase 1	P23141;Q9UKY3;REV__Q8NET5	P23141	62.52	0	33	33	32		63.5	63.5	62.3	1417	28.9736	26.5211	29.9864	29.4081	31.6914	30.3233	31.5822	23.9046	32.1061	28.6879	30.8979	29.7953	30.0579	25.7999	31.2207	26.5754	30.7445	28.5752	31.144	30.9356	30.7055	30.7958	30.6425	28.7872	31.2398	30.7801	30.7632	30.6801	30.9975	29.7372	29.6579	28.9195	21.551	31.5723	31.9457	30.3252
CFB	Complement factor B;Complement factor B Ba fragment;Complement factor B Bb fragment	P00751	P00751	85.532	0	45	45	43		53.1	53.1	51	1497	31.6683	29.1737	30.7432	29.6914	31.1161	29.7804	29.6747	30.3247	30.9548	29.6896	30.0557	30.8546	30.2824	30.3384	30.8427	30.0911	30.3943	30.3214	32.497	31.1075	31.4924	30.9274	31.7031	29.9127	30.6733	29.7534	29.0071	30.2231	29.9143	30.5529	30.5733	29.7101	29.7167	30.1854	30.6452	28.9783
CFD	Complement factor D	P00746	P00746	27.033	0	10	10	10		56.5	56.5	56.5	372	26.6772	26.1112	27.5595	27.0348	27.0517	24.3073	26.6975	28.0424	27.8782	24.6369	26.3331	27.8474	27.7633	23.6872	26.9181	23.1654	27.725	23.1416	28.2295	27.0442	27.6151	27.5873	27.8107	24.9161	28.6641	27.8026	26.918	26.771	26.2832	26.1891	27.7128	26.5564	28.1962	26.7642	27.4037	24.4402
CFL2	Cofilin-2	Q9Y281	Q9Y281	18.736	0	13	8	8		73.5	48.2	48.2	96	24.615	21.6476	26.3107	24.1755	25.6798	24.6314	25.655	24.5128	25.6977	26.3299	26.4091	26.1694	26.4044	24.6242	25.6189	21.7836	25.5671	22.5589	25.3187	25.3043	25.6084	26.044	25.4317	25.5086	25.9351	25.1329	24.1831	24.4809	21.6051	25.2981	25.723	23.9404	25.4695	26.7295	26.6828	24.7489
CHD4	Chromodomain-helicase-DNA-binding protein 4	Q14839	Q14839	218	0	41	41	27		24.2	24.2	15.6	192	22.3259	25.3866	24.8273	27.6582	25.2948	24.9665	24.8534	25.9152	25.6963	26.7856	24.8361	24.8202	26.4605	27.2333	25.0781	26.5292	21.1012	25.516	24.8381	26.4577	25.1955	25.3878	25.3066	29.1622	26.093	26.5523	25.245	24.0949	26.2654	27.4501	24.0353	23.1258	23.6541	25.4843	25.0072	25.1152
CHERP	Calcium homeostasis endoplasmic reticulum protein	Q8IWX8	Q8IWX8	103.7	0	9	9	9		9.8	9.8	9.8	52	21.2693	25.2613	21.2954	26.5855	22.4206	24.5868	24.6321	25.9665	23.4158	25.3651	24.2541	20.2817	24.531	25.7704	20.9148	21.2296	21.2196	25.297	24.2611	25.2369	24.3433	24.44	24.5359	26.6722	24.7152	24.6396	24.5743	24.5877	25.0542	26.7534	22.3011	20.8324	23.0634	22.209	22.1592	23.8349
CHMP1B	Charged multivesicular body protein 1b	Q7LBR1	Q7LBR1	22.109	0.00025867	6	6	6		20.6	20.6	20.6	48	22.8821	22.9805	23.7656	23.9015	24.3366	25.3494	24.4668	25.2266	22.1542	24.1309	24.1644	23.2391	24.552	24.5369	23.5563	24.2783	23.3362	23.2611	22.0228	23.185	23.9249	22.0922	23.5613	23.7982	20.7881	24.3266	23.9252	24.1878	23.5223	24.0438	21.9031	24.5318	20.8518	23.9044	24.6992	24.4573
CHMP2A	Charged multivesicular body protein 2a	O43633	O43633	25.104	0	6	6	6		22.1	22.1	22.1	27	22.4992	21.7386	21.6763	24.6062	22.3072	24.0072	22.7362	25.306	22.559	22.273	23.1567	21.4584	21.9932	24.041	21.4373	23.738	22.3349	22.4289	23.76	24.2864	22.2003	21.6519	22.5378	23.3414	20.0269	23.7013	22.4698	21.9692	24.2372	23.6852	22.3999	22.1438	23.4832	22.607	22.3318	22.491
CHMP4B	Charged multivesicular body protein 4b	Q9H444;P59074	Q9H444	24.95	0	8	8	6		27.7	27.7	23.7	43	21.9409	24.822	22.6937	23.9204	21.6963	21.6024	22.6537	24.6718	20.8693	22.3568	22.3856	25.0647	22.6346	24.6715	22.0751	22.9928	22.099	21.8652	25.3345	23.5575	22.051	25.0558	21.0583	23.8349	23.665	23.6195	23.4515	20.9327	22.6257	23.342	21.9771	21.9949	26.7455	25.7601	22.2363	23.4619
CHORDC1	Cysteine and histidine-rich domain-containing protein 1	Q9UHD1	Q9UHD1	37.489	0	13	13	13		45.2	45.2	45.2	72	23.2172	22.6807	22.0771	26.9206	23.5987	25.4911	22.1344	27.8392	20.8625	21.7615	23.3073	22.483	22.411	25.8218	21.2897	24.4967	21.3966	22.2927	24.0719	25.7766	21.6342	24.1996	23.3086	26.6915	25.0109	25.8378	22.2706	22.8144	25.4827	26.4684	21.1624	21.5273	24.7308	22.9992	24.1775	24.6761
CHST14	Carbohydrate sulfotransferase 14	Q8NCH0	Q8NCH0	42.996	0	16	16	16		38.8	38.8	38.8	171	25.6276	27.1214	29.4425	23.6494	24.4551	22.0718	23.7875	20.6982	24.6169	25.5381	28.773	22.4674	26.056	21.9502	27.2016	21.4822	27.1245	24.5526	29.2866	26.8393	27.5933	28.2741	27.4489	26.2345	26.0561	26.1316	26.4991	27.0019	24.3115	22.8408	26.4303	21.2265	22.7108	20.4665	26.7986	25.0274
CIAPIN1	Anamorsin	Q6FI81	Q6FI81	33.582	0	7	7	7		24	24	24	65	21.6559	26.5956	22.5016	26.2316	22.7209	26.4293	24.6754	26.0473	23.9898	25.9657	25.5468	19.2545	24.9295	26.3022	22.2393	25.5471	21.5999	26.1028	21.4721	25.9487	20.4811	20.4958	22.3772	27.4398	23.3734	21.6236	25.2136	21.3163	25.7824	25.2759	25.1315	25.9268	21.6381	22.5161	25.1702	25.8083
CISD2	CDGSH iron-sulfur domain-containing protein 2	Q8N5K1	Q8N5K1	15.278	0	7	7	7		47.4	47.4	47.4	112	21.3964	25.9598	22.0761	26.3998	24.3464	26.7854	21.5288	26.7089	25.0372	25.1532	23.179	22.4687	22.5539	26.4884	23.5758	21.5102	23.8275	25.6767	23.3772	25.8907	24.455	25.2844	24.6399	24.772	25.986	27.3702	21.1107	24.9743	25.6024	26.8818	21.8274	23.2771	25.0074	24.3774	21.5504	25.7419
CKAP4	Cytoskeleton-associated protein 4	Q07065;Q96K21	Q07065	66.022	0	57	57	57		74.3	74.3	74.3	1767	29.2418	30.7564	29.5467	31.5953	29.904	31.6492	29.6385	28.9183	29.7493	30.7332	29.7718	26.556	29.688	31.7206	29.794	30.2043	30.3141	31.0703	30.2135	30.5178	29.3782	29.822	29.964	30.4157	30.769	30.989	30.1336	31.5019	30.6248	31.1108	28.8313	30.5142	30.671	29.7716	29.7003	29.9218
CKAP5	Cytoskeleton-associated protein 5	Q14008	Q14008	225.49	0	35	35	35		18.8	18.8	18.8	148	21.4009	25.0888	24.7635	26.0118	24.0811	25.5045	25.1646	24.4302	24.3494	25.7885	24.6311	21.5583	24.4473	26.2413	22.4837	24.8481	22.5324	24.6453	23.3177	26.144	21.1794	23.4977	22.9532	27.1166	24.5437	25.9119	23.4973	24.913	26.0117	26.8582	22.6459	24.0444	24.4843	24.895	25.0452	25.0091
CKB	Creatine kinase B-type	P12277	P12277	42.644	0	21	21	19		71.9	71.9	66.4	847	29.7655	28.0974	30.334	26.0914	29.3405	26.0861	28.4578	25.5707	29.6856	29.8015	31.5628	29.7553	29.2219	30.4472	29.5005	28.8047	30.1675	25.9308	28.6477	30.7676	30.188	30.9322	29.9694	32.9168	30.2385	28.3591	29.2144	25.1862	29.1121	26.855	30.1515	24.3338	22.2537	29.3863	30.8076	28.4086
CKMT1A	Creatine kinase U-type, mitochondrial	P12532	P12532	47.036	0	9	9	7		36.7	36.7	30.7	29	22.678	21.7443	20.8855	24.3972	21.2559	23.4971	20.8546	26.1641	22.7759	21.6674	23.6367	23.9692	21.9974	22.765	23.7598	28.5084	24.786	21.7261	21.2939	27.0429	21.4726	22.8724	22.1424	25.564	22.3635	20.5458	20.9609	21.8281	22.6105	21.5676	21.3993	23.6562	24.3718	22.0609	23.9032	25.5961
CLASP1	CLIP-associating protein 1	Q7Z460	Q7Z460	169.45	0	9	9	7		6.4	6.4	5.2	17	21.4361	22.795	22.0414	23.8977	21.0654	24.0417	20.7674	22.1601	22.8096	24.0054	21.7539	21.4844	22.5108	24.3184	20.5903	21.4344	20.862	23.1596	21.4166	23.4879	22.1734	21.1653	22.9851	24.2411	23.1977	23.2587	21.174	20.4687	23.9207	23.9426	21.6553	23.8099	22.8761	22.0581	22.134	22.9673
CLDN18	Claudin-18	P56856	P56856	27.856	0	7	7	7		25.3	25.3	25.3	26	21.6313	22.6791	26.6914	21.4059	22.4166	25.1245	21.4882	21.548	21.7959	21.6081	22.7228	21.0926	20.6117	22.7989	22.3306	22.4821	22.2529	21.0825	24.352	21.7303	23.9307	23.1263	23.8501	21.7837	24.9662	24.6406	22.1108	22.2876	21.987	23.1501	21.8554	21.8079	21.7638	24.2119	23.4664	25.051
CLIC2	Chloride intracellular channel protein 2	O15247	O15247	28.356	0	17	16	16		68.8	65.6	65.6	448	29.0118	27.0805	29.4729	26.8838	28.7289	28.0903	29.7858	22.4857	29.2985	27.0756	28.0622	26.5832	29.787	27.6919	28.3243	22.9297	27.8148	27.9596	28.2526	29.1783	29.6321	27.7541	28.9303	27.3768	27.8352	28.9706	28.7682	27.2499	29.4484	28.3335	29.3934	27.9307	24.7387	29.0784	29.4207	28.621
CLIC3	Chloride intracellular channel protein 3	O95833	O95833	26.648	0	15	15	15		63.1	63.1	63.1	328	28.747	22.0468	29.2779	22.2752	28.4672	27.6656	29.3648	22.8795	29.3688	23.9919	27.9923	21.1031	29.1227	24.8156	28.39	24.8853	22.1836	22.9906	27.4212	30.1133	28.7043	24.2348	28.5615	25.6812	26.1447	27.0721	28.541	21.4484	28.4017	23.9443	29.0746	25.6112	21.7473	29.5788	29.462	27.3449
CLIC4	Chloride intracellular channel protein 4	Q9Y696	Q9Y696	28.772	0	23	23	22		86.2	86.2	83	1001	29.9094	29.0355	30.395	29.9887	30.1255	29.4271	30.4104	27.5619	30.1528	29.4602	29.7418	29.2315	30.2972	30.0266	29.8692	29.3007	29.6712	29.6735	29.5756	29.2753	30.2457	29.5409	29.7443	30.015	29.8887	29.4939	29.9994	29.7867	30.5035	29.8122	30.4917	29.4187	28.4477	30.0528	30.3725	29.478
CLIC5	Chloride intracellular channel protein 5	Q9NZA1	Q9NZA1	46.502	0	12	10	10		39	32.9	32.9	243	29.6618	22.7938	29.6897	21.378	28.7601	26.1422	29.7632	22.448	28.6073	21.2691	27.3221	22.1766	30.2178	21.6418	27.5432	21.9037	23.3699	22.0271	26.0488	26.756	29.0591	24.9228	29.2464	26.6185	22.8495	27.341	28.8421	21.4617	29.2441	21.9395	28.9683	23.8236	21.2768	29.8335	29.9649	26.4574
CLPB	Caseinolytic peptidase B protein homolog	Q9H078	Q9H078	78.728	0	9	9	9		13.3	13.3	13.3	26	23.2775	24.784	21.5866	24.2718	23.2527	23.4198	23.9808	24.7024	21.0366	24.4549	22.4696	20.9377	23.808	23.4054	22.6569	24.1116	21.9543	22.3123	21.8461	24.0599	21.2216	21.2014	23.8731	23.8986	23.2591	24.0626	22.7791	23.2683	24.5247	24.5404	21.5834	24.4329	22.1448	23.2038	23.8517	24.8947
CLPP	ATP-dependent Clp protease proteolytic subunit, mitochondrial	Q16740	Q16740	30.18	0	9	9	9		31.8	31.8	31.8	42	22.7646	24.3564	24.2342	24.372	20.0129	25.0831	24.6503	26.1952	24.5717	24.2674	22.9371	22.1849	24.0094	25.2686	23.917	25.2576	21.0417	24.6869	23.1233	25.3848	23.1395	21.3906	21.4594	21.8978	24.6623	26.2167	21.8979	22.2849	22.6952	25.74	21.9033	24.1457	23.9961	24.0807	23.9752	24.775
CLPTM1	Cleft lip and palate transmembrane protein 1	O96005	O96005	76.096	0	9	9	9		17.5	17.5	17.5	70	21.6365	26.2151	22.0927	26.3829	25.7498	26.6164	25.0651	26.0773	25.4948	25.666	25.6324	21.845	24.6807	25.8043	22.0603	27.8564	25.5826	25.8788	24.0611	26.636	22.4692	25.5554	25.7491	25.6728	25.8447	26.8615	25.426	22.0924	27.2066	28.673	21.0011	25.8107	19.4446	25.3269	24.7972	25.5886
CLPTM1L	Cleft lip and palate transmembrane protein 1-like protein	Q96KA5	Q96KA5	62.228	0	8	8	8		19.9	19.9	19.9	107	22.0164	25.8506	23.9862	27.2425	22.7107	26.7848	24.6311	24.4705	24.5136	26.4802	27.6925	20.076	23.7937	25.5824	24.8201	25.6538	25.9487	25.0357	24.2699	26.9362	23.482	23.9875	25.2297	24.8824	26.0742	27.5301	25.0438	25.1746	25.0585	25.6055	23.1215	25.1922	20.5581	23.2084	25.2264	26.1932
CLU	Clusterin;Clusterin beta chain;Clusterin alpha chain	P10909	P10909	52.494	0	39	39	37		63.3	63.3	60.8	1868	31.6499	31.0646	32.2916	31.0777	31.1179	29.8311	31.3209	33.0505	31.3602	30.3888	32.2755	30.8641	31.8217	29.1048	31.6024	30.2907	32.1721	29.8367	33.1064	31.6454	32.0162	32.6402	32.1442	30.733	31.7669	31.4269	31.1183	30.9754	30.697	30.422	32.4011	30.7108	33.0146	31.304	31.4509	30.3681
CMA1	Chymase	P23946	P23946	27.324	0	15	15	15		51.4	51.4	51.4	381	28.49	26.7135	27.7386	27.6929	27.8412	26.1175	30.0584	21.4204	26.2958	24.9967	26.8809	30.9937	25.2163	21.4178	21.4136	22.2798	31.1761	21.6187	26.8962	25.448	27.4933	29.9302	30.6567	25.8787	31.3364	29.4173	30.9086	25.7148	28.8113	27.4571	30.2189	26.8993	21.8175	30.5312	30.9977	27.7181
CMAS	N-acylneuraminate cytidylyltransferase	Q8NFW8	Q8NFW8	48.379	0	17	17	17		43.1	43.1	43.1	144	23.4591	26.5687	25.8066	27.1591	25.826	24.1348	25.8906	28.9067	24.5299	25.7659	25.1214	22.906	25.4413	25.5107	24.9642	26.0723	23.4935	23.9961	23.1028	26.31	25.0324	25.7986	25.073	27.5052	26.2733	26.106	24.7426	25.2879	25.4071	25.2912	24.0476	25.0422	21.3488	22.5286	26.2919	26.064
CNDP2	Cytosolic non-specific dipeptidase	Q96KP4	Q96KP4	52.878	0	23	23	23		51.4	51.4	51.4	187	22.2541	26.0457	24.5888	26.4382	22.3464	28.0528	24.3286	30.2	27.4228	23.7393	21.2256	27.1593	22.2593	24.0732	26.9805	29.129	23.5328	21.4769	21.8049	25.2726	23.4634	25.5776	27.7794	22.6711	25.0395	27.3045	22.5213	22.8625	22.237	25.8214	23.1935	27.9304	28.8698	23.136	26.0483	28.7164
CNN1	Calponin-1	P51911	P51911	33.17	0	21	21	20		63.3	63.3	60.9	359	26.5652	25.5935	25.03	26.4903	28.1882	25.895	27.1728	22.1708	23.8519	26.4103	30.4557	31.5145	25.6202	26.2126	29.6176	22.6284	28.9702	24.9522	28.105	27.5908	29.482	29.0849	25.5205	28.8595	29.4018	26.7412	26.967	28.3664	27.3588	28.4056	30.8124	23.2661	22.839	27.3143	28.681	26.1257
CNOT1	CCR4-NOT transcription complex subunit 1	A5YKK6	A5YKK6	266.94	0	28	28	28		13	13	13	154	23.2783	26.4749	22.6534	26.8955	22.8857	25.1232	25.3808	25.6351	24.2794	25.1637	24.6358	22.6498	24.3673	26.3645	22.5394	25.8242	21.5671	26.1729	25.0662	26.1231	25.5443	22.9062	25.432	27.9839	25.6077	26.1534	20.2133	25.5117	26.1108	26.5491	21.5693	23.3719	25.6038	26.2618	24.7636	25.6106
CNOT11	CCR4-NOT transcription complex subunit 11	Q9UKZ1	Q9UKZ1	55.215	0	3	3	3		7.8	7.8	7.8	18	22.4751	21.1087	22.8343	23.2279	21.2778	23.6599	22.3962	22.8273	22.0701	23.4227	22.3871	20.9368	21.1113	23.754	22.3995	22.5469	21.8194	23.4796	20.763	23.5071	22.3278	24.1037	21.7678	24.4862	23.5462	23.0773	21.232	21.3215	24.0024	24.2214	22.0892	21.6623	21.9766	21.756	22.0585	23.1069
CNRIP1	CB1 cannabinoid receptor-interacting protein 1	Q96F85	Q96F85	18.648	0	6	6	6		44.5	44.5	44.5	101	26.8941	21.9479	27.2249	24.0424	25.9113	24.0547	26.6588	22.5354	26.3436	21.1909	25.3357	25.2132	25.9584	24.0454	25.6355	24.5374	25.8733	22.2699	21.3816	26.3052	26.5207	25.5607	26.5906	23.6091	25.7748	25.8623	25.8046	23.0926	26.2948	25.0161	25.9171	22.2211	20.6897	26.4607	26.3116	25.0632
COG3	Conserved oligomeric Golgi complex subunit 3	Q96JB2	Q96JB2	94.095	0	6	6	6		10.1	10.1	10.1	18	22.6011	23.8132	21.2761	23.4279	23.3335	24.2299	22.1148	22.6333	21.9306	22.4031	21.4353	21.3723	21.0321	21.8024	21.23	21.3613	21.7833	23.6756	23.4623	25.2017	21.379	22.2364	19.9419	23.5211	23.3103	23.9902	21.2986	23.1813	23.3401	24.4438	20.4847	22.6644	21.3201	23.7148	23.511	21.5423
COG4	Conserved oligomeric Golgi complex subunit 4	Q9H9E3	Q9H9E3	89.082	0	12	12	12		18	18	18	38	23.3609	24.3038	21.8898	23.7126	23.3857	25.5621	23.9452	24.2405	21.719	23.6782	23.4521	22.3841	21.2843	23.9877	20.0845	23.4881	22.4593	24.1349	21.6914	25.2377	23.7391	21.6131	22.516	23.0316	23.8285	23.454	23.2724	24.0641	23.6606	24.7067	21.6446	21.9975	21.4821	23.4116	23.3453	24.4288
COL4A3BP	Collagen type IV alpha-3-binding protein	Q9Y5P4	Q9Y5P4	70.834	0	7	7	7		13.5	13.5	13.5	44	23.0558	24.4956	24.1839	23.2975	22.3401	24.9982	24.0195	25.1632	22.3162	21.3189	24.1447	21.3561	24.0763	24.9812	22.2659	23.9384	22.1419	25.0974	23.5658	24.8073	23.3444	20.6733	24.2453	24.8164	23.4404	24.7335	24.2109	24.62	22.3538	25.0032	23.4404	24.621	21.6902	25.0261	24.5976	24.931
COLGALT1	Procollagen galactosyltransferase 1	Q8NBJ5	Q8NBJ5	71.635	0	28	28	28		45.8	45.8	45.8	535	23.7523	28.4979	26.5669	29.1292	27.6797	28.2537	27.6941	27.4878	27.4994	29.0809	27.4268	26.1347	27.2656	28.5832	28.0397	28.2361	26.7274	28.7695	28.0265	27.0238	26.1912	24.7315	26.8993	28.375	27.6307	28.3787	27.9135	28.6573	28.6378	28.3572	22.0316	28.8719	27.8235	27.6546	27.6996	28.7227
COPB2	Coatomer subunit beta	P35606	P35606	102.49	0	40	40	40		45	45	45	1184	28.1676	30.2651	28.9876	30.2313	29.3624	30.5055	29.0839	29.6997	29.2374	30.023	29.5551	26.8716	29.4499	30.1512	29.2795	29.3136	29.386	30.0614	28.9851	30.3525	28.6362	28.7205	29.1521	29.5367	29.5703	30.1441	29.2508	29.9326	29.85	30.1931	28.4747	29.8757	29.3262	29.272	29.435	29.9205
COPE	Coatomer subunit epsilon	O14579	O14579	34.482	0	16	16	16		56.2	56.2	56.2	459	26.069	29.0796	27.567	28.9885	28.197	29.3484	27.5029	28.2011	27.8693	28.4105	28.028	26.384	28.0718	29.0081	27.1785	28.095	28.2968	28.6751	27.9458	28.9718	27.2213	27.6905	27.4251	28.8292	28.7569	29.2769	28.0392	28.4978	28.4293	29.4327	26.951	28.3659	28.0299	28.0267	27.9156	28.5784
COPG1	Coatomer subunit gamma-1	Q9Y678	Q9Y678	97.717	0	48	48	44		53.5	53.5	49	1567	28.888	30.6289	29.5325	30.5443	29.3207	30.746	29.6408	30.163	29.5361	30.2537	30.0772	25.8829	29.7464	30.694	29.642	29.8089	29.8528	30.624	29.2363	30.6552	28.1855	29.0818	29.0124	30.0471	29.9586	30.635	29.7979	30.3823	30.5935	30.7222	28.9771	30.1605	29.6855	29.7013	29.6675	30.5806
COPG2	Coatomer subunit gamma-2	Q9UBF2	Q9UBF2	97.621	0	18	14	14		25.8	21.2	21.2	50	22.5107	24.5954	21.467	26.4757	21.7919	25.4626	25.5285	24.2069	21.9906	24.3771	21.4223	21.1034	22.9167	24.8125	23.8541	21.2321	22.3897	20.8229	25.3132	25.9211	23.7256	23.4866	24.2669	25.7138	21.6688	24.9	21.9917	23.5534	21.0515	25.6004	21.4623	24.9255	22.0727	21.7833	23.8447	24.2957
COPZ1	Coatomer subunit zeta-1	P61923	P61923	20.198	0	4	4	4		27.1	27.1	27.1	130	22.0325	28.1291	27.3053	27.8909	26.8391	27.9675	26.8997	26.4779	26.049	27.4418	26.8385	24.9776	26.9163	27.8198	25.733	26.7674	26.4641	27.8261	26.753	27.3307	23.2139	25.5616	20.7574	27.2616	27.2452	27.271	25.8943	27.04	27.2076	27.8585	25.8066	26.2281	26.6072	27.3256	26.9147	27.8355
CORO7	Coronin-7	P57737	P57737	100.6	0	28	28	28		34.4	34.4	34.4	378	25.6368	28.3691	25.6995	27.8895	27.1909	27.8959	27.8296	28.8178	27.6566	27.1988	27.5319	24.1743	27.3669	28.3753	27.4109	26.4026	26.4537	28.4852	27.0894	26.4652	25.6577	26.043	26.9178	27.3762	26.581	28.629	26.7604	28.1524	27.3636	27.556	26.1912	28.9241	29.2255	27.8318	27.4825	29.0329
COTL1	Coactosin-like protein	Q14019	Q14019	15.945	0	14	14	14		75.4	75.4	75.4	471	28.2409	28.9885	28.6264	29.2732	29.1403	29.8421	27.6923	28.622	29.1982	29.1214	29.0155	28.5295	28.2841	29.3578	28.841	28.6463	28.9844	29.1666	29.4312	29.0049	28.1675	28.9425	28.0721	28.4339	29.6804	30.4542	28.7189	29.8737	28.5678	29.5528	28.1931	30.0625	29.5178	28.7145	28.5326	29.9077
COX20	Cytochrome c oxidase protein 20 homolog	Q5RI15	Q5RI15	13.291	0	3	3	3		33.1	33.1	33.1	9	21.3324	21.2267	21.4976	24.142	22.0136	24.5698	21.6149	21.6038	23.6385	24.712	21.5847	22.3033	22.2246	23.9514	22.2434	22.0112	21.2899	21.2295	23.8437	23.679	24.7506	20.6827	23.5948	24.9718	22.834	24.3102	23.2116	20.7279	22.4378	21.7993	22.2167	21.953	20.6469	21.4745	21.4997	21.7886
COX5A	Cytochrome c oxidase subunit 5A, mitochondrial	P20674	P20674	16.762	0	6	6	6		32.7	32.7	32.7	103	22.1532	27.2427	21.7928	25.9043	23.1365	27.4507	21.6141	26.4352	25.7728	25.3707	24.4307	24.9463	20.9121	26.9717	25.0334	22.8753	21.3502	25.9044	25.0939	23.8089	25.1461	24.0849	24.8204	26.0931	26.9399	27.3913	25.2615	25.1925	25.6528	26.2517	25.21	26.5429	26.2845	25.9501	25.2195	25.2069
COX5B	Cytochrome c oxidase subunit 5B, mitochondrial	P10606	P10606	13.696	0	7	7	7		34.9	34.9	34.9	108	22.3212	27.4743	23.3388	26.2738	25.4964	27.4313	25.5793	26.2225	26.2144	22.2853	21.1799	25.3917	25.1994	26.9738	24.845	25.523	22.0279	25.9955	25.0336	24.6272	21.9849	20.7643	22.8843	23.0837	26.6665	26.8342	25.7127	25.1204	25.9964	25.7381	20.2898	26.4012	25.6024	26.0099	22.7147	27.0832
COX7C	Cytochrome c oxidase subunit 7C, mitochondrial	P15954	P15954	7.2454	0.00025056	2	2	2		28.6	28.6	28.6	68	25.3798	26.0871	21.1707	24.9725	22.0762	25.5021	24.7283	25.8212	26.2106	21.5827	21.4143	25.4471	24.7806	25.7912	25.8425	25.3485	24.9862	26.3757	24.758	24.7481	24.7116	21.8227	21.6018	25.6249	24.9528	25.8347	25.0556	21.8352	21.7674	22.1713	22.4028	25.4668	22.5517	24.9422	25.5537	26.4086
CPA3	Mast cell carboxypeptidase A	P15088	P15088	48.669	0	18	18	18		33.8	33.8	33.8	301	27.32	26.8149	28.3398	27.1207	27.3622	26.0743	28.8385	23.6044	26.7294	25.7151	26.1127	30.3015	25.7248	22.0899	24.383	21.3944	30.6868	24.1911	26.7099	26.5148	28.1153	29.6599	30.895	27.0261	31.0942	29.5125	30.3656	25.4483	28.1671	25.3796	29.6976	27.0585	21.308	29.9376	30.5042	27.4145
CPA6	Carboxypeptidase A6	Q8N4T0	Q8N4T0	51.007	0	9	9	9		17.2	17.2	17.2	22	23.7518	23.4758	25.8191	25.5545	23.3291	22.189	21.3933	22.0856	23.428	24.0772	29.2201	20.2673	21.5911	21.5201	26.8051	21.0755	24.0759	21.5892	25.2023	21.8721	25.0649	25.7614	25.8477	23.421	25.0889	25.9502	20.7987	21.1034	21.5689	25.4873	21.4147	22.8915	22.6728	22.3221	21.3073	21.5289
CPD	Carboxypeptidase D	O75976	O75976	152.93	0	30	30	30		27.6	27.6	27.6	47	23.3328	28.0043	21.009	21.369	22.7996	26.7304	22.2213	24.7039	21.0055	25.0861	22.7554	20.9207	20.7868	24.5885	22.4311	21.815	21.9021	29.7032	21.5057	21.5535	20.9281	20.0986	21.7364	22.8893	22.3178	23.4927	20.7922	21.6929	24.0859	26.5985	22.1755	21.3145	23.2635	22.1048	21.4528	24.9293
CPSF1	Cleavage and polyadenylation specificity factor subunit 1	Q10570	Q10570	160.88	0	9	9	9		7.5	7.5	7.5	34	22.6038	21.4078	21.9959	24.9343	22.2716	20.6035	22.3705	23.6598	22.2944	24.3452	23.1625	21.9521	21.9608	24.4458	22.0603	23.4175	22.0317	23.3395	22.1227	23.7814	20.3664	23.0686	23.0225	26.4321	20.8375	23.2536	23.6972	22.792	22.2495	24.5968	20.8655	21.7969	22.4015	22.1547	22.5993	22.9492
CPSF3	Cleavage and polyadenylation specificity factor subunit 3	Q9UKF6	Q9UKF6	77.485	0	9	9	9		14.3	14.3	14.3	32	22.7949	24.3572	21.5673	24.6506	22.9634	24.3241	22.364	24.2933	20.9628	23.9095	21.9377	22.5894	22.0666	24.1238	24.4458	25.308	21.6271	23.8776	22.4951	23.1484	24.4574	21.6488	21.6506	26.4501	21.489	22.9412	21.8923	23.4601	23.6536	24.6051	20.5551	22.7142	23.0536	23.5925	21.2651	24.254
CPSF6	Cleavage and polyadenylation specificity factor subunit 6	Q16630	Q16630	59.209	0	9	9	9		17.4	17.4	17.4	72	21.5716	24.2811	21.7731	25.6426	23.2582	25.8229	24.5503	25.6354	22.8312	25.0261	24.2252	19.6581	19.5598	25.9646	22.2098	22.232	22.2425	20.9256	24.6632	25.6002	24.1232	24.7671	24.3369	26.9489	24.7634	25.2124	21.244	21.5462	24.4649	24.9516	22.7484	21.7774	21.6345	21.4641	23.1518	24.6682
CPSF7	Cleavage and polyadenylation specificity factor subunit 7	Q8N684	Q8N684	52.049	0	9	9	9		20.4	20.4	20.4	80	23.5089	24.3603	23.69	24.0655	23.9726	24.6413	24.04	24.0877	23.7402	24.4078	23.9874	22.1173	23.9484	25.1672	23.5596	24.8144	23.9355	24.2748	23.1937	24.8217	21.6891	22.7674	23.2081	26.6007	23.6378	23.9466	24.1111	23.7446	20.9048	23.7388	22.9692	23.517	21.9407	24.4373	23.4649	23.8929
CRABP2	Cellular retinoic acid-binding protein 2	P29373	P29373	15.693	0	12	12	11		68.1	68.1	63	165	24.3421	31.7097	23.1486	27.3678	22.7482	21.0646	21.0959	30.3798	20.4515	28.7981	23.1266	24.7424	20.6495	31.5307	22.337	28.2427	24.8618	29.239	20.1103	24.8816	24.2217	20.955	25.2023	30.5317	24.3469	21.3228	23.032	24.5892	22.3842	27.296	22.6537	26.1056	23.3212	21.7289	23.0456	22.7514
CRIP1	Cysteine-rich protein 1	P50238	P50238	8.5328	0	6	5	5		75.3	67.5	67.5	49	24.4194	21.7078	23.8869	23.7635	23.181	22.7752	24.4771	22.9323	25.9968	24.8123	25.2376	29.0478	25.1825	21.0838	24.3799	23.0954	24.2395	21.5852	24.7272	24.2666	24.4111	24.9298	23.8079	23.1355	24.6069	23.7796	25.5727	21.4898	24.2556	23.2928	24.9432	23.1362	24.123	23.5743	25.001	24.5767
CRKL	Crk-like protein	P46109	P46109	33.777	0	9	9	9		40.9	40.9	40.9	90	21.286	23.1352	22.9172	25.9424	25.3196	24.7774	24.7864	26.9136	24.6525	26.564	25.2723	24.9322	25.1073	26.7966	24.4486	26.5031	23.4948	25.5087	24.8206	24.7825	24.8017	25.4882	22.3908	26.0239	25.4484	25.0172	24.4076	24.9066	23.9114	25.8774	22.5153	21.7574	26.8089	23.8368	23.1536	24.4293
CROCC	Rootletin	Q5TZA2;Q86T23	Q5TZA2	228.52	0	10	10	10		5.1	5.1	5.1	112	27.7394	27.7564	27.7689	26.9543	26.4926	27.0897	27.125	21.8441	27.4596	29.2304	26.8297	22.466	27.4507	26.3753	27.2086	26.4154	27.4494	27.803	26.3405	28.234	27.1734	25.958	26.3067	27.5119	26.6351	26.5233	26.814	26.6769	27.6388	27.674	27.5986	26.519	21.7276	26.7974	27.6814	27.3788
CRTAC1	Cartilage acidic protein 1	Q9NQ79	Q9NQ79	71.42	0	15	15	15		26.6	26.6	26.6	40	24.2188	22.417	25.686	22.485	21.4966	21.2303	27.3241	22.2608	27.0038	22.5061	23.1349	21.1138	26.8409	21.9238	22.6907	21.0735	21.8091	22.3548	23.8123	23.5139	24.735	25.1292	25.8515	20.9325	24.5424	23.4151	20.3351	22.3038	23.0907	21.8256	21.8924	22.0712	22.4711	23.3278	23.0286	23.4671
CRTAP	Cartilage-associated protein	O75718	O75718	46.561	0	16	16	16		47.4	47.4	47.4	148	23.8173	26.2627	22.0423	28.4122	22.4104	27.0145	20.8439	21.9502	21.4042	25.3465	24.2719	22.7618	21.9168	28.2005	22.7546	22.7616	21.6557	27.1584	26.8686	27.2991	24.5157	22.2786	21.6169	25.9236	26.9403	27.3709	23.5371	28.3022	26.9741	26.8435	23.4659	27.4144	22.1491	23.3264	21.8067	25.1125
CRYAB	Alpha-crystallin B chain	P02511	P02511	20.159	0	13	13	13		52.6	52.6	52.6	355	27.9225	25.6287	29.1311	27.3405	27.6966	26.0901	28.482	22.5617	28.1512	25.1821	28.5007	30.1498	28.5724	25.7272	28.0281	21.383	28.4084	23.6611	28.6181	27.875	28.9392	29.1013	28.2307	27.8928	28.1618	27.869	28.2436	26.2087	28.525	27.2617	29.5511	26.6471	21.6598	28.4832	28.9215	26.9192
CRYL1	Lambda-crystallin homolog	Q9Y2S2	Q9Y2S2	35.419	0	11	11	11		41.4	41.4	41.4	138	25.8655	24.7206	26.92	25.4574	25.3917	26.0487	25.4852	24.6352	26.6577	24.8962	27.0679	25.3367	24.9955	24.9215	25.0852	22.199	26.551	23.9421	26.4513	26.9473	26.4293	25.492	25.5588	24.266	26.1496	26.894	25.0159	24.2929	24.0529	25.8312	24.4847	23.2322	23.5943	25.4528	26.2263	28.4256
CRYM	Ketimine reductase mu-crystallin	Q14894	Q14894	33.775	0	6	6	6		22	22	22	30	22.2945	23.649	23.2754	20.5968	23.5507	22.2191	21.9587	22.639	21.6963	21.715	27.9058	20.72	22.2832	20.0798	22.1632	22.0213	24.8895	20.9455	21.929	21.7372	21.7191	21.8299	20.4426	23.91	26.0223	23.1195	22.3219	22.8215	22.111	21.7715	21.4987	21.3185	21.0419	22.3845	24.771	21.9148
CRYZ	Quinone oxidoreductase	Q08257	Q08257	35.206	0	17	17	17		61.4	61.4	61.4	114	22.6942	23.13	24.1245	23.6938	23.9593	22.1114	22.219	31.8625	23.6502	27.0474	26.3984	26.6564	23.1499	24.8633	22.6721	21.7156	26.2722	20.6584	24.9215	26.1807	20.5328	23.7919	24.9457	23.2915	27.9807	24.5323	21.9628	23.1281	21.0705	22.5816	22.0142	23.2552	22.6815	21.6036	26.2194	26.1328
CSDE1	Cold shock domain-containing protein E1	O75534	O75534	88.884	0	25	25	25		32.8	32.8	32.8	275	24.9798	26.9172	26.0968	27.3525	22.7191	26.496	26.4616	26.8514	25.868	26.7608	25.9613	24.8735	25.6442	27.4621	26.2667	27.7766	26.1615	25.9342	23.9051	27.0804	25.1946	25.2092	22.2717	27.3834	25.855	26.6136	26.2332	26.1915	27.5444	26.9328	25.893	27.0165	24.6432	26.3688	26.1924	26.273
CSE1L	Exportin-2	P55060	P55060	110.42	0	40	40	40		40.6	40.6	40.6	703	27.6684	29.4722	29.7101	29.9615	28.7307	29.3405	29.0701	29.9088	28.5288	29.1248	28.5545	27.4041	28.9844	29.5628	28.3506	30.4886	28.5474	28.658	28.0179	29.2254	28.5739	26.8819	28.9417	31.5583	28.6022	29.0133	28.4894	28.9666	29.777	30.0922	28.5181	28.763	30.0906	29.6474	28.6709	28.9499
CSK	Tyrosine-protein kinase CSK	P41240;P42679	P41240	50.704	0	24	24	24		55.6	55.6	55.6	395	23.1219	27.4586	27.0401	28.3854	25.6597	28.2724	27.2954	27.6456	27.4636	27.1893	27.1331	22.1727	27.0657	28.1124	27.0097	27.2397	25.2109	27.9155	27.4914	27.7055	26.7433	27.9484	27.3416	27.7632	27.678	28.5262	27.1046	28.1276	28.0662	28.5899	24.9356	27.5104	28.5952	27.7855	27.1174	28.6127
CSNK1A1	Casein kinase I isoform alpha	P48729;Q8N752	P48729	38.914	0	12	12	11		34.7	34.7	32.6	107	21.1759	26.4446	24.1437	26.9375	23.6957	24.3393	23.4221	22.7957	24.0181	24.8935	25.7159	21.1257	24.0059	24.8551	24.6528	28.1705	22.74	25.0549	23.6781	25.2888	19.8128	23.8677	25.8987	24.6143	22.6803	23.9897	24.0937	23.8478	24.7802	24.1697	22.7861	22.71	22.5318	22.9957	23.9758	24.68
CSNK2A1;CSNK2A3	Casein kinase II subunit alpha;Casein kinase II subunit alpha 3	P68400;Q8NEV1	P68400;Q8NEV1	45.143	0	15	15	15		45	45	45	229	22.5333	25.5416	26.9007	27.6534	25.7301	27.2911	25.9193	25.4003	27.0954	26.9093	26.8192	23.5603	26.963	27.5137	26.6438	27.5178	23.5416	27.0272	27.1394	27.3211	26.0893	27.0104	27.1154	28.2776	26.9982	27.2923	25.7252	26.7287	25.8608	27.5668	25.0854	21.445	26.8317	27.3521	26.848	27.2891
CSNK2A2	Casein kinase II subunit alpha	P19784	P19784	41.213	0	10	10	10		32	32	32	36	22.2574	21.38	22.2017	24.6736	23.2396	25.0344	20.7518	22.6224	24.8076	24.584	24.778	24.1371	24.8764	25.0029	20.6758	22.4508	21.7345	24.3431	24.5161	24.8198	23.657	24.4724	24.5096	25.6349	24.8084	25.305	20.5138	22.3951	25.2056	25.5134	24.8707	21.8178	23.9666	24.4282	21.8337	24.7371
CSRP1	Cysteine and glycine-rich protein 1	P21291	P21291	20.567	0	13	13	13		68.4	68.4	68.4	291	25.924	25.9715	29.2623	26.9877	27.4108	22.1891	27.1841	27.3148	28.5464	27.4342	28.7196	29.4437	28.4658	25.4439	28.1736	27.7269	25.3821	22.7336	27.5154	26.8812	27.7734	28.8237	26.631	27.8148	25.7371	25.442	26.9719	28.3632	21.7208	23.49	29.095	24.944	26.3879	24.4196	26.8656	26.5618
CSTF1	Cleavage stimulation factor subunit 1	Q05048	Q05048	48.357	0	5	5	5		13.7	13.7	13.7	17	24.0065	23.0164	21.2104	22.8292	22.9131	23.0721	21.8501	24.346	20.8988	20.8408	22.1002	20.5077	22.0808	23.2139	21.0368	23.9689	21.9092	21.3268	22.1204	23.5042	22.2064	20.1703	22.2229	24.9021	21.3399	23.1359	22.1795	20.5281	23.0346	23.4758	21.2784	22.597	22.2468	23.0642	20.0801	22.505
CSTF2	Cleavage stimulation factor subunit 2	P33240	P33240	60.959	0	4	4	2		9.5	9.5	3.5	13	22.013	22.5997	22.1296	23.821	21.1599	22.5227	21.3841	26.53	22.1152	22.636	22.4732	22.7054	21.3566	24.59	21.3959	21.1833	22.8531	22.3427	24.4732	24.7964	24.7367	24.176	25.0628	24.9474	24.383	25.1316	21.0202	20.9284	24.3275	25.3364	20.8321	20.9633	24.6434	23.1306	21.1819	22.2148
CSTF3	Cleavage stimulation factor subunit 3	Q12996	Q12996	82.921	0	9	9	9		14.6	14.6	14.6	30	23.0339	24.1582	23.5877	23.7387	23.1514	24.2348	22.6012	23.7131	23.535	24.8023	23.2493	23.1789	22.487	24.2046	22.6398	23.2028	23.1708	23.1925	21.1476	23.263	19.9928	21.6821	21.2691	26.0661	21.8834	24.0275	22.9872	23.2784	23.2808	22.7485	22.0458	24.1342	23.49	23.3851	24.0602	24.7517
CTNNBL1	Beta-catenin-like protein 1	Q8WYA6	Q8WYA6	65.173	0	10	10	10		17.8	17.8	17.8	78	22.8638	24.2716	21.6369	26.5527	23.7605	25.8305	23.0652	24.1292	23.4898	23.9328	23.2055	21.8628	23.3259	25.3422	22.0359	22.4956	23.7733	21.2328	23.0796	25.9597	21.3344	24.6186	24.0708	27.1613	24.6215	25.6622	24.3537	24.1834	26.0024	26.2841	23.396	24.5778	22.3717	24.5421	22.2167	24.6636
CTPS1	CTP synthase 1	P17812	P17812	66.69	0	20	20	19		44.2	44.2	42.1	124	23.6079	26.0512	23.7628	27.4358	25.4724	25.6359	25.4099	25.5225	25.7642	27.6402	27.0861	22.9617	24.765	25.4087	22.5779	27.833	21.7089	25.1726	19.3645	25.2231	24.9839	24.6211	26.0581	28.5416	24.4527	25.4114	22.5384	22.7574	26.7035	25.8868	22.7637	24.3924	25.5955	24.9092	24.0676	26.1791
CTTN	Src substrate cortactin	Q14247	Q14247	61.585	0	14	14	14		25.8	25.8	25.8	59	22.9311	25.0877	22.7395	25.523	21.7469	25.4858	23.1551	23.9074	22.0601	25.3452	25.4162	20.2488	24.64	24.661	28.0913	27.2137	22.8572	25.1723	24.7016	25.2246	21.0984	24.112	21.6075	24.2281	24.6711	24.0391	24.9672	26.0964	23.0256	26.2935	24.6919	21.5589	22.0051	20.8172	23.6539	25.3656
CUL1	Cullin-1	Q13616	Q13616	89.677	0	26	26	26		35.6	35.6	35.6	60	22.2106	24.4965	23.2219	27.3499	22.0278	26.0556	24.5766	24.5903	23.3641	24.1697	20.428	20.8252	24.2364	24.5597	22.2416	25.7087	21.1268	24.424	25.0201	25.7414	24.2861	20.6471	24.6935	25.9171	24.7524	25.3817	23.9311	22.3122	25.3119	25.4916	23.8033	22.5336	24.7486	24.4958	24.2743	22.6315
CUL2	Cullin-2	Q13617	Q13617	86.982	0	20	20	20		27	27	27	126	23.982	24.9404	24.6787	25.6798	25.4225	26.8445	25.895	26.076	25.6301	24.9346	22.8256	20.6759	24.8877	25.7448	24.1154	25.9279	23.0222	24.5985	21.9592	24.655	23.8736	24.8868	23.9502	26.3107	23.9872	25.8247	25.049	24.5702	25.8977	26.5016	24.2247	24.8939	26.7898	25.8277	25.1276	26.0324
CUL4A	Cullin-4A	Q13619	Q13619	87.679	0	19	19	10		26.7	26.7	15	133	23.0312	26.7129	24.8052	25.7986	23.8639	26.0485	24.2419	24.2891	24.0684	24.4096	24.5901	20.0374	23.0691	23.7188	22.4821	25.0053	23.6463	24.3094	23.1121	25.9078	21.7301	24.0459	24.8599	26.1264	24.9738	24.8741	24.9313	24.5987	25.4536	25.9963	24.2458	23.9428	22.1422	24.4633	24.5258	25.7019
CUL4B	Cullin-4B	Q13620	Q13620	103.98	0	17	8	8		19.8	10.1	10.1	25	21.5458	21.849	23.6244	21.6618	21.262	23.7666	20.2991	21.7052	22.1064	23.0347	23.567	20.5544	23.1774	23.0776	23.0981	24.1645	22.0431	23.2369	20.2064	22.3718	21.9352	21.1631	23.5673	24.2278	20.7284	22.0523	22.4255	21.0692	22.8131	24.3335	22.2789	22.8719	21.907	21.5395	22.887	24.094
CXCL17	VEGF coregulated chemokine 1	Q6UXB2	Q6UXB2	13.819	0	10	10	10		48.7	48.7	48.7	260	28.0908	28.658	31.0943	25.5069	27.9187	28.1277	29.2402	23.0178	28.8425	28.8166	29.6352	24.0514	28.2254	26.1283	29.1399	26.8376	28.8114	29.1575	28.6142	31.0554	28.3179	27.977	28.5741	26.3513	28.6729	28.1831	28.3803	28.0539	26.3828	25.0966	29.0387	28.6603	23.7475	27.558	28.5214	29.162
CYB5A	Cytochrome b5	P00167	P00167	15.33	0	7	7	7		56	56	56	497	29.9428	27.876	30.1761	27.0567	29.6303	28.6576	30.0835	26.5122	29.9499	30.3846	29.0043	27.7365	29.3875	28.4903	29.3791	28.2193	29.2955	28.8996	28.7143	30.2593	29.0872	26.4762	28.7805	27.7246	29.4662	29.0023	28.8585	27.672	29.3812	29.3166	28.6301	28.1431	21.5972	28.7144	29.2046	29.2111
CYBA	Cytochrome b-245 light chain	P13498	P13498	21.012	0	8	8	8		42.1	42.1	42.1	215	26.5972	27.9716	26.5441	27.8888	26.9509	25.967	27.1481	29.4058	27.7682	27.731	26.2808	26.4506	26.6277	28.2172	27.8292	27.8851	26.963	27.5768	27.4637	26.9046	25.2945	25.8259	26.6994	25.4545	26.5389	28.3616	26.9762	27.9123	27.0177	26.8458	26.5177	28.4079	28.1508	26.4704	26.8356	28.3382
CYBRD1	Cytochrome b reductase 1	Q53TN4	Q53TN4	31.641	0	5	5	5		19.2	19.2	19.2	44	22.4396	22.9832	24.9412	24.6311	25.3889	23.7436	25.655	20.3173	25.5157	21.7654	24.8559	22.849	25.563	23.2085	20.7618	20.0255	24.2908	22.3506	25.5725	25.6106	25.4785	25.6266	25.1474	24.9681	24.6972	25.5534	25.32	24.9778	24.4559	23.938	22.9098	22.9531	22.4397	25.6877	24.8979	23.4791
CYCS	Cytochrome c	P99999;CON__P62894	P99999	11.749	0	4	4	4		38.1	38.1	38.1	49	24.0737	23.093	20.653	25.1172	21.7864	25.0172	21.7226	21.9977	21.3725	27.0012	22.7429	26.7749	20.9945	25.1795	22.2535	24.4476	22.8177	24.2435	21.1577	24.2618	22.3501	22.1026	22.4821	26.6331	25.1931	26.1515	22.0126	21.8597	22.5031	25.8988	24.5493	24.6648	22.3229	21.41	20.5416	25.6093
CYGB	Cytoglobin	Q8WWM9	Q8WWM9	21.404	0	11	11	11		53.7	53.7	53.7	131	23.5758	23.0478	26.4081	24.8195	26.2456	26.0937	26.7265	23.9838	25.6725	24.6628	22.7097	21.2042	25.4856	22.6302	21.0148	25.1645	24.1806	24.527	23.3272	25.5654	26.6657	27.2461	25.644	25.9619	26.3398	26.1273	25.2043	23.3978	26.247	26.1336	23.6822	22.9266	22.536	26.2839	24.7088	24.0256
CYP1B1	Cytochrome P450 1B1	Q16678	Q16678	60.845	0	19	19	19		40.1	40.1	40.1	78	21.8039	30.362	21.9578	26.5604	25.1135	26.9883	21.0465	22.792	23.4668	21.2453	22.1913	21.6404	22.677	26.7015	23.5141	22.9969	21.9473	25.9668	20.1086	19.7159	21.2659	20.5298	22.2987	22.0859	24.7919	26.0845	21.5475	25.0314	25.6842	24.8846	23.0309	21.4765	22.4817	20.6863	22.3728	22.3113
CYP27A1	Sterol 26-hydroxylase, mitochondrial	Q02318	Q02318	60.234	0	19	19	19		34.3	34.3	34.3	300	24.9785	27.8665	27.579	27.5956	27.5152	27.0082	29.0804	23.4586	28.3749	26.0549	26.5698	21.9012	27.5901	25.3434	26.5497	22.8678	24.2242	27.0859	27.2062	25.9333	26.4613	25.0561	26.9234	24.72	26.6188	28.0078	26.0295	26.2898	27.7688	26.345	25.5424	27.418	23.5666	25.2864	27.2128	29.1518
CYP51A1	Lanosterol 14-alpha demethylase	Q16850	Q16850	56.805	0	8	8	8		17.1	17.1	17.1	67	22.2649	22.6694	25.5758	23.6576	21.8966	22.1018	25.8954	22.0592	25.9097	24.7206	23.6007	22.6912	24.8334	22.6793	23.3292	21.2899	21.5223	22.2962	22.5569	24.7479	23.4588	23.0231	21.1633	26.683	22.5074	22.1706	24.5805	22.2509	26.5528	24.3703	22.1869	22.739	21.9568	24.7167	24.9073	23.7716
CYP7B1	25-hydroxycholesterol 7-alpha-hydroxylase	O75881	O75881	58.255	0	10	10	10		19	19	19	20	22.4359	23.8583	23.3022	21.1625	21.9942	22.6258	21.6921	22.3115	21.438	22.1996	22.7277	21.7819	20.6838	21.853	20.3243	21.8722	21.3992	23.2572	23.744	23.8993	21.0223	23.8345	23.0178	21.8137	22.565	24.4995	22.1723	25.421	22.3286	22.7971	20.9237	21.1521	22.1465	23.2639	21.1838	23.3416
DAD1	Dolichyl-diphosphooligosaccharide--protein glycosyltransferase subunit DAD1	P61803	P61803	12.497	0	4	4	4		35.4	35.4	35.4	149	25.5337	26.8431	25.9765	27.1671	25.3919	26.4503	26.2373	25.6195	26.6238	27.3121	26.0494	25.4056	26.472	26.8076	26.4241	26.4504	27.286	27.1636	26.1427	27.3455	21.5758	20.7272	25.6637	25.9193	26.2194	27.8011	26.2364	26.698	26.9784	27.3741	25.2207	26.3595	25.6326	25.8976	26.5472	27.3391
DAG1	Dystroglycan;Alpha-dystroglycan;Beta-dystroglycan	Q14118	Q14118	97.44	0	5	5	5		5.7	5.7	5.7	50	24.1497	22.585	21.0529	23.1388	25.7811	22.3004	24.6279	22.4043	24.3853	24.2451	24.822	23.8445	24.949	21.5317	23.804	22.8018	23.3785	23.4267	24.9601	24.8064	20.8426	24.3797	24.1422	25.6845	24.1323	24.523	24.7682	24.0255	24.5755	21.6615	24.258	22.2513	22.9803	25.4748	24.5118	22.884
DAP3	28S ribosomal protein S29, mitochondrial	P51398	P51398	45.566	0	8	8	8		22.6	22.6	22.6	33	23.1259	24.5492	22.3331	23.8943	21.1257	24.9136	22.3333	23.6313	20.4239	24.0412	23.422	21.7514	20.7573	24.7012	22.7854	22.7097	21.2118	23.989	21.2537	23.6493	22.7122	23.787	23.6013	25.9793	24.0591	24.2718	22.8997	21.6039	24.0477	24.7564	22.8264	22.9408	20.9695	23.3584	23.1894	24.8886
DARS	Aspartate--tRNA ligase, cytoplasmic	P14868	P14868	57.136	0	39	39	39		70.7	70.7	70.7	1359	29.5802	30.4032	29.3851	30.1244	29.7107	30.3855	29.4256	30.8772	29.6633	30.4705	30.0107	28.5754	29.8049	30.4064	29.5966	30.4392	29.739	30.4972	29.7894	30.5045	29.6956	29.9869	29.9261	30.8324	29.9788	30.3399	29.8522	30.0928	29.9894	30.7556	29.5394	30.2658	30.5559	29.8035	29.7737	30.4024
DARS2	Aspartate--tRNA ligase, mitochondrial	Q6PI48	Q6PI48	73.562	0	17	17	17		27.4	27.4	27.4	98	22.7358	26.1692	24.504	26.6395	23.6177	26.2706	24.6626	26.0903	25.6571	26.9179	24.1803	21.9169	24.7866	25.0394	24.2447	26.5832	23.7612	23.0674	23.497	25.5804	23.8645	24.7457	24.5801	27.5367	23.5905	26.2847	21.8104	24.4874	22.5162	26.4564	24.715	22.985	22.9326	22.5958	21.4045	25.9126
DAZAP1	DAZ-associated protein 1	Q96EP5	Q96EP5	43.383	0	6	6	6		19.2	19.2	19.2	91	24.9314	25.5278	25.0758	25.7205	22.7495	25.4347	24.7085	26.541	25.2378	26.3884	26.4464	24.1191	25.4543	25.972	24.8392	25.7617	21.5656	24.4011	21.007	25.0948	25.0879	19.9487	25.0734	26.1908	24.9569	24.6395	25.122	25.9138	25.0485	26.0118	25.1906	24.4638	23.2442	24.9102	24.9593	25.473
DBN1	Drebrin	Q16643	Q16643	71.428	0	17	17	17		29.1	29.1	29.1	117	22.581	21.1413	20.7863	27.2604	21.1818	28.0307	24.8654	25.0325	24.9287	25.1462	26.8294	24.2311	24.7444	27.0866	23.9477	26.9268	21.6356	22.2621	25.5594	26.8024	24.6494	25.4554	24.8511	28.5858	26.1829	25.7117	25.2509	26.9281	26.1027	27.2072	22.6109	25.2167	25.686	23.1711	25.323	23.7431
DBNL	Drebrin-like protein	Q9UJU6	Q9UJU6	48.207	0	19	19	19		53.5	53.5	53.5	165	21.5678	24.0104	25.0496	27.4819	26.5175	26.9014	25.4395	27.7561	24.7592	26.6958	27.368	23.8137	25.0218	27.8345	24.5677	27.4975	23.8179	25.277	26.5197	26.0506	24.9467	26.8603	26.0022	26.4268	26.1179	26.6621	24.3589	26.7941	26.1592	26.185	21.7517	23.234	28.0676	26.6589	24.7535	25.1842
DCAF7	DDB1- and CUL4-associated factor 7	P61962	P61962	38.926	0	6	6	6		21.3	21.3	21.3	18	22.8726	24.4009	22.8213	24.4296	23.7349	23.7171	22.1234	24.8048	23.4108	23.6153	23.8579	22.0766	22.8066	24.3262	21.187	22.9634	22.053	21.9909	22.7543	20.9964	22.3226	23.2265	21.7489	24.7302	23.3696	23.7888	21.8439	22.7297	22.7994	24.9129	21.0629	21.8056	23.9411	23.8583	21.1748	23.1103
DCK	Deoxycytidine kinase	P27707	P27707	30.518	0	9	9	9		31.2	31.2	31.2	40	21.9109	24.8491	23.0548	25.2268	21.3096	24.2729	24.2954	24.8869	24.1336	24.5702	23.6228	21.4698	24.3245	24.8531	23.5224	24.2246	21.9339	24.5933	22.1572	22.1138	21.4249	22.2206	22.348	24.5222	20.5117	23.6411	23.4628	24.6343	21.4794	25.517	23.7612	24.5486	22.7834	22.3448	23.6	25.0199
DCUN1D1	DCN1-like protein 1	Q96GG9;Q6PH85	Q96GG9	30.124	0	10	10	10		35.1	35.1	35.1	65	23.9025	20.9705	21.3856	26.8894	22.3661	20.6654	21.8882	24.304	23.819	24.6587	23.7699	22.1171	23.3372	25.8062	23.1794	26.7473	22.7427	24.0983	24.3781	24.7082	22.3448	24.6299	24.08	27.4761	24.1417	24.7743	23.3773	21.1736	22.1036	24.3408	22.5313	24.1779	20.9431	21.6664	24.4521	25.3632
DDAH2	N(G),N(G)-dimethylarginine dimethylaminohydrolase 2	O95865	O95865	29.644	0	17	17	16		67	67	64.2	846	29.8504	28.9482	30.1529	28.5873	29.8298	29.2887	29.9864	25.3706	29.9011	29.0897	29.6837	29.6419	29.9693	28.6153	29.2806	25.9633	29.5348	28.7389	29.6507	29.6468	30.04	29.6559	29.8879	30.1375	29.7239	29.4392	30.0609	29.2542	29.6339	29.2143	30.2691	28.6119	23.9745	30.1794	30.1945	29.1692
DDB1	DNA damage-binding protein 1	Q16531	Q16531	126.97	0	16	16	16		14	14	14	83	21.5727	23.3126	22.2364	21.8598	23.6545	23.1751	20.4984	26.3192	22.7785	22.5097	20.4894	26.3564	21.7891	21.9034	20.8016	22.1686	26.7027	22.4339	24.3214	24.8599	22.8379	24.8803	24.2303	25.6212	26.3243	25.1926	22.1416	22.5455	22.9654	24.5951	22.2461	24.1399	24.715	22.6984	21.5788	23.1227
DDI2	Protein DDI1 homolog 2	Q5TDH0	Q5TDH0	44.522	0	8	8	8		31.8	31.8	31.8	79	26.9727	25.0026	25.82	24.9626	25.3437	21.8584	25.5322	24.5417	25.6011	26.5466	24.9801	22.3131	25.3049	24.4157	24.8607	25.5275	23.8053	22.2692	26.7729	26.1807	25.9752	22.3528	27.9953	26.6831	21.1376	25.7356	25.2855	24.5727	27.2036	25.1172	21.3722	21.7662	23.5497	25.5128	25.5124	25.0779
DDOST	Dolichyl-diphosphooligosaccharide--protein glycosyltransferase 48 kDa subunit	P39656	P39656	50.8	0	15	15	15		38.2	38.2	38.2	675	28.5869	29.4168	28.6749	30.1901	29.2056	30.5313	28.9519	29.0243	28.8961	29.7632	28.863	28.0374	28.5157	29.747	28.9858	29.2588	29.7734	29.791	29.144	30.0092	28.4048	28.4179	29.1949	29.3087	29.7314	30.2744	29.1972	29.5398	29.5527	30.1205	28.2114	29.4018	29.6036	28.9454	28.889	29.6629
DDX18	ATP-dependent RNA helicase DDX18	Q9NVP1	Q9NVP1	75.406	0	16	16	16		29.4	29.4	29.4	96	21.7052	25.4394	24.4661	26.8061	22.0701	25.7631	25.1236	26.5153	20.7485	25.2694	22.0938	21.7053	22.364	26.3247	22.9525	24.4295	22.6224	26.5671	23.7273	23.7272	22.2045	24.2347	22.6123	26.5158	24.4992	26.1602	23.1901	22.374	25.424	26.5855	23.402	22.452	25.3243	23.1786	22.3323	24.6972
DDX19A;DDX19B	ATP-dependent RNA helicase DDX19A;ATP-dependent RNA helicase DDX19B	Q9NUU7;Q9UMR2;Q9UHL0	Q9NUU7;Q9UMR2	53.974	0	20	20	20		42.1	42.1	42.1	228	25.8593	26.8935	25.0746	27.8418	26.1156	27.8248	27.2042	25.6587	26.6162	26.5191	26.3138	22.7888	26.6288	27.3432	25.9831	26.2971	25.5078	26.9901	26.4454	27.786	24.2198	25.2852	26.2687	28.6079	27.4787	27.9557	26.2005	27.0743	27.9332	27.9435	25.8273	24.1048	21.3465	27.3768	25.6693	27.3556
DDX21	Nucleolar RNA helicase 2	Q9NR30	Q9NR30	87.343	0	32	32	30		39.8	39.8	37.9	217	20.9452	27.7035	20.8075	28.9973	21.6485	26.9444	25.1963	27.5376	24.9367	27.8737	25.0295	21.8203	22.7753	28.6658	25.705	28.957	22.536	29.236	25.3044	26.0892	24.3865	24.9267	25.8487	28.6279	24.9505	26.5558	24.1682	23.6374	27.2041	27.4268	21.6263	26.142	26.3544	22.963	24.1209	27.1184
DDX23	Probable ATP-dependent RNA helicase DDX23	Q9BUQ8	Q9BUQ8	95.581	0	18	18	18		22.9	22.9	22.9	111	20.6457	23.9331	21.0349	26.6154	24.6509	23.3002	24.7066	27.1622	24.3508	25.0064	24.4235	24.0206	24.9634	26.8964	24.4843	25.3153	24.4292	26.1603	24.6784	25.9783	23.6802	24.9927	25.0041	26.5643	25.1181	25.9384	24.5773	25.2485	25.0333	26.3263	21.3199	24.5268	21.6743	25.5296	25.0768	25.7592
DDX24	ATP-dependent RNA helicase DDX24	Q9GZR7	Q9GZR7	96.331	0	25	25	25		29.7	29.7	29.7	70	24.0397	22.9208	21.7388	24.4218	19.3656	22.5167	22.1306	23.19	22.2921	24.2631	22.6425	20.8588	22.1376	25.6933	22.945	24.8037	22.0685	23.6539	21.5982	22.46	22.0085	22.0798	21.2929	23.7173	21.1992	21.8649	21.9631	23.4775	22.7859	24.5289	20.5648	21.2516	22.8024	21.7266	21.818	23.05
DDX27	Probable ATP-dependent RNA helicase DDX27	Q96GQ7	Q96GQ7	89.834	0	11	11	11		15.1	15.1	15.1	34	21.7461	23.4214	21.4723	25.2315	23.4161	21.6075	22.565	24.7339	21.482	23.6482	21.1856	21.8662	21.3623	24.7765	21.0847	23.8099	22.5824	22.8564	22.553	22.6832	21.0958	22.4302	21.1556	27.1158	21.8387	22.2616	21.4051	21.0088	19.9943	23.1025	20.6745	22.3845	22.7938	20.4309	21.1516	23.2855
DDX39A	ATP-dependent RNA helicase DDX39A	O00148	O00148	49.129	0	25	7	7		48.7	17.3	17.3	72	22.7157	25.8873	21.3644	27.4518	21.9155	26.1896	24.761	26.682	24.6855	25.9111	21.6591	23.3072	23.3221	26.3647	25.3301	26.3902	24.2716	21.9972	21.7618	23.968	20.945	20.7169	21.5476	28.3272	24.2463	25.7917	21.7802	23.1939	26.2249	26.9908	21.5429	23.9829	25.6682	24.8616	24.9863	25.2233
DDX3X	ATP-dependent RNA helicase DDX3X	O00571	O00571	73.243	0	34	33	8		47.3	47.3	11.3	773	27.3588	29.0954	28.4892	29.538	28.6001	29.6446	28.6271	29.4888	28.3723	29.0798	28.8648	27.405	28.3827	29.2563	28.8653	29.9792	28.5226	28.9647	28.338	29.1358	27.8359	28.6379	27.0548	30.11	28.8161	28.7211	28.5168	29.1466	29.7967	29.4227	28.3367	29.2128	29.1728	28.6588	28.663	29.3546
DDX42	ATP-dependent RNA helicase DDX42	Q86XP3	Q86XP3	102.97	0	18	18	18		23.7	23.7	23.7	63	22.542	25.4765	24.2313	26.6484	23.0328	24.7832	25.3723	24.7045	25.4684	25.2612	25.046	21.6738	24.818	26.941	24.9043	25.5871	22.278	25.6472	23.6003	26.6335	21.1553	23.6934	24.0895	28.0866	24.3095	25.3577	24.8301	25.854	25.5633	26.4589	24.8334	24.5284	22.1175	22.2023	25.4505	25.4441
DDX46	Probable ATP-dependent RNA helicase DDX46	Q7L014	Q7L014	117.36	0	27	26	26		28.4	27.7	27.7	130	23.6352	26.4291	24.9551	27.1279	23.2153	21.9653	26.0193	26.0199	25.0644	26.5638	25.5869	22.8074	25.8808	27.1615	25.1788	26.7376	22.2935	26.4016	24.1502	26.0282	22.6253	23.8888	23.432	28.6163	23.7469	25.5883	25.4055	24.145	26.8724	26.8292	22.9691	24.7414	21.8106	24.5778	25.9693	26.6323
DDX5	Probable ATP-dependent RNA helicase DDX5	P17844	P17844	69.147	0	45	45	33		58.3	58.3	46.4	1406	29.0062	30.6688	29.4553	30.5845	29.5678	30.2344	29.7923	29.9441	29.5846	30.2265	29.8121	27.7676	29.464	30.7197	29.7115	30.7978	29.6559	30.3949	29.3391	30.4928	29.2517	29.4286	29.2732	31.3737	29.6473	30.0581	29.7302	30.1092	30.7024	30.5436	29.3562	30.1477	28.7127	29.8817	29.5382	30.1536
DDX58	Probable ATP-dependent RNA helicase DDX58	O95786	O95786	106.6	0	25	25	25		26.6	26.6	26.6	130	22.2166	23.3185	25.7442	25.8383	22.0101	22.6135	25.7588	24.4576	24.4517	24.3055	25.013	21.0938	25.2449	27.7032	24.5322	26.0828	22.5191	26.7336	23.4246	24.9722	24.6545	23.2931	25.89	25.1057	24.2943	24.4844	24.368	25.8669	25.1001	26.4713	22.9335	22.2503	24.6805	24.8646	25.1924	24.9717
DDX6	Probable ATP-dependent RNA helicase DDX6	P26196	P26196	54.416	0	20	20	20		50.3	50.3	50.3	473	26.6683	28.5781	27.3603	28.6562	26.2438	28.3131	27.6896	28.0305	27.3036	28.3707	27.865	24.3062	27.4113	28.1623	27.4443	28.4307	27.4257	28.0176	27.2695	28.2922	26.4657	27.8148	27.6374	28.1551	27.3957	28.317	27.4822	27.8198	28.0052	28.7519	27.223	27.2364	26.4626	28.0359	27.482	28.0836
DEF6	Differentially expressed in FDCP 6 homolog	Q9H4E7;Q6TDU7	Q9H4E7	73.91	0	9	9	9		12.4	12.4	12.4	42	23.1095	23.6455	22.4915	24.426	22.6971	24.6369	20.4842	26.7566	23.3615	23.8081	22.4369	21.5488	21.593	23.7933	25.1533	23.1798	21.4286	22.246	23.0001	23.4129	21.249	21.4354	23.0976	21.5045	24.0532	25.5941	23.6384	24.0166	24.0793	25.6673	22.3541	23.4825	24.7253	22.619	21.9503	25.1157
DEK	Protein DEK	P35659	P35659	42.674	0	19	19	19		33.1	33.1	33.1	206	24.3524	27.7566	25.4212	28.328	24.0889	26.2801	27.3285	27.0492	25.077	27.9259	25.8733	25.1203	26.0385	28.1808	26.4615	26.8955	26.262	26.7992	25.1507	27.1159	22.2496	21.9662	21.1371	28.7428	26.2571	25.5075	24.044	26.4936	25.4535	27.1427	22.8097	23.9631	26.66	25.6344	25.7742	26.9309
DERL1	Derlin-1	Q9BUN8	Q9BUN8	28.8	0	2	2	2		7.6	7.6	7.6	33	21.7809	25.5863	24.1532	26.3373	24.2607	22.5938	24.3495	22.7231	24.435	26.1562	24.1212	22.8604	21.5038	25.7243	24.3588	25.5329	25.662	25.6285	23.2379	24.4116	22.2014	19.8864	21.8754	21.6915	25.3255	26.1454	22.8698	25.3622	22.9059	26.2277	21.4151	24.6234	21.0549	20.8093	22.6129	25.6659
DES	Desmin	P17661	P17661	53.535	0	65	58	58		88.3	84	84	1530	30.7082	29.8348	28.9569	26.1426	30.0189	26.4554	31.2196	21.1757	28.798	28.9838	32.1455	31.4693	30.0206	23.4209	33.4756	28.6864	34.0973	28.2225	30.2238	30.0156	31.4795	35.2553	28.7767	26.138	33.6966	29.4729	31.8387	29.3499	29.8874	30.0552	32.1466	29.6972	22.1088	29.9975	31.8327	30.1422
DGKA	Diacylglycerol kinase alpha	P23743	P23743	82.629	0	9	9	9		14.4	14.4	14.4	19	21.7119	22.0547	20.3979	25.4296	22.4352	22.7358	20.4387	23.7125	21.045	24.1346	20.4098	21.0983	20.9458	23.8406	21.779	21.8504	21.118	21.4885	21.6367	23.8325	23.6944	21.572	24.1082	22.9403	24.1698	24.6374	21.9147	22.5585	22.0252	25.2562	19.8886	21.8185	21.8309	22.6251	21.6671	25.0496
DHCR7	7-dehydrocholesterol reductase	Q9UBM7	Q9UBM7	54.489	0	8	8	8		18.3	18.3	18.3	76	23.918	22.1947	25.4015	25.8269	24.5748	24.9483	26.0591	26.5726	25.2724	26.068	24.4654	21.54	25.4491	24.0797	22.538	24.547	24.0177	23.0284	24.4401	19.5386	22.0542	23.966	25.8605	24.5895	24.6464	22.4532	21.8658	21.2201	25.9433	24.4479	21.3938	20.7433	25.2835	25.5267	24.9397	24.9981
DHX15	Pre-mRNA-splicing factor ATP-dependent RNA helicase DHX15	O43143	O43143	90.932	0	33	33	32		39.1	39.1	38	829	25.7489	29.1707	27.5436	28.629	28.1657	29.1862	27.9272	29.2616	27.9574	28.7647	28.4498	23.5306	27.8041	28.8684	28.0326	29.5979	26.5178	28.6628	27.5156	28.8802	27.5554	28.1609	27.8149	30.299	28.2305	28.7203	27.6438	28.3709	28.971	28.949	26.6707	28.4001	28.5292	28.772	28.2649	28.6278
DHX30	Putative ATP-dependent RNA helicase DHX30	Q7L2E3	Q7L2E3	133.94	0	14	14	14		15.2	15.2	15.2	20	23.0958	25.3553	21.2992	25.0401	22.3352	23.7505	24.566	24.2106	24.0088	24.5309	24.5617	23.2547	22.6869	24.9692	23.8092	24.3622	21.6968	24.9806	22.345	23.7105	19.7697	22.4336	23.0512	27.4326	21.6726	24.3586	24.2332	25.4776	25.6664	22.0959	21.0859	22.5688	22.487	21.5275	24.4783	24.6699
DHX36	ATP-dependent RNA helicase DHX36	Q9H2U1	Q9H2U1	114.76	0	13	13	12		16.2	16.2	15.2	23	23.4874	21.5417	22.2709	24.9747	23.2332	25.3447	22.3736	22.0977	21.6611	23.8298	21.953	21.1821	21.3481	25.2633	23.2449	23.06	21.2978	22.6022	22.9678	21.7233	22.1686	21.5357	21.3122	26.9378	22.4854	23.5605	22.1873	21.9667	23.3671	24.1377	21.6574	21.3386	22.2366	21.3938	21.498	23.2684
DIAPH2	Protein diaphanous homolog 2	O60879	O60879	125.57	0	19	19	19		19	19	19	59	25.5836	21.9012	22.2207	25.9641	24.6045	20.9125	27.1145	26.2346	26.4345	25.4618	26.7427	22.5445	27.0627	20.5749	26.5583	26.6129	26.1478	22.1342	24.2991	29.0042	28.8888	29.8046	24.0576	26.3841	29.7552	27.6024	26.8569	26.2462	28.5105	25.9017	21.9825	26.0863	26.5931	28.1592	27.6491	26.4934
DIP2B	Disco-interacting protein 2 homolog B	Q9P265;Q14689;Q9Y2E4	Q9P265	171.49	0	17	17	17		11.6	11.6	11.6	38	22.8422	24.4642	24.8506	26.5127	23.0502	23.3285	23.4897	23.7847	22.6468	24.1602	23.5699	22.9227	24.7795	24.2122	24.2066	22.3014	22.3968	22.7572	23.7912	24.976	22.1981	23.6293	24.2733	25.0334	22.8723	25.0964	21.0159	23.1813	23.9085	23.8884	24.1135	23.2722	22.6704	23.1615	23.9735	24.0402
DIS3	Exosome complex exonuclease RRP44	Q9Y2L1	Q9Y2L1	109	0	17	17	17		21.7	21.7	21.7	69	22.6551	24.6639	20.16	25.8277	21.4361	25.1761	22.5964	22.7067	22.0222	24.3629	21.5999	24.2676	22.0405	25.0522	22.527	25.099	22.2846	23.4246	22.7235	23.5168	21.2276	22.5509	22.1856	26.5495	19.9794	24.3834	22.7566	23.7117	23.5663	25.6302	23.5586	21.8944	22.2045	22.6768	22.0732	22.8751
DKC1	H/ACA ribonucleoprotein complex subunit 4	O60832	O60832	57.673	0	20	20	20		41.8	41.8	41.8	309	23.2426	27.7285	26.4502	28.2182	26.5972	27.6368	26.1092	28.6348	26.2412	27.5686	27.4223	20.7749	25.8568	27.7256	25.085	27.9646	25.3718	27.5324	26.4563	28.1963	22.0981	25.3721	26.1145	29.3676	26.233	27.6568	24.7513	26.8382	26.0271	27.8726	25.5768	26.0966	27.2154	23.8595	26.5736	27.3261
DKK2	Dickkopf-related protein 2	Q9UBU2;O94907	Q9UBU2	28.447	0	6	6	6		28.2	28.2	28.2	53	24.744	21.9125	27.6196	24.8697	21.396	23.0888	24.1584	20.7648	26.3895	22.5455	24.0217	21.6147	26.4517	21.9599	26.2226	23.2046	21.1525	23.5765	26.1499	24.1	26.3685	23.5399	24.2721	22.1771	21.582	23.5162	23.4234	24.6423	21.9822	22.0514	28.3001	24.0303	23.8909	23.9293	25.8949	24.3996
DLG1	Disks large homolog 1	Q12959;P78352;Q15700	Q12959	100.45	0	10	10	10		13.7	13.7	13.7	38	23.6536	22.9968	23.7778	24.8375	22.3282	23.9006	23.1959	21.5296	21.9546	23.3906	22.2519	21.39	22.8533	24.1195	21.531	21.8332	21.5874	22.8708	21.7466	24.4273	21.7818	22.5335	21.6348	24.3064	23.3705	23.2753	22.2623	24.0067	20.9762	22.2091	21.8741	21.916	22.269	23.1118	23.8114	23.4536
DNAAF5	Dynein assembly factor 5, axonemal	Q86Y56	Q86Y56	93.52	0	13	13	13		15.7	15.7	15.7	22	21.9901	22.5106	21.887	22.4348	21.3609	22.4902	21.0244	21.986	22.3601	21.4889	22.642	21.4374	21.564	22.1132	22.1462	21.6618	21.4746	23.2674	22.0991	22.9098	21.8933	21.2982	22.218	22.823	22.2305	22.5685	20.156	21.4124	23.0349	25.2261	22.7424	21.8888	21.8284	22.253	20.9708	22.4513
DNAJA1	DnaJ homolog subfamily A member 1	P31689	P31689	44.868	0	19	19	19		54.7	54.7	54.7	343	25.513	27.8588	26.4158	28.1046	26.8737	28.0782	27.29	27.6976	26.9237	27.3252	27.0891	24.6452	27.2899	28.24	27.4412	28.5574	26.2446	27.5521	26.1749	27.1862	26.8185	26.8071	26.8244	28.05	27.4282	27.4665	26.5657	27.1423	27.399	27.8679	25.7129	27.0765	27.4303	27.4178	27.2278	27.6482
DNAJA2	DnaJ homolog subfamily A member 2	O60884	O60884	45.745	0	14	14	14		30.1	30.1	30.1	160	25.0645	26.3092	25.8229	27.4367	24.813	27.1139	26.279	25.8171	25.6127	26.2845	26.0458	24.571	25.6424	26.4394	22.702	26.5836	24.9118	25.6349	25.2562	26.7208	26.3463	26.146	23.841	27.879	26.0075	26.3721	25.6565	25.9245	26.2628	26.4754	25.2548	26.2571	26.4062	26.1924	26.2164	26.4687
DNAJB1	DnaJ homolog subfamily B member 1	P25685	P25685	38.044	0	19	19	18		41.5	41.5	41.5	177	23.9063	25.531	26.0366	28.1554	22.7094	24.729	26.2211	26.3184	25.7165	27.1135	26.0885	21.8669	26.1829	26.3597	25.0833	28.5301	23.944	27.5028	23.3556	25.6632	23.055	20.2586	22.0465	26.6878	25.085	23.8752	25.7363	25.866	22.2428	26.0961	25.1309	25.3653	25.5193	24.0595	26.356	27.111
DNAJB11	DnaJ homolog subfamily B member 11	Q9UBS4	Q9UBS4	40.513	0	12	12	12		36.3	36.3	36.3	247	26.5829	27.4796	26.5513	28.7666	26.6466	29.0204	26.2826	27.6162	27.5233	28.6192	27.1836	21.1443	27.2088	28.6074	27.1936	28.0136	27.2801	26.2594	27.2605	27.9442	26.1605	25.7464	25.8449	27.5032	27.1475	28.8937	26.8055	27.7999	27.4082	28.7083	25.5136	27.7383	23.4589	27.0541	27.0225	28.0129
DNAJB4	DnaJ homolog subfamily B member 4	Q9UDY4	Q9UDY4	37.806	0	6	5	5		22.8	19.3	19.3	12	22.3416	22.6791	22.4114	23.9946	23.7225	22.1972	23.147	22.5766	22.9495	20.9174	23.4615	21.5168	21.5954	21.2717	24.0113	22.2575	24.371	22.3671	23.8301	21.7116	23.9608	24.62	22.9652	22.1628	23.3225	21.4537	23.087	21.6563	24.1955	21.0682	23.8986	22.1269	23.1691	20.3623	23.6042	23.826
DNAJC10	DnaJ homolog subfamily C member 10	Q8IXB1	Q8IXB1	91.079	0	17	17	17		21.6	21.6	21.6	144	22.6925	26.2723	22.846	26.6462	23.8668	26.0723	23.7783	26.6369	23.3931	25.5593	25.003	21.1772	24.6648	26.4105	24.179	24.51	23.0631	26.6684	24.9175	26.0899	23.5992	23.026	24.2197	27.4933	25.2532	26.1295	24.2848	24.6625	25.9438	25.7234	21.3918	24.1777	23.5525	25.0776	25.1438	26.3138
DNAJC13	DnaJ homolog subfamily C member 13	O75165	O75165	254.41	0	57	57	57		27.7	27.7	27.7	241	22.6847	23.9488	22.1604	27.6572	23.5991	26.4312	24.8063	27.4832	25.5534	24.6211	23.6508	23.8283	24.6486	26.4096	23.5814	24.5341	19.9361	25.1169	26.278	26.5881	24.4196	25.1905	25.7013	26.6024	24.431	27.1353	25.0623	26.7652	26.6313	26.7935	22.5795	25.8162	29.5977	24.0578	24.5044	26.5524
DNAJC19	Mitochondrial import inner membrane translocase subunit TIM14	Q96DA6	Q96DA6	12.498	0.0002317	4	4	4		32.8	32.8	32.8	10	22.0462	22.4079	21.4685	23.2893	21.2246	22.8725	21.0488	22.8243	22.6128	21.9037	22.1451	22.1934	21.1882	23.057	21.9016	21.5842	22.3873	23.1542	22.1582	21.7202	23.134	21.6503	22.8428	24.1789	21.8889	21.7193	20.5965	21.0038	22.5336	22.436	21.5439	23.6986	23.2184	21.5005	21.6716	23.2032
DNAJC3	DnaJ homolog subfamily C member 3	Q13217	Q13217	57.579	0	21	21	21		41.9	41.9	41.9	217	23.185	29.1886	23.6447	27.1498	25.1409	27.2134	25.7629	26.6442	26.0069	27.5412	26.1616	21.9311	24.7654	27.0955	26.0785	26.0837	25.6833	26.9596	26.1955	27.9403	22.2443	25.6136	22.6344	25.4043	26.8741	27.4064	24.6578	25.9075	27.3717	27.7214	22.5118	25.8146	22.3054	25.3825	25.4519	27.1077
DNAJC7	DnaJ homolog subfamily C member 7	Q99615	Q99615	56.44	0	15	15	15		30.2	30.2	30.2	59	23.1214	24.6517	21.5769	26.2083	22.3382	24.6812	22.7265	24.3141	22.4373	25.8002	22.707	20.9172	22.5047	25.7108	22.1117	20.2306	23.3421	23.7581	23.0782	24.1266	23.5739	22.8721	22.8737	25.6118	24.6258	24.4213	22.4725	22.8723	24.2417	24.8152	22.2702	23.8089	21.4429	24.2695	21.8442	24.2133
DNAJC8	DnaJ homolog subfamily C member 8	O75937	O75937	29.841	0.00023277	3	3	3		12.6	12.6	12.6	18	21.2905	23.2723	22.1955	23.8976	23.2254	23.4757	23.0124	22.4934	20.5489	22.5989	23.6982	23.1525	20.3917	22.0609	22.6999	23.5505	22.8437	22.6059	23.3138	23.3199	22.3446	22.8729	22.2717	23.4941	21.5455	23.5065	23.2726	23.2679	22.3874	22.8807	22.0822	22.3355	23.106	21.9131	21.1875	23.7288
DNASE1L3	Deoxyribonuclease gamma	Q13609	Q13609	35.503	0	19	19	19		54.4	54.4	54.4	142	25.0118	23.1117	28.133	24.9308	26.5769	21.4351	24.4003	21.5533	25.0394	23.0136	24.3819	21.5073	24.4174	23.2076	26.489	21.838	27.8416	22.0022	30.624	27.8571	29.4361	21.933	22.0337	23.6739	26.019	31.3831	22.4352	27.6619	19.5608	19.5101	31.3178	28.8839	22.8158	20.6019	23.1594	23.3362
DNM1L	Dynamin-1-like protein	O00429	O00429	81.876	0	28	28	28		42.7	42.7	42.7	276	22.8528	27.6608	26.8707	28.1123	26.0682	26.8744	26.8379	28.4031	26.9229	27.1034	26.3254	25.2539	26.92	27.6705	26.5014	25.3672	26.5873	26.6659	26.7964	26.7677	26.2432	26.1369	24.4685	27.888	26.6648	27.3821	25.8113	26.8909	27.7044	26.7771	25.2207	24.9803	23.9729	26.3526	25.8316	27.2296
DNMT1	DNA (cytosine-5)-methyltransferase 1	P26358	P26358	183.16	0	7	7	7		4.6	4.6	4.6	27	22.9236	24.3014	23.8224	27.459	22.3364	23.8788	22.8937	23.8595	21.5265	24.8769	23.7488	23.4927	22.6035	26.0637	22.3903	23.068	22.4671	24.2542	21.9846	21.8288	20.3493	21.8929	23.3412	24.4826	23.7586	23.0497	22.3933	21.2385	24.632	25.1969	23.4409	22.3588	21.6264	21.7105	24.4558	24.143
DOCK2	Dedicator of cytokinesis protein 2	Q92608	Q92608	211.95	0	57	57	56		32.3	32.3	31.9	300	23.8847	26.0824	25.2908	27.5341	21.7532	27.6974	26.4968	28.1289	26.3051	26.5721	25.3396	25.0317	26.1308	26.9282	26.7717	24.8928	24.8596	25.9811	27.0132	26.6353	24.0842	26.3057	26.5195	23.0979	27.1858	28.5363	25.7259	25.2836	27.0061	28.0928	21.3652	26.1376	29.0371	26.9556	26.1	28.0256
DOCK8	Dedicator of cytokinesis protein 8	Q8NF50	Q8NF50	238.53	0	29	29	26		15.5	15.5	14.3	130	23.6227	22.5595	21.6566	26.3153	22.8902	25.2974	23.1479	24.5963	24.519	24.9037	24.7757	21.649	24.8945	25.6803	22.4985	22.4759	21.7288	24.2807	24.1768	25.347	21.6417	24.9211	24.3156	23.2309	24.1571	27.4676	23.841	25.6532	25.5919	27.152	22.2274	23.4822	27.6842	24.3713	24.5678	25.5033
DPM1	Dolichol-phosphate mannosyltransferase subunit 1	O60762	O60762	29.634	0	10	10	10		39.6	39.6	39.6	59	23.8304	25.4529	24.5429	26.9	25.2516	26.5378	24.5641	25.2349	25.3654	25.328	24.5507	23.3294	25.4923	26.0677	22.6635	24.0386	21.6373	24.3749	20.4028	25.2953	23.9616	24.3359	25.6284	23.8241	24.9741	26.1351	24.638	25.1752	25.7567	25.6101	21.4401	22.0853	23.9789	25.4565	23.7003	25.918
DPM3	Dolichol-phosphate mannosyltransferase subunit 3	Q9P2X0	Q9P2X0	10.094	0	2	2	2		23.9	23.9	23.9	55	21.2829	25.0783	21.2838	25.15	24.2117	25.9412	24.7205	25.0066	21.7067	22.2529	21.7747	21.9811	22	25.5143	24.6684	21.7546	24.3434	24.8156	24.6096	25.6038	24.6115	24.2588	24.8047	24.906	24.3942	25.4886	24.7503	24.5321	25.1528	25.6174	23.0144	24.2918	23.969	24.893	24.0396	25.0891
DPP3	Dipeptidyl peptidase 3	Q9NY33	Q9NY33	82.588	0	22	22	22		30.9	30.9	30.9	332	27.7186	26.3149	27.139	28.4538	27.7463	29.066	23.4219	27.1157	27.4125	27.9398	27.3856	24.3751	26.696	28.7412	26.0727	27.0521	27.3313	27.2688	27.5126	28.4685	27.2117	25.0808	28.4854	29.1663	27.8641	28.4395	20.1873	25.7128	24.4699	28.2295	22.6154	27.1677	27.6308	22.5097	26.8489	28.0706
DPP9	Dipeptidyl peptidase 9	Q86TI2	Q86TI2	98.262	0	15	15	15		18.2	18.2	18.2	52	22.7161	21.6266	23.4401	26.1116	22.481	25.5779	21.7226	26.5843	21.7402	21.4895	23.9183	21.0277	21.9613	26.9291	21.3745	25.0093	22.2808	19.5706	24.5748	26.376	25.026	24.2017	24.4625	25.495	23.1466	26.1	23.0878	21.1381	22.058	26.1978	21.6475	21.5345	24.483	22.9936	22.1768	24.8776
DPY19L1	Probable C-mannosyltransferase DPY19L1	Q2PZI1	Q2PZI1	77.318	0	7	7	7		15.1	15.1	15.1	41	22.758	23.3009	21.0283	24.2819	22.0466	25.3874	24.1355	24.9008	23.8938	21.7022	20.9779	21.0207	23.059	24.5045	21.9447	21.2247	22.5713	27.5544	24.9109	25.856	24.3731	24.6729	25.4131	24.0806	25.9739	25.5964	22.8854	21.2758	25.5397	27.9677	21.2393	22.3511	24.2375	24.0316	22.4298	23.0229
DPYD	Dihydropyrimidine dehydrogenase [NADP(+)]	Q12882	Q12882	111.4	0	32	32	32		35.8	35.8	35.8	198	23.5033	27.9759	27.4441	27.5007	23.0755	28.0873	25.4475	24.6689	25.0735	24.6078	24.7383	26.4014	25.8864	28.2736	26.3506	25.2956	23.6368	26.0871	25.0289	26.4949	26.1105	27.139	26.6935	24.6495	26.6579	28.1467	23.8463	27.6484	24.4191	27.6846	24.0458	27.591	22.7954	24.4806	26.496	27.1705
DPYSL2	Dihydropyrimidinase-related protein 2	Q16555	Q16555	62.293	0	36	36	30		75	75	62.2	2262	32.3031	31.1547	32.838	30.9899	32.9744	31.9207	32.1066	30.8576	32.2352	30.8848	32.1844	31.7363	32.5983	31.8578	32.1687	30.3565	31.8618	31.1924	32.4567	32.5244	32.5975	32.4699	32.0061	31.4852	32.4496	32.3967	32.3565	32.3799	31.892	31.6471	32.5413	31.4756	30.8394	32.6131	32.7046	31.8895
DRG1	Developmentally-regulated GTP-binding protein 1	Q9Y295	Q9Y295	40.542	0	10	10	9		35.1	35.1	33.2	67	23.4901	24.5648	24.4214	26.8561	23.3265	24.4413	22.1139	22.4482	23.8333	24.8983	24.0863	21.5865	24.17	25.1498	23.6772	25.1049	22.9252	25.087	24.385	24.126	20.8665	24.0594	21.5501	23.9044	23.6744	25.3027	23.6648	24.6344	24.3423	25.4182	23.3663	24.0705	24.5727	23.7035	22.3551	25.1402
DSC2	Desmocollin-2	Q02487	Q02487	99.961	0	15	12	12		20	16.1	16.1	32	21.5584	22.0669	21.9759	24.9577	22.6728	21.684	22.6911	21.5994	22.3786	25.2575	22.5218	23.5907	24.1188	23.8136	21.5925	27.0177	22.1979	25.8037	20.9543	22.8859	19.7967	26.1242	21.9414	25.1464	22.0615	23.0103	23.6545	22.0726	23.2656	24.0553	21.8784	24.106	21.0933	22.0111	24.8442	25.1873
DSG2	Desmoglein-2	Q14126	Q14126	122.29	0	18	18	18		21.5	21.5	21.5	94	24.5562	26.1728	23.0424	27.1245	23.1087	21.8451	24.8418	25.3049	23.0645	26.2832	25.0335	21.2601	25.3974	26.7469	21.2698	27.0207	22.8129	27.1082	22.5229	26.626	21.6052	23.6042	22.1406	26.0039	23.7464	23.8162	21.8614	23.4314	23.3681	25.8789	22.3097	22.7539	21.9202	23.8302	25.9349	26.0595
DSP	Desmoplakin	P15924	P15924	331.77	0	237	237	237		66.7	66.7	66.7	1980	23.0212	30.9419	25.3707	31.3976	24.2658	26.5557	26.9448	29.8706	25.5407	26.2112	24.7541	25.7099	26.834	30.9967	24.2864	35.7724	26.6133	31.7893	24.8896	28.0388	23.4851	28.9089	27.674	30.6168	28.0454	26.6751	24.2088	22.9629	26.2883	30.7977	22.372	29.1009	23.9294	27.2471	27.1025	27.8827
DTNA	Dystrobrevin alpha	Q9Y4J8	Q9Y4J8	83.9	0	5	5	3		8.5	8.5	4.8	25	21.7865	21.5578	24.0093	21.5815	24.3403	21.9265	22.229	21.954	21.9682	22.7742	24.431	22.4556	24.4833	23.0189	24.0235	22.8476	23.6592	22.5515	24.0494	24.4857	23.9448	25.3674	24.2849	23.6035	24.7778	23.1553	23.8608	20.7525	23.431	23.3237	23.0529	21.1718	22.4951	24.2227	24.5288	21.5839
DTX3L	E3 ubiquitin-protein ligase DTX3L	Q8TDB6	Q8TDB6	83.553	0	18	18	18		26.8	26.8	26.8	82	22.4267	24.1068	23.4497	26.8571	22.0358	25.7548	23.7934	21.8467	22.5101	24.0451	23.3782	22.004	23.9847	27.2052	23.724	25.1945	21.0482	25.8554	22.5028	26.2525	21.7947	22.8624	24.2264	24.6922	22.0348	25.0446	23.9798	24.0275	22.2817	26.859	22.6329	24.7552	22.0055	21.5738	23.1433	24.6406
DTYMK	Thymidylate kinase	P23919	P23919	23.819	0	12	12	12		48.6	48.6	48.6	133	24.5184	26.2169	23.59	24.921	24.0071	25.4311	24.8659	25.312	24.1039	24.9463	24.504	22.2114	24.3404	26.7899	24.8553	24.5844	23.582	24.4619	24.8061	25.0668	24.3073	22.9529	24.2457	27.0935	24.5001	25.9349	23.962	24.7883	26.1456	26.7438	22.4674	23.719	24.9294	24.9941	24.4366	24.7624
DUSP23	Dual specificity protein phosphatase 23	Q9BVJ7	Q9BVJ7	16.588	0	8	8	8		61.3	61.3	61.3	46	23.4329	26.2738	23.3317	25.1378	21.7572	24.1501	24.6432	25.6143	23.8937	23.4648	24.5686	21.1453	24.07	25.588	25.058	25.6147	22.9845	22.3458	22.8229	24.6654	20.96	24.6642	22.2534	26.2293	24.9671	24.4821	20.1322	23.593	25.0779	25.3603	21.6961	24.8861	22.4787	23.6951	24.3477	25.3495
DUT	Deoxyuridine 5-triphosphate nucleotidohydrolase, mitochondrial	P33316	P33316	26.563	0	7	7	7		36.1	36.1	36.1	53	22.5488	22.5097	22.4334	26.7221	22.3135	20.7165	24.3418	24.2523	25.3895	25.9386	24.4268	21.6567	24.9699	25.8291	21.354	21.3428	24.1139	24.2334	24.6201	24.5212	20.8031	23.8668	21.3921	24.9924	24.2559	22.4034	21.4652	21.5782	23.1323	25.5237	22.3796	22.9863	21.2752	21.5679	24.7935	25.7922
DYNLT1	Dynein light chain Tctex-type 1	P63172	P63172	12.452	0	2	2	2		23	23	23	48	21.4697	25.3641	22.3597	25.0889	24.4559	25.9541	24.3697	25.2581	24.3147	24.4643	24.2353	22.6332	24.086	25.7778	22.1704	25.5503	21.55	24.5298	24.8889	26.0715	24.8834	21.8817	24.2572	24.4526	24.3441	25.16	20.9863	24.5222	25.0657	23.7932	22.4133	23.094	22.8725	24.4326	25.2238	24.7904
DYSF	Dysferlin	O75923	O75923	237.29	0	85	82	82		42.6	41.6	41.6	465	27.0335	24.2681	25.9177	26.6803	27.3319	22.9817	25.408	29.6968	27.7024	24.8939	24.2942	24.1184	26.6027	26.2201	25.6779	25.3342	26.3001	25.2218	27.4462	27.0271	26.6804	26.5222	26.6683	23.4423	27.9225	28.1008	28.9523	27.5761	28.6603	26.7451	25.5184	28.695	31.0146	28.2027	27.7551	26.0001
ECHDC1	Ethylmalonyl-CoA decarboxylase	Q9NTX5	Q9NTX5	33.698	0	11	11	11		43.3	43.3	43.3	373	27.5987	27.2474	28.4199	26.6094	28.3125	28.3757	28.7035	22.4276	28.325	25.3668	27.3337	26.3259	28.1181	26.8986	27.6375	25.2713	25.7874	27.141	27.3228	27.9191	27.729	26.3011	27.7846	24.8715	27.7172	28.1186	27.7595	27.0251	28.0599	27.1035	27.9456	27.5433	20.8602	28.3594	27.8806	28.1801
ECM29	Proteasome-associated protein ECM29 homolog	Q5VYK3	Q5VYK3	204.29	0	30	30	30		20.7	20.7	20.7	112	22.4728	24.2345	22.3063	26.4909	24.0223	25.6271	24.9408	26.1782	25.6503	24.7863	25.113	20.9734	25.4581	27.0779	23.9159	25.3495	21.9785	25.3632	23.3872	26.7568	24.8179	24.4678	24.9689	26.4029	25.973	26.5511	26.0305	24.872	26.6472	26.6303	23.158	25.0935	25.4673	24.7061	26.1653	25.9848
EDC4	Enhancer of mRNA-decapping protein 4	Q6P2E9	Q6P2E9	151.66	0	15	15	15		14	14	14	71	23.482	24.9613	21.4528	26.3957	24.303	26.2042	19.4159	25.2067	24.0659	24.8493	24.7867	21.971	22.4819	25.3539	24.5074	25.3893	24.0499	21.6484	23.2828	25.4571	21.0402	22.3799	23.9109	27.11	24.2614	25.3136	24.0499	22.4036	25.0643	25.9239	23.0669	24.5008	22.0372	23.024	22.0472	24.4164
EEF1A1;EEF1A1P5	Elongation factor 1-alpha 1;Putative elongation factor 1-alpha-like 3	P68104;Q5VTE0	P68104;Q5VTE0	50.14	0	40	40	22		75.1	75.1	44.4	6259	33.0485	34.3508	33.4559	34.4357	33.2887	34.5329	33.6371	34.1921	33.3174	34.102	33.4868	32.9042	33.2491	33.9871	33.7423	34.5287	33.731	34.1638	33.5064	34.4036	33.2145	33.5973	33.0793	34.0815	33.8645	34.1195	33.8103	34.1762	34.6891	34.5202	33.3525	34.4511	33.7552	34.0857	33.5567	34.0883
EEF1A2	Elongation factor 1-alpha 2	Q05639	Q05639	50.47	0	27	9	9		65.7	30.9	30.9	47	22.3355	23.1143	21.6786	25.7122	22.9681	30.0794	24.2733	25.7469	23.1191	26.7044	23.6677	23.2812	20.9362	28.697	21.7836	25.5813	20.8578	22.3276	19.3836	22.1583	20.7266	22.6046	19.452	20.7303	21.9108	22.2771	19.8043	25.1205	22.3218	22.3533	20.9765	23.211	23.0266	21.964	24.2958	24.8729
EEF1B2	Elongation factor 1-beta	P24534	P24534	24.763	0	12	8	8		51.6	42.7	42.7	225	26.4617	28.5983	25.6564	29.0378	24.3907	28.9593	26.4655	27.1623	26.6947	27.8808	27.436	26.62	27.0231	28.8155	26.3538	28.2998	26.663	28.1102	26.8616	28.3153	23.2792	26.6074	26.7017	28.3106	27.0862	28.3583	26.7828	27.7822	27.7295	28.7704	25.5248	27.9651	27.4929	26.7121	27.1964	28.2093
EEF1D	Elongation factor 1-delta	P29692	P29692	31.121	0	20	20	16		60.1	60.1	53	660	27.297	30.0377	28.7035	30.3949	28.7172	30.3255	28.4037	28.109	28.2675	30.2261	29.1584	27.6162	28.5826	30.376	28.8457	30.1314	28.6705	29.6839	28.3569	29.5313	28.1486	28.1894	27.7477	29.8403	29.2007	29.5038	28.7925	29.5284	29.2956	30.3105	28.2379	29.3262	28.2936	28.7182	28.7325	29.4251
EEF1G	Elongation factor 1-gamma	P26641	P26641	50.118	0	30	30	30		53.3	53.3	53.3	1597	30.0376	31.6394	30.4899	31.7893	30.2173	31.6793	30.7497	30.9359	30.3261	31.3632	30.7382	29.3394	30.4066	31.4311	30.5206	31.6957	30.8313	31.5221	30.2366	31.3167	29.8379	30.4074	30.1209	31.0948	30.9822	31.2169	30.7517	31.1374	30.9755	31.5442	30.0715	31.1349	31.0993	30.3887	30.598	31.5202
EEF2	Elongation factor 2	P13639	P13639	95.337	0	74	74	72		70.4	70.4	69.2	4398	31.9835	33.2742	32.22	33.2594	32.1905	33.3973	32.0913	33.2459	32.2501	33.125	32.5136	31.3924	32.3181	33.5726	32.4055	33.364	32.7372	33.175	32.1465	32.8559	32.0282	32.2453	32.061	32.939	32.7059	33.2278	32.3936	33.176	33.1698	33.2214	31.9321	33.2899	32.6309	32.4914	32.3533	33.2425
EFEMP2	EGF-containing fibulin-like extracellular matrix protein 2	O95967	O95967	49.405	0	14	14	14		35.7	35.7	35.7	184	26.1473	21.9186	26.3083	27.484	24.6386	26.7869	26.4604	25.6289	26.9836	25.8385	27.6488	23.6906	26.9864	26.6242	26.086	23.1571	25.4489	24.1029	27.6986	26.2637	27.3792	26.5531	27.2085	27.7	27.3365	27.1219	26.996	27.1145	25.454	26.1487	27.8912	26.9612	24.0435	25.7416	25.9744	25.6486
EFHD2	EF-hand domain-containing protein D2	Q96C19	Q96C19	26.697	0	15	15	14		41.2	41.2	36.7	228	25.6106	27.4305	26.2288	27.5047	26.3187	27.1798	26.6113	26.7946	26.7554	27.2761	26.6999	25.7012	26.9869	28.0151	26.7127	27.2032	25.0121	26.7128	26.4017	26.001	25.8272	26.4547	25.8685	26.8266	25.4153	26.6057	26.5587	27.4679	26.6919	27.2292	24.9107	27.582	28.7541	25.8216	25.9838	28.1807
EFTUD1	Elongation factor Tu GTP-binding domain-containing protein 1	Q7Z2Z2	Q7Z2Z2	125.43	0	7	7	7		6.4	6.4	6.4	18	22.7969	22.9282	21.2939	24.0084	23.3657	21.9376	21.9767	21.6488	23.3109	24.5609	22.1088	20.4952	20.2121	23.0304	22.1477	23.1545	22.6879	23.6275	22.0407	23.0243	21.4443	23.1256	22.6644	21.6667	22.7364	22.8732	21.3169	22.0114	23.5279	22.7482	20.7171	22.6614	23.193	22.7568	21.7359	23.2062
EFTUD2	116 kDa U5 small nuclear ribonucleoprotein component	Q15029	Q15029	109.43	0	27	25	25		29.7	28.6	28.6	504	20.5894	28.1601	27.2415	28.3906	27.2545	28.49	27.7019	28.7257	26.5572	27.9581	26.4338	24.3518	27.0423	28.5152	26.6853	28.9765	23.7573	28.0941	26.8643	27.8811	27.2335	27.4509	27.4766	29.5074	27.4943	28.2707	27.6108	27.8915	28.0971	28.1912	25.3462	26.9754	27.9996	27.9069	27.4737	28.0782
EGFR	Epidermal growth factor receptor	P00533	P00533	134.28	0	27	27	26		27.5	27.5	26.5	117	22.8352	23.5948	24.3358	26.0254	22.9879	21.4045	23.4752	22.8428	23.2545	24.3828	23.8261	23.0818	24.0599	24.9178	23.1481	30.2502	23.9975	27.0702	22.9833	23.9766	21.8961	24.7019	23.1409	23.0518	24.8847	24.2972	23.1049	22.978	24.6435	23.1982	21.4232	22.7636	21.9185	24.3473	24.3161	22.8746
EHD1	EH domain-containing protein 1	Q9H4M9	Q9H4M9	60.626	0	43	41	26		70.2	68.5	47	1576	31.4823	29.2105	31.7999	28.9953	31.1512	29.7479	31.4656	30.4592	30.9349	29.2788	30.2621	29.971	31.3298	29.6102	30.4124	29.187	30.1414	29.4493	30.1768	30.0356	31.2733	30.6531	30.9868	29.2305	30.3682	30.3184	30.7572	29.6229	31.1749	30.2179	31.494	29.248	31.1771	31.8015	31.3899	29.8441
EHD2	EH domain-containing protein 2	Q9NZN4	Q9NZN4	61.161	0	44	44	36		75	75	67.6	2152	33.5535	30.2414	33.3962	30.1388	32.9239	30.405	33.7674	28.3889	33.173	29.5439	32.0758	33.5933	33.7711	28.7376	32.6348	29.2927	32.2869	30.511	32.0823	31.4707	33.4858	32.8368	32.7377	30.0178	32.2656	31.5455	33.0881	30.9243	33.1177	30.7114	33.5674	30.4572	28.3677	33.422	33.7449	31.3362
EHD3	EH domain-containing protein 3	Q9NZN3	Q9NZN3	60.886	0	31	11	11		54.8	26.7	26.7	50	24.1784	23.3746	24.0707	24.3917	26.1555	22.6232	28.1711	23.4675	26.0967	22.1606	24.3479	24.2914	27.0175	22.6023	24.7795	24.0111	22.3152	23.4737	24.7972	24.5938	25.7288	20.7078	25.0023	24.1147	24.594	24.7091	24.1599	22.6819	21.0609	21.5187	28.1024	22.3421	22.4535	24.5	25.9531	22.7259
EHD4	EH domain-containing protein 4	Q9H223	Q9H223	61.174	0	37	26	24		66.2	56.7	53.2	959	30.3395	28.8487	30.2953	28.8153	30.7482	28.9967	30.6352	25.6848	30.1084	28.6905	29.0935	28.7123	30.6445	28.9761	29.7219	28.506	29.1212	29.3088	29.7107	29.607	30.1314	29.2121	29.9795	27.7173	29.3557	29.9852	30.2026	29.3343	30.7091	29.3703	30.0911	29.0133	29.1733	30.4408	29.9994	29.8284
EIF1AX	Eukaryotic translation initiation factor 1A, X-chromosomal	P47813	P47813	16.46	0	6	6	2		37.5	37.5	11.1	61	22.4934	22.3383	22.3029	26.1363	23.4223	24.3636	21.2965	24.6431	23.7741	24.0758	24.4655	24.1157	22.9768	24.7736	21.8618	20.4381	23.913	23.3859	24.065	24.6161	21.1587	22.925	22.1682	27.0962	24.1436	25.0856	23.459	23.7116	20.9225	25.2614	23.9428	21.2716	23.0625	23.9219	24.398	25.5328
EIF2A	Eukaryotic translation initiation factor 2A;Eukaryotic translation initiation factor 2A, N-terminally processed	Q9BY44	Q9BY44	64.989	0	20	20	20		41.4	41.4	41.4	235	22.5093	26.3135	25.2422	27.6228	21.9035	27.7405	26.393	26.4463	24.8852	27.1504	25.7473	21.1348	25.8574	27.4957	25.0203	27.8481	25.3604	26.693	24.4948	26.8479	23.7253	24.3458	23.1029	27.3181	26.712	27.3322	24.8958	26.3367	26.6803	26.7799	24.5718	26.4605	21.9947	24.7955	25.0561	26.6721
EIF2AK2	Interferon-induced, double-stranded RNA-activated protein kinase	P19525	P19525	62.094	0	15	15	15		23	23	23	202	23.0046	25.3448	26.0678	27.8701	25.3087	27.3755	25.8664	26.1214	25.6235	25.8642	25.9975	24.2747	25.9028	27.3372	25.4875	27.145	22.3772	26.919	25.5705	26.342	24.1342	23.4102	21.2041	26.3745	25.6485	25.1091	23.538	24.9145	26.7369	26.6202	23.3222	25.0927	25.9814	25.899	25.7761	26.1498
EIF2B1	Translation initiation factor eIF-2B subunit alpha	Q14232	Q14232	33.712	0	12	12	12		40	40	40	75	23.7062	23.9361	24.5952	25.7035	22.3	24.5803	24.4343	25.464	24.1472	24.7924	25.0445	23.2551	24.3794	25.7991	22.6473	24.6968	20.9771	23.905	22.9221	26.3977	22.1573	22.8886	24.7983	25.5297	22.4357	26.4138	21.9848	23.629	23.5606	26.8086	24.0733	22.3465	23.8856	24.4531	24.5183	25.3124
EIF2B2	Translation initiation factor eIF-2B subunit beta	P49770	P49770	38.989	0	6	6	6		19.9	19.9	19.9	49	21.9381	21.218	22.0896	25.3082	24.6297	24.4473	22.5146	24.1558	23.4256	21.4013	22.5036	22.8308	21.3037	24.9219	21.6832	23.0986	20.643	21.9442	24.062	25.4651	22.7307	24.215	24.9031	26.2775	24.5839	25.6974	22.0569	23.4052	25.128	25.811	21.5348	21.3435	23.3886	24.5987	22.9441	23.4697
EIF2B3	Translation initiation factor eIF-2B subunit gamma	Q9NR50	Q9NR50	50.24	0	11	11	11		33.8	33.8	33.8	46	23.6802	24.0519	24.0685	25.379	23.9081	25.0844	23.9318	25.3893	24.4363	25.048	23.8644	21.1244	24.1387	24.7217	24.8452	22.2106	24.0383	23.9976	23.6369	25.0003	21.0935	24.5996	23.5909	25.37	24.0021	25.2944	22.8908	21.5857	24.5647	25.4246	23.9726	23.9795	20.5372	24.3983	23.8221	24.8054
EIF2B4	Translation initiation factor eIF-2B subunit delta	Q9UI10	Q9UI10	57.557	0	8	8	8		16.6	16.6	16.6	30	21.9352	21.4839	21.5713	25.3525	23.2394	23.0933	24.3152	25.7731	21.2782	24.8375	22.0775	22.0335	21.5499	22.4979	21.6707	21.05	22.2939	21.3349	24.2321	24.9146	24.144	25.0354	24.0917	25.718	24.9015	24.8094	21.1434	21.7522	25.0956	25.253	23.0499	21.4153	22.7143	23.0814	21.0975	22.0399
EIF2B5	Translation initiation factor eIF-2B subunit epsilon	Q13144	Q13144	80.379	0	8	8	8		12.8	12.8	12.8	41	22.7347	23.9017	22.1302	25.1711	23.9146	24.6315	22.264	22.0578	21.267	21.1585	19.6585	21.7366	21.7684	23.9668	22.8376	21.5098	23.4486	23.8958	23.9479	24.05	23.9338	22.575	23.8488	24.4834	24.2487	24.4764	23.1603	25.0042	24.4395	25.0465	22.5428	21.2873	20.7222	23.5287	21.7205	22.2068
EIF2S1	Eukaryotic translation initiation factor 2 subunit 1	P05198	P05198	36.112	0	26	26	26		62.9	62.9	62.9	748	28.4247	29.1085	28.6124	29.5336	28.5356	29.7033	28.8	29.2966	28.6759	29.5755	28.615	27.4891	28.6295	29.6659	28.8749	29.9078	28.5764	29.46	28.4813	29.2372	28.4065	28.6228	28.7625	29.8508	28.7641	29.2395	28.4204	29.04	29.2027	29.5158	28.5455	29.1288	28.4331	28.624	28.7445	29.3116
EIF2S2	Eukaryotic translation initiation factor 2 subunit 2	P20042	P20042	38.388	0	22	22	22		54.7	54.7	54.7	196	23.9725	25.9855	26.5694	28.4027	24.6046	27.056	26.2021	27.3833	25.4903	27.5991	25.5947	22.7463	25.8084	28.115	26.2552	27.9784	24.114	27.1198	24.8206	26.8132	25.423	23.8981	21.1702	28.561	25.6386	25.4987	25.0667	25.1411	26.2796	27.7292	23.7602	26.3672	26.1354	23.8307	25.2961	26.9254
EIF2S3;EIF2S3L	Eukaryotic translation initiation factor 2 subunit 3;Putative eukaryotic translation initiation factor 2 subunit 3-like protein	P41091;Q2VIR3	P41091;Q2VIR3	51.109	0	25	25	25		53.2	53.2	53.2	911	28.5915	29.6382	28.4908	30.1917	28.8203	30.1651	29.2289	30.0798	29.0889	29.7807	28.9425	24.7894	29.0977	30.3426	29.1712	30.3359	29.0049	29.7672	28.8622	29.5696	28.9162	28.615	28.8808	30.1713	29.144	29.5812	29.2188	29.4368	29.7105	29.965	28.612	29.4231	29.196	29.0112	29.1076	29.8224
EIF3B	Eukaryotic translation initiation factor 3 subunit B	P55884	P55884	92.48	0	38	38	38		46.7	46.7	46.7	936	27.2512	29.4369	28.7138	29.6448	28.989	29.6739	28.8066	29.8356	28.8717	29.1807	28.5716	24.0678	28.9484	29.5618	28.2932	30.2789	28.4685	29.6773	28.8686	29.6344	28.0604	28.858	28.9142	29.639	28.7721	29.6113	28.7364	29.0128	29.4969	29.8636	27.7997	29.0594	29.7823	29.3135	28.8041	29.1976
EIF3D	Eukaryotic translation initiation factor 3 subunit D	O15371	O15371	63.972	0	15	15	15		27.2	27.2	27.2	153	24.4651	26.3873	24.8802	27.4802	26.5656	27.6561	26.3	26.9885	25.0239	26.4547	25.264	23.6919	25.571	27.1953	23.8713	27.7954	25.158	27.771	26.1604	27.623	25.9968	27.2815	26.5818	26.8697	27.2236	26.9788	24.8761	26.1334	27.1758	27.6302	21.7747	25.7252	24.375	26.1173	25.7752	27.2398
EIF3G	Eukaryotic translation initiation factor 3 subunit G	O75821;K7EL60	O75821	35.611	0	15	15	15		51.2	51.2	51.2	161	22.2254	26.097	25.3349	28.1159	26.1759	27.6153	26.035	24.5014	25.9862	27.6121	26.3584	22.3896	26.1622	27.9221	26.3809	27.8127	24.9561	26.6799	25.781	26.1818	26.0662	25.7063	25.3589	27.5281	26.7938	26.7822	25.1366	26.3021	26.8469	26.8305	25.2625	24.9714	24.0452	26.3777	26.4518	26.9833
EIF3I	Eukaryotic translation initiation factor 3 subunit I	Q13347	Q13347	36.501	0	15	15	15		57.2	57.2	57.2	475	26.6641	28.7085	27.6602	28.8074	27.6777	28.7952	27.8882	28.2505	27.7606	28.4864	27.8048	25.6835	27.7084	28.7638	27.4281	29.0624	27.1984	28.765	25.9053	28.1849	26.967	27.9836	27.599	28.3133	27.8275	28.3461	27.3494	28.234	28.3406	28.771	27.0292	28.3444	27.5003	28.1801	27.9407	28.698
EIF3J	Eukaryotic translation initiation factor 3 subunit J	O75822	O75822	29.062	0	6	6	6		23.6	23.6	23.6	19	21.5164	22.923	22.1896	25.6429	20.985	24.758	21.2477	23.9123	21.4393	23.8118	20.0313	21.3576	21.59	22.4328	22.6499	20.0871	21.1128	21.8673	22.158	24.9162	23.3395	23.6183	21.4881	24.4372	23.6619	24.25	22.0187	21.1651	24.0885	25.0752	22.0563	21.495	20.2999	22.5925	20.5976	22.8846
EIF3K	Eukaryotic translation initiation factor 3 subunit K	Q9UBQ5	Q9UBQ5	25.059	0	8	8	8		39.4	39.4	39.4	148	23.9012	25.8724	24.314	27.0198	25.9633	27.2671	21.5435	26.1387	24.2104	25.639	24.3384	23.6727	25.6391	26.2424	24.3932	26.0546	21.2107	24.6784	25.6456	26.8942	25.4103	25.9218	25.8333	26.8175	26.3248	27.23	25.5307	26.0937	26.2112	26.8714	23.997	25.268	24.8725	26.7948	25.324	24.9645
EIF3M	Eukaryotic translation initiation factor 3 subunit M	Q7L2H7	Q7L2H7	42.502	0	17	17	17		41.4	41.4	41.4	351	22.1192	28.3261	27.1167	28.1823	27.1546	28.3216	27.258	27.955	27.3917	27.4542	26.6913	25.4882	27.3348	27.7556	27.4114	28.0572	26.9102	27.8452	27.9977	28.5108	27.8656	28.0954	28.0837	28.9236	27.4362	28.2935	26.9184	27.6998	28.8552	29.0658	26.7962	27.8153	22.2028	28.1931	27.4966	28.1065
EIF4A1	Eukaryotic initiation factor 4A-I	P60842	P60842	46.153	0	38	38	19		68.5	68.5	40.4	2016	30.8413	32.1352	30.7815	31.8412	31.1077	32.0811	30.9241	31.8842	30.9136	31.4573	31.0739	30.2138	30.8866	32.1168	31.2345	32.3626	31.0837	32.0691	30.9409	31.9448	30.7722	30.9822	30.999	31.9364	31.5931	31.7605	31.0939	31.4908	32.0055	32.0894	30.5915	31.8062	31.8211	31.4556	30.9973	31.5719
EIF4A3	Eukaryotic initiation factor 4A-III;Eukaryotic initiation factor 4A-III, N-terminally processed	P38919	P38919	46.871	0	26	20	20		45	38.9	38.9	546	27.6294	28.4392	27.759	29.0011	27.8366	28.7839	27.4713	29.3664	27.8975	28.5243	27.7834	20.3268	27.7692	28.9353	27.6379	29.6275	27.7193	28.6203	28.0158	28.8021	27.5754	28.1327	27.6933	29.8052	28.1047	28.4096	27.6048	28.0826	28.1399	28.6892	27.2845	27.9534	28.3241	27.9156	27.9376	28.3109
EIF4G1	Eukaryotic translation initiation factor 4 gamma 1	Q04637;REV__Q8NEG2	Q04637	175.49	0	48	48	42		31.5	31.5	28	692	24.9209	28.5004	27.3471	29.7867	27.7559	28.9074	27.6191	28.8824	27.2519	28.918	28.2423	25.333	27.8169	29.7418	27.1091	29.3302	27.8704	28.7254	27.198	28.9858	26.603	27.2091	27.2261	29.2437	27.5939	28.708	27.8657	28.4157	29.1857	29.1404	27.0355	28.3852	27.1199	28.1172	27.36	28.5739
EIF4G2	Eukaryotic translation initiation factor 4 gamma 2	P78344	P78344	102.36	0	32	32	32		32.1	32.1	32.1	319	22.9793	26.7407	24.9597	27.6511	26.5348	27.6287	26.6403	26.8397	26.4044	27.3376	26.8313	22.8671	25.7405	27.6757	25.8837	28.538	25.5598	27.4348	26.3869	27.4958	25.8335	26.7466	26.0731	28.1807	27.102	27.1655	26.5726	26.9752	27.6901	27.6107	25.8964	26.1758	26.9722	26.971	26.5726	26.577
EIF4H	Eukaryotic translation initiation factor 4H	Q15056	Q15056	27.385	0	6	6	6		27.8	27.8	27.8	34	22.7635	25.1416	23.0484	25.6642	23.0158	24.9378	23.9895	25.4221	23.1094	25.6722	25.4385	24.6708	24.1319	25.5345	23.9638	25.8032	22.3441	25.8639	22.1762	24.1411	21.5979	23.8777	20.8073	23.6167	22.5908	24.1018	22.2141	25.3804	20.8845	24.7362	21.5602	24.9619	25.0849	21.5869	23.5699	22.0248
EIF5	Eukaryotic translation initiation factor 5	P55010	P55010	49.222	0	20	20	20		40.6	40.6	40.6	219	24.5632	26.1068	25.0973	28.466	25.32	26.7967	24.9721	25.711	25.635	26.5179	25.9874	24.2731	25.6241	27.1219	25.4949	27.303	25.1949	24.8095	25.0146	25.6295	24.6012	24.8311	24.7053	26.0871	25.4367	25.0532	23.7621	25.5316	25.7969	26.8001	22.8524	25.6864	26.4399	25.218	25.034	26.1773
EIF5A;EIF5AL1;EIF5A2	Eukaryotic translation initiation factor 5A-1;Eukaryotic translation initiation factor 5A-1-like;Eukaryotic translation initiation factor 5A-2	P63241;Q6IS14;Q9GZV4	P63241;Q6IS14;Q9GZV4	16.832	0	12	12	12		70.1	70.1	70.1	552	29.6706	29.8579	29.3151	29.9676	29.1198	30.0688	29.0728	30.5985	29.2311	29.3625	29.392	29.598	29.4461	30.7087	29.1444	30.4732	28.8037	29.4087	29.3215	30.2894	29.3005	29.6674	29.2884	29.6876	28.9757	29.4637	29.0005	29.5527	29.9503	30.3507	29.0452	29.53	30.4934	29.6509	29.7107	29.674
EIF5B	Eukaryotic translation initiation factor 5B	O60841	O60841	138.83	0	30	30	30		23.6	23.6	23.6	194	24.543	26.9572	24.9903	28.1408	24.0248	27.695	26.3505	27.6287	25.2997	27.1645	26.0578	22.932	24.7685	27.9916	25.2021	29.0813	23.628	28.0504	24.0868	25.6882	22.5505	24.5324	24.0268	27.567	25.4866	26.4278	24.4759	25.9252	27.4727	27.4851	25.2283	27.0118	23.643	24.8988	24.5596	26.7612
EIF6	Eukaryotic translation initiation factor 6	P56537	P56537	26.599	0	6	6	6		37.6	37.6	37.6	219	22.9696	27.4622	27.2124	27.6753	26.9062	26.8073	27.3059	28.5596	26.6077	27.8583	26.8845	25.6815	26.9584	27.6747	26.8057	28.7917	26.7908	27.463	25.8968	28.3638	26.924	24.973	26.3069	28.8793	26.7106	26.965	26.8669	27.2857	27.679	28.1292	25.4189	27.5064	28.2996	27.2791	27.1424	27.8181
ELAVL1	ELAV-like protein 1	Q15717;Q12926;P26378	Q15717	36.091	0	20	20	20		62.9	62.9	62.9	414	25.7437	27.3151	25.8921	28.7479	27.5414	28.6033	26.6693	27.0766	26.3361	28.2309	27.3711	26.2707	26.5156	28.9734	26.2221	28.4784	26.0956	27.8778	26.8219	28.3446	27.1924	26.9071	26.5204	29.4938	28.2363	27.9136	27.7773	28.2736	28.3108	28.6681	25.1124	26.5862	27.1523	28.2635	27.1519	28.0379
ELMO2	Engulfment and cell motility protein 2	Q96JJ3	Q96JJ3	82.614	0	17	11	11		23.3	18.3	18.3	50	21.6756	24.2787	22.5808	24.2334	23.7248	24.0958	24.3467	24.0848	23.9887	21.7643	23.5591	20.4516	24.2493	24.8235	21.6592	23.029	22.6849	24.1028	23.578	24.5037	21.8675	21.1443	22.1262	22.7338	24.326	26.1323	24.346	24.4154	23.8376	24.2248	21.8533	24.0379	24.7406	23.2721	21.1513	24.1551
EMC1	ER membrane protein complex subunit 1	Q8N766	Q8N766	111.76	0	19	19	19		25.2	25.2	25.2	146	23.3207	25.5934	24.1454	26.3192	23.4675	27.0374	25.3858	26.6836	25.5504	25.3105	24.5171	24.2753	24.2306	26.6598	24.9434	25.6417	23.8321	24.6569	25.5474	25.1411	23.2211	24.114	23.4261	25.8883	26.6077	26.7893	25.1588	24.3444	26.633	26.5263	22.7715	25.2486	25.3478	24.8225	24.4663	26.5324
EMC2	ER membrane protein complex subunit 2	Q15006	Q15006	34.833	0	6	6	6		20.5	20.5	20.5	57	22.3757	25.0356	24.7739	25.2528	23.2264	25.1228	24.5881	25.1469	24.9073	24.6168	24.4952	23.7724	24.5986	25.4877	25.0409	25.2892	24.2898	24.4339	21.5057	24.6813	21.169	21.9102	20.6151	22.3957	21.8021	24.6733	24.6572	21.5842	24.6887	24.9416	20.7036	24.1151	24.1223	22.7803	24.0966	25.8226
EMC4	ER membrane protein complex subunit 4	Q5J8M3	Q5J8M3	20.086	0.00064447	1	1	1		8.7	8.7	8.7	22	20.8443	23.2409	21.1685	23.6087	22.4203	23.5922	23.8673	25.3489	22.3143	22.8803	22.0576	21.6341	23.2423	23.9701	21.0107	21.4265	20.6695	23.763	22.1483	22.9542	22.655	24.0068	20.9546	22.7089	23.0989	23.4378	22.8849	22.8944	23.5927	23.7643	21.8269	21.3955	22.7542	22.6564	22.9201	21.3066
EMG1	Ribosomal RNA small subunit methyltransferase NEP1	Q92979	Q92979	26.72	0	6	6	6		28.3	28.3	28.3	28	22.9216	22.8437	21.3686	23.4713	21.3283	23.4122	22.3388	24.849	20.3677	21.4667	21.0585	22.6631	21.5426	21.9395	20.3799	24.2241	21.2524	23.4897	23.1815	24.0082	21.2117	21.0232	21.4895	26.3186	24.8893	23.058	21.6109	19.7858	22.5245	23.7981	21.6062	21.9493	22.093	22.2969	22.1242	23.4303
EML4	Echinoderm microtubule-associated protein-like 4	Q9HC35	Q9HC35	108.91	0	35	35	35		40.4	40.4	40.4	507	26.3047	29.8325	27.729	29.8603	28.2479	29.1609	28.6899	30.0137	28.8881	28.8686	28.4482	24.9491	28.2939	29.2578	27.2756	28.3995	24.3375	29.4795	28.8252	28.6552	26.0293	26.8859	28.9266	29.1643	27.5376	29.0939	27.868	28.7056	28.7897	29.7227	26.2124	28.0809	27.9911	26.6527	28.3109	29.6487
ENDOD1	Endonuclease domain-containing 1 protein	O94919	O94919	55.016	0	9	9	9		23.8	23.8	23.8	102	22.8791	24.3938	24.8436	24.8349	25.8035	25.4568	25.3905	23.5156	25.7292	23.8	25.3774	20.4412	25.3625	24.1608	24.4909	23.9265	24.1575	22.4495	25.3252	25.8136	26.0389	25.7695	25.8654	24.1079	25.4204	25.2058	24.2125	24.0918	26.1834	25.4998	25.9992	23.6363	24.4416	25.7907	25.0456	23.9403
ENO1	Alpha-enolase	P06733	P06733	47.168	0	45	45	41		79	79	70.5	2394	32.4362	29.1629	31.7871	31.6601	31.7211	32.7569	29.2998	33.1471	31.8663	33.7505	32.0544	32.1428	30.2713	32.8263	30.9756	33.2983	32.4968	31.3477	32.4381	32.3673	32.5916	32.1854	31.6203	32.0717	32.7868	32.2491	29.7431	30.6363	29.8645	32.3488	30.1851	32.2694	33.6453	30.0651	31.2656	32.0028
ENO2	Gamma-enolase	P09104	P09104	47.268	0	10	6	6		33.2	20	20	32	26.6331	21.8369	21.4905	25.3143	22.6325	22.7581	22.8205	24.6828	23.879	28.2332	25.0243	23.7329	23.2108	26.2806	24.6723	26.1622	25.0985	20.6727	21.9558	23.1603	20.3695	22.0714	21.1648	25.0379	25.9262	24.4872	22.3124	21.4152	22.0059	21.9245	24.1575	23.0517	21.7935	22.3499	24.7405	26.4366
ENPEP	Glutamyl aminopeptidase	Q07075	Q07075	109.24	0	22	22	22		25.8	25.8	25.8	74	27.7274	24.2736	27.919	23.2368	21.7761	21.9895	23.6878	22.2363	25.1686	21.7301	22.7967	20.8964	25.2328	22.282	20.6785	21.7149	22.2189	22.145	24.4054	25.2619	24.8586	23.7608	25.081	22.2357	21.2823	25.0804	21.7555	21.6295	23.614	22.9874	23.4741	22.848	22.1279	22.1822	21.3106	22.5193
EPB41	Protein 4.1	P11171	P11171	97.016	0	28	27	24		32.6	31.8	27.8	348	30.4097	25.8043	26.6466	25.624	28.7994	23.1312	27.6085	27.2904	27.9138	25.2501	27.0888	27.4172	28.3307	25.0832	26.3485	28.0768	26.4291	24.8219	29.3899	28.1563	28.9686	24.4823	30.7359	26.2967	25.2993	26.8748	27.1922	26.491	28.3291	24.5932	27.971	21.2057	27.5243	28.3493	27.8646	25.1483
EPB41L2	Band 4.1-like protein 2	O43491	O43491	112.59	0	44	44	38		46.5	46.5	42.7	669	28.9963	27.625	29.2019	28.5425	29.358	27.9844	29.8512	24.1224	29.062	27.6114	28.7788	27.9574	29.4613	27.8785	28.9955	22.6145	28.731	27.2316	29.0961	28.6999	28.9522	28.8401	28.5931	27.6479	28.9861	29.0209	29.4374	28.9663	29.0133	28.123	29.3853	27.9768	21.5155	29.3649	29.5562	28.5096
EPB41L5	Band 4.1-like protein 5	Q9HCM4;Q9H329	Q9HCM4	81.855	0	6	6	6		10.1	10.1	10.1	41	25.603	23.2009	25.3446	21.3654	23.9233	22.0472	25.3147	23.6775	24.5057	24.2502	24.3699	21.1732	23.9253	24.602	22.5772	22.2674	20.9835	22.9113	23.4576	23.5403	25.5874	20.4327	24.7763	23.1132	22.2044	23.0087	24.6177	22.6898	24.8937	21.2128	25.3524	21.9158	21.49	24.6673	25.3401	23.0498
EPB42	Erythrocyte membrane protein band 4.2	P16452	P16452	77.008	0	29	28	28		41.2	40.2	40.2	335	30.755	24.0359	25.6125	21.4695	28.9485	20.2498	26.7062	24.2797	27.6508	21.828	24.2719	26.8453	28.1847	22.6381	26.3749	28.7772	22.4578	21.6538	29.93	27.8409	29.005	24.8174	30.9053	24.7558	24.8994	23.4765	27.2185	21.8612	28.0311	24.5496	27.5494	21.0969	24.7804	27.9083	26.8957	22.1339
EPHX1	Epoxide hydrolase 1	P07099	P07099	52.948	0	35	35	35		66.2	66.2	66.2	1466	31.0176	30.0289	31.4872	30.673	30.7184	29.3841	31.9194	29.5561	31.2129	31.2071	30.2169	30.7759	31.1898	30.3422	30.4812	27.5388	30.4009	30.4922	30.4559	31.8492	30.7625	30.6049	31.1467	27.0992	30.4789	30.9783	30.885	29.8792	31.094	30.6723	30.6808	27.506	25.9995	31.235	31.0148	30.6361
EPHX2	Bifunctional epoxide hydrolase 2;Cytosolic epoxide hydrolase 2;Lipid-phosphate phosphatase	P34913	P34913	62.615	0	12	12	12		27.2	27.2	27.2	64	24.9357	23.775	26.5825	23.0708	24.799	23.5772	25.7465	21.3935	24.5277	22.2452	23.842	23.7133	25.0774	20.8957	21.8795	21.138	24.9141	23.0164	21.487	25.1888	23.7367	23.7465	25.5539	22.3163	24.8874	24.3208	24.3344	24.0391	24.425	23.4306	24.7688	22.2557	22.6449	26.9421	23.0781	23.2149
EPRS	Bifunctional glutamate/proline--tRNA ligase;Glutamate--tRNA ligase;Proline--tRNA ligase	P07814	P07814	170.59	0	77	77	76		52.8	52.8	52.2	1425	27.9062	30.2551	29.1342	30.0875	29.2461	30.1111	29.3083	29.9218	29.1831	29.9987	29.6777	25.8172	29.4117	30.3525	28.7592	30.24	28.6191	29.7755	29.1076	30.1848	28.8093	29.154	28.9309	30.8157	29.5675	29.8748	29.2115	29.7072	30.1126	29.8713	28.6846	29.4917	28.9252	29.6548	29.2436	29.7835
EPX	Eosinophil peroxidase;Eosinophil peroxidase light chain;Eosinophil peroxidase heavy chain	P11678	P11678	81.04	0	48	41	41		50.2	42.4	42.4	959	29.6308	25.0308	31.102	31.9757	30.1034	29.2555	29.1203	28.2799	29.3213	27.2768	30.0415	29.6455	29.2772	30.0885	27.8067	25.1388	30.96	28.8295	29.3251	24.195	28.9909	31.0038	29.3196	20.8811	31.6101	31.9144	27.5642	26.1457	30.3532	30.038	29.3005	31.0926	30.3937	30.9881	27.4791	27.3323
ERAP1	Endoplasmic reticulum aminopeptidase 1	Q9NZ08	Q9NZ08	107.23	0	31	31	31		39.2	39.2	39.2	364	23.4566	22.633	26.2479	27.1436	27.3079	27.4262	21.1342	25.4293	26.5056	26.5422	26.3601	26.4223	26.638	28.1761	27.2991	26.4757	26.1911	27.6867	28.1984	27.99	27.8764	26.5182	27.2624	28.3778	28.0886	28.602	22.6996	24.035	20.3976	27.868	23.08	29.7503	26.8923	25.0995	27.1986	27.6072
ERBB2IP	Protein LAP2	Q96RT1	Q96RT1	158.3	0.00023256	5	5	5		4	4	4	34	23.2176	23.2542	22.0492	23.4336	23.0167	23.4107	21.469	24.3464	22.9942	23.8173	21.9082	22.9722	22.8093	22.9359	24.0504	23.4048	22.6408	23.5342	21.1199	24.2142	20.0913	22.742	21.1539	21.8703	22.4289	24.0469	22.9419	23.4594	20.4832	22.7633	21.9265	21.0419	23.06	23.6178	21.0399	23.8116
ERGIC2	Endoplasmic reticulum-Golgi intermediate compartment protein 2	Q96RQ1	Q96RQ1	42.548	0.00025119	4	4	4		10.9	10.9	10.9	12	23.5811	22.7747	21.4077	20.9358	21.943	24.2057	20.459	24.606	22.2503	21.4087	21.2808	23.3509	22.1426	21.8072	21.5199	21.5026	21.7833	22.7849	22.557	24.1774	22.8216	21.228	22.7968	22.6653	23.7026	24.1994	22.1944	21.5669	23.5684	24.0762	22.4594	21.5523	23.7661	21.7248	21.6453	21.4766
ERGIC3	Endoplasmic reticulum-Golgi intermediate compartment protein 3	Q9Y282	Q9Y282	43.222	0	7	7	7		17.2	17.2	17.2	63	23.3319	25.4448	22.5169	26.4142	21.2385	25.1172	23.7622	27.7881	23.4404	25.5095	23.7889	21.1143	23.2684	26.3368	22.6255	24.5902	24.6263	25.2591	25.1066	24.7116	24.3703	24.4026	24.1804	23.2027	25.8985	26.1655	22.21	24.4993	24.7814	25.8634	21.3492	24.7935	25.8482	21.459	23.194	25.6369
ERH	Enhancer of rudimentary homolog	P84090	P84090	12.259	0	8	8	8		60.6	60.6	60.6	196	26.9505	28.128	26.7919	28.1271	27.4031	28.5948	25.8035	29.2136	26.8891	27.7366	27.3937	26.7754	27.0857	28.2537	26.7507	28.4418	27.2938	27.2087	26.7533	28.1232	26.9877	26.6906	27.3929	28.2076	27.4785	27.8474	27.0262	27.5531	27.0885	27.868	25.842	27.2146	27.7187	27.5023	26.851	27.9467
ERLEC1	Endoplasmic reticulum lectin 1	Q96DZ1	Q96DZ1	54.858	0	10	10	10		29.2	29.2	29.2	99	24.1127	25.7246	22.9526	26.4893	24.1324	25.3984	23.9195	23.4951	25.0529	25.9933	24.7194	25.6327	24.096	26.2588	23.5234	24.3677	25.6644	24.5464	24.6593	25.9767	19.6311	23.7586	23.7841	25.0778	26.7155	27.0231	24.5892	23.7155	25.2739	26.7061	21.8081	24.2271	23.4164	24.1501	24.49	25.3288
ERMP1	Endoplasmic reticulum metallopeptidase 1	Q7Z2K6	Q7Z2K6	100.23	0	11	11	11		14	14	14	29	21.6888	24.7303	21.9022	26.5042	21.5585	24.973	24.7754	24.7655	24.7701	25.6215	22.0663	21.8639	24.8728	24.8193	22.6125	25.6518	20.6362	24.5531	25.6319	25.6382	24.9973	24.477	26.2675	25.2681	25.2798	25.6883	21.8312	21.9201	25.6441	25.7671	25.0175	24.8825	24.9261	24.2852	24.955	24.9461
ERO1L	ERO1-like protein alpha	Q96HE7	Q96HE7	54.392	0	30	30	29		63.2	63.2	60.9	750	26.4047	29.913	26.2059	29.9862	27.1246	29.7547	27.8738	30.5852	27.9122	28.5822	27.551	25.7227	27.8556	30.74	27.298	29.8029	27.8863	30.8588	27.4938	28.4751	26.4689	27.4477	27.9513	28.8192	28.0497	28.6991	27.1989	28.0267	28.0982	30.1972	25.7801	30.3752	30.7943	27.9562	27.9487	29.4633
ESRP1	Epithelial splicing regulatory protein 1	Q6NXG1	Q6NXG1	75.585	0	7	7	6		13.1	13.1	11.3	25	22.1907	24.9677	21.9213	25.5801	21.6164	21.4651	21.9353	23.6672	22.287	26.3686	23.0248	20.5736	22.2498	24.7168	21.3358	24.9557	22.6772	23.5368	20.7501	24.2887	20.9954	21.1921	19.655	21.2315	21.9593	20.4346	20.593	20.5139	23.3857	23.1844	20.547	22.89	23.1539	21.4304	21.1273	23.8642
ETF1	Eukaryotic peptide chain release factor subunit 1	P62495	P62495	49.03	0	14	14	14		36.4	36.4	36.4	475	27.0242	28.169	27.5712	28.2849	27.1999	28.2469	27.6142	28.1623	27.3882	27.9256	28.1673	24.5623	27.5284	28.3253	27.7133	28.4042	27.4277	28.3606	26.9822	27.8	27.1299	27.0971	27.1583	28.2893	27.6643	28.1963	27.5219	27.9465	28.5279	28.174	27.2768	27.9054	26.8838	27.6621	27.7219	28.1286
EVL	Ena/VASP-like protein	Q9UI08	Q9UI08	44.619	0	9	8	8		27.2	25	25	58	22.1819	25.1363	21.9632	25.9668	25.7546	24.6868	20.2717	21.8205	24.9083	21.5412	24.971	22.0859	25.1706	25.9825	21.9769	22.3797	21.0943	22.8931	25.7826	25.8645	24.3378	25.2895	24.7729	22.7182	22.8449	27.2742	24.8551	26.0437	22.493	25.5775	21.9468	25.6727	21.5017	25.584	20.5675	26.5317
EVPL	Envoplakin	Q92817;A8MZ36	Q92817	231.6	0	88	88	88		48.4	48.4	48.4	766	28.5605	26.4998	29.2286	21.8584	28.9375	27.3044	29.2446	23.0331	28.4241	23.1637	28.4138	21.1522	29.3025	26.9407	27.931	25.9853	25.074	27.1225	25.3491	31.1894	28.8499	26.4127	27.7946	24.151	28.0188	27.9258	28.08	22.4359	29.2115	24.8428	28.0042	26.7493	22.6251	29.142	29.9756	26.1711
EXOSC10	Exosome component 10	Q01780	Q01780	100.83	0	7	7	7		8.9	8.9	8.9	15	21.8448	22.3849	20.844	21.871	22.892	22.2762	22.6852	22.3288	22.5216	22.9108	22.372	20.9876	21.8334	22.4327	22.7591	23.7279	21.7166	23.0611	21.3362	23.2185	20.1989	20.976	22.3964	24.922	23.1514	22.8942	20.6482	21.9965	22.6414	23.2337	22.0379	22.6366	22.3983	23.186	21.5915	21.6104
EXOSC2	Exosome complex component RRP4	Q13868	Q13868	32.789	0	5	5	5		20.1	20.1	20.1	17	22.6353	22.9005	24.0279	24.1115	22.6402	24.2695	23.7175	23.7283	22.0278	22.0965	23.9823	21.9564	24.0306	24.2106	21.9999	21.2864	21.7959	22.2312	19.8637	24.3718	20.843	23.3627	21.6689	25.8922	19.9039	23.6063	22.111	20.7995	20.5337	23.4183	23.376	21.2216	20.9202	22.3619	24.3709	23.8216
EXOSC4	Exosome complex component RRP41	Q9NPD3	Q9NPD3	26.383	0.00024528	5	5	5		20.4	20.4	20.4	10	22.9328	22.5963	22.3563	23.5981	21.8565	22.6005	22.2095	23.6817	20.717	21.1755	21.7036	20.8343	21.3036	23.2445	21.0412	25.0382	21.6468	22.7068	23.8755	21.5503	22.4146	21.9478	20.1463	24.8929	23.8006	23.4895	22.496	21.061	21.7016	21.2963	22.2405	24.3196	23.2918	23.5396	23.1639	22.1518
FABP3	Fatty acid-binding protein, heart	P05413	P05413	14.858	0	7	7	7		53.4	53.4	53.4	54	22.2509	22.5711	23.0825	24.3435	23.0446	28.4258	21.461	22.143	23.6157	22.372	26.4348	22.0376	20.6123	23.5674	21.7413	23.3151	21.6171	25.127	26.3344	24.7223	24.8675	24.4542	22.2201	28.0308	26.3837	27.3098	22.082	22.7253	23.273	25.2251	23.6202	25.4854	21.6147	23.6352	21.4264	27.0221
FABP4	Fatty acid-binding protein, adipocyte	P15090;P02689	P15090	14.719	0	8	8	8		68.2	68.2	68.2	180	28.2012	21.8038	28.901	22.6945	28.8582	26.5368	25.7542	22.6361	28.7424	23.6773	27.229	32.2082	28.7219	22.4065	27.9362	19.6305	28.2355	22.2425	29.0484	25.8043	27.7624	26.1066	26.4149	24.0398	28.5618	27.4924	27.4363	26.0962	26.8638	25.022	27.2838	25.9178	21.648	26.9634	26.27	23.4679
FAF2	FAS-associated factor 2	Q96CS3	Q96CS3	52.623	0	12	12	12		35.5	35.5	35.5	95	24.5239	25.0934	21.8264	26.3777	24.6874	26.2782	25.2437	24.6043	25.4923	25.466	25.1848	21.6872	24.7917	26.8043	24.1424	27.105	25.0072	25.9319	24.668	27.1531	23.9878	25.3717	25.63	25.8371	26.1378	25.9372	24.8405	25.0472	26.0983	26.5145	21.8699	25.1478	26.0017	25.4174	25.2726	25.4078
FAM114A1	Protein NOXP20	Q8IWE2	Q8IWE2	60.741	0	12	12	12		25.6	25.6	25.6	62	22.2667	21.9226	23.6942	26.3896	20.9103	26.3278	24.419	23.5941	23.6298	23.1603	25.2815	22.5381	20.7117	26.427	20.3211	23.0512	23.719	22.4229	21.5474	25.7242	24.5584	22.9372	21.4462	25.1058	25.1983	24.9836	22.0737	25.8265	25.8271	26.5896	21.7789	22.0145	22.2489	25.3314	22.1557	23.7475
FAM134C	Protein FAM134C	Q86VR2	Q86VR2	51.396	0	4	4	4		13.1	13.1	13.1	20	22.7529	24.7265	23.5543	24.6101	23.6629	24.5114	20.9312	24.3528	23.7681	22.1866	24.5318	22.7564	21.3589	24.1131	23.1857	22.766	20.6789	25.2708	23.6201	23.1098	22.856	22.8626	21.1279	23.6398	21.9146	24.3594	23.0516	22.6309	24.1079	24.5082	21.5997	23.1928	22.1179	20.0036	21.6463	25.2577
FAM162A	Protein FAM162A	Q96A26	Q96A26	17.342	0	6	6	6		37	37	37	97	23.4832	25.4307	24.5087	26.1358	20.9333	25.5529	24.7086	25.9082	25.217	26.4071	24.5755	20.3887	24.3929	26.1172	25.4646	26.0817	25.6428	25.9561	24.9676	25.0351	25.313	24.2732	24.9203	26.0059	26.1526	26.7402	24.7704	24.8968	24.3416	25.5612	24.2978	25.3044	25.0519	22.7098	24.3416	25.2423
FAM175B	BRISC complex subunit Abro1	Q15018	Q15018	46.9	0	8	8	8		19.3	19.3	19.3	50	23.5817	24.7691	24.4007	21.3759	24.0264	24.4198	21.2859	23.9028	22.0844	24.6486	24.0603	21.5827	23.6866	24.0381	21.7077	21.4645	21.9047	24.8667	24.4763	24.2747	21.7501	22.215	20.0097	24.0982	23.8914	24.6267	23.9703	24.6854	23.96	24.3518	22.6528	22.3379	22.0734	24.2874	24.2718	24.5686
FAM213A	Redox-regulatory protein FAM213A	Q9BRX8	Q9BRX8	25.764	0.00024679	6	6	6		23.1	23.1	23.1	43	23.4711	25.4305	21.6926	24.3988	22.4834	25.3105	24.9446	24.0219	24.4409	24.9556	24.441	25.5963	22.3117	22.6443	22.2287	22.1448	22.7989	25.0856	24.4821	24.1704	23.1953	24.5335	22.7847	26.4913	24.7052	24.9175	22.3876	24.7594	21.4306	25.37	21.1377	22.8119	22.5976	22.4295	21.0083	22.6555
FAM3C	Protein FAM3C	Q92520	Q92520	24.68	0	8	8	8		37	37	37	100	22.4895	25.7674	21.0505	27.4944	24.2313	26.9914	20.7641	26.0336	24.4146	26.6771	21.6991	20.3983	20.0506	26.6185	21.0435	25.3834	25.0438	25.9004	24.8313	26.7618	24.2378	24.7068	25.1007	26.5326	26.2834	26.5031	24.4031	25.4264	25.6502	26.4261	22.127	25.0606	22.0469	23.4248	21.0059	22.5328
FAM91A1	Protein FAM91A1	Q658Y4	Q658Y4	93.908	0	7	7	7		10	10	10	43	22.2706	23.6716	22.0362	24.7631	23.5921	23.3017	22.3403	23.8342	22.4308	24.2074	22.3686	21.9522	20.8699	24.4502	22.0092	21.3955	22.5472	23.4237	21.1183	24.2022	22.1461	20.5989	21.4608	22.8491	22.0287	22.7089	22.8608	22.9272	23.2902	24.3649	21.3548	23.2229	23.2116	22.431	22.1918	22.2304
FAM98A	Protein FAM98A	Q8NCA5	Q8NCA5	55.272	0	8	6	6		15.4	11.4	11.4	54	22.854	24.9479	22.5404	26.0868	22.1612	25.3499	23.9957	24.8458	21.9485	25.0083	20.8258	21.0058	22.7036	25.8559	20.9882	25.4592	21.9653	24.6722	23.9308	22.4681	23.6619	23.6517	23.2116	23.9354	25.0859	25.439	23.0423	25.15	24.4596	25.7846	21.2217	24.2352	23.4166	21.0548	22.2615	21.8199
FAP	Prolyl endopeptidase FAP;Antiplasmin-cleaving enzyme FAP, soluble form	Q12884	Q12884	87.711	0	14	13	13		21.4	20.5	20.5	32	21.1195	20.8575	22.2699	26.7905	22.6752	23.0111	21.6078	22.1465	21.1269	23.8878	21.5979	20.3854	20.0292	27.2247	21.3182	19.9959	23.1605	24.402	22.3528	21.1822	22.008	20.3127	21.0879	22.3937	22.8835	21.9827	22.5454	26.3784	21.9209	23.6471	21.2625	22.0251	22.8714	23.3257	20.5924	21.4808
FARP1	FERM, RhoGEF and pleckstrin domain-containing protein 1	Q9Y4F1	Q9Y4F1	118.63	0	16	16	16		17.4	17.4	17.4	153	25.6359	25.0868	25.9616	25.4263	26.3412	23.6821	26.5253	22.6604	25.866	24.5411	25.4139	23.0096	26.5544	24.4194	24.3242	21.2195	25.0812	24.5578	21.2203	26.8764	25.5155	25.1199	26.3038	25.8657	25.4299	25.8758	26.0178	26.4993	25.4998	24.4295	25.6394	23.5517	22.0816	25.3239	26.9425	25.0522
FARSA	Phenylalanine--tRNA ligase alpha subunit	Q9Y285	Q9Y285	57.563	0	16	16	16		40.7	40.7	40.7	187	22.9052	25.6016	24.0604	27.6379	24.7626	27.5546	24.4512	25.6716	26.2371	26.9036	26.3124	23.8717	26.299	27.2549	23.3941	26.6602	25.2593	25.8383	26.0575	27.4859	25.7412	25.7833	25.7173	26.8498	26.455	26.7655	21.6615	25.7344	23.7155	27.038	21.3404	23.5203	26.5547	26.9711	26.0189	26.265
FARSB	Phenylalanine--tRNA ligase beta subunit	Q9NSD9	Q9NSD9	66.115	0	28	28	28		42.3	42.3	42.3	483	24.805	27.5707	27.4625	28.6316	27.5883	28.4678	27.2392	27.7418	27.4651	28.1115	27.3736	28.8381	27.3093	27.929	25.211	28.3461	25.6843	27.1323	27.1164	27.9072	27.6764	27.747	27.3713	28.2883	27.6542	27.9184	27.333	27.4433	28.272	28.4809	27.2717	27.4534	27.9567	27.9858	26.8956	28.0629
FBL	rRNA 2-O-methyltransferase fibrillarin	P22087	P22087	33.784	0	20	20	18		54.5	54.5	51.1	469	27.2642	28.1607	26.9803	29.0122	27.8636	29.1581	27.6794	28.5464	27.8449	28.3193	27.7564	26.5644	27.4343	28.6395	27.7049	28.9531	27.5873	28.2478	27.3588	29.5102	27.4211	27.2112	28.0261	29.9507	28.6215	28.6086	27.6956	28.658	28.2221	29.1022	27.0831	27.8699	28.256	28.2991	27.4921	28.0315
FBLL1	rRNA/tRNA 2-O-methyltransferase fibrillarin-like protein 1	A6NHQ2	A6NHQ2	34.803	0.00023364	4	2	2		11.4	3.6	3.6	65	24.8292	21.7127	21.516	21.3347	22.5712	24.5965	21.199	25.9816	19.5772	21.5123	21.2041	21.1554	21.7663	22.0471	20.9932	20.3081	22.5465	22.3486	20.7137	26.5635	21.8894	24.7962	24.4983	27.2632	23.2047	25.4172	25.3886	22.3515	25.8619	26.5242	22.1202	21.6861	21.6072	24.1221	21.6688	26.2796
FBXO7	F-box only protein 7	Q9Y3I1	Q9Y3I1	58.502	0.0014638	2	2	2		4.2	4.2	4.2	10	25.6193	21.6334	23.651	25.5791	24.7465	22.9987	21.9216	22.6015	21.6501	21.6819	22.6077	21.9628	20.4409	22.4266	21.1024	22.0397	22.6007	22.4221	25.1717	24.6685	24.9872	23.549	26.6041	23.8986	21.4957	24.0612	22.2548	21.391	25.2266	23.5564	21.9318	21.0869	22.8366	20.7669	22.0819	21.98
FCER1G	High affinity immunoglobulin epsilon receptor subunit gamma	P30273	P30273	9.6674	0	5	5	5		40.7	40.7	40.7	100	23.0258	26.7015	24.2976	27.5725	24.6629	26.8195	25.0057	26.8872	25.1711	26.6255	20.0786	21.8312	24.8517	28.2458	26.1416	26.3132	24.8542	27.6025	26.35	21.9121	24.5816	22.9878	24.3398	25.6904	24.9797	27.6877	25.6612	27.0667	26.267	25.7443	21.553	27.3265	24.835	24.2358	24.9649	27.3177
FCGR3A;FCGR3B	Low affinity immunoglobulin gamma Fc region receptor III-A;Low affinity immunoglobulin gamma Fc region receptor III-B	P08637;O75015	P08637;O75015	29.089	0	5	5	5		20.1	20.1	20.1	27	20.9629	24.3717	22.272	26.7608	21.2746	25.1703	22.8025	22.9967	23.8597	24.3179	21.0615	21.5184	23.3565	26.4549	24.5999	25.2344	22.2001	25.406	24.7775	23.2079	23.2835	20.867	22.6339	23.3869	24.6568	26.0507	21.4699	24.4808	22.5474	24.5687	21.0423	25.239	26.4837	22.1154	22.0088	24.7506
FCHO2	F-BAR domain only protein 2	Q0JRZ9	Q0JRZ9	88.923	0	12	12	12		14.4	14.4	14.4	47	21.6572	22.8637	21.9482	25.5864	24.9734	24.7794	22.3711	23.9929	23.905	22.4254	21.1128	20.9103	20.8551	24.4962	21.8637	23.5401	23.51	21.4567	24.85	26.1834	23.2453	23.4211	25.4497	24.8748	24.9675	26.0175	22.2642	22.191	22.6763	23.811	20.4991	24.0685	24.1371	24.7718	21.8131	25.6313
FEN1	Flap endonuclease 1	P39748	P39748	42.592	0	15	15	15		48.9	48.9	48.9	165	21.5114	26.6009	21.3724	28.5954	21.9782	27.1927	24.0132	27.457	23.4292	26.6298	23.1941	21.2027	23.1611	28.1883	24.843	27.5751	22.9006	25.117	23.1711	24.5511	21.656	21.8272	23.9718	28.819	24.225	25.9742	21.2575	24.1032	25.854	28.0594	22.1418	24.9876	27.0197	24.3924	23.5649	26.4037
FERMT2	Fermitin family homolog 2	Q96AC1	Q96AC1	77.86	0	34	34	31		49.3	49.3	45.7	1033	30.2426	26.924	30.542	28.9955	30.0812	29.1324	30.3381	22.7903	30.2051	26.8377	29.6513	29.8962	30.5725	28.3724	29.854	25.1269	29.6281	28.8785	29.6892	29.5109	30.628	30.3946	30.0789	29.6721	29.8787	29.1658	30.2149	29.2121	30.5431	29.1634	30.8039	28.4502	24.6868	30.3349	30.4821	28.6325
FGR	Tyrosine-protein kinase Fgr	P09769	P09769	59.478	0	23	23	22		45.6	45.6	45.6	89	22.4976	20.8774	22.6452	24.378	23.7027	23.1031	22.0093	29.1783	22.3064	22.1342	23.0921	21.3838	22.2615	23.4786	22.0469	23.6488	21.746	22.2184	22.072	21.7616	22.4322	22.7758	21.5356	22.0796	20.7116	23.3439	21.2936	22.2127	21.3183	20.6511	23.3162	24.277	29.991	22.532	20.9874	25.234
FHL1	Four and a half LIM domains protein 1	Q13642	Q13642	36.263	0	14	14	14		45.8	45.8	45.8	267	28.0633	26.6355	28.8193	22.0965	26.3439	24.5451	25.6681	21.4271	29.9627	21.5875	29.2314	31.0839	28.4673	22.4492	28.3049	21.3885	27.4809	22.8859	27.7577	25.9377	27.8398	29.8872	27.594	22.0784	26.2706	26.8964	27.7538	25.8153	24.4492	20.8844	28.2158	21.9063	23.7609	26.4182	28.0642	28.2916
FHL2	Four and a half LIM domains protein 2	Q14192	Q14192	32.193	0	18	18	18		63.8	63.8	63.8	122	23.4304	25.9177	22.1933	28.4845	21.7733	26.2284	21.8376	27.7467	21.7314	24.39	27.1252	22.6015	21.9785	27.8978	21.6046	27.6414	20.9251	24.3707	25.7741	23.651	23.7396	24.2672	23.3533	27.9562	22.7153	24.7501	21.3457	26.9854	20.3929	26.8649	20.6248	22.2754	22.5395	22.0343	20.855	23.1856
FHOD1	FH1/FH2 domain-containing protein 1	Q9Y613	Q9Y613	126.55	0	20	20	20		20.7	20.7	20.7	89	25.3348	21.5094	27.6698	23.7219	23.5228	21.7762	25.6624	23.0244	24.3819	23.1867	24.7863	22.8282	25.2779	25.7903	23.6683	23.5584	21.2091	24.3924	25.0505	27.211	25.5402	25.7685	22.5249	21.2642	24.6307	25.686	25.4224	22.9613	25.878	24.6227	25.6499	20.9258	21.2125	25.2771	25.2428	23.3757
FKBP10	Peptidyl-prolyl cis-trans isomerase FKBP10	Q96AY3	Q96AY3	64.244	0	29	29	29		60.3	60.3	60.3	276	22.7086	26.5894	22.904	28.7745	23.266	28.8029	22.3378	26.1818	23.4152	27.983	25.0398	22.999	24.3506	29.8216	25.3548	25.3083	24.084	27.6231	26.5676	26.6752	20.718	23.7643	22.5944	27.9063	26.8087	27.949	26.7557	29.9736	29.0595	27.9919	20.2327	28.8806	24.924	22.1552	24.2985	25.8522
FKBP11	Peptidyl-prolyl cis-trans isomerase FKBP11	Q9NYL4	Q9NYL4	22.18	0	6	6	6		41.3	41.3	41.3	125	22.0939	27.1759	21.8319	28.4469	24.9695	28.793	22.6273	21.2547	22.8519	28.2963	24.9485	22.0446	22.4671	28.8694	21.8751	20.8673	27.0934	27.7943	25.6124	26.7829	21.7951	24.6067	24.0094	24.2055	28.0934	29.0452	23.9243	26.9552	25.9897	28.5818	21.6557	25.7818	26.2417	21.0231	22.1242	27.9996
FKBP2	Peptidyl-prolyl cis-trans isomerase FKBP2	P26885	P26885	15.649	0	4	4	4		31.7	31.7	31.7	133	25.2326	26.5729	25.9687	26.7979	25.8795	27.1938	25.1996	21.5496	26.1489	26.7231	26.745	25.3773	26.0708	26.5455	26.042	24.8253	26.423	25.93	26.0464	27.9457	24.7939	26.6637	25.2833	26.0938	27.3926	27.5638	25.2482	26.4416	26.1844	28.0128	25.5577	26.3178	21.9135	25.6581	25.7102	26.8288
FKBP3	Peptidyl-prolyl cis-trans isomerase FKBP3	Q00688	Q00688	25.177	0	7	7	7		35.3	35.3	35.3	32	23.6802	24.2119	21.8659	25.6623	24.842	25.6139	21.1592	22.3987	20.3661	26.0252	24.1012	20.7492	21.5141	26.1777	20.4658	21.7116	22.4305	21.7664	22.5086	25.9258	21.2411	22.2426	21.7198	26.0334	23.5653	24.315	21.9627	23.47	23.4165	25.9974	22.021	21.1433	20.4244	20.6291	22.7034	23.145
FKBP4	Peptidyl-prolyl cis-trans isomerase FKBP4;Peptidyl-prolyl cis-trans isomerase FKBP4, N-terminally processed	Q02790	Q02790	51.804	0	36	36	36		70.8	70.8	70.8	611	25.9795	28.75	27.921	30.5094	25.0982	28.4852	26.9878	29.6461	26.3998	28.1224	27.5092	24.9976	27.4213	28.9365	27.2034	30.7283	26.2938	30.2482	27.1076	29.5168	27.1578	28.0384	26.5644	27.8773	27.5698	28.3744	26.9583	27.5516	28.1563	29.8445	26.9203	27.1752	26.259	28.1425	26.3671	28.1788
FKBP5	Peptidyl-prolyl cis-trans isomerase FKBP5;Peptidyl-prolyl cis-trans isomerase FKBP5, N-terminally processed	Q13451	Q13451	51.212	0	20	20	20		42.7	42.7	42.7	211	23.1674	24.7378	24.7446	27.1431	27.2021	27.987	27.1079	25.6285	27.0579	28.3325	27.2915	24.4436	26.4501	29.6998	27.1214	27.8395	24.8613	27.4151	27.6655	28.4001	26.5471	26.3448	26.8662	26.3279	26.9181	28.0937	26.8332	27.4916	27.3295	28.8107	24.4609	26.0196	26.3831	27.7099	26.623	26.7728
FKBP9	Peptidyl-prolyl cis-trans isomerase FKBP9	O95302;Q75LS8	O95302	63.083	0	15	15	15		28.1	28.1	28.1	112	22.1683	24.6879	24.9582	27.619	24.7821	22.0104	25.1878	24.9266	25.3442	25.4566	25.5563	24.1572	24.9132	26.4171	25.0774	24.9847	24.6954	25.8087	25.0925	26.1347	22.876	23.8315	24.3825	27.2392	23.8304	26.2146	25.9201	27.2541	25.9061	25.4022	20.1943	25.5089	21.961	25.1319	25.5677	25.0706
FLNC	Filamin-C	Q14315	Q14315	291.02	0	104	84	84		43.3	38	38	942	26.7032	26.8654	26.5515	28.5166	26.8862	27.0724	28.2276	25.7585	26.5825	27.2763	29.8487	30.864	28.0014	28.1172	31.3089	25.6234	31.3431	27.3141	28.5433	27.681	29.6377	31.2604	28.3292	29.5893	31.0096	27.8959	29.3085	29.412	29.4319	28.2118	30.8058	28.4852	27.0663	28.2731	29.9191	26.1814
FMNL1	Formin-like protein 1	O95466	O95466	121.85	0	38	38	34		32.7	32.7	29.3	195	23.9808	25.6926	25.9601	28.2554	25.916	27.1787	29.4611	30.4557	28.1141	30.1872	29.5245	31.1868	29.1974	29.3732	30.8066	28.5758	22.6567	25.6642	27.7669	26.11	26.5233	27.4682	26.8469	22.1366	28.0183	28.727	25.3839	27.2413	27.9102	26.1352	22.3226	29.5476	30.6177	27.9497	29.3312	29.9923
FN3K	Fructosamine-3-kinase	Q9H479	Q9H479	35.171	0	6	6	6		24.3	24.3	24.3	55	25.7575	22.5824	22.7447	22.4954	25.1218	24.699	25.2464	25.0287	25.2287	22.5245	22.7545	20.247	24.6195	21.442	23.3423	25.3141	21.9768	24.6627	25.257	26.6442	26.054	23.6587	26.5023	25.9774	25.0474	24.4282	21.4935	22.0359	24.87	24.6504	25.0146	22.295	22.1465	25.3555	25.5237	21.9223
FNDC3A	Fibronectin type-III domain-containing protein 3A	Q9Y2H6	Q9Y2H6	131.85	0	11	11	11		13.4	13.4	13.4	48	22.7997	23.1576	21.4712	25.1021	23.7289	26.7701	22.8828	22.9184	22.475	21.9446	22.9185	20.0757	21.3669	24.378	22.1269	21.1036	23.5232	23.9609	21.3055	25.4074	22.3682	22.4372	21.5554	22.8658	24.4623	25.1644	22.7925	23.9274	22.149	24.8666	21.0547	21.5211	22.4667	23.6722	21.6274	23.6313
FNDC3B	Fibronectin type III domain-containing protein 3B	Q53EP0	Q53EP0	132.89	0	10	10	10		11	11	11	28	21.9365	21.3353	22.397	26.2215	23.1458	22.623	21.0948	22.7538	21.6577	24.7537	24.3846	22.5474	18.8909	25.9695	23.8119	22.9007	21.0354	23.0154	21.7274	23.1779	22.3018	21.9398	21.935	23.9703	20.5758	24.3017	20.8647	24.0413	23.876	24.7645	22.1975	24.2339	23.6194	22.176	21.437	23.7886
FNTA	Protein farnesyltransferase/geranylgeranyltransferase type-1 subunit alpha	P49354	P49354	44.408	0	10	10	10		24.8	24.8	24.8	131	23.2529	25.2942	24.5078	25.8835	25.5025	25.5436	24.6341	24.7664	25.4125	26.0924	24.9437	23.3235	25.2766	25.7538	22.8326	25.4768	20.6032	25.2865	25.5485	26.2077	23.3397	25.464	23.4611	24.4961	25.6258	26.2314	25.2248	25.6274	24.2755	25.9822	25.2074	24.9939	23.0004	25.496	25.2482	25.0799
FOXK1	Forkhead box protein K1	P85037	P85037	75.456	0.00024372	9	9	7		11.7	11.7	9.8	25	22.2293	21.1094	22.3987	23.8951	21.9909	22.9501	23.1771	24.7622	22.8926	22.7063	21.5224	22.7899	22.8156	23.6934	21.5219	24.1201	22.2697	22.5955	21.7356	23.5705	22.3553	23.5959	21.6719	24.5857	22.4886	23.4221	22.9776	22.4004	22.3924	23.8986	21.7977	22.6969	21.5971	21.9341	22.5676	22.6266
FPR1	fMet-Leu-Phe receptor	P21462	P21462	38.445	0.00025031	1	1	1		3.1	3.1	3.1	17	24.0383	23.1244	21.2864	22.2861	22.5349	22.6463	22.4339	26.7682	23.1623	24.2473	22.521	22.171	22.8046	23.6698	24.1837	24.4457	21.8518	23.9395	22.7649	21.2915	22.3658	21.0605	22.2189	22.0529	21.1041	24.1259	21.9821	22.2564	20.2384	22.3071	21.5214	24.4607	26.8501	22.9643	21.9718	24.1731
FSCN1	Fascin	Q16658	Q16658	54.529	0	31	31	31		54	54	54	379	25.7154	22.9608	26.5114	29.0706	27.013	27.3927	24.0704	28.5222	26.1719	27.7427	26.3927	28.1877	25.21	28.939	22.4464	31.1731	25.5718	22.8478	27.4894	26.3163	27.8021	26.7305	26.7961	27.3206	26.5831	26.9383	23.8488	24.5208	25.4738	27.1717	25.1658	27.2074	30.0527	22.8712	25.0097	26.5808
FTH1	Ferritin heavy chain;Ferritin heavy chain, N-terminally processed	P02794	P02794	21.225	0	17	17	17		76.5	76.5	76.5	120	23.5973	22.6434	24.7809	26.1557	22.2389	25.8851	25.2982	26.9113	24.96	23.9185	23.1185	27.0665	24.1441	24.2391	23.806	23.8913	22.1076	21.3606	23.9556	24.0604	22.2894	23.1921	24.6253	22.1725	24.5909	26.1306	24.5765	22.6094	21.044	25.1989	23.3023	24.5291	30.8702	20.1347	23.651	26.0438
FTL	Ferritin light chain	P02792	P02792	20.019	0	11	11	11		51.4	51.4	51.4	148	22.956	28.065	27.5624	26.5403	21.6827	28.7992	27.257	25.48	27.2697	23.67	23.277	26.6776	23.5444	22.0397	23.9753	24.3229	25.1528	23.0379	25.2429	22.9927	23.9791	22.7273	22.8352	20.1509	26.1583	27.7288	25.23	24.004	21.319	25.3496	21.9587	24.2474	26.3876	21.562	22.5475	29.3832
FTO	Alpha-ketoglutarate-dependent dioxygenase FTO	Q9C0B1	Q9C0B1	58.281	0.00045693	3	3	3		5.5	5.5	5.5	21	21.9591	22.545	21.3226	23.866	21.9364	23.2422	22.63	23.1034	22.7948	21.2892	22.071	21.4364	21.5284	23.2511	21.3032	21.2736	21.6028	23.7882	22.7536	23.2422	22.9882	21.6041	19.5008	25.6143	22.8904	23.5289	23.8759	23.7819	22.2571	23.1578	22.3755	23.0419	23.5435	21.9419	20.3159	20.7674
FTSJ3	pre-rRNA processing protein FTSJ3	Q8IY81	Q8IY81	96.557	0	4	4	4		5.4	5.4	5.4	21	22.0125	23.123	21.416	23.3606	23.5978	23.2926	21.1684	24.3551	22.595	22.701	22.5594	21.3611	21.3143	24.247	22.0759	21.2435	22.0779	23.3581	21.3604	22.7417	22.7686	21.9631	21.1713	24.299	20.1811	22.0336	23.4647	23.1708	22.3374	23.3857	21.4102	22.0448	21.7153	22.8981	21.2597	21.9901
FUBP3	Far upstream element-binding protein 3	Q96I24	Q96I24	61.64	0	19	16	16		40.6	37.8	37.8	70	23.8328	25.5012	24.6098	26.8869	25.0842	22.7	25.5468	25.4143	24.1662	25.4079	25.3778	23.178	24.1972	26.5808	24.9348	25.9213	21.4861	25.7052	24.8984	26.056	22.8533	25.2037	23.5728	26.5342	24.7252	25.9206	25.2644	24.9391	25.8675	26.7087	23.8694	22.1579	23.5668	25.2574	25.6972	25.4039
FUCA1	Tissue alpha-L-fucosidase	P04066	P04066	53.688	0	8	8	8		17.2	17.2	17.2	43	22.4631	21.77	24.2006	23.9521	21.889	23.9477	22.4745	22.3117	21.2246	27.2705	26.508	20.5102	21.3468	21.1239	21.0066	22.9966	22.883	23.9345	24.8635	25.3859	22.4666	21.1421	20.2144	21.158	25.538	27.1716	21.3065	22.1355	21.8502	22.3883	21.8897	21.9209	22.442	22.0263	20.4009	26.9335
FUS	RNA-binding protein FUS	P35637	P35637	53.425	0	8	8	6		16.2	16.2	13.5	234	22.0673	27.2575	26.0038	27.9672	27.1287	27.3771	26.8653	24.61	22.7107	28.6764	28.0908	20.8942	27.0947	28.0469	26.415	26.9641	26.198	27.0027	27.3236	27.7182	24.444	26.1642	25.1094	28.0239	26.1509	26.7428	27.3963	28.3018	22.0738	27.3243	26.4578	26.4405	24.4087	23.4476	23.0116	27.2285
FUT8	Alpha-(1,6)-fucosyltransferase	Q9BYC5	Q9BYC5	66.515	0	11	11	11		20.7	20.7	20.7	34	23.7612	24.8177	21.872	22.8779	21.4142	27.3951	20.5728	24.2157	21.9971	23.0518	22.2816	20.2432	21.4632	23.0776	22.2126	21.6726	22.1178	21.5806	21.6992	24.0132	21.6289	21.6697	21.7056	21.7069	23.6638	23.8679	23.1853	21.2991	21.8045	26.4817	22.0094	23.3404	21.7992	19.9957	21.2056	23.3947
FXR1	Fragile X mental retardation syndrome-related protein 1	P51114	P51114	69.72	0	15	15	13		22.2	22.2	19.6	138	24.8543	22.138	24.6868	27.5945	24.6935	25.3568	23.4728	26.6636	25.1189	26.7479	20.0682	25.4397	23.6131	26.8219	24.8142	27.28	23.0897	24.6043	25.2842	26.5997	24.5608	25.2495	25.9714	27.3895	24.46	23.9055	24.6759	21.927	25.7044	26.1903	22.6275	24.0322	21.719	25.8426	24.2833	24.1101
G3BP1	Ras GTPase-activating protein-binding protein 1	Q13283	Q13283	52.164	0	17	17	16		45.7	45.7	44	322	25.1467	27.7619	26.3227	28.5617	26.1032	28.1393	24.32	26.4376	24.7506	28.0345	27.7884	25.1913	26.7421	29.2306	26.7317	28.3679	23.9673	27.9708	25.1315	27.8549	26.1302	26.7549	25.5426	30.0149	27.3373	27.9454	27.3898	28.0047	28.2134	28.6083	26.6882	27.7339	26.2668	27.2884	25.5163	27.2492
G3BP2	Ras GTPase-activating protein-binding protein 2	Q9UN86	Q9UN86	54.12	0	6	5	5		12.9	11.2	11.2	62	23.8926	25.8347	22.4022	25.6343	24.1507	25.5343	21.3371	21.3936	22.5916	24.4334	24.1508	21.1282	20.8619	25.4786	22.4523	21.9089	21.7429	24.4534	23.5787	25.6416	23.8187	23.4947	24.0224	26.9408	25.5865	25.5014	23.0376	24.1297	26.0036	25.9214	21.7911	23.0364	21.9659	24.7832	22.3066	24.3053
GAA	Lysosomal alpha-glucosidase;76 kDa lysosomal alpha-glucosidase;70 kDa lysosomal alpha-glucosidase	P10253	P10253	105.32	0	14	14	14		19.1	19.1	19.1	46	21.5148	21.7945	21.6152	25.4423	21.8519	25.7008	25.5744	27.6625	25.8059	26.505	24.2952	27.4898	25.2866	24.8819	20.5678	24.4871	23.0862	21.8098	26.1746	28.0203	25.2894	24.4186	25.9924	24.3733	26.0518	26.7464	23.6249	23.2994	23.9524	24.6907	22.0698	26.5414	22.7044	21.5017	25.5051	25.4815
GAL3ST4	Galactose-3-O-sulfotransferase 4	Q96RP7	Q96RP7	54.165	0	13	13	13		21.6	21.6	21.6	133	24.8348	21.5513	27.5951	23.1717	24.2344	20.2549	25.9495	22.317	26.1643	25.5033	27.7182	22.8974	25.7554	22.6195	24.6327	21.1855	25.6155	21.1364	27.0814	26.4324	26.4081	26.6154	25.787	24.0192	26.2425	25.0956	24.2845	24.6233	22.9728	22.7256	26.0597	20.883	22.4578	23.9867	27.8221	28.1207
GALNT2	Polypeptide N-acetylgalactosaminyltransferase 2;Polypeptide N-acetylgalactosaminyltransferase 2 soluble form	Q10471	Q10471	64.732	0	24	24	23		41.3	41.3	41.3	154	22.4012	26.44	23.3652	27.97	22.6473	27.9185	21.966	28.0467	24.2345	27.354	24.966	21.4082	23.096	27.7204	20.4162	24.489	23.3473	27.5084	25.7048	28.1846	22.7172	21.7929	24.8348	26.3411	25.8684	26.8941	23.7731	26.8657	27.2245	27.8541	21.4182	26.5995	24.3873	22.8243	23.4952	26.2454
GALNT3	Polypeptide N-acetylgalactosaminyltransferase 3	Q14435	Q14435	72.609	0	7	7	5		12.8	12.8	9.8	55	23.0698	25.1359	23.1199	24.3421	22.9609	25.3955	24.1606	24.3977	22.3038	22.9983	23.7766	21.7385	23.6389	24.8514	20.2689	23.4153	21.1849	27.2371	20.3818	25.4855	22.198	20.3384	22.5605	25.3942	22.5268	21.9048	21.7221	22.7978	24.9382	24.1448	21.5699	20.9191	22.8619	22.9778	23.1539	26.2707
GALNT7	N-acetylgalactosaminyltransferase 7	Q86SF2	Q86SF2	75.388	0	9	9	9		17.2	17.2	17.2	31	22.2104	25.9235	22.0152	23.3598	20.4748	21.3743	21.4458	23.0341	21.9369	25.689	22.4974	20.3065	20.1234	24.0741	22.504	23.3562	21.3037	24.4331	22.3543	24.265	22.55	22.3055	20.9664	21.8161	22.9392	21.5867	22.854	21.0459	22.295	24.7466	20.7613	21.8847	22.6301	22.3178	23.4659	24.5698
GAPDH	Glyceraldehyde-3-phosphate dehydrogenase	P04406	P04406	36.053	0	42	42	41		94.9	94.9	94.9	3716	33.5594	33.4688	33.5458	34.2763	33.292	33.9532	30.7989	33.7625	33.1599	33.717	32.7556	32.8151	31.6951	33.9569	32.8379	34.1413	33.5673	33.6215	32.7943	32.4971	33.9013	33.9464	33.3362	34.1371	34.267	33.8439	31.3665	32.051	31.5181	33.4463	32.4333	33.9945	34.5016	30.9198	33.1181	33.7982
GAR1	H/ACA ribonucleoprotein complex subunit 1	Q9NY12	Q9NY12	22.348	0	6	6	6		28.1	28.1	28.1	38	21.8569	21.6105	22.1251	25.728	21.9157	22.0386	24.1748	25.4286	23.7965	26.0683	23.265	22.6898	21.9875	25.2283	20.4456	23.939	22.3814	23.8455	23.8824	25.0253	24.4091	23.2433	23.2874	27.0728	24.6531	24.8906	22.3622	24.2474	21.1683	25.5892	21.4936	24.3314	20.7546	22.0395	20.8476	25.7974
GARS	Glycine--tRNA ligase	P41250	P41250	83.165	0	41	41	41		41.9	41.9	41.9	765	22.1599	29.4775	27.51	29.5669	27.7607	29.7021	28.0733	28.7915	27.8957	28.6757	28.1411	25.7934	27.8895	29.636	27.7169	30.3339	28.195	29.8955	27.3096	28.8452	26.4264	27.6814	26.2204	29.4582	28.5637	28.9653	28.2798	29.0558	28.7914	29.5863	27.3769	28.6686	29.3063	27.933	27.6952	28.7858
GART	Trifunctional purine biosynthetic protein adenosine-3;Phosphoribosylamine--glycine ligase;Phosphoribosylformylglycinamidine cyclo-ligase;Phosphoribosylglycinamide formyltransferase	P22102	P22102	107.77	0	37	37	37		40.2	40.2	40.2	695	25.7608	28.9138	26.2462	29.5662	26.7568	28.3645	28.0688	29.3211	28.1833	29.21	28.1033	24.8949	27.8501	29.257	27.4802	29.3171	28.2306	29.0228	26.7863	28.698	27.3442	24.7067	27.7266	29.3217	28.1954	28.6304	28.0291	28.3955	28.4907	28.9769	26.7552	28.3739	29.4085	27.9512	28.0419	29.096
GATD3	Glutamine amidotransferase-like class 1 domain-containing protein 3, mitochondrial	P0DPI2;A0A0B4J2D5	P0DPI2;A0A0B4J2D5	28.17	0	8	8	8		41.8	41.8	41.8	44	22.6389	20.9162	22.8252	23.9835	21.1223	28.4777	22.2245	27.1578	21.0758	20.4803	22.5522	24.7114	24.1259	25.1649	21.8585	21.432	22.0855	21.1503	24.2243	24.2216	23.3282	24.6028	26.204	24.5358	21.9761	23.4977	21.4233	22.3526	21.4266	22.0713	22.9706	23.1045	22.1124	21.8707	25.1799	27.6873
GATM	Glycine amidinotransferase, mitochondrial	P50440	P50440	48.455	0	7	7	7		17	17	17	14	23.6034	22.6582	20.6267	25.1517	22.6298	21.648	22.5016	24.0413	23.2305	24.4178	23.0426	22.1128	23.267	23.4386	22.1716	21.5203	22.5133	23.7521	23.6325	23.2032	23.3833	23.1953	22.8762	26.6566	22.1927	24.1609	21.8386	22.9482	23.7725	23.8472	21.9024	21.651	22.6145	21.6031	23.8212	24.1564
GBA	Glucosylceramidase	P04062	P04062	59.716	0	14	14	14		29.5	29.5	29.5	76	21.9047	22.0046	24.8354	26.2486	20.759	26.7787	23.4413	26.6274	24.4167	27.9205	26.3903	21.9449	20.587	26.0667	21.9316	25.2845	21.857	23.6265	24.8543	25.4193	25.1308	24.8466	24.8382	26.2305	24.6964	26.1769	20.987	21.7822	24.4289	26.025	21.4615	22.6102	25.3661	25.3283	23.1972	25.8246
GBF1	Golgi-specific brefeldin A-resistance guanine nucleotide exchange factor 1	Q92538	Q92538	206.44	0	16	16	16		12	12	12	56	23.204	24.9728	23.9389	25.2356	23.3491	24.7176	23.7299	24.6917	23.6126	25.1054	24.0401	23.2275	23.6241	25.0556	24.1663	24.3474	24.615	25.1791	23.8799	25.3742	21.7717	24.1293	24.4159	24.7257	23.2831	25.5598	24.7712	24.9231	24.2007	25.4269	21.5171	24.1713	23.2592	22.9329	24.1166	24.788
GBP5	Guanylate-binding protein 5	Q96PP8	Q96PP8	66.616	0	16	15	14		26.3	24.9	22.9	56	22.1045	21.5628	22.3506	27.5899	21.626	21.926	21.692	21.5351	22.4143	24.3623	23.267	21.8407	23.4238	28.62	22.1102	20.8017	23.5677	22.781	24.3721	24.4557	20.0139	21.0329	21.2175	22.2052	22.384	26.1227	21.574	22.8382	23.2386	25.7924	21.7088	23.4157	25.1622	22.5334	21.7511	22.9488
GBP6	Guanylate-binding protein 6	Q6ZN66	Q6ZN66	72.426	0	22	22	20		38.2	38.2	34.3	44	20.8709	21.7758	22.378	25.5648	21.01	22.3234	21.7596	22.055	21.8051	21.0761	22.1174	21.3095	20.5079	18.4791	22.3898	29.2157	21.8987	21.1857	22.1368	21.1258	20.914	20.7399	22.1513	21.6355	22.3692	23.2738	20.9288	23.3808	23.2323	22.2295	21.919	21.2446	21.689	21.396	20.847	23.0351
GCN1L1	Translational activator GCN1	Q92616	Q92616	292.75	0	82	82	82		33	33	33	644	23.1652	28.1095	26.3924	29.0563	26.4852	28.5603	27.4032	24.4787	27.3527	28.5965	27.1576	23.9597	26.6167	28.4439	26.5882	27.5245	26.8123	28.7365	27.4601	28.7558	26.5922	27.3984	27.1998	27.951	28.1002	28.6716	26.7117	27.8831	28.3096	28.9825	25.223	27.2945	26.9722	27.3301	27.0481	28.6441
GEMIN5	Gem-associated protein 5	Q8TEQ6	Q8TEQ6	168.59	0	8	8	8		5.6	5.6	5.6	28	23.195	21.7655	21.4535	23.7289	22.9298	23.5629	21.2846	23.8141	22.2902	23.5499	21.6706	22.0014	21.972	22.492	21.3737	23.5315	22.0102	23.9096	22.289	22.6644	22.7872	21.2894	20.8914	25.1529	23.201	23.0394	22.8421	22.2924	21.4611	23.5835	22.1435	22.532	23.4483	21.9695	21.2843	22.1207
GFM1	Elongation factor G, mitochondrial	Q96RP9	Q96RP9	83.471	0	20	20	20		27.2	27.2	27.2	109	21.8105	24.4583	24.307	27.2058	22.3734	25.1352	23.9149	25.5267	24.5413	27.6961	24.1386	22.9355	24.1045	26.4678	22.4469	22.7188	24.1077	24.1391	23.2411	25.3117	21.9839	22.7572	22.2225	29.2061	23.5165	25.0725	21.7981	21.6471	25.5925	25.733	23.2003	20.555	21.0854	24.0976	24.3909	25.9519
GFPT1	Glutamine--fructose-6-phosphate aminotransferase [isomerizing] 1	Q06210	Q06210	78.806	0	30	30	26		44.1	44.1	38.8	727	24.6091	30.6805	25.2906	29.7642	26.6583	30.0572	27.4343	29.9417	25.7845	27.9063	28.2946	23.5835	26.8609	29.1209	25.8726	26.9941	27.8569	29.87	26.2468	29.3178	26.3074	26.2336	27.4099	30.5316	29.0072	29.1219	25.9429	27.9886	29.3005	29.5565	20.9477	27.413	28.6384	27.4428	26.8094	29.6696
GGCT	Gamma-glutamylcyclotransferase	O75223	O75223	21.007	0	9	9	9		49.5	49.5	49.5	73	22.3554	23.4336	20.7032	25.4149	24.4785	24.6935	20.742	22.9716	21.8136	26.3739	21.3814	20.2631	21.5499	25.9134	22.0422	28.1572	21.3514	23.1255	25.4073	27.05	21.2468	24.816	24.8268	27.4066	25.2843	25.3848	21.0903	22.6543	20.8744	24.4401	21.6593	22.4564	20.9288	22.5873	21.9118	22.4526
GGCX	Vitamin K-dependent gamma-carboxylase	P38435	P38435	87.56	0	4	4	4		4.5	4.5	4.5	11	21.7255	21.7072	20.9461	24.0463	22.1434	23.1579	20.7994	22.2083	21.5323	21.4038	22.1212	22.3475	19.9989	21.2543	21.694	22.5874	22.4218	22.3924	22.5084	24.8133	21.1291	22.821	22.8888	22.275	20.537	24.4544	22.487	21.3149	24.0662	24.3643	21.0782	22.3429	21.2792	21.713	22.9656	22.2451
GHITM	Growth hormone-inducible transmembrane protein	Q9H3K2	Q9H3K2	37.205	0	4	4	4		12.2	12.2	12.2	40	21.7287	24.4909	20.883	25.4147	25.2242	25.8101	23.1321	25.671	21.877	21.4919	22.8559	21.935	22.0442	25.7518	21.8464	22.9663	21.911	26.2665	24.9227	25.9566	22.2199	24.9454	25.108	27.0519	24.3793	26.5339	24.2014	21.7104	26.1197	25.5946	22.2244	23.1105	23.7154	25.2104	22.2692	21.2128
GIMAP1	GTPase IMAP family member 1	Q8WWP7	Q8WWP7	34.369	0	14	14	14		52.6	52.6	52.6	152	25.4093	23.7103	25.888	26.3251	27.0866	25.4734	27.4748	24.3416	27.0826	24.2832	24.9063	24.3035	27.3036	23.6773	26.5973	23.4399	24.3303	25.2246	26.11	26.3264	25.9195	26.117	26.0751	23.4274	25.3739	27.9054	26.2599	26.5366	26.6948	25.8768	26.4281	25.284	24.7163	26.5281	25.973	27.2037
GIMAP8	GTPase IMAP family member 8	Q8ND71	Q8ND71	74.889	0	16	16	16		29.3	29.3	29.3	47	22.6585	22.1834	24.0835	23.5449	25.7059	21.5802	26.5454	21.2419	24.3019	22.1399	24.6189	20.2915	25.1251	24.6642	23.8649	23.8425	24.0662	21.8473	24.3576	23.9682	25.3764	20.843	24.0925	22.3241	23.5041	24.6648	24.8912	21.5719	25.3471	24.3406	25.5872	20.6887	23.6141	25.4085	24.1741	21.929
GIT2	ARF GTPase-activating protein GIT2	Q14161	Q14161	84.542	0	12	12	9		15.5	15.5	11.3	86	22.6472	24.0719	24.583	26.379	22.5018	26.1854	20.7808	24.1785	21.6596	24.1755	21.4549	22.1398	21.4013	25.2003	23.9641	21.0125	21.3727	23.7151	25.5762	24.3099	21.4882	25.2547	23.8595	25.3274	25.6662	26.279	24.6497	24.9869	25.7437	26.3772	21.5795	25.8487	24.3647	23.7478	21.5535	25.3299
GLA	Alpha-galactosidase A	P06280	P06280	48.766	0	13	13	13		32.2	32.2	32.2	47	21.6484	22.7949	22.864	23.9475	25.1191	27.4472	24.2404	25.017	26.7365	23.263	22.6358	22.0961	21.4403	24.9963	21.4097	21.8366	21.7465	24.8741	24.4543	25.1891	23.8667	23.8052	23.5603	25.6968	25.7009	26.895	22.9314	23.1794	23.0558	25.2596	21.8927	21.083	22.196	21.9239	21.7158	24.5011
GLB1	Beta-galactosidase	P16278	P16278	76.074	0	16	16	15		31.9	31.9	30.1	144	22.7925	26.6178	23.376	27.4925	25.8548	26.7966	23.9383	23.3661	25.0794	26.0196	27.4765	22.9274	23.9009	27.0074	24.6614	23.6327	23.5467	27.5308	26.4316	28.4571	25.2473	22.7439	26.2517	30.3012	26.8965	28.1567	23.7324	25.2201	25.5909	26.0984	23.5735	25.0737	22.469	21.9237	24.7447	27.3706
GLG1	Golgi apparatus protein 1	Q92896	Q92896	134.55	0	45	45	45		42.6	42.6	42.6	356	24.3641	27.8327	25.7745	28.3991	22.1154	27.1084	26.4093	25.7299	26.7273	28.1188	26.6026	24.1104	26.3891	29.1063	25.8054	26.1088	26.9797	27.9104	26.7941	28.5965	25.8468	23.3973	25.8716	28.043	26.9474	27.8746	25.4809	28.0256	27.6649	28.4987	25.7757	27.1587	22.7547	23.3435	25.2309	27.9269
GLIPR2	Golgi-associated plant pathogenesis-related protein 1	Q9H4G4	Q9H4G4	17.218	0	10	10	10		81.8	81.8	81.8	125	26.2271	25.9096	25.9033	25.0596	25.7626	26.2099	26.0962	25.6308	26.6898	24.5224	26.2167	27.0711	26.868	25.8078	26.4987	25.426	25.9447	25.3369	25.3235	21.3424	25.7708	25.6119	26.4141	24.8718	25.9952	23.9734	26.4748	24.7355	25.3659	26.0703	26.0252	25.6023	25.5708	25.9756	26.693	26.7001
GLRX3	Glutaredoxin-3	O76003	O76003	37.432	0	13	13	13		42.4	42.4	42.4	203	26.2624	26.4364	25.4695	27.4134	26.2823	28.4799	24.4229	27.4089	22.6094	27.215	25.517	20.3678	26.1216	26.9287	26.146	27.974	25.6955	26.9416	26.1642	26.5785	24.6452	25.8068	26.4949	28.2545	26.3587	27.0165	25.8407	25.9725	26.9459	26.5721	25.3526	26.0914	23.0507	26.6492	25.2576	25.6236
GLUL	Glutamine synthetase	P15104	P15104	42.064	0	19	19	19		46.6	46.6	46.6	187	23.4731	27.5183	23.991	27.434	23.8757	26.4854	25.5509	22.3532	26.298	25.4009	25.4693	23.3534	24.4614	25.681	25.2651	25.4733	23.7292	27.9668	25.082	25.1256	24.4194	21.6378	23.823	26.6858	24.7028	28.1913	20.7589	25.7058	25.9358	25.4552	23.2991	30.5839	24.3533	23.8292	25.4968	26.0924
GMDS	GDP-mannose 4,6 dehydratase	O60547	O60547	41.949	0	12	12	12		34.1	34.1	34.1	84	23.2548	22.6313	21.3229	25.1925	22.4004	26.1692	21.8653	27.3115	21.2295	24.4642	24.0878	22.7554	23.9653	24.9711	23.1711	24.5058	24.4692	23.4473	24.7248	19.956	23.0951	23.4859	20.84	21.4039	23.7397	26.263	22.3879	23.2675	22.2369	25.2873	22.5001	23.1449	22.4279	21.4071	23.2115	28.8321
GMPPA	Mannose-1-phosphate guanyltransferase alpha	Q96IJ6	Q96IJ6	46.291	0	16	16	16		47.9	47.9	47.9	169	21.3885	26.301	26.3333	27.7222	24.0263	27.4775	23.2593	26.702	25.6608	27.5763	27.2202	22.054	26.2171	27.2866	26.8442	26.9005	26.6409	26.5979	24.5648	26.7517	24.0149	25.7792	25.5446	26.9488	27.3117	27.0118	23.3704	25.8074	24.8421	27.4388	23.096	26.3291	25.4831	20.5037	27.1807	27.2256
GMPS	GMP synthase [glutamine-hydrolyzing]	P49915	P49915	76.715	0	35	35	35		50.8	50.8	50.8	331	23.4575	25.5253	25.487	29.0348	26.1978	27.7713	26.8486	27.4171	25.657	28.155	26.867	22.1555	26.1536	27.88	25.7033	28.4657	25.6259	27.3215	23.966	26.8656	23.7762	26.1105	26.4696	29.6857	26.4549	27.0071	26.4501	27.1005	27.8317	27.6582	25.7783	24.3699	25.8679	27.1682	26.9883	26.721
GNA11	Guanine nucleotide-binding protein subunit alpha-11	P29992	P29992	42.123	0	15	15	8		46.2	46.2	26.5	475	28.6956	27.0919	28.6608	27.5606	28.7532	27.6639	28.4474	26.9185	28.798	26.276	28.1553	27.9151	28.6298	27.082	28.4555	26.2137	28.1835	27.1436	28.5502	28.7625	29.0278	28.6499	29.0274	27.5407	28.0735	28.3848	28.3347	27.5635	28.5458	27.9154	28.7749	24.723	26.9358	28.5876	28.6916	27.7042
GNAI1	Guanine nucleotide-binding protein G(i) subunit alpha-1	P63096	P63096	40.361	0	14	4	4		40.4	13	13	72	26.359	22.3239	26.9113	26.0917	25.8374	25.3774	25.7819	21.4076	26.4705	20.5381	25.4926	21.4243	26.5298	22.4727	21.9158	25.9428	22.9309	24.3485	25.8121	26.4406	26.7094	26.7494	27.069	24.5312	25.1462	26.4956	26.3972	25.1785	25.4167	25.2414	25.5871	21.1082	22.0955	25.0717	26.254	22.0764
GNAQ	Guanine nucleotide-binding protein G(q) subunit alpha	P50148	P50148	42.142	0	15	9	9		46.2	29	29	273	27.0006	26.1882	27.2517	25.8612	26.873	26.0276	27.1775	26.4132	27.2404	24.6578	26.3841	25.6434	27.2405	25.8211	26.5394	25.2073	26.0269	26.2536	26.5889	27.3499	27.0175	26.3291	27.2095	24.3282	26.5839	26.4166	27.0034	26.5323	26.681	26.5426	27.1032	25.6832	26.0175	26.9117	27.0558	26.8056
GNB2L1	Guanine nucleotide-binding protein subunit beta-2-like 1;Guanine nucleotide-binding protein subunit beta-2-like 1, N-terminally processed	P63244	P63244	35.076	0	25	25	25		86.1	86.1	86.1	1840	30.5757	31.1484	30.7429	31.7181	30.4383	31.7654	30.3784	31.6659	30.7464	31.3641	30.829	29.8288	30.7334	31.557	30.9338	32.1351	30.8596	31.1838	30.8064	31.2427	30.5199	30.9125	30.6629	31.6078	30.8175	31.4679	30.7911	31.2305	31.1657	31.5299	30.3336	31.3782	31.3367	30.6553	30.7821	31.4349
GNG10	Guanine nucleotide-binding protein G(I)/G(S)/G(O) subunit gamma-10	P50151	P50151	7.2053	0	3	3	3		63.2	63.2	63.2	8	22.9898	21.6996	21.5798	24.7216	21.487	22.0138	23.2156	21.8795	23.1707	22.7766	22.2909	22.9822	21.1522	24.3731	23.4317	23.763	21.5194	24.2798	23.3582	21.7894	20.8569	21.0576	22.6402	22.5606	23.2853	24.0741	20.0894	22.6165	21.382	22.4356	22.3451	22.4266	21.7507	22.8209	21.4022	24.049
GNPDA1	Glucosamine-6-phosphate isomerase 1	P46926	P46926	32.668	0	10	10	7		45.7	45.7	31.8	164	26.0541	25.1493	27.4265	26.4063	22.8295	25.8616	22.0252	20.7974	25.7302	27.6053	26.8433	26.4373	24.7709	23.0333	23.3958	25.8497	24.372	23.5264	26.8448	25.807	26.5534	27.6317	25.8922	29.1457	25.7973	27.2289	22.259	25.9712	22.6478	24.7597	25.008	24.225	20.6862	21.908	26.0714	27.313
GNPNAT1	Glucosamine 6-phosphate N-acetyltransferase	Q96EK6	Q96EK6	20.749	0	7	7	7		50.5	50.5	50.5	38	20.6353	26.6694	22.829	25.5937	20.8202	21.9825	23.5908	26.1494	23.5806	25.6889	23.8196	22.7905	24.2256	27.1895	23.6156	24.6442	23.675	26.4072	20.0305	21.345	23.5426	20.918	21.476	26.558	22.1356	22.4718	24.0136	24.3101	20.6437	26.6926	21.4246	24.245	28.7177	21.3026	24.3346	25.7805
GOLGA2	Golgin subfamily A member 2	Q08379	Q08379	113.08	0	15	15	15		16.5	16.5	16.5	97	23.4973	25.0937	21.078	25.8612	22.7429	25.1425	23.4855	22.3032	22.6346	24.2872	24.5023	22.3462	23.8161	24.9393	23.6094	24.1395	23.7118	24.4618	22.502	26.1767	22.6144	24.4441	23.78	24.323	23.3074	24.9264	23.7763	25.1646	25.71	26.0854	20.9046	23.1003	22.8865	22.7577	23.1519	24.0303
GOLGA3	Golgin subfamily A member 3	Q08378	Q08378	167.35	0	13	13	13		10.6	10.6	10.6	29	23.113	25.6554	22.7352	24.7773	21.4417	24.5911	23.5407	25.2341	20.4351	21.7389	23.6967	21.7786	22.929	25.7597	22.3694	24.8139	24.1668	23.6986	21.3847	23.6159	23.1923	24.0666	23.6678	23.7362	20.2053	25.3754	25.0747	24.2765	22.518	24.8626	21.5176	21.6426	24.6649	23.3703	23.4206	25.0527
GOLGB1	Golgin subfamily B member 1	Q14789;REV__Q8N884	Q14789	376.01	0	43	43	42		14.6	14.6	14.4	85	22.7912	23.705	21.6649	26.6323	25.8475	26.7806	25.0107	20.8295	24.6723	25.9644	22.7715	21.1104	24.2616	27.3509	21.8915	22.3575	21.6319	22.6306	22.4598	28.3239	26.6036	23.5473	26.978	26.4298	25.017	25.6251	25.3266	24.81	24.6233	26.6334	21.2159	20.8896	22.3256	24.4249	27.4201	25.3484
GOLIM4	Golgi integral membrane protein 4	O00461	O00461	81.879	0	9	9	9		14.8	14.8	14.8	30	22.4572	21.4095	24.2944	26.8007	21.4	22.4904	21.8364	22.0679	20.6294	23.9684	22.8985	21.8827	22.6559	25.4577	21.0486	21.5297	22.7027	24.2074	23.527	25.7939	23.3469	21.6422	23.334	26.9308	24.6565	25.3473	21.1989	23.4702	25.4827	25.4123	22.6667	22.1514	22.1063	21.189	22.0345	22.2471
GOLM1	Golgi membrane protein 1	Q8NBJ4	Q8NBJ4	45.333	0	11	11	11		29.7	29.7	29.7	39	21.7842	28.3404	20.4626	21.4555	20.5771	26.5237	21.8558	21.908	21.8935	23.3094	21.7314	21.3378	23.0057	26.9285	22.133	21.4233	20.4803	25.401	20.794	20.4908	20.8076	21.814	21.3644	24.0068	23.1259	22.6977	20.486	20.8632	23.3876	24.5644	20.6438	21.6518	22.0558	21.8859	22.1898	23.2456
GOLPH3	Golgi phosphoprotein 3	Q9H4A6	Q9H4A6	33.81	0	9	9	9		33.9	33.9	33.9	53	22.2683	26.7933	21.4662	26.193	22.4063	24.9033	24.903	25.3199	24.0087	26.1593	24.9997	21.4475	24.5057	26.0374	24.8985	24.307	21.5424	25.7282	21.3625	26.1932	21.4465	21.65	20.81	24.7653	22.6595	24.8033	21.8882	24.245	24.4666	25.1904	19.505	24.1004	22.5582	23.3187	24.3129	25.3601
GOLT1B	Vesicle transport protein GOT1B	Q9Y3E0	Q9Y3E0	15.425	0	2	2	2		17.4	17.4	17.4	34	23.2439	24.9961	20.3534	24.6293	21.1102	22.7196	22.7169	25.0142	21.6456	24.2302	22.787	21.666	22.8455	24.4106	24.1076	20.8976	23.0114	23.5742	23.6074	24.0785	21.2189	21.0831	22.3014	25.1421	22.0856	24.8693	19.9215	23.4255	24.9534	25.0644	21.8281	23.5139	22.801	22.7165	24.1585	23.7268
GPD1	Glycerol-3-phosphate dehydrogenase [NAD(+)], cytoplasmic	P21695	P21695	37.567	0	18	18	17		47.9	47.9	45.8	230	27.7158	22.351	29.9147	22.3184	28.2726	21.3812	28.8047	22.8598	29.1988	23.3358	27.4046	30.8301	28.5062	23.5476	26.726	22.7139	26.8094	22.4378	28.0307	23.8792	28.1999	26.1193	25.8391	24.9329	27.2731	25.5217	27.2539	22.2003	27.3931	22.0258	27.7592	21.9172	20.6362	26.8124	27.1822	26.5601
GPD1L	Glycerol-3-phosphate dehydrogenase 1-like protein	Q8N335	Q8N335	38.418	0	15	14	14		37.9	35.9	35.9	272	27.46	26.7074	28.4476	25.8062	28.1426	27.2231	29.0757	25.0432	28.0456	26.2579	27.4534	19.938	28.3656	25.5434	27.2654	22.7178	26.6674	26.0969	26.8751	28.9524	28.2089	27.7522	27.8852	26.4145	27.3772	27.3788	26.0206	21.7883	28.0618	26.3629	27.7624	24.3446	21.6591	28.755	28.5181	27.7206
GPD2	Glycerol-3-phosphate dehydrogenase, mitochondrial	P43304	P43304	80.852	0	33	33	33		47.2	47.2	47.2	244	24.3608	26.6375	27.3003	27.5826	25.9395	27.3329	26.0446	29.2919	27.4304	29.228	25.3889	23.4438	27.0218	26.0116	24.9176	25.1452	24.3436	24.2415	26.9352	26.5884	25.3984	26.5556	27.1148	27.9517	27.2505	27.5909	21.3387	24.2271	25.591	26.946	24.2964	25.2475	28.4385	24.862	26.9716	27.9283
GPI	Glucose-6-phosphate isomerase	P06744	P06744	63.146	0	31	31	24		51.1	51.1	43.5	696	28.9832	21.3175	26.2652	29.6781	28.6489	30.5606	21.7149	29.4457	28.0691	29.9775	27.9335	30.6054	20.9258	30.3757	22.1912	29.2802	29.4104	24.535	30.2459	30.1215	30.0633	28.6368	28.4167	28.9931	30.3355	29.2261	20.5953	21.1817	24.6518	29.4792	21.063	26.6617	30.2325	25.7899	26.5625	28.8737
GPKOW	G patch domain and KOW motifs-containing protein	Q92917	Q92917	52.228	0.00023143	4	4	4		12.2	12.2	12.2	22	26.7145	25.4996	25.6931	24.1851	22.7705	20.8165	28.0331	22.214	27.3127	25.3598	26.0966	27.7033	27.6901	22.2265	26.8532	22.3377	27.7693	21.5604	22.4195	23.0542	21.3416	20.8472	19.7657	21.3131	21.1612	21.7379	26.936	22.4802	19.9543	22.2393	26.5658	23.2128	22.1665	21.7326	26.3925	26.1524
GPRC5A	Retinoic acid-induced protein 3	Q8NFJ5	Q8NFJ5	40.251	0	6	6	6		17.4	17.4	17.4	65	25.7307	23.1461	27.7247	23.8767	23.0872	22.349	25.9095	21.9304	24.9471	21.397	22.1826	20.9492	25.1433	22.7655	24.0137	22.1497	21.705	21.5528	23.0235	25.4153	25.6614	20.0751	24.8336	25.0162	22.8152	23.8376	23.7729	22.3786	26.0465	23.7775	24.64	22.2537	23.1327	24.342	27.5846	23.729
GPX3	Glutathione peroxidase 3	P22352	P22352	25.552	0	7	7	7		35.4	35.4	35.4	47	23.3292	21.8799	25.4374	22.4047	20.8663	22.8802	25.9795	24.1598	26.0333	21.1274	25.8594	29.0076	25.4302	21.2402	22.4009	22.0607	25.3856	23.5131	22.1558	24.3736	26.5892	26.6241	26.236	23.878	25.5392	24.4761	24.5006	21.7363	24.9824	24.6891	26.6351	22.9974	22.22	22.7281	24.6856	21.7878
GPX7	Glutathione peroxidase 7	Q96SL4	Q96SL4	20.996	0	5	5	5		31	31	31	43	21.5312	25.0444	23.4648	26.398	19.003	26.4638	25.1452	21.0765	25.01	25.0236	24.508	21.2827	23.8448	26.8838	21.3294	25.6014	21.8198	22.2856	23.2784	23.5878	22.4731	21.9675	21.6902	26.3219	21.7845	22.6185	25.4429	27.2097	25.8753	26.6238	22.038	26.3142	21.3123	22.4865	24.3994	25.1979
GPX8	Probable glutathione peroxidase 8	Q8TED1	Q8TED1	23.881	0	9	9	9		51.2	51.2	51.2	57	23.5223	22.8302	23.9375	26.9437	21.0379	21.8933	20.3813	22.1752	21.5219	23.6909	21.281	23.2532	21.272	27.4643	22.1556	20.4944	23.1119	23.7744	23.2741	22.9059	22.2082	23.171	22.1789	24.5884	23.6676	24.8969	23.916	28.1852	25.0616	25.1839	21.0859	24.5249	23.2547	22.2564	20.9624	23.4646
GRB2	Growth factor receptor-bound protein 2	P62993	P62993	25.206	0	14	14	14		65	65	65	172	23.0364	22.8894	22.9057	27.124	24.9178	27.052	21.7179	24.9554	25.0297	26.3754	24.8415	22.2692	22.939	27.5636	21.3273	20.9163	23.7096	25.5229	27.3005	26.907	23.8665	25.6978	25.2052	25.5611	27.3643	28.0753	21.8422	26.5081	21.4446	27.5474	20.1392	27.2882	28.1782	23.6263	23.0941	26.7459
GRN	Granulins;Acrogranin;Paragranulin;Granulin-1;Granulin-2;Granulin-3;Granulin-4;Granulin-5;Granulin-6;Granulin-7	P28799	P28799	63.544	0	11	11	11		25.5	25.5	25.5	138	27.389	27.1443	27.2167	26.3726	26.7155	25.6562	28.6551	25.2869	29.0817	25.1363	26.4776	22.3073	26.8064	26.0755	26.4302	25.6709	26.4193	27.9097	27.2565	25.2105	26.3252	25.5142	25.6203	24.2125	25.7888	26.2035	26.823	26.6555	26.8585	26.0151	25.6241	27.3767	27.9517	25.1909	26.667	27.1859
GRPEL1	GrpE protein homolog 1, mitochondrial	Q9HAV7	Q9HAV7	24.279	0	9	9	9		46.5	46.5	46.5	50	23.6562	24.866	22.0924	23.7096	21.9947	25.0024	22.5987	25.1907	24.5784	25.5579	24.2479	20.0475	21.3313	23.8683	22.0372	21.5571	21.6606	21.5769	24.1908	22.8024	23.0736	21.7748	21.2775	25.6721	25.187	24.3522	23.4246	22.2462	24.7839	24.3355	20.6458	23.7431	26.0528	20.4442	22.1016	24.1508
GRWD1	Glutamate-rich WD repeat-containing protein 1	Q9BQ67	Q9BQ67	49.419	0	7	7	7		21.7	21.7	21.7	38	24.757	23.939	23.1082	23.7445	21.4584	24.0755	22.5271	24.0647	20.8845	24.1978	23.6107	22.8294	22.8444	23.7674	22.5014	24.0124	22.4001	24.1041	23.1312	23.2698	20.895	21.1221	23.0998	23.9836	23.7352	23.3597	22.9969	23.8275	23.4541	23.7284	22.6382	22.196	22.4135	22.5184	23.5459	24.0846
GSPT1	Eukaryotic peptide chain release factor GTP-binding subunit ERF3A	P15170	P15170	55.755	0	23	23	11		41.1	41.1	23.8	614	26.7551	28.6478	27.6853	28.5685	27.8716	28.4218	28.2767	28.3175	27.7841	28.322	28.3599	25.7077	28.0223	28.4684	27.1124	28.6325	27.151	28.495	27.8942	28.3019	27.7728	27.586	27.6771	28.754	28.0983	28.29	27.711	27.9211	28.732	28.669	27.1376	28.1364	28.4637	28.3654	27.7723	28.5356
GSTM2	Glutathione S-transferase Mu 2	P28161	P28161	25.744	0	19	10	9		79.8	52.8	48.6	233	26.9978	22.0334	28.8941	26.766	27.3204	27.2723	26.7539	21.4798	26.5996	23.9415	27.2029	26.9063	26.9629	25.2453	24.953	21.3364	26.9009	22.2305	27.2662	27.1572	27.148	26.5701	27.7996	27.8163	27.2877	26.9407	26.8634	25.8591	26.1098	26.0065	27.6521	23.3437	21.4631	27.8476	27.798	25.6889
GSTM3	Glutathione S-transferase Mu 3	P21266	P21266	26.559	0	20	20	18		71.1	71.1	64	596	28.9749	25.5012	30.6218	29.883	29.503	29.8236	29.1222	28.6137	28.2245	27.0316	30.0799	29.5859	28.7081	25.4926	27.7321	27.8471	27.8275	25.6057	29.443	29.4471	29.62	29.7909	29.1424	30.5239	28.727	28.0676	28.5532	28.2867	29.0718	28.2902	29.7763	28.4941	23.5224	29.7128	28.5484	27.2638
GSTT1	Glutathione S-transferase theta-1	P30711	P30711	27.335	0	12	12	11		35	35	32.1	263	28.1465	22.8325	28.4462	27.1639	20.5811	21.8866	29.1239	24.6593	27.6806	22.8025	27.9864	27.7068	27.1684	22.5091	28.134	23.0442	26.0574	24.0781	28.3178	30.1589	28.355	28.4273	28.9147	26.9927	27.6944	27.1957	27.6692	27.4234	21.3129	20.6658	22.6603	21.7621	21.0216	28.9566	27.4259	27.1479
GTF2I	General transcription factor II-I	P78347;Q6EKJ0	P78347	112.42	0	38	38	36		38	38	37	262	23.458	26.6144	25.7468	29.4961	24.678	27.8271	27.6499	26.7681	26.8689	28.8416	26.6979	21.2978	26.8704	27.6174	25.7207	28.3265	25.1067	26.6454	24.706	28.1684	25.7062	25.6718	23.3498	29.5812	26.2991	27.2669	25.5273	26.5326	27.3659	27.593	23.8125	22.7218	22.3057	26.7149	26.8201	26.8924
GTPBP1	GTP-binding protein 1	O00178	O00178	72.453	0	7	7	7		11.4	11.4	11.4	19	22.7175	23.9165	21.5889	24.4287	21.3327	21.1475	23.5643	24.3592	24.2266	23.2666	24.3289	20.0899	23.5238	24.3047	20.8304	22.7024	22.7637	24.4291	21.1404	24.7116	23.0237	21.2254	20.5401	24.083	20.5986	22.1346	20.6049	23.7795	24.8082	23.8842	21.4754	21.8726	21.3556	24.2858	23.8627	23.8858
GTPBP4	Nucleolar GTP-binding protein 1	Q9BZE4	Q9BZE4	73.964	0	18	18	18		30.8	30.8	30.8	49	21.926	21.3871	22.3044	26.6691	24.0208	20.6507	22.5015	27.2738	20.785	22.337	21.2676	21.2773	21.6497	24.8352	22.057	26.1327	23.4782	24.5218	22.8752	23.493	22.1097	22.1557	23.0124	25.0404	22.8852	22.7527	22.2128	23.3545	23.4282	24.3782	20.8837	21.916	21.5095	21.0993	21.7202	20.9784
GYS1	Glycogen [starch] synthase, muscle	P13807;P54840	P13807	83.785	0	23	23	23		30.1	30.1	30.1	118	23.0918	21.4474	22.5815	26.0355	24.7564	25.525	24.1098	28.986	24.1903	24.4785	24.4791	20.5436	24.2053	24.992	21.4632	26.0359	22.9173	20.248	24.5843	25.2097	21.8497	26.2307	25.4013	23.6393	26.1879	26.2987	23.0265	24.6853	25.1859	25.5648	22.0402	25.5716	30.7651	25.3697	23.0673	23.7806
H1FX	Histone H1x	Q92522	Q92522	22.487	0	11	11	11		41.3	41.3	41.3	155	24.5945	27.1298	20.9842	27.9375	26.2836	23.8268	27.1276	21.0276	23.7556	27.8527	24.6339	26.2017	26.0688	27.2009	24.5185	22.152	23.0471	27.1029	26.1841	27.7276	25.1008	24.8387	24.4084	29.1511	26.0552	26.2838	20.2162	27.0745	25.2189	27.4364	21.0321	23.3785	23.2414	25.7022	25.4459	26.3176
HARS	Histidine--tRNA ligase, cytoplasmic	P12081	P12081	57.41	0	23	23	17		43.6	43.6	32.2	293	24.5822	26.228	25.6213	27.9632	26.4377	28.2635	24.4446	26.0093	26.6901	27.6744	27.4725	24.3725	26.6136	28.2506	26.53	27.2192	23.9747	27.6822	26.8175	27.3545	25.602	26.3735	26.3621	28.5327	27.2009	27.955	26.498	27.2027	27.8094	27.9319	24.8242	27.6568	24.7211	26.8386	26.9043	27.9854
HAT1	Histone acetyltransferase type B catalytic subunit	O14929	O14929	49.512	0	9	9	9		30.5	30.5	30.5	37	22.5661	22.0371	21.664	24.6454	22.014	23.3431	22.6392	24.7152	22.9106	25.0856	23.0717	19.4382	22.1965	24.3633	23.2747	25.04	22.1378	24.0492	22.2877	20.1922	21.3746	21.4439	22.5128	29.2662	20.1192	22.2513	21.5641	24.3343	23.3049	22.9247	21.7406	20.8689	22.1339	22.3381	23.1709	23.812
HBA1	Hemoglobin subunit alpha	P69905	P69905	15.257	0	21	21	16		100	100	88.7	11599	38.4463	35.3475	36.4279	33.0053	37.128	34.4374	35.9422	35.3756	37.0067	35.9671	36.5637	37.4993	36.5255	34.9296	36.1018	37.4744	36.6156	35.8985	37.466	35.9546	37.7783	35.8047	38.0323	36.1089	36.525	35.7487	36.8182	35.1786	36.3521	35.4752	36.7148	34.9365	36.4076	36.5059	36.9654	34.5224
HBB	Hemoglobin subunit beta;LVV-hemorphin-7;Spinorphin	P68871	P68871	15.998	0	23	23	15		97.3	97.3	88.4	7886	39.3393	36.347	37.6327	33.836	37.954	35.0707	36.8005	36.3343	37.7354	36.9223	37.5269	38.5699	37.2257	35.5542	37.1882	38.6364	37.2747	36.7834	38.3633	36.9599	38.6864	36.5864	38.8755	36.8483	37.1062	36.5282	37.8744	36.2091	37.3566	36.0353	37.7337	36.2485	36.9206	37.2509	37.7883	35.4422
HBD	Hemoglobin subunit delta	P02042	P02042	16.055	0	18	10	10		95.9	78.2	78.2	955	35.059	30.755	32.4014	27.24	33.5394	29.1984	31.3861	30.9345	32.7912	31.2409	32.1728	33.6566	32.329	30.2369	31.7666	33.7083	32.0255	31.3089	34.0793	31.5058	33.99	31.1061	34.9525	31.8607	32.2667	31.0339	32.5415	30.3797	32.6161	31.2572	32.4312	30.4616	31.9091	32.6258	33.1842	29.8925
HBG1	Hemoglobin subunit gamma-1	P69891	P69891	16.14	0	11	10	1		89.1	82.3	8.2	220	28.7194	21.5344	24.6782	24.1153	28.3787	20.8848	21.1256	22.6669	26.2631	23.1024	26.8284	29.9971	25.8582	20.9934	21.2521	23.9708	20.6648	21.3285	27.066	23.8951	28.5387	23.7768	30.6528	23.6797	22.6503	22.0628	27.598	22.7396	26.393	22.7335	30.2206	28.4684	27.0038	27.7182	27.1259	21.9245
HBZ	Hemoglobin subunit zeta	P02008	P02008	15.637	0	8	7	7		63.4	58.5	58.5	58	27.8249	21.0425	22.4256	21.2532	28.243	22.3412	23.7443	21.7986	24.2404	22.4864	24.8798	22.502	26.1622	23.0815	21.6728	22.2475	23.0469	23.3691	29.1133	27.4069	23.442	21.493	30.1472	25.4631	23.5692	23.1241	21.5959	20.1084	24.6762	21.9214	20.6667	24.2302	21.9876	22.0026	20.5526	22.9331
HCCS	Cytochrome c-type heme lyase	P53701	P53701	30.601	0	7	7	7		31.3	31.3	31.3	18	23.1972	22.3353	22.9687	23.5252	22.7919	24.0496	21.6011	23.3867	21.993	23.6474	22.0148	22.6493	22.2541	23.8774	22.5773	21.564	23.399	24.0174	21.8006	22.9657	21.8973	21.6389	21.3709	21.964	22.4161	22.5967	21.5441	22.7102	21.2549	23.1962	20.9497	23.1581	19.8295	21.6464	20.8179	24.0375
HCLS1	Hematopoietic lineage cell-specific protein	P14317	P14317	54.013	0	9	9	9		23	23	23	29	23.9115	24.4404	20.9721	26.2855	20.891	22.0041	22.51	22.3106	21.9474	25.8731	23.8462	20.2864	22.2856	24.8324	22.3499	21.1395	22.6427	23.752	22.9328	22.9569	22.6784	22.9493	21.9907	21.751	22.077	23.9744	22.2867	26.3514	21.5938	23.9916	20.9197	21.9891	22.3866	21.5904	21.6677	24.3613
HDAC1	Histone deacetylase 1	Q13547;O15379	Q13547	55.102	0	20	20	11		48.1	48.1	34	333	25.896	27.6424	26.454	27.7207	27.2639	27.8976	26.6547	26.6186	27.0482	27.6125	26.9676	24.5224	26.9905	27.6239	26.6863	27.9489	26.4654	26.8865	26.6521	28.0915	26.1064	27.4273	26.9366	29.0156	27.0353	27.57	26.6026	27.3883	27.4039	27.9072	26.5402	26.7409	24.9765	27.4336	27.042	26.8486
HDAC2	Histone deacetylase 2	Q92769	Q92769	55.364	0	16	7	7		33.8	19.9	19.9	38	23.0187	22.5595	20.6904	26.8564	21.7443	24.4375	21.971	20.7347	20.874	22.7011	22.3012	20.5419	20.5995	24.5095	22.1151	22.3899	21.7343	21.2076	25.2284	26.237	24.0403	25.057	24.9811	27.5045	24.8774	26.374	22.2683	21.3201	23.71	26.2087	22.1513	21.8633	24.4142	25.2863	21.8149	21.1731
HDDC3	Guanosine-3,5-bis(diphosphate) 3-pyrophosphohydrolase MESH1	Q8N4P3	Q8N4P3	20.329	0	3	3	3		24	24	24	17	23.2147	24.3123	20.7984	25.0407	20.3684	24.2533	20.4018	21.5037	21.5237	22.1699	20.8703	20.722	21.1964	21.9697	21.7033	21.7308	21.7341	24.1759	24.065	25.004	23.7762	24.8944	23.8842	22.0701	24.6025	24.8667	21.7797	21.5498	23.7946	24.4798	21.6465	21.6745	23.5686	24.1196	21.1366	22.3727
HDGF	Hepatoma-derived growth factor	P51858	P51858	26.788	0	10	10	10		41.7	41.7	41.7	113	23.1317	26.2615	24.8906	25.5827	25.9084	26.1031	21.9994	24.2373	22.4237	26.1092	26.6944	21.7434	25.7612	25.4118	22.3886	25.2006	22.1909	23.2598	25.4921	27.0528	25.074	25.7123	25.3853	26.7614	24.6715	25.7608	25.8803	25.5167	23.4777	25.3191	22.9643	24.5962	21.6875	24.5656	21.2205	25.8654
HDHD3	Haloacid dehalogenase-like hydrolase domain-containing protein 3	Q9BSH5	Q9BSH5	28	0	8	8	8		39.8	39.8	39.8	39	22.6205	24.6436	23.681	24.9701	22.3123	25.4649	24.506	23.1674	24.3107	24.2106	24.5032	22.4905	24.0051	24.7212	24.1325	24.1618	24.2522	25.1497	24.0299	24.5532	24.4814	24.07	21.3163	25.744	25.2085	25.6485	20.5949	24.5585	22.0954	25.5571	22.841	23.3624	21.3391	22.9004	24.1877	26.6865
HDLBP	Vigilin	Q00341	Q00341	141.45	0	61	61	61		46.5	46.5	46.5	1013	26.1739	29.9925	27.3213	30.4089	27.6021	30.2831	27.8323	27.4819	28.0934	29.8974	28.8074	26.5933	27.7844	30.6009	28.7548	29.5392	29.2945	29.2654	27.9865	29.5129	27.1928	27.4833	27.7105	29.6116	29.7225	29.8567	28.8372	30.1987	29.8705	30.3858	25.3746	29.4942	25.6535	28.7693	28.7437	29.5989
HERC1	Probable E3 ubiquitin-protein ligase HERC1	Q15751	Q15751	532.22	0.0090228	6	6	6		1.4	1.4	1.4	16	21.3354	22.8622	22.7133	21.7314	21.203	21.8032	23.0432	22.8124	24.9986	25.1479	21.8481	20.2947	22.4822	21.0576	21.3754	20.8591	21.4574	23.0355	25.9248	25.6445	26.6664	20.9898	27.5082	24.5299	25.1044	23.4238	24.6915	21.8053	26.2	24.1641	22.763	21.6347	23.4095	20.9192	22.6568	23.503
HEXA	Beta-hexosaminidase subunit alpha	P06865	P06865	60.702	0	11	11	11		20.6	20.6	20.6	80	21.5267	22.6473	21.4388	24.8985	22.6791	26.5486	23.6402	24.3037	23.5758	25.3617	25.6418	21.1191	20.2765	25.4778	20.9098	24.1877	24.0069	23.1083	26.4041	27.5246	25.0587	24.2629	24.5506	25.408	25.208	26.1933	21.5579	21.915	22.5228	25.5475	22.5226	21.917	24.4136	22.4691	23.1517	27.0874
HEXB	Beta-hexosaminidase subunit beta;Beta-hexosaminidase subunit beta chain B;Beta-hexosaminidase subunit beta chain A	P07686	P07686	63.111	0	16	16	16		29.9	29.9	29.9	155	24.1382	22.8328	22.0429	26.2864	23.9075	26.8931	21.6718	21.5651	26.0026	27.0703	26.5172	23.9699	21.7891	26.2707	21.7135	21.5318	25.4029	24.9746	27.4275	28.1935	26.8232	24.5128	23.5932	26.0251	27.3796	27.6389	22.8437	23.5617	21.4525	26.6561	21.8765	24.7713	23.7909	21.0872	23.9495	28.1324
HGH1	Protein HGH1 homolog	Q9BTY7	Q9BTY7	42.129	0	6	6	6		22.3	22.3	22.3	15	22.3778	24.4761	21.6165	23.4221	21.2131	23.9696	21.1501	21.0867	23.144	24.4246	24.1528	21.3631	22.833	22.8683	23.6657	24.56	21.0797	24.3712	22.3835	23.4174	21.7506	21.2407	23.0543	23.023	21.6036	23.5405	22.9615	21.8098	21.4885	24.3027	22.5239	21.7433	23.1329	21.5234	20.7181	23.1121
HIBADH	3-hydroxyisobutyrate dehydrogenase, mitochondrial	P31937	P31937	35.329	0	9	9	9		36.3	36.3	36.3	178	25.9942	22.9384	22.8098	22.912	23.3335	26.0873	21.9911	27.275	24.8614	26.9413	21.0463	27.1622	22.5772	24.0261	22.5822	21.6246	27.2729	26.4364	26.4575	24.4839	26.1782	26.1893	27.2117	26.3146	28.1587	26.9872	21.6782	23.3215	22.1401	26.4028	21.2897	25.9313	27.2996	25.0988	26.6048	25.3887
HIBCH	3-hydroxyisobutyryl-CoA hydrolase, mitochondrial	Q6NVY1	Q6NVY1	43.482	0	18	18	18		45.1	45.1	45.1	227	23.2303	27.8522	25.9176	27.3192	25.5691	28.227	20.5408	27.1803	22.3345	28.8593	27.8887	26.1281	24.5371	27.2617	23.6185	23.304	25.9061	23.9996	26.799	27.1948	27.3258	27.0232	26.2726	28.1255	27.4975	27.8898	23.3894	24.5785	24.4392	26.3463	23.7302	24.0596	22.2578	22.395	25.6595	27.4095
HIP1	Huntingtin-interacting protein 1	O00291	O00291	116.22	0	26	26	25		27.5	27.5	26.1	115	24.4936	25.2078	28.5588	28.9759	27.3418	25.8498	26.3076	21.6445	25.9324	24.4891	26.3403	21.0946	27.5332	26.7509	26.1693	22.5386	23.2326	26.6109	24.0275	26.6803	26.637	26.678	27.426	27.0531	27.0002	26.5881	25.9504	22.4888	26.6263	26.5356	27.5965	23.8511	22.2196	25.1002	25.3816	24.5155
HIST1H1B	Histone H1.5	P16401	P16401	22.58	0	23	19	19		47.8	36.3	36.3	309	22.8766	31.1353	22.2848	31.4961	27.4235	29.4968	29.266	25.7781	22.3427	31.141	27.2628	27.1462	28.2225	31.1492	28.7724	29.3174	25.4979	31.301	26.3363	28.1288	23.3203	20.2284	24.9593	31.2054	27.0104	28.3967	28.6735	30.7746	28.3697	31.0907	25.7397	27.7746	24.5847	27.5896	28.524	27.0066
HIST1H1C	Histone H1.2	P16403	P16403	21.364	0	22	9	9		52.1	21.1	21.1	161	23.6014	27.8065	20.305	28.8897	26.0397	27.3032	28.5052	21.263	22.2141	28.3969	25.9611	26.4836	27.0524	27.9067	26.4879	25.318	25.4132	28.5478	25.3507	28.9029	25.7665	24.1496	21.3516	29.4886	26.7441	26.5445	27.1587	28.1653	25.277	27.9351	25.972	24.6248	22.0216	27.1626	27.2968	23.2117
HIST1H1D	Histone H1.3	P16402	P16402	22.35	0	23	11	11		50.7	24.9	24.9	97	22.0401	28.0688	22.5214	27.7054	25.6114	26.3105	26.4358	21.4056	22.3231	28.054	25.5677	24.5497	25.9363	26.9209	26.1175	24.3611	26.0499	27.8173	24.1466	26.02	22.0628	21.5739	21.9145	27.1682	24.9308	26.1863	25.9107	27.8731	26.4037	27.6072	25.6085	25.2263	21.6386	26.0183	26.1305	22.022
HIST1H2AD	Histone H2A type 1-D	P20671	P20671	14.107	0.00025394	11	1	0		68.5	5.4	0	27	22.7408	26.2802	21.8873	26.0829	21.0648	21.937	21.051	22.1004	21.9791	25.3162	21.8571	21.0143	21.4535	26.4392	21.2664	24.6442	20.8462	25.3802	23.6589	25.3721	21.2375	19.8632	24.4841	24.7714	26.2864	25.7519	21.6735	21.489	24.2923	25.2143	20.122	22.4993	24.7365	22.2484	22.122	25.8257
HIST2H3A	Histone H3.2	Q71DI3	Q71DI3	15.388	0	19	1	1		75.7	23.5	23.5	239	24.2028	24.8225	25.2734	24.9203	23.4531	24.2357	23.1388	23.9271	23.3261	27.4634	22.7537	21.0919	24.7592	26.0877	23.9611	25.3154	21.9286	24.5097	23.4884	22.5319	21.476	21.3855	24.416	26.5013	20.6472	23.1024	23.1636	23.6694	21.6614	24.113	22.2488	25.2613	21.9676	22.5791	22.9097	24.4289
HK2	Hexokinase-2	P52789	P52789	102.38	0	39	35	34		43	39.7	38.2	198	23.19	27.7808	21.5211	29.4131	23.7906	24.9945	25.6991	28.2356	25.981	27.8349	23.4945	21.2509	24.4489	25.9113	25.8927	27.372	22.6768	27.628	22.872	24.6724	22.1854	20.5613	22.4626	23.4126	24.247	24.9252	21.9773	22.0253	24.3633	27.3556	21.0982	28.7026	29.4005	23.5462	20.8021	25.3517
HLA-B	HLA class I histocompatibility antigen, B-7 alpha chain	P01889	P01889	40.46	0	24	16	16		62.7	46.4	46.4	315	27.3477	28.1005	28.0698	29.094	27.6525	28.835	27.1755	27.1113	28.6531	29.1476	27.3295	27.8532	29.0633	30.4663	27.4976	27.6697	27.7856	29.3682	27.8604	27.414	28.004	27.3173	28.1251	26.9505	27.4299	29.3622	27.4387	28.0997	28.1054	29.0322	27.4975	28.5325	28.3929	27.3192	28.4194	28.9716
HM13	Minor histocompatibility antigen H13	Q8TCT9	Q8TCT9	41.488	0	8	8	8		19.4	19.4	19.4	147	22.3259	28.0459	25.1274	26.9315	25.4238	28.3191	26.3432	26.401	26.4392	26.6897	25.6618	21.9883	25.2981	26.9411	26.2629	27.1822	27.1243	26.0854	26.2906	27.4845	21.347	22.8431	26.4866	26.7025	26.9027	28.0122	21.9826	26.5341	26.9267	27.6583	25.0786	27.1839	26.3039	26.1108	25.786	28.293
HMBS	Porphobilinogen deaminase	P08397	P08397	39.33	0	9	9	9		23	23	23	39	28.0258	23.3715	24.422	25.0135	23.2975	22.4739	24.8089	23.1653	24.3012	22.4739	22.9449	19.7227	23.5431	23.4224	23.9984	25.6312	22.0685	22.5356	25.4032	25.381	24.8392	21.7562	28.4512	25.595	23.0199	23.5216	24.6999	22.8986	24.9542	23.3123	20.1442	21.7534	21.5441	24.2641	23.5638	23.0127
HMGB2	High mobility group protein B2	P26583	P26583	24.033	0	10	7	7		44	31.1	31.1	43	22.3546	26.414	22.5553	25.5233	22.7865	24.7483	23.6075	26.2362	21.6042	25.9152	23.6852	21.1242	24.7274	25.9268	23.4243	25.0317	21.3421	21.2588	26.6897	24.4231	19.8905	25.6459	20.2595	25.3911	22.5491	24.9034	20.219	23.7932	21.4078	25.311	22.22	24.2071	21.915	23.277	24.0732	21.2586
HMHA1	Minor histocompatibility protein HA-1;Minor histocompatibility antigen HA-1	K7EM85;Q92619	K7EM85;Q92619	127.6	0	24	24	24		19.4	19.4	19.4	132	22.6016	25.1046	22.1845	25.2365	23.0932	25.4717	23.2628	27.3024	24.9939	25.4261	23.5505	20.5563	23.9	25.6587	24.444	22.9576	21.6569	25.371	25.802	25.1286	24.1377	24.2647	23.8832	23.5273	24.9399	26.7036	23.6064	25.7779	25.2387	26.5201	22.1735	24.7278	27.5068	25.1075	22.2025	26.4351
HMOX2	Heme oxygenase 2	P30519	P30519	36.032	0	13	13	13		40.5	40.5	40.5	95	22.1127	25.7963	21.7961	26.7756	24.6717	27.1727	25.3323	24.8063	24.1427	24.3705	24.9403	20.4488	25.13	25.9129	24.7371	25.7658	22.5582	26.6999	24.9056	25.3487	24.6155	25.4785	25.5982	24.3426	26.1647	26.6808	21.5981	25.024	26.1906	26.2955	22.2427	22.1424	22.9129	22.1538	24.8826	25.7138
HNRNPA0	Heterogeneous nuclear ribonucleoprotein A0	Q13151	Q13151	30.84	0	16	16	16		44.3	44.3	44.3	331	26.9412	28.2863	27.3137	28.5429	27.4245	28.4883	28.4263	28.7756	27.0299	28.8008	28.4004	27.3075	27.8352	28.992	27.3213	28.7585	27.5846	27.6747	27.2464	26.9413	26.2322	27.5889	26.8528	30.4357	26.5557	27.6299	27.7992	28.6428	27.6793	28.5031	27.2374	27.7811	25.5043	27.1649	28.1561	28.4786
HNRNPA1;HNRNPA1L2	Heterogeneous nuclear ribonucleoprotein A1;Heterogeneous nuclear ribonucleoprotein A1, N-terminally processed;Heterogeneous nuclear ribonucleoprotein A1-like 2	P09651;A0A2R8Y4L2;Q32P51	P09651;A0A2R8Y4L2;Q32P51	38.746	0	29	26	26		58.6	58.6	58.6	931	26.7787	29.0227	26.523	29.759	28.9995	30.4972	26.7581	30.7303	27.4209	29.9126	29.636	28.9026	28.25	30.8007	28.5756	31.1179	28.8605	29.4478	28.9644	30.0611	28.2052	29.2801	27.7997	31.409	29.7999	28.9591	28.4295	29.7607	28.2785	29.9856	26.5965	29.4264	29.4532	27.7952	29.2289	29.3173
HNRNPA2B1	Heterogeneous nuclear ribonucleoproteins A2/B1	P22626	P22626	37.429	0	37	37	36		79.9	79.9	79.9	2056	30.8248	31.582	30.8412	31.7686	31.2281	31.088	31.4788	31.7235	30.7069	31.8189	31.4391	30.3706	31.0762	32.3142	31.2454	32.4799	30.7923	31.3609	30.4974	31.7215	30.4422	30.5989	30.2926	32.9372	30.2581	30.8667	30.8486	31.6875	30.7775	32.0001	30.7342	30.7941	30.2367	31.118	31.8062	31.5707
HNRNPA3	Heterogeneous nuclear ribonucleoprotein A3	P51991	P51991	39.594	0	31	31	29		48.7	48.7	48.7	1149	29.0176	29.8674	29.3862	30.6206	29.9688	30.7146	29.4641	29.9724	29.2485	30.3475	30.2623	29.0273	29.9321	30.8038	29.2909	30.0325	29.2815	29.7851	29.7241	30.6501	29.5303	29.8147	28.7258	31.6526	29.1858	29.6335	29.4728	30.2815	29.6599	30.5266	28.9865	29.2054	29.4564	29.7565	29.7064	29.6923
HNRNPAB	Heterogeneous nuclear ribonucleoprotein A/B	Q99729	Q99729	36.224	0	6	6	6		11.7	11.7	11.7	54	23.137	24.8697	22.2276	23.9242	23.9133	24.9024	21.0746	25.1503	21.9085	24.6449	24.5431	23.9312	20.9701	25.212	21.0401	25.3307	21.5014	23.7851	23.1281	21.5613	21.0346	24.1223	22.5694	26.0421	21.6817	21.8513	23.7416	23.7656	21.7877	24.2623	20.1858	23.3613	25.3856	23.0526	22.1195	24.3395
HNRNPC	Heterogeneous nuclear ribonucleoproteins C1/C2	P07910;A0A0G2JPF8;A0A0G2JNQ3;P0DMR1;O60812;B7ZW38;B2RXH8	P07910	33.67	0	25	25	24		65	65	62.4	839	26.3324	30.2896	27.9343	30.3052	29.2557	30.2983	29.0425	30.0387	28.214	30.6772	29.0336	28.4737	28.954	31.0083	28.6385	30.8961	28.4428	29.8766	28.762	29.5897	27.7301	28.014	26.8671	31.9266	29.1435	29.2119	29.0737	29.9188	28.2238	30.2568	28.3486	29.1869	30.2656	28.4341	29.4813	29.7521
HNRNPD	Heterogeneous nuclear ribonucleoprotein D0	Q14103	Q14103	38.434	0	20	20	18		40.3	40.3	37.5	651	27.322	29.9051	28.7411	29.659	28.8451	29.2075	27.6939	29.7962	28.1877	29.602	29.7152	28.2945	28.6423	29.5983	28.8789	29.0329	28.3689	28.9101	28.623	29.7471	28.1863	29.0002	28.1581	29.9919	28.4931	29.6412	28.8648	29.8338	28.2545	29.9289	28.3497	28.7885	29.4607	28.1483	28.0197	29.2054
HNRNPDL	Heterogeneous nuclear ribonucleoprotein D-like	O14979	O14979	46.437	0	10	8	8		20.2	17.9	17.9	141	22.4465	26.8893	25.6987	26.6686	26.565	26.0951	20.7144	25.1859	25.3694	26.9472	27.0237	22.621	26.0703	26.6812	26.0829	25.8754	26.0839	25.9129	26.6179	26.8123	25.2789	26.6384	25.6135	25.4337	25.8195	26.1729	23.633	27.0307	25.2168	27.0429	26.1011	26.5108	21.7005	25.0817	24.8916	26.0453
HNRNPF	Heterogeneous nuclear ribonucleoprotein F;Heterogeneous nuclear ribonucleoprotein F, N-terminally processed	P52597	P52597	45.671	0	16	16	15		39.5	39.5	37.1	511	27.4289	29.9399	27.3113	29.6043	28.4464	29.6024	28.1959	29.9434	27.1871	29.5276	28.8808	26.9651	29.0199	30.406	28.4117	29.5313	28.3082	28.97	28.2587	28.7932	27.2566	28.8756	27.297	30.5675	28.9451	28.8514	27.8617	29.3837	28.285	30.0426	27.6382	28.8686	28.7668	27.9596	28.9017	29.2308
HNRNPH2	Heterogeneous nuclear ribonucleoprotein H2	P55795	P55795	49.263	0	14	5	5		32.3	11.4	11.4	180	25.936	27.3355	26.1628	27.0868	27.2063	26.9756	26.5779	27.6463	26.5677	26.4297	27.5764	20.977	26.9237	28.4405	26.3075	27.4552	26.7347	26.8731	27.1286	27.822	26.6425	27.0428	25.9902	28.2813	26.3334	26.9897	26.8335	27.5981	27.6855	28.5016	26.2486	27.3127	27.0946	27.3674	27.1646	27.0656
HNRNPH3	Heterogeneous nuclear ribonucleoprotein H3	P31942	P31942	36.926	0	10	8	8		38.2	35.3	35.3	197	26.0181	25.8184	24.6354	27.8804	27.0586	27.0504	26.5173	26.6865	25.8753	27.2577	25.7926	24.8006	25.8906	27.8947	25.5817	27.3171	25.6519	26.5218	25.2443	27.5894	22.7264	24.5801	21.2784	29.3273	27.2539	26.7695	25.1844	27.1997	27.4301	28.4676	23.694	26.0461	27.0336	27.5498	27.012	26.8243
HNRNPLL	Heterogeneous nuclear ribonucleoprotein L-like	Q8WVV9	Q8WVV9	60.082	0	14	13	13		33	33	33	55	21.4621	22.7442	20.3899	24.9028	23.623	24.5703	25.1326	24.6505	25.4859	24.6387	24.6169	23.5844	22.4047	25.4091	21.7059	22.6212	21.6325	23.5894	22.0143	24.5256	21.5607	24.4518	24.7877	26.3021	23.5499	24.6576	19.8867	25.162	25.4231	25.589	22.2305	23.3494	23.6765	25.2224	25.1287	24.0823
HNRNPM	Heterogeneous nuclear ribonucleoprotein M	P52272	P52272	77.515	0	60	60	60		72.1	72.1	72.1	2381	29.0176	31.2099	29.9627	31.4113	30.8727	31.7253	30.5516	30.5858	29.7049	30.8678	30.9434	29.607	30.2944	31.6885	30.307	31.7087	30.1065	31.0878	30.145	31.1941	30.1131	30.8503	30.0503	32.608	30.8547	30.7068	30.7764	31.3547	31.1305	31.813	30.4938	31.0109	30.8942	30.899	30.5579	30.689
HNRNPU	Heterogeneous nuclear ribonucleoprotein U	Q00839	Q00839	90.583	0	58	58	58		53.2	53.2	53.2	1668	30.2171	31.3872	30.7332	31.6088	30.6302	30.6958	31.3998	31.8215	30.3117	31.4701	30.6048	29.955	30.5991	31.8081	30.8364	31.7866	30.4291	31.0785	30.3226	31.2985	30.0334	30.0285	29.0344	32.6165	30.5845	30.7172	30.6382	31.1331	31.2253	31.366	30.1085	30.7877	31.7071	31.2699	31.1155	31.3405
HNRNPUL1	Heterogeneous nuclear ribonucleoprotein U-like protein 1	Q9BUJ2	Q9BUJ2	95.737	0	21	21	21		24.9	24.9	24.9	240	21.4622	26.4759	25.1477	27.9372	26.2529	25.382	25.4206	28.6374	24.779	27.6037	26.6968	24.181	25.8926	27.832	25.7093	27.5766	24.2411	26.0711	26.0581	27.8183	22.9324	25.3598	24.7054	27.3482	25.5388	25.4487	27.4128	27.3763	21.1233	26.9744	25.5236	25.7251	27.9713	23.1099	24.2735	27.4273
HPGD	15-hydroxyprostaglandin dehydrogenase [NAD(+)]	P15428	P15428	28.977	0	10	10	10		48.5	48.5	48.5	113	25.615	29.6392	25.6509	22.9891	25.1723	22.4439	26.4808	28.3536	26.0993	21.7547	21.5832	22.3177	26.9891	21.7001	26.1012	21.0065	21.5175	26.6636	25.3072	22.9255	26.3131	22.3843	23.9109	21.9802	23.3119	23.9869	26.3245	21.923	25.4853	22.5551	27.6971	21.2956	21.0997	22.5471	27.4195	24.8168
HPGDS	Hematopoietic prostaglandin D synthase	O60760	O60760	23.344	0.00026476	5	5	5		24.6	24.6	24.6	27	22.7404	21.5277	25.3382	21.8853	24.5884	21.6611	23.3009	21.4054	23.6069	22.0486	23.7204	22.4008	23.6276	23.7107	22.3499	21.9573	23.6222	20.4866	23.8292	21.4901	20.5547	23.6834	23.938	20.4447	23.7386	23.6784	22.0547	21.6462	24.7632	22.4744	23.6441	22.3605	22.623	24.9506	23.8527	22.597
HPRT1	Hypoxanthine-guanine phosphoribosyltransferase	P00492;Q9NRG1	P00492	24.579	0	11	11	11		56	56	56	378	28.2117	27.7004	26.7142	27.8675	27.6788	27.4221	25.8707	25.0075	26.9307	27.9583	27.5015	26.0798	27.0074	26.9823	27.4334	28.9605	26.2125	27.3785	27.9863	27.5351	27.4891	26.3576	28.3729	28.4449	26.6939	27.5476	25.8169	27.7348	23.9948	27.353	27.2294	28.1269	27.3507	27.0466	26.7528	27.3801
HSD17B4	Peroxisomal multifunctional enzyme type 2;(3R)-hydroxyacyl-CoA dehydrogenase;Enoyl-CoA hydratase 2	P51659	P51659	79.685	0	43	43	43		58.8	58.8	58.8	1990	30.8208	30.5651	31.671	29.8505	31.124	30.7513	31.4866	28.8535	31.5064	30.3751	29.6474	27.1175	31.151	30.2455	31.2022	30.6915	29.3845	31.2755	30.673	31.3085	30.4891	28.9211	31.1342	29.5537	29.8658	31.0328	30.6371	29.8978	31.5438	30.8252	30.298	30.7479	29.8617	30.8688	30.863	31.4769
HSDL2	Hydroxysteroid dehydrogenase-like protein 2	Q6YN16	Q6YN16	45.394	0	19	19	19		54.5	54.5	54.5	309	27.3028	26.273	28.8061	26.4549	27.6298	27.375	28.7285	28.0042	28.32	27.0388	28.3874	26.9044	28.544	26.9318	27.6292	26.5803	26.4758	27.3889	27.2424	27.2535	26.891	26.343	27.6407	26.099	27.5714	27.9243	27.637	23.0568	27.8499	27.2178	27.4221	26.8209	23.0783	27.7435	28.2046	28.0141
HSP90AB1	Heat shock protein HSP 90-beta	P08238;Q58FF7	P08238	83.263	0	69	43	36		72.5	48.1	40.1	2435	31.5626	33.1106	31.9159	32.9556	31.9328	32.9742	31.9691	32.8332	31.837	32.69	32.3112	31.0405	31.9838	33.3424	32.1374	33.3481	31.9676	33.4882	31.8093	33.0174	31.6595	31.6373	31.7305	33.4578	32.1913	32.5137	32.1133	32.3907	32.9281	33.1114	31.622	32.3088	31.7405	32.1509	32.0693	32.5711
HSP90AB2P	Putative heat shock protein HSP 90-beta 2	Q58FF8	Q58FF8	44.348	0	16	2	2		28.1	4.5	4.5	148	27.1522	29.2976	27.8994	29.1969	28.1843	28.8301	27.771	28.9024	27.8193	28.7357	28.5764	26.7272	28.2534	28.9454	27.3763	28.4722	27.4085	29.1778	28.2002	29.5147	28.2693	27.3475	28.3924	29.579	28.5317	28.6832	27.9362	28.1146	29.7724	29.1977	27.9517	27.4327	28.0069	28.4501	27.8154	28.0438
HSP90B1	Endoplasmin	P14625	P14625	92.468	0	87	87	71		77.5	77.5	71.9	5582	32.85	33.9317	32.9135	34.3328	33.1728	34.6648	33.009	33.5301	33.3893	34.3273	33.5042	32.1586	33.0118	34.1949	33.5976	33.578	34.0079	33.8997	33.2895	34.2452	32.7437	33.0115	33.4119	33.5941	34.1215	34.6726	33.389	33.8986	34.0635	34.4503	32.7282	33.7103	33.3402	33.5668	33.4223	34.3136
HSPA12A	Heat shock 70 kDa protein 12A	O43301	O43301	74.977	0	17	14	14		25.9	22.8	22.8	37	24.7825	21.9451	24.8718	24.6401	21.315	21.9843	26.3474	22.3368	25.6844	22.7451	25.152	25.1511	26.2622	20.9282	26.134	21.3634	25.3138	23.6475	25.6116	23.8646	26.3683	25.887	25.2118	22.7276	25.8337	24.3144	25.95	21.2787	25.892	21.0296	22.6579	22.4068	21.9503	28.3365	25.1783	25.0275
HSPA12B	Heat shock 70 kDa protein 12B	Q96MM6	Q96MM6	75.687	0	30	30	27		42.1	42.1	39.1	345	27.9942	20.7517	27.0056	23.9261	28.8374	24.1099	28.8801	22.5438	28.2562	21.0296	22.0364	26.4241	28.8829	22.3581	24.6124	21.6197	24.5381	21.8384	26.3832	26.1393	28.8803	26.9251	28.4536	23.1181	27.4163	26.7309	29.0184	22.1852	28.1516	23.9016	28.5324	22.9185	21.4951	28.3803	28.1935	25.5267
HSPA13	Heat shock 70 kDa protein 13	P48723	P48723	51.927	0	7	7	7		15.5	15.5	15.5	35	22.0356	23.8203	23.0808	25.6565	22.7042	26.2721	21.9614	21.8612	20.9639	24.8557	21.3241	21.6898	21.1997	24.7186	22.5519	22.4708	25.0269	23.7513	24.0602	24.8722	21.8727	24.2242	23.1582	25.3083	25.6514	26.4241	21.69	21.7866	25.1919	26.2321	21.5764	20.6157	24.9797	22.6523	21.1968	20.8424
HSPA2	Heat shock-related 70 kDa protein 2	P54652	P54652	70.02	0	34	15	14		48.8	27.7	26.4	215	26.4218	25.364	27.0134	25.2394	27.3225	25.7885	26.5547	27.1307	24.547	22.0353	21.8148	23.0941	22.4564	22.3287	25.9111	27.8142	27.0293	21.8378	26.7511	26.0445	27.1227	26.851	27.1254	27.1648	27.8764	27.5262	27.1415	26.9294	27.7409	26.4303	24.3525	21.6131	22.0817	27.7571	27.0623	23.3497
HSPA4	Heat shock 70 kDa protein 4	P34932	P34932	94.33	0	54	54	50		64.2	64.2	61.4	1088	28.3627	28.9589	29.0154	29.6933	28.7211	29.3249	27.4562	28.7025	28.5688	30.0765	28.9634	27.4065	28.653	29.7313	28.5176	29.7207	28.5941	29.344	28.7563	29.6166	28.7487	28.9916	29.0373	31.0056	29.1722	29.5522	28.2009	29.3093	28.3901	29.6733	28.3763	29.3308	29.2309	28.4354	29.1322	29.5421
HSPA5	78 kDa glucose-regulated protein	P11021	P11021	72.332	0	62	62	61		77.1	77.1	77.1	3745	32.1192	32.9842	32.6345	33.8689	32.8626	34.3503	31.8007	32.9268	32.6617	33.7822	33.2616	31.5796	32.3907	33.8838	32.6734	33.5593	33.0487	33.113	32.822	33.9566	32.3367	32.7988	32.8689	33.3806	33.4812	34.0843	32.3142	33.3105	32.6954	33.8784	31.9325	33.1854	32.8876	32.1769	32.5876	33.3777
HSPA9	Stress-70 protein, mitochondrial	P38646	P38646	73.68	0	65	65	64		69.4	69.4	69.4	2306	30.0596	31.2904	30.6569	31.063	30.7679	31.5189	31.0148	32.016	30.8496	32.1877	31.1524	28.3832	30.6685	31.5867	30.7531	31.3415	30.5485	31.5384	30.7557	31.3602	30.4309	30.8376	30.8318	32.9822	30.8239	31.2309	30.6578	30.9058	31.3014	31.4817	30.2096	31.3909	31.4051	30.7614	30.6668	31.0827
HSPB6	Heat shock protein beta-6	O14558	O14558	17.135	0	6	6	6		45.6	45.6	45.6	190	27.5712	23.6226	28.3079	24.3501	27.3019	21.7925	27.1643	20.9639	28.1815	22.2111	29.2045	29.5125	28.0901	20.3622	27.3877	23.9405	29.0856	22.5749	28.232	26.6565	27.8588	28.7143	27.9078	21.3161	29.6784	27.9363	28.593	27.6144	26.8257	26.3972	28.607	19.7709	21.8606	27.4451	28.3529	25.7787
HSPBP1	Hsp70-binding protein 1	Q9NZL4	Q9NZL4	39.302	0	9	9	9		33.4	33.4	33.4	47	21.7717	24.1012	23.4433	25.3624	21.9739	23.6024	23.7602	25.263	20.3574	21.5567	23.7489	21.999	21.4543	24.061	19.9024	24.3229	23.5579	23.6252	23.8505	22.5245	20.7172	23.8817	24.0775	27.2434	22.2719	23.3914	21.9832	23.7376	24.178	24.202	23.2475	22.7027	22.8412	23.9845	22.9373	23.5579
HSPD1	60 kDa heat shock protein, mitochondrial	P10809	P10809	61.054	0	69	69	69		84.5	84.5	84.5	2946	30.8576	32.4349	31.3598	32.5439	31.4665	32.7623	31.6963	32.6493	31.3509	32.6667	31.5935	30.2042	31.2303	32.4389	31.4157	32.3453	31.1554	32.72	31.4635	32.0749	30.9627	31.4302	31.3012	33.5082	31.43	32.2456	31.4024	31.728	32.2788	32.9126	31.0083	32.0226	31.7991	31.5117	31.3476	32.2528
HSPH1	Heat shock protein 105 kDa	Q92598	Q92598	96.864	0	34	31	29		44.8	41.1	38.7	308	21.8169	29.0413	23.7352	29.5095	26.0159	28.7811	25.9019	28.189	24.9349	28.2646	26.053	24.1177	25.9143	28.3304	26.7964	30.4499	26.2285	28.4432	27.0064	27.7554	24.3159	26.943	26.7488	28.3709	26.5508	27.8112	24.9296	27.3189	26.9033	28.0617	24.5623	27.5794	25.2526	25.985	27.0746	27.6994
HTATIP2	Oxidoreductase HTATIP2	Q9BUP3	Q9BUP3	27.049	0	14	14	14		56.6	56.6	56.6	101	21.5469	24.9882	24.1476	24.9234	24.7169	25.2307	25.8177	26.6388	25.6323	24.3545	25.0945	21.1851	25.3084	24.7627	24.2945	25.4629	22.0145	25.1635	24.2165	26.0225	24.5203	21.7493	24.2301	25.0306	24.6677	24.4094	24.4258	24.6293	24.9584	24.6011	24.2421	25.0762	22.9096	22.4343	24.1146	26.7549
HUWE1	E3 ubiquitin-protein ligase HUWE1	Q7Z6Z7	Q7Z6Z7	481.89	0	62	62	62		17.8	17.8	17.8	444	24.2474	26.6033	27.3749	29.1896	26.0607	28.1702	28.0239	28.4323	27.2756	27.472	27.753	23.9275	27.5292	28.1758	27.9119	28.2965	24.651	28.3486	26.9961	28.8912	27.5212	26.9848	27.6639	29.5035	28.1253	27.8754	27.7184	26.6815	28.133	28.4635	27.5963	27.459	27.0157	27.9281	28.0912	28.4732
HVCN1	Voltage-gated hydrogen channel 1	Q96D96	Q96D96	31.683	0	5	5	5		25.3	25.3	25.3	41	22.9816	23.9989	21.3655	21.5752	24.7645	24.399	24.873	25.9544	25.4722	25.4643	21.8763	21.1171	24.5419	25.2334	25.4155	24.3613	22.6411	25.2514	25.4555	24.4075	20.9328	24.8827	21.6734	21.1665	21.9774	26.6303	24.4835	21.7577	25.0824	24.7246	20.6194	25.7338	25.41	22.6059	24.4243	26.5634
HYOU1	Hypoxia up-regulated protein 1	Q9Y4L1	Q9Y4L1	111.33	0	59	59	58		58	58	58	1518	27.4685	31.0339	29.2291	30.6356	29.3183	30.9957	29.6215	29.6068	29.3608	30.6343	29.8604	26.1402	29.074	30.1937	29.7844	29.9221	29.8267	30.0795	29.5404	30.707	29.2413	29.1047	29.5025	30.3553	30.4905	30.6396	29.148	29.9709	30.6379	30.8423	28.416	30.0776	28.6856	29.5206	29.5783	30.6176
IARS	Isoleucine--tRNA ligase, cytoplasmic	P41252	P41252	144.5	0	50	50	50		44.8	44.8	44.8	763	24.1724	28.7954	27.4582	29.2942	27.7312	29.1651	27.8644	28.5119	27.0345	28.7844	28.0294	24.3217	27.6903	28.8764	27.858	29.0324	26.7119	28.8285	27.875	29.3873	26.143	27.7847	27.9327	29.1654	28.4174	28.9995	27.8857	28.6057	29.0622	29.3207	26.0271	28.4179	28.2264	28.294	27.5913	28.7226
IARS2	Isoleucine--tRNA ligase, mitochondrial	Q9NSE4	Q9NSE4	113.79	0	37	37	37		39.3	39.3	39.3	637	23.0166	29.2753	27.4784	28.7037	27.8975	28.8799	27.5382	26.9904	28.1363	29.7079	27.8621	24.7689	27.9241	28.4563	26.4883	27.3715	26.8925	28.3234	28.0125	28.9938	27.5849	28.0217	28.2745	30.1581	28.1853	28.8122	27.155	26.9812	28.1814	29.2588	26.4027	27.0252	27.0412	28.023	27.996	28.8449
ICAM3	Intercellular adhesion molecule 3	P32942	P32942	59.54	0	12	12	12		26.7	26.7	26.7	27	22.3371	21.4997	21.4654	23.3395	21.1525	23.4153	21.7301	26.5087	22.0179	21.8871	22.329	20.9431	21.6796	21.3923	22.056	21.9854	22.7073	22.5865	22.9996	23.0607	22.3816	24.9279	21.74	23.4626	24.3979	24.4483	21.0987	22.447	21.99	23.3422	21.6312	24.4142	25.1819	21.4709	22.864	22.4318
IDE	Insulin-degrading enzyme	P14735	P14735	117.97	0	8	8	8		8.6	8.6	8.6	15	21.9953	24.0393	23.5874	23.5297	20.56	24.3898	21.7269	25.0623	21.7061	23.8137	23.6072	20.623	21.9585	24.1326	22.6446	23.7616	21.0546	22.2154	23.2362	23.2322	20.3984	23.2826	23.6888	24.8843	23.2536	23.9162	22.4428	21.9071	22.7514	24.0678	22.8189	21.431	21.9463	21.8336	22.051	22.468
IDH2	Isocitrate dehydrogenase [NADP], mitochondrial	P48735	P48735	50.909	0	35	35	33		59.7	59.7	58.2	1879	30.0276	31.3285	30.774	31.4604	30.7309	31.8148	31.1616	31.5213	30.8005	32.7231	31.4651	29.4072	30.6797	31.5503	30.7898	31.7494	30.9086	31.2997	30.732	31.5374	30.4856	31.1052	30.6545	31.048	31.3358	31.9288	30.9898	31.3848	31.1031	31.6017	30.3947	31.2892	31.0773	31.0689	30.7898	31.6597
IFI16	Gamma-interferon-inducible protein 16	Q16666	Q16666	88.255	0	39	39	36		48.9	48.9	45.2	643	26.9997	27.6844	27.7104	29.4812	27.4313	28.1175	27.4476	29.975	28.1163	28.2668	27.5988	24.8687	27.6146	29.4653	28.5498	30.1567	27.4188	29.0897	27.616	28.3371	27.5852	27.5048	28.1403	27.7099	27.8183	28.7129	27.5584	29.1029	28.6431	29.2863	26.5222	28.3674	28.9268	28.167	27.8349	29.1686
IFI35	Interferon-induced 35 kDa protein	P80217	P80217	31.546	0	13	13	13		50	50	50	80	22.6966	25.6878	24.4179	25.6494	21.6884	24.5473	24.0538	24.9786	21.4134	24.7867	23.8144	19.8295	24.2442	26.9487	24.5015	25.0883	22.662	27.5344	25.1898	24.8073	23.0133	22.7822	23.6784	25.9463	24.3209	26.5708	21.8589	20.968	25.691	24.7897	21.6679	26.3038	26.8082	25.3647	22.2587	25.5393
IGF2BP2	Insulin-like growth factor 2 mRNA-binding protein 2	Q9Y6M1	Q9Y6M1	66.121	0	23	23	22		44.7	44.7	42.6	80	22.0605	23.2278	20.8654	24.9708	20.7127	26.6181	23.2987	25.2651	20.7019	23.2504	22.6982	23.1814	20.5428	23.3414	21.9296	21.318	21.2145	22.8376	24.2595	24.4477	24.4247	22.323	25.6136	30.7073	24.3703	24.2474	20.5811	20.6364	19.8181	24.1639	21.1434	22.5295	25.8365	21.412	23.0049	24.553
IGF2BP3	Insulin-like growth factor 2 mRNA-binding protein 3	O00425	O00425	63.704	0	22	21	20		45.6	43.4	41.6	74	24.4986	22.4274	20.2934	27.0266	21.9297	27.814	22.2498	26.1059	21.1418	23.0813	20.9993	22.5186	23.9147	21.8605	22.6428	27.7435	21.9301	25.0309	21.919	22.0516	23.2237	21.7855	24.4783	29.8364	21.4976	22.0782	22.8651	20.8333	21.2079	21.1834	21.5726	22.9646	25.321	22.948	21.9834	25.1962
IGF2R	Cation-independent mannose-6-phosphate receptor	P11717	P11717	274.37	0	44	44	44		20.5	20.5	20.5	225	22.3849	24.9394	24.3763	26.9577	24.055	25.6722	25.4251	25.7749	25.5179	26.5402	24.3454	20.9402	24.26	27.4956	25.2696	25.8959	22.9482	27.6247	25.3085	26.8688	25.4958	23.081	25.4779	27.0174	23.879	27.2427	22.8794	26.9811	26.0077	26.4132	21.1509	27.333	25.9321	25.6112	25.3656	27.4532
IGHA2	Ig alpha-2 chain C region	P01877	P01877	36.591	0	13	3	3		47.4	17.4	17.4	32	21.7837	21.9455	19.9563	23.5127	22.717	24.8404	20.6297	21.5743	23.6658	22.0715	21.7242	24.9964	23.7462	22.2086	22.7429	21.2244	26.3824	21.851	25.6609	25.5686	21.6004	25.59	25.0704	23.059	25.2549	25.4315	22.5804	22.0834	21.0325	23.6635	22.2622	23.5755	27.4586	23.9067	22.4623	20.6199
IGHD	Ig delta chain C region	P01880	P01880	42.352	0	16	16	16		53.1	53.1	53.1	105	23.0307	21.7087	22.2343	22.6964	20.6316	20.1335	21.7269	28.6228	21.233	22.274	25.2078	22.5954	21.1998	19.7707	22.3036	27.3036	28.2775	21.2275	24.549	26.0594	20.9374	21.3318	21.4444	21.7098	27.5176	29.9093	22.0044	22.7106	21.6703	22.6055	23.3048	23.9406	22.2166	21.0878	21.5084	30.0219
IGHV3-15	Immunoglobulin heavy variable 3-15	A0A0B4J1V0	A0A0B4J1V0	12.926	0	5	4	3		33.6	27.7	21.8	70	25.4016	24.3549	24.5612	26.5434	24.9769	25.6274	22.1457	26.2663	25.1469	26.5504	25.2811	27.6736	26.1283	25.8441	25.124	25.7268	28.5159	25.4273	26.7601	25.2592	25.4923	24.5123	26.3903	25.3033	28.4967	28.4287	22.0437	25.1196	24.7712	24.8284	24.0791	26.3105	26.0286	21.196	24.9351	24.9933
IGHV3-21	Ig heavy chain V-III region JON;Ig heavy chain V-III region WEA;Ig heavy chain V-III region TRO	P01780;A0A0B4J1V1;P01763;P01762	P01780;A0A0B4J1V1;P01763;P01762	12.943	0	5	3	2		38.5	23.1	13.7	68	21.5697	23.3647	21.5043	24.4493	24.7385	26.9338	21.0263	26.1219	20.2023	26.5938	24.8714	27.6788	25.2372	25.1582	21.8828	23.1208	26.9362	21.7887	27.7107	25.6625	23.9836	25.5733	26.8644	25.226	27.0979	27.4973	22.0826	25.1098	21.4808	26.0954	21.2922	25.5737	26.1126	21.0285	21.3106	22.4266
IGHV3-74;IGHV3-66	Ig heavy chain V-III region BUT	A0A0B4J1X5;A0A0C4DH42;P01767;A0A075B7E8;A0A0J9YVY3	A0A0B4J1X5;A0A0C4DH42;P01767	12.839	0	5	5	2		43.6	43.6	18.8	133	25.2787	24.545	24.548	23.8623	25.5224	26.3957	24.2371	27.2199	25.6171	26.7225	26.893	29.4781	25.8054	23.0723	25.3125	25.6895	27.537	25.3879	28.7102	26.9824	26.0193	27.2342	28.2894	26.6795	27.66	29.4701	20.8436	26.5359	22.0245	24.2465	25.43	26.554	26.3483	24.8404	21.6508	23.3742
IGHV3OR16-9;IGHV3OR16-10;IGHV3-20	Ig heavy chain V-III region BRO	S4R460;A0A075B7F0;A0A0C4DH32;P01766	S4R460;A0A075B7F0;A0A0C4DH32;P01766	10.429	0	3	1	1		38.5	19.8	19.8	88	25.0953	24.8488	24.4777	25.1617	25.3386	26.2968	23.2363	26.8769	25.4605	26.3448	26.1539	28.6997	25.8478	25.2548	24.9092	25.1597	27.5888	23.1362	27.6706	26.3282	24.8955	25.4977	26.7849	24.797	27.2391	27.968	24.0361	25.6669	22.3942	24.8892	24.5247	26.3323	26.4069	24.456	23.9453	23.9986
IGHV5-10-1	Immunoglobulin heavy variable 5-10-1	A0A0J9YXX1	A0A0J9YXX1	12.772	0	4	4	2		32.5	32.5	12	31	21.6376	23.2623	21.8779	24.4458	23.0462	24.3078	21.8463	24.0566	22.4161	21.8897	21.4228	25.06	20.9484	21.6425	21.6998	25.2037	22.4046	22.5053	25.6124	22.9396	24.9047	25.8422	19.3625	21.6491	25.2509	26.3406	22.6513	22.0355	22.8858	23.8919	21.0499	22.38	24.4069	22.2721	20.7469	21.9644
IGKV1-5	Ig kappa chain V-I region HK102	P01602	P01602	12.781	0.00024378	1	1	1		9.4	9.4	9.4	39	23.6924	22.3388	23.7786	24.8362	24.9102	25.6246	22.7422	26.1407	22.8336	25.617	24.6774	26.2345	25.0563	25.3304	24.1246	24.3677	25.9585	22.0952	25.1308	23.3393	20.7001	21.4461	25.7478	23.6331	25.8944	26.6675	23.4517	25.8976	21.9242	22.8541	21.7797	25.8538	22.213	21.601	20.4257	23.4416
IGKV2D-28;IGKV2-40	Ig kappa chain V-II region FR;Ig kappa chain V-II region Cum	A0A075B6P5;P01615;A0A087WW87;P01614;A0A075B6S6	A0A075B6P5;P01615;A0A087WW87;P01614	12.957	0	5	5	4		45.8	45.8	45.8	90	27.1485	21.5389	26.245	28.1893	21.363	22.2549	25.8632	27.8768	25.7999	27.4629	26.5253	29.3446	26.8933	25.8053	25.9214	26.4575	28.4908	26.2152	27.6315	27.4229	20.9376	27.1224	26.577	25.9584	28.3711	28.9273	27.105	27.0074	21.8629	26.7294	26.2326	27.2127	24.7842	22.7202	24.9259	27.7033
IGKV3-15	Ig kappa chain V-III region POM	P01624	P01624	12.496	0	3	3	0		26.1	26.1	0	68	25.5233	26.9282	25.0889	26.0127	24.7576	26.7767	24.1648	27.5182	25.7246	26.64	25.974	27.8959	26.0639	25.5347	25.9807	25.8147	28.7045	24.6657	27.9699	25.8219	25.3907	26.5336	27.1873	25.3891	27.6971	28.3564	25.2842	26.0804	21.9808	26.0511	25.607	26.488	26.7893	24.6286	20.6399	27.8428
IGLC3;IGLC2	Immunoglobulin lambda constant 3;Immunoglobulin lambda constant 2	P0DOY3;P0DOY2	P0DOY3;P0DOY2	11.265	0	11	11	4		93.4	93.4	34.9	651	30.5245	30.1176	30.1477	31.1725	30.1273	31.1192	29.1952	32.1177	30.5857	30.9102	30.9237	32.7671	30.4589	29.5161	31.1264	31.2731	33.3031	29.6032	32.2544	31.5719	30.4288	31.7437	31.4971	30.4804	32.7607	33.0044	29.946	31.3955	28.6884	31.0099	30.7277	32.2719	31.452	29.2135	29.7106	30.8846
IGLL5;IGLC1	Immunoglobulin lambda-like polypeptide 5;Ig lambda-1 chain C regions	B9A064;P0CG04	B9A064;P0CG04	23.063	0	11	5	4		50	20.6	17.3	256	26.5018	21.2108	21.3799	27.2309	26.7294	27.0685	21.4496	27.9071	26.5735	27.6141	26.7248	28.6128	26.4325	25.3659	27.5825	27.9859	29.4213	25.1232	29.0845	27.9104	25.1328	27.0259	28.2343	26.5982	29.2817	29.7348	27.2409	27.9379	21.3045	26.7744	26.7643	28.1117	26.9286	24.6702	26.4369	26.9933
IGLV3-19	Ig lambda chain V-III region SH	P01714	P01714	12.042	0	4	4	4		36.6	36.6	36.6	50	22.7082	24.1025	22.8064	24.8413	23.3522	23.0037	22.5561	26.2941	24.9858	24.5095	23.5312	25.6667	23.8657	22.1864	24.4456	24.3069	26.209	21.4081	25.0453	23.5191	22.4586	23.5629	24.9498	21.5755	22.0057	28.071	23.2	24.1044	20.921	24.1707	21.709	25.3635	25.4233	20.5891	21.8895	21.3888
IGLV3-21	Ig lambda chain V-III region LOI	P80748	P80748	12.446	0	4	4	2		48.7	48.7	25.6	49	23.4423	22.9433	21.7052	24.6952	23.5678	25.6146	21.7554	24.9618	22.0129	27.3183	21.6442	26.3432	21.4046	22.1157	22.2383	25.1168	27.0612	23.0035	24.9345	25.3617	21.6064	25.5164	25.2269	23.2511	26.5101	26.1667	21.0178	22.8372	21.1969	26.5293	21.8618	21.9061	21.7079	21.9831	20.2583	25.039
IGLV3-25;IGLV3-27;IGLV3-16	Ig lambda chain V-IV region Hil;Ig lambda chain V-IV region Kern	P01717;P01718;A0A075B6K0	P01717;P01718	12.011	0	4	4	3		36.6	36.6	27.7	26	24.003	23.2923	23.5401	24.3258	20.8566	22.7952	21.759	28.0941	21.7618	24.4025	22.3717	25.065	25.028	23.7214	23.9066	24.8334	26.6425	21.7491	21.5028	21.2302	21.184	21.7863	25.5931	20.881	26.1478	26.2885	22.003	24.4136	22.796	25.6296	22.0834	23.0039	21.4212	21.7244	22.2931	22.8605
IKBIP	Inhibitor of nuclear factor kappa-B kinase-interacting protein	Q70UQ0	Q70UQ0	39.309	0	14	14	14		34	34	34	110	22.2361	24.4583	24.81	26.9672	24.1063	25.7991	24.3382	25.445	24.8841	25.3766	22.9453	24.344	24.0777	27.4669	25.0867	24.7023	21.5224	26.9064	23.124	25.1603	24.2159	24.5998	20.9767	24.1725	24.504	25.2564	24.4328	26.6982	26.1456	24.8494	22.7191	26.3814	26.4279	23.8954	25.7509	26.056
IKBKAP	Elongator complex protein 1	O95163	O95163	150.25	0	10	10	10		10.5	10.5	10.5	21	21.3936	22.1335	22.3005	23.6734	22.031	22.1001	21.8805	24.1014	21.2789	21.8322	20.8429	21.2429	21.6559	23.2724	22.0231	22.2363	19.6984	23.4438	23.6703	23.503	23.0067	22.0055	20.7782	22.5769	22.7194	23.2996	21.1078	22	23.1495	23.5946	23.3109	22.8296	21.752	20.8486	23.2547	24.3789
IL4I1	L-amino-acid oxidase	Q96RQ9	Q96RQ9	62.88	0	26	26	26		42.2	42.2	42.2	227	23.1662	28.2779	19.4011	28.748	21.1804	27.8373	26.4587	27.5771	21.5119	27.2993	23.7271	20.9211	22.9618	28.9808	22.5607	24.6185	22.3396	30.3508	25.3694	26.2252	20.9855	21.9649	25.2568	28.4195	21.567	27.3371	21.9455	27.198	25.0017	26.4846	22.0215	29.0402	27.1706	22.0052	27.1767	27.6172
ILK	Integrin-linked protein kinase	Q13418	Q13418	51.419	0	30	30	30		61.9	61.9	61.9	1428	30.8447	29.476	31.0836	29.7069	30.9339	29.7828	31.1566	29.3613	30.958	29.2684	30.7079	30.0698	31.0805	29.7137	30.7111	28.5195	30.6307	29.8429	30.4908	30.8131	31.2577	31.3739	30.5887	30.3906	30.8903	30.2308	31.0837	30.3223	31.2007	30.1532	31.3971	30.0974	29.8832	31.0926	31.2	29.8086
ILKAP	Integrin-linked kinase-associated serine/threonine phosphatase 2C	Q9H0C8	Q9H0C8	42.906	0	5	5	5		12.5	12.5	12.5	36	23.0896	23.8188	21.975	24.9517	22.5253	22.9525	24.143	23.0776	22.2948	25.1078	20.7254	21.0698	20.7336	23.3374	22.3211	23.6318	21.2844	21.451	23.6218	24.5613	22.9429	21.4279	23.2501	26.2486	24.2689	24.8738	21.4266	21.6809	25.0705	25.4697	21.9122	23.1918	21.2544	21.6917	21.0737	23.2881
IMPDH1	Inosine-5-monophosphate dehydrogenase 1	P20839	P20839	55.405	0	9	7	7		21.6	18.3	18.3	40	22.7988	21.1439	22.1418	24.8598	23.6923	24.6562	22.1741	26.3186	23.7541	23.0607	21.4367	21.711	21.182	23.7539	20.9375	20.9365	22.3728	24.7139	21.3757	24.076	22.5138	23.3987	22.0116	23.701	21.5603	24.0183	23.2202	24.5457	24.4497	24.7623	22.2743	23.8878	27.2797	20.3569	20.0719	22.0492
IMPDH2	Inosine-5-monophosphate dehydrogenase 2	P12268	P12268	55.804	0	28	28	26		53.7	53.7	50.4	698	25.0059	28.6751	27.9023	29.5462	27.3931	29.096	27.7777	29.0662	27.8013	28.6417	27.5438	26.1648	27.1608	29.4416	28.1866	29.4072	27.501	29.1229	27.4621	28.3608	26.6171	27.6996	26.8359	29.9919	28.0891	28.6444	27.4641	28.8871	29.0437	29.3195	26.6536	28.9403	29.5464	27.9806	27.7104	28.3684
INPP5D	Phosphatidylinositol 3,4,5-trisphosphate 5-phosphatase 1	Q92835	Q92835	133.29	0	27	27	26		21.5	21.5	20.7	96	23.5957	23.0957	23.545	25.3478	22.9484	24.5811	21.7346	26.5938	22.9892	24.0026	21.7361	21.2684	22.0357	24.8931	23.8619	23.4536	22.4389	21.9987	22.9987	24.7875	21.3847	22.9947	24.1892	21.9341	24.9301	26.792	22.4756	24.2799	23.8506	26.9554	23.6085	22.3121	28.3723	23.6396	23.5938	26.9439
IPO4	Importin-4	Q8TEX9	Q8TEX9	118.71	0	19	19	19		22.3	22.3	22.3	80	22.4378	26.7152	21.5751	26.4376	23.8596	20.1253	20.4472	26.9733	21.5346	26.7135	23.1832	20.4657	21.2063	25.9968	21.5037	27.4964	21.984	26.7745	21.1966	24.5828	21.8894	21.1974	21.7816	27.368	22.425	24.5623	20.7734	22.1765	24.9428	27.0759	23.3433	22.1626	23.5486	23.3048	22.1305	23.2185
IPO7	Importin-7	O95373	O95373	119.52	0	18	18	17		21.5	21.5	20.5	263	23.8578	28.21	25.3854	28.1908	25.9392	27.4969	27.0395	26.7369	26.6411	27.2137	26.632	24.2491	26.2421	27.3376	27.0711	28.697	25.7635	27.5555	26.3159	27.6594	26.47	26.8478	27.2794	28.8758	26.7093	27.1465	25.789	27.1677	28.2348	28.6896	26.7233	25.9916	27.5684	26.9369	25.4359	27.1715
IPO9	Importin-9	Q96P70	Q96P70	115.96	0	19	19	19		20.1	20.1	20.1	100	22.524	26.3459	23.4889	27.7115	23.9638	25.7641	23.8385	24.5192	23.3597	26.9229	24.8364	23.3037	24.4831	26.799	24.3022	26.2524	21.9441	25.0089	23.1952	25.5407	23.8167	22.5574	26.3387	28.2241	23.4879	25.7917	24.7608	23.1153	26.1357	26.706	21.6813	22.4097	23.0786	25.2041	23.7217	25.0414
IRF9	Interferon regulatory factor 9	Q00978	Q00978	43.696	0	4	4	4		10.9	10.9	10.9	29	22.9671	23.9908	23.9958	24.7805	20.4036	23.5336	20.7536	22.844	20.2498	24.4908	21.2849	20.7856	21.3994	24.603	22.0801	24.2108	21.5257	24.022	21.9542	22.4367	22.8016	20.1244	22.4269	24.1084	21.9289	23.0049	23.2035	20.6507	22.7847	23.6121	23.0238	23.4991	22.4921	23.3966	22.8585	22.8032
ISG15	Ubiquitin-like protein ISG15	P05161	P05161	17.887	0	10	10	10		51.5	51.5	51.5	187	25.3332	27.06	26.2167	28.4454	26.6753	29.2053	25.3757	29.7197	25.314	25.7842	27.5536	24.4338	24.9298	28.9067	20.4966	26.0277	24.1459	27.8731	26.4043	23.8832	26.0529	24.3408	29.2502	27.9938	21.5164	26.2095	25.8438	26.4139	26.3421	28.0098	25.354	26.413	28.1677	26.3774	25.1925	27.7644
ISG20	Interferon-stimulated gene 20 kDa protein	Q96AZ6	Q96AZ6	20.363	0	7	7	7		53.6	53.6	53.6	61	21.7264	24.1912	22.3022	26.55	21.4423	27.2127	23.4043	24.0304	23.6837	24.2718	24.5847	22.2233	23.8122	25.8849	23.8011	20.5023	23.5935	23.8617	20.7334	26.5972	22.503	24.6629	21.5695	24.78	24.8652	27.2173	23.2374	24.9958	23.2895	27.1758	23.0436	24.215	22.9073	23.5664	22.903	25.3346
ISLR	Immunoglobulin superfamily containing leucine-rich repeat protein	O14498	O14498	45.997	0	7	7	7		22.7	22.7	22.7	56	23.2884	22.9501	22.0308	27.1002	22.2061	24.2698	21.3601	27.2662	21.0655	21.885	23.498	23.8789	22.3421	24.3545	21.8603	23.0329	22.8563	21.6074	24.0266	23.9788	24.6373	24.068	23.8125	24.1033	23.5403	24.8359	21.5943	24.3661	22.1169	25.672	21.8654	22.5299	23.813	23.6927	21.1831	22.5454
ISYNA1	Inositol-3-phosphate synthase 1	Q9NPH2	Q9NPH2	61.067	0	15	15	15		35.5	35.5	35.5	30	23.4608	23.9113	22.1592	23.6361	23.1949	23.6681	21.8051	21.187	21.317	23.6155	22.0602	24.8235	21.025	23.0468	19.9894	22.3876	20.8093	23.5946	22.409	23.9124	23.2959	24.9378	21.9361	30.1718	21.9814	22.8631	21.9059	21.7332	23.1996	22.1161	23.3207	22.1272	23.3857	21.4018	22.2587	23.1272
ITCH	E3 ubiquitin-protein ligase Itchy homolog	Q96J02;O00308;Q9H0M0	Q96J02	102.8	0	6	6	6		8.1	8.1	8.1	23	22.5938	21.8561	21.7254	23.5156	20.4898	24.3633	21.1372	21.6704	21.4228	20.8689	22.2721	21.4059	20.7763	23.3741	21.1735	21.7468	21.9107	22.559	20.7658	24.1411	20.6366	23.7756	21.8662	23.5991	24.1752	24.2879	21.709	20.5034	23.8999	24.855	21.1315	22.0362	22.517	23.3134	21.0133	21.1157
ITGA1	Integrin alpha-1	P56199	P56199	130.85	0	30	30	30		25.9	25.9	25.9	368	27.9485	22.4972	28.2365	26.4701	28.2598	25.5863	27.7844	27.0974	28.7273	27.1593	28.0269	27.8553	28.7662	26.5735	27.6523	21.0492	26.396	22.9933	27.7848	28.0062	28.6409	28.6297	28.3471	27.8579	27.3103	28.3328	27.2202	27.18	26.6503	26.0053	28.7855	22.5808	21.3395	26.0248	28.4534	27.3124
ITGA2B	Integrin alpha-IIb;Integrin alpha-IIb heavy chain;Integrin alpha-IIb light chain, form 1;Integrin alpha-IIb light chain, form 2	P08514	P08514	113.38	0	10	10	10		11	11	11	35	26.7723	22.1129	21.7853	21.8039	22.6237	21.9214	20.7272	21.7005	21.8267	22.6089	20.6685	20.7669	23.2739	21.0316	21.0208	25.2157	22.6427	21.1335	28.3575	27.194	25.6172	21.5124	26.226	19.9333	22.261	21.8136	21.5712	23.5861	25.4205	23.6605	21.0988	21.8892	24.5187	24.4072	22.2583	22.1312
ITGA3	Integrin alpha-3;Integrin alpha-3 heavy chain;Integrin alpha-3 light chain	P26006	P26006	116.61	0	19	19	19		19.5	19.5	19.5	113	26.3586	22.641	27.8034	23.107	25.711	22.7064	25.1045	21.8656	26.3063	25.9644	25.659	23.9874	27.2321	25.1418	25.6205	22.5383	23.9943	26.0585	25.0452	25.5206	27.3745	24.7375	25.8678	24.7928	24.2081	24.4189	24.416	22.242	25.0986	24.0939	25.4044	23.884	22.1266	24.5	27.125	24.3809
ITGA8	Integrin alpha-8;Integrin alpha-8 heavy chain;Integrin alpha-8 light chain	P53708	P53708	117.47	0	9	9	9		9.2	9.2	9.2	27	23.1812	23.2829	26.5914	21.5666	22.6137	22.3854	22.7857	21.4627	23.6782	21.0218	22.4555	20.7945	23.7501	21.2398	20.7634	21.2156	23.211	23.475	23.0745	23.5792	24.287	24.1486	23.8175	21.0664	23.0611	23.4114	22.7679	21.7553	22.9774	21.866	24.0325	22.1091	21.2677	23.6421	23.7666	21.6566
ITGAL	Integrin alpha-L	P20701	P20701	128.77	0	12	12	12		12.1	12.1	12.1	42	23.1768	23.3597	22.0032	25.5133	23.0225	24.3477	22.9214	22.5358	24.1752	25.0718	23.177	23.5563	22.7311	25.3606	21.9019	23.3476	22.2839	21.3296	24.6281	24.7547	23.1216	22.0734	24.4881	22.8406	23.0384	26.6744	21.8914	23.9729	23.1838	24.1746	21.4438	23.2758	24.3692	22.6548	23.8786	26.7087
ITGAM	Integrin alpha-M	P11215	P11215	127.18	0	64	64	63		53	53	52	504	25.265	25.8636	23.2338	25.8659	25.5039	24.7176	24.3537	32.2419	29.3142	25.3371	21.226	18.3186	25.435	26.9046	28.2867	27.9156	22.3681	26.0217	28.963	27.1238	22.6232	24.7497	26.1511	23.1225	26.2305	27.6285	22.3433	25.9218	25.4467	25.5249	22.7409	29.2757	32.5538	25.798	23.4317	28.3013
ITGAV	Integrin alpha-V;Integrin alpha-V heavy chain;Integrin alpha-V light chain	P06756	P06756	116.04	0	34	34	34		39.4	39.4	39.4	331	24.5347	24.6095	25.0633	28.6654	27.0653	28.6919	23.0675	26.1299	26.8726	27.8518	27.428	25.5136	26.1895	28.6261	26.3874	26.8121	25.0592	28.2303	27.3979	27.2092	27.7944	27.3422	27.3765	27.1168	27.7472	27.4168	21.6648	28.7282	26.0733	28.0303	25.4451	27.7512	21.4624	24.4778	27.7667	27.4337
ITGAX	Integrin alpha-X	P20702;Q13349	P20702	127.83	0	27	26	26		26.3	25.4	25.4	148	22.7332	27.3546	21.2075	26.4711	23.0331	26.5983	21.8798	27.0184	25.6983	24.4704	24.6832	21.8808	21.8672	25.4946	22.0693	25.92	23.9982	26.1013	26.5904	25.6902	24.6925	24.5356	25.1035	24.0749	25.8026	28.0222	21.82	25.5918	25.6026	26.5053	21.7728	27.3868	26.7981	21.2221	22.6871	29.4713
ITGB2	Integrin beta-2	P05107	P05107	84.781	0	48	48	48		62.4	62.4	62.4	618	26.1174	29.1014	26.8192	28.6768	26.9516	28.3788	27.2445	30.8556	28.9741	27.9794	27.0968	25.301	26.9695	28.7197	28.6531	28.7116	27.1568	29.0781	29.0874	28.1504	27.3829	27.9609	27.7036	26.6098	28.2043	29.7832	27.5424	28.5757	28.3042	28.6147	26.4819	29.8545	31.5031	27.8365	27.0269	29.6881
ITGB5	Integrin beta-5	P18084	P18084	88.053	0	8	8	8		12.1	12.1	12.1	59	21.37	26.2185	22.4666	25.8634	21.8578	25.9272	21.5523	21.3363	25.7171	25.1572	24.483	20.679	24.6448	25.7765	25.5949	26.1121	24.4859	25.7367	24.496	25.341	25.135	25.553	24.5751	24.5738	25.1456	26.5008	21.0739	26.1109	24.8426	26.0508	21.3753	26.1963	25.7119	25.0788	24.72	26.6439
ITPA	Inosine triphosphate pyrophosphatase	Q9BY32	Q9BY32	21.445	0	8	8	8		36.6	36.6	36.6	229	21.3376	27.9711	26.5145	27.9128	27.2077	29.6596	27.1424	28.4382	26.3121	27.1641	26.0142	24.3559	25.7255	26.7016	25.5385	26.9546	26.1786	26.3371	26.4836	28.5053	23.5946	25.8102	26.2641	28.8204	27.7982	27.6987	25.7509	27.2542	27.4285	28.5039	24.1375	26.3862	21.8681	26.6087	25.7397	27.4078
IVD	Isovaleryl-CoA dehydrogenase, mitochondrial	P26440	P26440	46.65	0	13	13	13		28.2	28.2	28.2	276	26.2302	27.4124	28.1142	26.5852	27.4309	27.1074	28.0075	26.3457	27.6364	28.1779	28.2083	21.286	27.6569	26.8715	27.388	22.7059	26.9345	27.8767	27.8168	28.299	27.6225	26.9077	27.6721	26.5163	27.4583	28.4488	27.2807	25.83	27.9123	27.2676	27.3325	27.3908	24.8156	26.8225	27.502	28.3053
KANK2	KN motif and ankyrin repeat domain-containing protein 2	Q63ZY3;Q14678	Q63ZY3	91.173	0	40	40	39		50.6	50.6	49.8	657	29.1567	25.4565	29.6319	27.8579	28.9989	27.1734	29.4977	20.7	28.8311	25.6846	28.8026	29.0233	29.2645	23.8734	28.831	22.6548	29.1541	25.0458	28.9496	29.0627	29.5042	29.8549	28.8054	28.5925	29.4821	28.5061	29.5218	28.3905	28.845	28.0554	29.4968	27.8805	22.181	29.0939	29.5619	27.4155
KANK3	KN motif and ankyrin repeat domain-containing protein 3	Q6NY19	Q6NY19	88.424	0	16	16	16		20.5	20.5	20.5	60	22.1965	22.1976	25.8042	25.152	25.5773	20.7923	26.8244	22.6166	25.3815	22.2446	22.5283	20.8541	26.2993	21.1405	23.6333	22.4677	22.6113	21.3583	24.7747	24.3359	25.4637	25.3144	24.9865	26.2138	25.8465	26.1206	25.8263	21.5921	26.3986	25.9578	23.8903	21.6302	22.2815	25.2092	25.6354	22.85
KCNAB2	Voltage-gated potassium channel subunit beta-2	Q13303;Q14722	Q13303	41	0	12	12	12		35.7	35.7	35.7	91	22.4329	24.8291	23.421	25.6371	24.1227	24.0138	21.5668	25.3455	24.2322	24.6676	24.4653	21.7511	20.1844	23.814	24.3046	21.5477	22.421	24.3756	26.3513	25.489	21.5416	25.8452	25.1976	25.3198	24.5913	27.2685	21.9225	25.3417	24.0128	25.9253	21.3666	26.0722	27.7077	24.9021	24.4732	27.2477
KCTD12	BTB/POZ domain-containing protein KCTD12	Q96CX2;Q68DU8;Q6ZWB6	Q96CX2	35.7	0	23	23	23		52	52	52	999	29.7152	30.1888	30.5645	29.8217	30.8693	29.6282	30.5697	27.8538	30.2441	29.1364	30.4339	29.3261	30.3261	29.6986	30.3281	28.8794	29.7511	29.8985	30.6327	30.2681	30.7607	30.5693	30.0192	29.2956	30.0966	30.4074	30.3698	30.0832	30.6918	30.2023	30.1587	29.8291	28.4438	30.0619	30.2712	30.402
KDM1A	Lysine-specific histone demethylase 1A	O60341	O60341	92.902	0	11	11	11		15.7	15.7	15.7	31	22.6387	22.5491	22.3052	24.8253	21.577	22.1578	24.0304	23.3592	22.3136	23.7647	22.9931	22.1549	21.6219	23.7169	20.4076	23.6797	22.1215	23.0769	22.5796	25.1002	21.6016	25.3329	23.2477	27.8964	24.6459	23.2155	21.9835	21.6929	24.0283	24.6127	23.0206	21.332	23.4611	21.4543	21.6999	23.2908
KIF2A	Kinesin-like protein KIF2A	O00139	O00139	79.954	0	11	11	10		15.7	15.7	13.6	29	23.8809	24.0421	23.0578	23.8565	21.3898	23.0243	23.4977	24.4147	22.7653	23.9764	22.7596	22.1302	22.1076	24.2652	22.2757	21.7487	21.048	24.4556	21.4279	23.6121	20.8715	26.3049	22.0398	23.9391	23.027	22.8012	22.2515	22.7209	22.4031	23.2966	22.1067	21.7295	24.1156	23.3332	23.3964	23.5627
KPNA1	Importin subunit alpha-5;Importin subunit alpha-5, N-terminally processed	P52294	P52294	60.221	0	13	13	6		27.5	27.5	11.7	149	24.3229	25.4517	24.2078	27.2941	22.9867	27.0647	25.541	25.4991	25.0077	25.649	25.5272	25.3207	24.3349	25.5447	25.652	26.6305	25.5283	25.9677	25.1967	26.2953	25.135	24.8132	25.1418	27.8647	25.5686	26.4434	24.9271	25.8684	26.9409	27.4664	25.1687	25.8412	21.7602	26.5983	24.5653	25.9287
KPNA2	Importin subunit alpha-1	P52292	P52292	57.861	0	8	8	8		20.4	20.4	20.4	35	23.2467	22.5826	21.4345	26.4846	23.5661	21.9465	22.5533	25.7969	21.9997	24.4484	23.79	22.1405	22.2233	23.03	21.828	24.9866	23.1981	25.1908	19.5828	21.9203	20.7431	20.6262	22.7408	28.5582	21.9388	22.5843	22.7336	21.5912	22.6197	24.7636	19.8439	23.2557	21.0499	21.7495	20.4906	22.7906
KPNA4	Importin subunit alpha-3	O00629	O00629	57.886	0	10	4	4		22.1	14.6	14.6	54	23.3175	26.0665	25.7345	27.323	22.8403	21.8406	26.4534	24.5445	25.7739	25.6489	24.9504	24.3961	25.2334	26.5712	25.8502	26.6919	22.2002	25.9898	22.8205	25.6685	21.0717	22.6939	23.2651	27.0487	24.6454	22.802	25.3654	25.9608	25.7171	25.0908	24.3257	25.576	21.8015	25.781	26.221	26.5848
KRT6B	Keratin, type II cytoskeletal 6B	P04259	P04259	60.066	0	74	4	2		74.3	6.6	1.8	98	26.7437	23.4257	22.7902	29.5332	25.0712	23.0675	20.8475	21.8274	26.4791	21.939	20.9284	28.332	21.233	22.9548	22.6132	30.7941	21.8842	23.8939	24.3475	26.3437	19.7575	21.1101	24.7436	25.9829	22.5199	20.0491	21.1085	27.2935	22.6149	22.1743	20.7265	23.9767	22.3008	26.5582	22.0848	22.3939
KRTCAP2	Keratinocyte-associated protein 2	Q8N6L1	Q8N6L1	14.678	0.0004385	1	1	1		12.5	12.5	12.5	30	21.8344	24.1198	21.8402	24.9935	23.2388	24.8474	21.3828	21.6276	21.4204	24.3389	22.1804	21.6604	22.3933	24.0114	22.1966	23.5168	23.1253	24.3121	21.6121	25.3132	22.4884	23.3878	22.8575	24.802	23.9429	25.4921	21.8776	24.3972	24.7945	25.6799	20.8517	23.5273	21.6631	23.1506	21.3277	21.9415
KTN1	Kinectin	Q86UP2;Q9Y4F3	Q86UP2	156.27	0	42	42	42		32.4	32.4	32.4	196	21.685	25.2054	25.3714	27.5668	24.8702	24.6088	25.5199	25.5099	25.9962	24.4507	25.1197	24.4112	26.5292	25.9538	25.1104	26.3975	22.6646	23.4604	25.8952	27.9693	24.8708	25.83	26.5664	27.8657	24.075	26.393	23.9734	25.2661	25.1964	25.9812	24.2178	22.3558	22.7181	25.432	26.4528	21.8104
LAMP2	Lysosome-associated membrane glycoprotein 2	P13473	P13473	44.96	0	5	5	5		12.9	12.9	12.9	19	23.0456	23.0228	22.5477	24.538	22.0129	23.9405	22.173	21.9927	21.4419	21.9155	21.3351	21.4341	22.3012	24.3972	22.1678	22.4589	22.9812	23.4273	22.5649	24.5674	23.5007	23.8253	23.5638	25.2474	22.9551	24.407	20.7601	23.437	23.7775	25.319	22.6416	21.9469	21.7704	22.0956	20.4736	22.359
LANCL2	LanC-like protein 2	Q9NS86	Q9NS86	50.854	0	5	5	5		18.2	18.2	18.2	31	22.3414	21.5877	22.2305	23.7372	19.8937	23.4459	22.9389	21.3062	21.256	22.0795	21.3151	20.7363	21.7622	24.0272	24.3903	24.1665	22.7796	24.2889	23.8793	24.266	23.554	21.8625	22.9769	24.1414	21.5345	23.5547	20.8873	22.1362	21.7359	23.7393	21.1312	22.8808	22.8126	22.6067	23.8928	23.6529
LARP1	La-related protein 1	Q6PKG0;Q659C4	Q6PKG0	123.51	0	9	9	9		9.7	9.7	9.7	27	22.4951	22.5454	23.6472	25.2221	21.6239	22.3488	20.6622	24.0965	21.602	23.4569	22.4349	22.372	22.2008	23.9856	20.6258	24.3211	23.8773	22.6503	22.4389	23.2216	22.3075	19.9988	22.0135	24.6223	23.8546	23.7283	20.5622	23.5327	23.1788	24.0077	22.9974	23.9777	23.0226	22.5138	22.2162	22.3496
LARS	Leucine--tRNA ligase, cytoplasmic	Q9P2J5	Q9P2J5	134.46	0	42	42	42		36.3	36.3	36.3	546	24.0151	27.7672	26.1538	28.106	27.154	28.3634	27.5047	26.8253	27.1745	28.3445	27.734	22.4015	27.3301	28.3763	26.607	28.3689	25.8644	27.7002	27.3095	28.8044	25.1586	27.4105	27.5105	28.9624	27.9781	28.2004	26.5459	27.651	28.4553	28.5935	25.3249	27.9699	27.4819	27.7612	27.5645	28.123
LBP	Lipopolysaccharide-binding protein	P18428	P18428	53.383	0	11	11	11		19.5	19.5	19.5	180	26.6003	25.3721	26.7066	24.6975	26.5501	23.2272	25.6728	25.8078	25.8452	24.3001	25.2186	25.4652	26.7839	25.1938	28.3507	26.928	26.0889	22.3074	28.7292	27.5748	26.5487	26.648	27.1796	22.5795	26.758	25.624	24.4073	26.3282	28.4114	27.7461	26.2903	21.8493	25.7174	27.0787	25.9636	24.296
LBR	Lamin-B receptor	Q14739	Q14739	70.702	0	15	15	15		17.7	17.7	17.7	126	22.3548	25.8819	21.48	27.2881	25.2931	25.9724	25.2695	27.5649	25.3976	26.6994	23.9585	21.6286	25.4232	26.578	25.6239	24.6909	21.6591	26.2829	25.9177	26.6075	24.897	25.1999	24.7148	28.2625	24.9994	26.7829	24.9591	26.0434	26.1641	27.0924	21.2713	25.6518	27.7753	22.418	21.2825	26.1472
LCN2	Neutrophil gelatinase-associated lipocalin	P80188	P80188	22.588	0	19	19	19		67.2	67.2	67.2	179	27.4061	21.3106	25.1213	24.9698	25.196	25.3018	23.794	29.8558	28.7121	24.437	20.4584	25.0935	25.4991	24.786	27.6308	28.8872	27.1779	27.0333	28.9364	27.294	23.5094	22.0763	27.5464	21.7596	27.3305	27.4263	22.0614	26.2044	21.3404	25.1987	23.1707	29.6718	31.3373	26.606	24.9786	28.5076
LCP2	Lymphocyte cytosolic protein 2	Q13094	Q13094	60.187	0.0002633	6	6	6		9.8	9.8	9.8	21	21.8867	23.3781	22.2453	24.0874	21.7461	22.5967	21.5657	25.4615	22.2075	23.8049	20.9196	20.2915	24.3372	21.1035	20.875	22.7032	19.7981	23.1977	23.3928	22.4776	22.8608	23.8953	23.0104	22.4542	21.1018	24.276	22.5127	22.2432	23.4192	24.3974	21.6408	21.0308	24.3366	23.0889	21.4342	21.7169
LDHA	L-lactate dehydrogenase A chain	P00338;Q6ZMR3	P00338	36.688	0	28	28	26		73.5	73.5	69.6	863	28.683	28.4214	28.2794	29.3913	28.8587	30.3297	25.5134	31.4795	28.482	30.9615	29.338	31.2134	27.6621	30.2101	27.8893	31.0543	31.7656	29.9977	29.9769	29.7481	29.8788	31.0278	28.9376	30.6187	32.3013	29.8052	26.1143	29.2294	26.7195	30.1246	27.1114	31.1474	32.1101	27.3207	28.3962	29.726
LDHB	L-lactate dehydrogenase B chain	P07195	P07195	36.638	0	19	17	17		46.7	42.8	42.8	392	27.8329	27.9458	27.8309	27.1366	27.6998	27.2918	24.401	30.7864	27.1331	27.8536	27.7261	30.3575	26.2697	27.5236	26.3699	28.6007	30.5622	27.8424	28.2484	28.228	28.277	29.0283	28.031	29.4349	31.0021	28.1244	24.0336	26.8884	21.0207	28.248	25.5596	28.6589	28.4656	25.9247	27.0971	27.0942
LEMD3	Inner nuclear membrane protein Man1	Q9Y2U8	Q9Y2U8	99.996	0.00023261	4	4	4		5.3	5.3	5.3	15	23.875	23.6647	23.0229	23.9336	23.1673	23.0689	19.3612	23.8713	20.8214	21.5561	21.7986	21.108	21.7568	23.8097	23.9935	21.28	22.0381	22.3203	20.8645	23.8998	22.22	24.4638	22.7713	23.6709	22.6397	22.751	21.6096	23.3588	24.1259	22.9148	22.0507	22.7958	22.6258	20.5555	20.7936	21.6142
LETM1	LETM1 and EF-hand domain-containing protein 1, mitochondrial	O95202	O95202	83.353	0	19	19	19		33.6	33.6	33.6	250	24.1246	27.4136	25.9344	27.4324	26.8116	27.4566	26.9363	26.9342	26.7141	28.5143	27.3481	20.4458	26.7919	27.3607	26.3545	26.1649	25.6777	27.2696	26.4931	27.6069	23.9504	24.2139	26.0259	28.8561	25.722	27.3851	23.7732	26.2456	27.3987	27.5711	25.1815	26.2484	24.646	26.826	26.4681	27.0766
LFNG	Beta-1,3-N-acetylglucosaminyltransferase lunatic fringe	Q8NES3	Q8NES3	41.773	0	8	8	8		24.5	24.5	24.5	36	24.0779	24.8981	26.0947	22.7235	21.3398	23.6189	22.5426	25.2174	23.5844	23.7126	27.8321	22.1641	24.3122	20.3117	24.8615	20.486	21.0285	21.533	27.62	23.4438	25.8375	26.4847	25.6805	22.8275	24.2819	24.2705	24.7169	22.3071	21.6912	20.6781	25.3318	21.58	22.1253	22.4698	24.6525	24.1795
LGALS3BP	Galectin-3-binding protein	Q08380	Q08380	65.33	0	23	23	23		48.2	48.2	48.2	206	21.9055	29.1416	26.7069	27.2091	25.7232	25.649	23.3855	26.2721	25.0899	27.1721	27.4408	25.7471	27.2744	26.6611	26.3954	21.2114	26.2732	25.8928	27.2133	28.2573	26.0407	25.0125	25.3465	27.0086	26.3776	26.3697	22.0913	25.5565	24.8488	26.3547	26.5027	26.3868	29.9835	25.1849	26.2013	26.4806
LGI4	Leucine-rich repeat LGI family member 4	Q8N135	Q8N135	59.141	0	10	10	10		19.9	19.9	19.9	53	23.2528	22.8339	26.9482	22.6122	21.6501	22.532	24.1476	22.9726	22.7129	22.6535	24.7937	20.5602	24.2243	21.3557	26.1266	23.2746	25.2095	22.7263	28.5496	25.3586	24.3262	24.2851	25.2099	21.794	26.0949	23.9448	24.3665	23.0497	22.4314	22.2704	26.3051	22.0409	23.8547	21.7594	21.986	22.801
LGMN	Legumain	Q99538	Q99538	49.411	0	6	6	6		20.3	20.3	20.3	169	22.8981	29.2289	24.7986	28.2312	23.779	29.5651	27.8365	23.3351	26.8584	28.0082	27.3095	24.3093	27.0847	28.3627	26.885	26.6811	27.3116	28.6353	27.2936	28.6064	26.2559	26.2261	26.751	27.2285	27.0499	28.9997	27.1291	28.1286	27.5838	28.3594	27.0043	28.2979	21.175	27.5683	27.3084	29.4847
LIG3	DNA ligase 3	P49916	P49916	112.91	0	15	15	15		15.5	15.5	15.5	49	21.6997	23.8473	21.5204	24.7401	21.8495	23.5075	23.274	26.1206	21.6153	22.993	22.9302	19.529	22.1328	22.9687	24.4028	22.9283	21.8743	23.0438	21.8911	24.1175	21.6731	21.4991	21.8681	26.7727	22.7203	22.8588	22.5273	22.7159	20.8834	22.262	22.1852	21.8821	23.4593	22.6414	22.5323	23.427
LIMA1	LIM domain and actin-binding protein 1	Q9UHB6	Q9UHB6	85.225	0	25	25	24		36	36	35	104	22.2919	23.846	23.2466	28.1285	23.6103	24.5833	25.5399	24.4935	22.645	25.0641	21.6268	21.7247	24.9922	26.1623	24.8897	26.432	22.7282	23.4307	23.482	24.0777	23.5018	24.9723	22.3666	25.8751	24.0764	25.1685	24.6108	28.159	24.228	25.7684	23.6601	22.9889	24.316	23.8113	25.1924	26.5958
LIMCH1	LIM and calponin homology domains-containing protein 1	Q9UPQ0	Q9UPQ0	121.87	0	28	28	28		32.2	32.2	32.2	119	24.9503	23.1715	27.0132	21.4352	27.3674	22.0807	27.5708	22.62	24.9722	22.339	25.245	21.2271	26.7603	22.2498	24.6205	22.4688	21.9328	21.8778	25.2282	26.1567	26.7492	25.3889	24.5012	25.0637	23.2195	25.1381	25.8759	22.3867	25.8966	21.7177	26.8062	21.2857	21.8969	26.5856	27.5772	23.0537
LIMS1	LIM and senescent cell antigen-like-containing domain protein 1	P48059	P48059	37.251	0	19	19	10		52	52	33.5	434	28.744	26.0404	29.2202	27.3077	26.2416	21.997	28.9044	27.576	28.7643	26.9303	28.2295	27.1474	28.501	27.4335	27.928	27.2206	27.2645	27.5652	27.8055	27.8154	27.7719	28.4837	27.3218	27.5827	27.1264	27.5903	28.4374	28.1177	27.3203	26.1852	28.7667	26.8577	27.7957	28.1746	28.6206	27.8846
LIMS2	LIM and senescent cell antigen-like-containing domain protein 2	Q7Z4I7	Q7Z4I7	38.916	0.00025013	14	5	5		33.4	12.6	12.6	27	25.2072	21.8843	24.8106	20.4704	22.4136	21.8513	24.506	20.9945	24.9815	22.7977	23.5853	24.7891	24.289	22.2244	24.247	22.1522	22.2432	23.0909	21.753	21.7051	24.9573	21.6121	19.7785	22.5062	23.0576	22.9983	23.7337	22.2519	20.9719	21.7495	25.8841	21.6411	22.1252	21.7386	24.6121	22.3752
LIPA	Lysosomal acid lipase/cholesteryl ester hydrolase	P38571;Q5W064;Q5VXJ0	P38571	45.418	0	8	8	8		23.1	23.1	23.1	244	26.2245	27.6287	26.8158	26.738	28.4164	28.2495	28.9103	20.9643	28.6925	26.0383	25.7054	21.782	27.5192	25.7033	27.4628	26.7015	26.8729	28.7646	27.6177	27.2076	26.3518	26.1812	26.8646	25.7978	27.066	29.3247	27.4076	27.0791	28.0346	27.8019	25.8349	28.0571	22.7545	27.3728	27.4469	28.102
LLGL2	Lethal(2) giant larvae protein homolog 2	Q6P1M3	Q6P1M3	113.45	0	13	13	13		16.5	16.5	16.5	74	22.8477	25.205	25.0086	22.3017	21.8607	22.9828	27.0482	22.4685	26.0047	22.0449	24.3926	22.3081	26.7383	23.242	23.9274	20.9378	21.1753	22.6945	22.8015	26.2451	24.9349	28.7352	26.1075	23.8274	23.0705	23.525	22.557	24.8887	24.9897	25.0294	23.0325	21.8171	21.4826	25.9665	26.8592	26.1176
LMAN2	Vesicular integral-membrane protein VIP36	Q12907	Q12907	40.228	0	19	19	19		59.8	59.8	59.8	507	27.0813	27.9006	27.2876	29.2685	26.2044	29.7012	26.4971	28.6326	28.1701	29.5191	28.2254	26.6923	26.9114	29.1574	27.8429	28.9903	28.6607	28.4646	27.9874	29.019	26.615	27.2327	26.8275	27.7143	28.7487	29.3443	27.1218	27.7523	26.9069	28.7035	26.1082	28.6309	28.7155	26.2407	27.4718	29.022
LMCD1	LIM and cysteine-rich domains protein 1	Q9NZU5	Q9NZU5	40.832	0	27	27	27		74.5	74.5	74.5	680	29.8273	24.8538	30.5581	28.6116	29.9765	28.7513	30.0809	25.2103	29.7525	27.0728	30.1957	27.2619	30.3033	28.9382	28.9677	23.2814	26.2756	27.2338	28.7651	29.5032	29.8171	29.3704	29.6412	29.5763	27.3051	28.6352	29.5558	28.9018	29.201	28.8549	30.1781	27.4768	22.6531	30.0083	30.1777	28.0303
LMF2	Lipase maturation factor 2	Q9BU23	Q9BU23	79.697	0	7	7	7		12.3	12.3	12.3	115	22.2828	25.431	24.5981	26.537	21.8906	26.4594	24.775	24.8087	25.1974	26.7471	25.5422	24.5107	25.1188	25.7391	25.2433	25.5561	25.0822	26.4116	21.9024	25.6697	21.5115	25.0606	24.2348	24.3314	25.5425	25.7125	25.6043	26.4299	22.9955	25.7994	23.9449	25.661	21.4109	21.7539	25.4143	26.1502
LMNB1	Lamin-B1	P20700	P20700	66.408	0	55	54	50		68.3	68.3	63	1962	29.0212	30.7335	29.3752	30.8057	30.4406	31.5479	30.3129	30.2514	29.7225	31.238	29.8995	28.1342	29.8315	31.4811	30.0497	30.3036	29.604	30.406	30.5415	31.0776	29.9931	30.4972	29.741	31.7574	30.2923	30.8602	30.2202	30.8924	30.3924	31.3905	29.4965	30.4272	29.6551	30.2609	30.0856	30.7646
LMO7	LIM domain only protein 7	Q8WWI1	Q8WWI1	192.69	0	18	18	18		12.7	12.7	12.7	73	22.179	24.1476	27.2505	22.1963	24.4556	22.3408	27.3654	22.7253	26.2829	22.5551	25.5152	21.8227	26.941	25.7051	25.5327	21.5692	22.3434	22.0541	23.3244	25.1303	24.5188	21.4755	24.1833	25.8994	26.168	23.9713	26.6013	22.5788	24.2022	25.2036	24.0559	21.3223	22.2309	26.3977	27.1071	25.3305
LMOD1	Leiomodin-1	P29536	P29536	67.029	0	18	18	17		29	29	27.8	157	22.9327	22.1273	23.4816	23.7274	25.282	21.5972	21.8248	21.373	24.6554	23.9115	26.7961	28.0258	24.1429	21.979	27.1046	20.4841	26.3688	21.5227	25.7864	26.1831	27.1261	28.828	25.5336	26.0183	27.6749	25.5747	21.7059	22.8183	25.2945	25.9846	28.1241	21.8618	22.4244	26.0149	26.4819	23.8477
LONP1	Lon protease homolog, mitochondrial	P36776	P36776	106.49	0	33	33	33		37	37	37	493	24.5361	27.8872	27.4928	27.9514	27.7971	28.5214	28.5412	28.9739	27.7849	28.5139	27.8895	24.7922	27.8412	29.1565	27.8083	29.5841	26.8627	28.9823	26.9634	28.0404	26.6819	25.6862	26.7093	28.2312	27.0887	28.1032	26.9248	27.3607	28.1028	28.1748	26.6629	28.6095	28.3351	27.741	27.8638	28.2356
LPP	Lipoma-preferred partner	Q93052	Q93052	65.746	0	24	24	24		49.3	49.3	49.3	614	27.9887	27.2221	28.7931	29.0632	29.2857	28.6954	28.4416	28.751	28.3087	27.5943	29.6365	29.428	28.6922	28.2917	28.543	26.2298	29.2216	25.2255	29.4416	29.2789	29.5161	30.6933	28.4221	29.5537	29.7577	28.4854	28.8212	29.4023	27.0307	28.6447	29.9723	23.7948	24.5506	28.6531	28.9786	27.8418
LPXN	Leupaxin	O60711	O60711	43.332	0	7	7	7		25.6	25.6	25.6	42	20.8801	25.193	21.5773	26.2306	21.7661	25.5046	23.9651	22.5178	23.8578	24.721	24.3493	20.6943	23.6486	25.9764	20.9032	22.1595	22.9539	23.3774	24.4433	22.4498	22.8972	24.9453	23.1765	22.0831	23.6687	25.9127	23.7035	23.7716	23.3434	25.6903	22.8085	23.9771	20.9772	22.4237	23.2936	26.766
LRBA	Lipopolysaccharide-responsive and beige-like anchor protein	P50851;Q8NFP9	P50851	319.1	0	42	42	42		16.1	16.1	16.1	171	24.413	28.0928	25.891	25.8002	24.8054	26.6422	25.6349	23.9356	23.8538	28.4578	26.5959	21.2574	24.6864	25.3404	25.0984	25.783	24.8615	26.3998	25.3473	29.0569	25.3988	24.4002	25.6649	27.2058	26.3	26.5741	22.642	25.4718	26.4047	27.5128	23.2747	24.1544	21.9221	26.8023	26.1202	26.5096
LRP1	Prolow-density lipoprotein receptor-related protein 1;Low-density lipoprotein receptor-related protein 1 85 kDa subunit;Low-density lipoprotein receptor-related protein 1 515 kDa subunit;Low-density lipoprotein receptor-related protein 1 intracellular domain	Q07954;REV__Q07954	Q07954	504.6	0	105	105	102		26	26	25.6	1133	29.1374	27.2017	29.4743	29.3382	29.2517	28.3319	28.681	21.3336	29.223	27.1711	28.9994	28.6567	29.0845	28.2466	28.9731	23.0503	28.5787	27.4741	29.3743	29.3855	29.1704	29.1764	29.6349	28.8641	29.3322	29.3579	29.2312	29.7547	29.5758	28.7811	29.1607	29.83	25.4641	29.2211	29.3792	29.0162
LRPPRC	Leucine-rich PPR motif-containing protein, mitochondrial	P42704	P42704	157.9	0	77	77	76		51.9	51.9	51.4	1508	27.2882	30.5595	27.6972	30.942	28.8239	30.1422	29.2756	29.9461	29.0161	30.9918	29.0567	25.6052	28.9785	30.0847	28.9173	30.8573	28.6638	29.9928	29.2208	30.0544	28.8628	29.1748	29.4652	31.7331	29.7559	30.1145	28.5417	29.0843	30.2382	30.5761	27.2576	29.4518	29.0944	29.1635	28.744	29.9289
LRRC57	Leucine-rich repeat-containing protein 57	Q8N9N7	Q8N9N7	26.754	0	6	6	6		27.2	27.2	27.2	48	24.4779	22.0065	21.8405	23.4035	20.938	24.034	25.6631	24.1561	25.0657	24.4367	24.7227	23.5631	24.9715	23.8182	24.3789	23.7302	23.9564	23.1042	24.2354	24.3713	25.1485	23.3074	25.0748	24.7106	24.895	23.9844	22.9037	24.0505	24.1516	23.8822	24.0688	21.3828	21.4199	23.9252	25.2798	24.7846
LRRC59	Leucine-rich repeat-containing protein 59	Q96AG4	Q96AG4	34.93	0	18	18	18		60.3	60.3	60.3	483	22.5818	29.4565	27.1835	30.0096	27.5004	29.3975	27.9502	28.4226	27.5411	29.4704	28.0393	21.6369	27.6604	30.015	28.2346	28.7439	27.9737	29.9326	27.8904	29.593	26.8295	27.6674	23.3404	29.1383	28.0161	28.8896	28.1396	29.4135	29.4052	29.2652	25.3741	28.8383	27.3259	27.4868	27.8927	28.5926
LSM1	U6 snRNA-associated Sm-like protein LSm1	O15116	O15116	15.179	0.00025407	3	3	3		30.1	30.1	30.1	40	23.3073	23.023	21.939	23.3881	21.4191	23.9736	23.1864	23.3818	22.1267	23.9898	22.9447	21.2934	21.6824	24.8509	22.8057	20.631	22.4669	22.3531	21.5997	24.4674	22.8279	21.3235	22.0772	22.948	23.2309	24.4191	23.212	23.3526	21.3919	23.866	23.0084	22.5766	24.0778	20.4338	22.7002	23.9505
LSM3	U6 snRNA-associated Sm-like protein LSm3	P62310	P62310	11.845	0.00026596	3	3	3		22.5	22.5	22.5	28	22.7105	23.3775	20.6084	20.7571	24.915	24.1999	23.4699	22.5736	21.6988	23.8497	23.8034	22.3036	21.8391	24.7373	21.3303	24.2159	22.8887	21.3701	23.6717	24.016	24.2481	23.4578	22.7274	24.4655	21.3223	23.4554	21.7244	23.4903	20.6299	23.4692	23.0346	21.5495	23.3525	21.7908	22.0483	22.8279
LSM6	U6 snRNA-associated Sm-like protein LSm6	P62312	P62312	9.1275	0	6	6	6		56.2	56.2	56.2	72	22.5459	24.8057	26.152	25.9252	25.2507	25.6091	24.1058	25.796	25.6096	25.3983	24.8298	21.9911	25.3423	26.2728	25.739	26.2354	21.2891	24.8447	24.9672	24.3711	22.0708	24.0332	25.4599	26.7828	24.9678	25.472	24.3187	25.5215	21.2928	25.4435	21.0561	21.0106	25.0501	25.7826	25.3758	25.5597
LSM8	U6 snRNA-associated Sm-like protein LSm8	O95777	O95777	10.403	0.0002666	4	4	4		43.8	43.8	43.8	17	21.4394	21.8609	23.5793	24.5829	22.9286	24.7412	22.6412	24.7916	22.8782	23.8822	24.3902	22.7281	22.0579	24.6794	21.918	25.1335	22.5687	21.9492	22.9254	24.2509	21.4029	24.2643	23.6584	25.447	22.6098	23.6074	23.0062	24.684	22.9758	24.96	21.1364	22.6626	23.8339	21.8597	23.7343	22.763
LSP1	Lymphocyte-specific protein 1	P33241	P33241	37.191	0	8	8	8		31	31	31	22	22.1532	25.5258	23.1038	24.4549	23.2133	24.1276	24.2008	24.8277	23.0068	24.187	23.6223	21.7918	21.5061	22.9713	22.645	22.493	22.3765	22.3126	24.5766	23.7195	20.7396	22.7428	24.195	22.1493	20.8006	24.8147	23.9526	24.4694	21.4103	23.6736	21.881	22.7195	22.2471	22.5415	23.6467	25.844
LTA4H	Leukotriene A-4 hydrolase	P09960	P09960	69.284	0	44	44	44		61.9	61.9	61.9	780	29.0796	20.9796	28.0464	26.8377	28.7559	29.5673	21.5685	31.3345	29.0962	29.0255	26.6971	29.5073	23.1632	29.2894	20.2219	28.8499	30.6036	24.6395	30.4778	29.55	29.435	28.1331	28.9876	23.4483	30.8715	29.1236	22.0928	22.2677	22.7506	28.778	21.7275	30.0218	31.8034	22.8931	27.074	27.5843
LUC7L2	Putative RNA-binding protein Luc7-like 2	Q9Y383	Q9Y383	46.513	0	13	13	10		29.3	29.3	24.2	231	21.1466	27.7271	24.9581	28.3914	25.4787	28.0675	25.7304	26.3645	24.6678	26.8073	26.1064	21.875	24.7735	27.3781	25.1178	26.928	22.2061	25.9947	24.5041	27.2064	23.2468	25.0446	24.4009	28.1708	26.5882	26.9957	23.9972	26.7525	24.5722	27.65	23.4646	24.4464	25.5091	25.0685	24.2332	26.0707
LUC7L3	Luc7-like protein 3	O95232	O95232	51.466	0	14	14	14		29.9	29.9	29.9	35	21.6428	24.6861	21.8535	26.1127	20.4615	24.1837	22.044	21.9203	20.2295	24.032	20.9259	22.5389	21.7315	22.9998	20.8845	22.2433	20.6809	21.9778	22.0584	25.2699	23.2768	23.4799	21.2422	26.5112	22.8226	24.4923	22.6975	22.0115	22.7574	24.9648	22.7889	23.4682	24.094	21.0372	21.983	22.0326
LYN	Tyrosine-protein kinase Lyn	P07948	P07948	58.573	0	21	18	18		47.1	42.2	42.2	141	22.167	20.8818	23.2998	25.9977	22.0755	25.0261	24.5114	27.651	24.8765	23.8489	23.1817	19.6607	24.2338	26.1705	24.5896	21.8383	21.8948	27.9208	25.6571	26.8579	25.2542	23.409	25.1581	23.6131	26.2348	26.4064	22.2107	25.8191	26.5297	27.2759	21.4673	23.2274	28.248	24.8145	23.0527	26.2133
M6PR	Cation-dependent mannose-6-phosphate receptor	P20645	P20645	30.993	0	7	7	7		35	35	35	106	20.6046	25.7505	25.0922	26.822	21.4428	25.3207	25.4389	24.9191	25.4395	25.8382	21.8132	21.0177	24.9609	27.309	24.5449	24.7028	25.3635	26.4244	23.4253	25.384	25.185	23.7177	20.8156	25.9323	24.6948	27.2126	21.5292	25.4884	25.8349	25.043	25.4446	26.576	24.5569	24.4281	24.5917	26.6439
MACF1	Microtubule-actin cross-linking factor 1, isoforms 1/2/3/5	Q9UPN3;REV__O43149	Q9UPN3	838.3	0	257	256	251		38.3	38.1	37.6	2430	29.6615	27.9583	31.2672	29.0595	31.254	29.6882	30.6832	27.4372	30.5296	28.7993	29.4679	23.9959	31.0048	29.4293	28.818	29.4781	26.4919	27.894	29.7377	30.068	30.3791	29.9682	30.3607	29.1284	29.1284	30.1991	30.5349	28.2205	30.7321	29.378	30.4449	27.2611	22.3415	31.0746	30.8255	29.0261
MAD1L1	Mitotic spindle assembly checkpoint protein MAD1	Q9Y6D9	Q9Y6D9	83.066	0	8	8	8		14.2	14.2	14.2	19	22.1298	23.5401	21.4486	21.711	23.3013	23.6683	20.2127	20.6952	22.0416	21.984	22.2818	22.9961	21.3597	21.7034	21.4104	23.7025	21.7774	21.9978	23.2952	23.3777	21.2552	22.2845	22.6927	26.3199	22.507	23.1607	22.2941	20.9066	21.0188	23.3949	21.668	22.4413	22.3415	22.9879	21.4569	21.5881
MAGED2	Melanoma-associated antigen D2	Q9UNF1;Q9Y5V3;Q12816	Q9UNF1	64.953	0	9	9	9		14	14	14	28	23.7382	22.8262	21.706	25.6672	22.6906	23.9904	22.9376	24.2549	23.6285	22.8531	22.9738	21.3013	23.4763	21.3999	24.1162	21.6334	23.1065	24.3962	20.6121	24.1884	21.8256	21.4343	21.6069	24.1772	23.0388	23.7167	22.967	24.0876	24.376	20.3738	22.7024	23.76	21.0108	21.6927	23.1887	24.3008
MAGOH;MAGOHB	Protein mago nashi homolog;Protein mago nashi homolog 2	P61326;Q96A72	P61326;Q96A72	17.163	0	12	12	12		66.4	66.4	66.4	167	23.7116	22.1851	22.4136	27.0146	26.0871	27.3065	22.2611	27.1751	24.1639	24.0155	23.3518	21.0076	23.4747	26.6568	23.6628	22.0115	23.418	20.7931	26.3317	27.6095	26.7275	26.5128	26.439	29.7934	26.2676	27.414	21.38	20.205	27.132	27.7312	21.7842	22.3667	25.5204	26.9391	21.1385	25.1227
MAGT1	Magnesium transporter protein 1	Q9H0U3	Q9H0U3	38.036	0	10	10	10		25.1	25.1	25.1	234	22.5532	25.2912	26.209	27.5751	26.9335	28.3125	26.0334	27.1252	27.1111	26.9174	26.5563	20.9308	26.2126	26.8921	26.5366	26.2872	27.1587	27.2391	26.6321	28.1985	25.7822	27.0465	27.2379	26.2453	28.2611	28.3204	25.1392	27.332	26.5983	27.8836	22.8312	27.0275	27.0469	26.9562	26.6068	27.4482
MAN2A1	Alpha-mannosidase 2	Q16706	Q16706	131.14	0	10	10	10		11.3	11.3	11.3	44	20.2852	20.6196	23.5488	24.9668	22.2789	25.281	22.1382	23.8031	22.4564	25.419	21.1728	20.3871	22.3695	25.4254	22.3693	23.1233	23.6414	22.5709	23.8232	23.9454	21.956	22.6381	23.0807	23.2461	24.5514	25.8471	21.6785	22.7994	23.7511	26.3997	22.7133	22.7039	21.1193	22.9521	22.5413	24.6088
MAOA	Amine oxidase [flavin-containing] A	P21397	P21397	59.681	0	19	19	17		39.8	39.8	37.8	605	29.3309	24.5955	29.7095	27.1272	29.9066	30.9031	29.9668	28.5609	29.5346	24.9816	29.4487	28.661	29.4382	24.5743	29.5166	24.8211	28.4627	28.1501	28.9474	30.1968	29.0347	28.8054	29.6491	24.5842	29.1382	29.6094	29.071	23.3147	29.5718	28.6518	29.4098	26.8241	22.987	29.2613	29.3983	28.8282
MAOB	Amine oxidase [flavin-containing] B	P27338	P27338	58.762	0	19	17	17		34.6	32.3	32.3	416	27.4455	23.8362	28.4443	25.3593	28.3952	27.864	27.3216	25.3277	28.6727	23.6114	28.2384	28.4116	28.027	21.8282	28.2391	23.4128	27.9191	26.354	28.3368	28.0839	28.4473	28.5439	28.0367	25.0666	28.6634	28.8914	27.7944	28.0312	27.9775	27.6767	27.6176	25.7057	23.1779	27.3997	27.8508	27.3416
MAPK13	Mitogen-activated protein kinase 13	O15264;P53778	O15264	42.089	0	14	14	14		54.2	54.2	54.2	29	21.6794	22.6696	22.8821	23.964	21.1075	26.3274	23.1896	21.7603	21.6059	23.0704	26.669	21.3381	22.5564	24.8042	23.4294	23.9299	21.4775	23.6579	22.6063	24.7696	21.1166	22.2288	21.0039	21.7259	21.9566	23.5106	21.3153	21.4412	22.7166	24.1758	21.7563	23.2485	22.4596	22.9153	20.2955	21.9139
MAPK3	Mitogen-activated protein kinase 3	P27361;P31152;Q16659	P27361	43.135	0	21	16	16		49.1	39.8	39.8	239	26.6175	27.2191	27.5972	27.0838	26.9385	26.5822	27.9537	26.6355	27.495	27.2315	26.3535	26.714	27.905	26.3486	26.9913	25.1022	25.6264	26.2723	26.8782	25.226	26.8785	26.4966	27.6641	26.1956	27.145	27.3556	26.9834	26.2811	27.8799	25.9499	27.6196	25.1876	26.804	27.4588	27.7809	27.7699
MAPKAPK2	MAP kinase-activated protein kinase 2	P49137;Q96PN8;O43930	P49137	45.567	0	10	10	6		28.5	28.5	18.8	42	20.9493	23.8645	23.8816	24.6922	23.04	24.5146	24.0356	23.8788	23.2601	24.5509	24.0692	20.6144	23.4806	24.8141	24.4321	24.5885	23.4	24.2016	23.3342	24.535	20.2225	23.5949	19.914	23.8303	24.6691	24.7403	22.0259	24.2247	24.7377	24.18	22.4949	19.8996	24.7737	22.8318	23.2013	23.9322
MAPRE1	Microtubule-associated protein RP/EB family member 1	Q15691	Q15691	29.999	0	14	14	11		59.7	59.7	53	434	25.831	27.9683	27.2897	28.941	28.0663	28.4842	27.238	28.052	25.7876	28.7588	27.8588	28.0134	27.5292	28.7908	27.3524	28.8202	25.2601	27.471	27.8974	27.7176	27.3827	26.2934	26.6168	29.5404	27.0178	28.1498	27.9625	28.495	27.7466	28.4475	25.8474	27.5225	22.0646	27.868	28.0851	28.4787
MARS	Methionine--tRNA ligase, cytoplasmic	P56192	P56192	101.11	0	34	34	34		42.1	42.1	42.1	426	25.6129	28.6343	26.8686	28.82	27.1441	28.9157	27.5295	28.798	27.7261	28.3256	28.0897	25.0734	27.7849	28.7945	25.3758	28.1702	26.8733	28.5553	27.0605	28.446	25.5328	26.2701	24.1989	29.1507	27.9537	28.1182	26.0741	27.4681	27.9039	28.8029	24.6967	27.5443	27.2856	27.6659	27.5278	28.4284
MBOAT7	Lysophospholipid acyltransferase 7	Q96N66	Q96N66	52.764	0	7	7	7		18.9	18.9	18.9	89	21.5519	25.636	25.5418	25.9761	23.8525	25.283	25.632	27.531	25.2349	25.2989	24.8565	19.5399	25.0157	25.5347	20.8674	25.1273	24.9511	25.744	24.3295	24.8806	21.9908	22.7657	24.6625	23.6454	21.5813	26.1337	24.7532	25.5619	26.3118	24.9677	22.5743	25.8862	26.7778	24.6886	25.0452	25.7715
MCAM	Cell surface glycoprotein MUC18	P43121	P43121	71.607	0	11	11	11		25.7	25.7	25.7	65	23.1696	22.5641	25.031	23.1473	25.6009	21.2799	24.6849	23.1549	22.8292	24.9056	21.9386	28.5241	24.6276	24.6827	24.3993	23.7804	25.3	22.1762	24.7732	21.6686	26.1734	26.0833	25.2657	24.8092	24.7647	21.4109	24.332	23.4651	23.9614	25.0513	26.6527	23.4618	21.6019	21.3547	24.9491	22.9584
MCCC2	Methylcrotonoyl-CoA carboxylase beta chain, mitochondrial	Q9HCC0	Q9HCC0	61.332	0	13	13	13		27.7	27.7	27.7	55	22.3871	22.2633	24.5167	24.1189	23.1393	24.1929	25.1343	21.7222	22.454	26.721	22.2944	22.5357	22.0978	21.0661	23.1777	20.8051	21.9295	23.0967	25.8766	27.0409	23.7628	25.613	22.584	26.6842	25.5501	26.5501	21.8332	22.7432	24.4606	25.3402	22.133	22.0502	21.6291	21.8265	21.8762	22.4337
MCEE	Methylmalonyl-CoA epimerase, mitochondrial	Q96PE7	Q96PE7	18.749	0.00022915	5	5	5		30.1	30.1	30.1	26	21.3191	21.865	22.849	24.0363	23.2346	24.5067	21.4679	22.9793	21.9602	22.7112	19.8767	19.812	21.4788	21.4828	21.8232	23.1387	21.4586	23.6336	24.3592	26.1096	23.3081	22.4312	23.5188	24.4564	24.9502	25.313	22.0327	23.7784	21.2301	24.6819	20.7081	23.1522	21.1373	23.0746	22.7357	23.2086
MCM2	DNA replication licensing factor MCM2	P49736	P49736	101.89	0	28	28	28		32.3	32.3	32.3	148	21.5562	21.0538	21.6791	26.7507	21.19	26.1396	20.9751	23.5327	20.6901	26.9538	22.2931	20.9821	21.9357	26.8999	20.8915	27.4198	21.8398	24.5485	23.3931	21.5076	20.3994	20.7456	23.9738	29.8102	20.0111	21.3469	22.6586	22.575	24.5495	25.4984	20.723	20.6828	20.8308	21.3701	20.7099	21.3861
MCM3	DNA replication licensing factor MCM3	P25205	P25205	90.98	0	32	32	32		41.2	41.2	41.2	145	21.759	21.1476	21.4064	27.4425	21.0334	27.086	21.653	24.2381	22.1391	24.9385	22.6725	20.4283	22.7487	27.7462	22.2944	27.4546	22.7638	25.7064	20.4626	22.5394	20.8588	21.9654	21.793	29.2013	21.7655	23.5138	20.9774	22.6658	22.5714	26.5527	22.9895	23.1872	21.2488	21.5214	21.0282	23.8504
MCM4	DNA replication licensing factor MCM4	P33991;Q9UJA3	P33991	96.557	0	31	31	31		34.9	34.9	34.9	114	22.9134	23.8319	22.8325	26.9877	22.0566	24.4592	21.6605	23.9952	21.998	25.0848	20.4544	21.6985	21.2273	26.9968	23.2161	27.1239	22.2772	25.8234	22.289	22.1678	21.121	20.9807	22.2501	28.8268	20.9086	21.2275	21.7941	20.5452	21.7402	27.1403	20.9183	21.3593	21.8269	22.2893	22.7047	23.866
MCM5	DNA replication licensing factor MCM5	P33992	P33992	82.285	0	24	24	24		35.4	35.4	35.4	113	22.7828	22.9566	21.359	26.8649	22.8585	26.648	22.8034	24.633	21.6248	24.9336	21.1979	21.805	20.836	26.7706	21.894	26.6732	21.6276	23.6505	21.4649	21.5467	22.1339	22.17	23.1943	28.3663	22.305	20.6036	23.5756	21.671	23.6836	24.6163	20.7373	22.5222	21.5046	19.8131	21.8454	22.9579
MCM6	DNA replication licensing factor MCM6	Q14566	Q14566	92.888	0	31	31	31		38.9	38.9	38.9	156	22.3765	22.5923	21.7049	27.5325	21.4126	25.982	17.9241	23.4072	21.5669	26.1565	23.3561	22.0267	21.8729	27.2471	22.8113	28.4876	21.8663	25.8142	21.0174	22.5034	21.8778	23.6182	19.1736	29.4401	21.0536	24.3251	19.3454	21.9127	21.6964	27.3709	25.1753	21.0324	23.1245	21.871	21.8469	20.9267
MCM7	DNA replication licensing factor MCM7	P33993	P33993	81.307	0	31	31	31		47.1	47.1	47.1	170	21.5466	21.0194	21.4542	28.2405	22.711	27.5347	21.3322	19.1723	21.2693	25.5337	21.9464	21.9727	21.7776	27.2195	21.8572	27.8229	21.3253	25.1491	22.861	20.9419	22.149	22.7356	21.0519	29.3451	23.2449	22.2875	21.6986	22.9551	23.6301	26.6439	22.3705	23.5024	22.6691	19.9468	22.9664	22.8854
MCTS1	Malignant T-cell-amplified sequence 1	Q9ULC4;A0A3B3IRV3	Q9ULC4;A0A3B3IRV3	20.555	0	9	9	9		50.8	50.8	50.8	268	25.1569	27.873	26.7303	27.2595	27.2602	27.828	26.8244	28.6452	26.9451	26.9157	26.9067	20.5985	26.2413	28.1124	25.917	27.9726	26.3975	27.5832	27.2847	27.7217	26.9117	26.2369	26.3869	28.0617	27.3485	27.4271	27.4736	27.6073	27.5875	27.5278	25.8764	27.4927	27.8433	27.4379	25.8347	27.4936
MDH2	Malate dehydrogenase, mitochondrial	P40926	P40926	35.503	0	24	24	24		64.5	64.5	64.5	1320	30.2764	30.9245	31.0444	31.256	30.7832	31.2962	29.7221	31.7103	30.7656	32.61	31.5894	30.6318	30.3838	30.9845	30.3793	31.6895	31.5389	31.929	30.6757	31.3534	30.9719	30.8261	30.4494	32.2619	31.6668	31.2549	30.0648	30.6132	29.5629	31.2778	29.9034	31.7376	31.4753	29.7822	30.6837	31.2115
ME1	NADP-dependent malic enzyme	P48163	P48163	64.149	0	13	13	13		26.6	26.6	26.6	68	22.9297	22.4924	23.6644	26.1628	22.9772	22.8978	21.8984	22.7591	23.3856	25.1239	24.722	25.5083	20.4897	23.1386	23.1369	23.7961	25.3031	22.2397	24.4774	25.7268	24.2785	23.2618	24.3222	24.9382	25.4682	25.6787	22.0101	21.7176	21.2353	22.6642	21.7349	24.2452	22.3626	21.8987	24.9639	23.9501
ME2	NAD-dependent malic enzyme, mitochondrial	P23368;Q16798	P23368	65.443	0	23	23	23		43.7	43.7	43.7	462	26.1704	28.4254	25.1391	28.1728	27.3915	29.4179	27.5758	28.7895	27.7844	28.1946	26.9863	24.9671	27.2985	28.3423	27.5341	28.5191	26.6345	28.6227	27.6415	27.7127	25.355	26.9088	27.4066	27.532	27.1613	28.8565	27.6072	28.0044	28.143	28.5492	25.4774	29.1426	29.2451	27.779	27.663	29.05
MEMO1	Protein MEMO1	Q9Y316	Q9Y316	33.733	0	10	10	10		35	35	35	20	22.8819	21.2858	22.0403	25.3218	22.6273	21.5658	22.2108	24.578	21.1393	21.1266	22.7499	19.7755	21.7198	21.0859	22.0043	23.6659	20.5284	23.3947	23.5718	24.0785	21.8089	22.3064	21.5431	23.3673	23.6375	24.0336	22.1533	22.0913	21.2348	24.2629	22.2372	22.2385	25.2066	21.1627	20.6972	22.4305
METAP1	Methionine aminopeptidase 1	P53582	P53582	43.215	0	15	15	15		42	42	42	67	24.1156	25.0513	22.4132	25.6862	23.1145	25.1702	25.3189	25.9075	25.1865	27.2814	26.1318	23.6259	24.5077	22.5971	23.3298	26.6502	21.9556	25.2186	20.5499	25.8715	21.095	23.4956	21.8696	26.7923	25.0644	25.6322	22.2411	20.85	21.8581	26.3	25.6991	24.9015	22.966	20.7437	22.4726	25.2443
METTL7A	Methyltransferase-like protein 7A	Q9H8H3	Q9H8H3	28.319	0	9	9	9		34	34	34	401	28.9939	28.119	29.7385	28.2913	28.7592	29.0119	29.098	25.0965	29.1959	28.5816	28.5363	28.5845	29.2253	27.2484	29.3068	27.4884	29.07	27.7203	29.201	29.1399	28.9332	28.5918	29.1608	27.3561	29.1946	29.624	29.0816	28.8101	28.8561	29.2251	29.0558	28.8745	26.0897	29.093	29.321	29.1168
MGEA5	Protein O-GlcNAcase	O60502	O60502	102.91	0	16	16	16		18.4	18.4	18.4	48	22.3445	22.2796	22.8172	24.5288	20.454	25.0653	24.4782	26.3408	25.3461	25.3313	22.7434	21.3236	23.1469	26.7631	22.5716	25.6761	23.0394	25.5566	20.5083	24.7011	22.8839	20.7019	21.5655	26.4951	24.3898	25.0893	20.8883	24.4145	23.5626	25.4001	22.1169	21.6163	22.38	24.0691	24.6272	24.3688
MGLL	Monoglyceride lipase	Q99685	Q99685	33.261	0	12	12	12		40.9	40.9	40.9	104	26.1487	25.8796	26.8713	23.7207	21.9191	25.0028	26.3879	25.8664	26.2373	22.238	26.3013	24.9345	27.1071	24.2543	24.0845	21.8089	25.4148	25.7261	23.7231	25.7397	24.1742	24.6834	24.5547	24.6233	25.9736	26.4039	25.329	24.3629	26.2693	25.4948	25.2526	24.9132	25.5821	25.1502	27.1822	28.9607
MICAL1	Protein-methionine sulfoxide oxidase MICAL1	Q8TDZ2	Q8TDZ2	117.87	0	22	22	22		21.8	21.8	21.8	146	23.4349	25.7781	23.1022	26.3969	26.082	25.8702	25.0898	26.9791	25.1284	24.4156	24.2381	22.7766	24.658	25.6298	24.84	24.148	23.3842	24.4041	26.1576	26.7204	25.511	25.435	25.8955	25.066	25.297	27.0263	25.3533	26.2761	25.7164	26.0731	22.1086	25.475	28.3195	26.1037	25.7837	27.0383
MIF	Macrophage migration inhibitory factor	P14174	P14174	12.476	0	4	4	4		29.6	29.6	29.6	339	28.1244	29.1966	28.6446	28.4067	28.1535	29.6627	26.7477	30.3073	28.3831	29.8724	29.4333	28.8196	27.7836	29.0269	27.9415	29.1695	30.5751	30.1436	28.5406	29.2942	27.764	26.8009	28.7672	29.9574	30.7807	29.9212	28.1415	29.6084	26.4975	29.0862	27.9276	31.0339	29.7092	27.5799	28.1187	29.0366
MLEC	Malectin	Q14165	Q14165	32.233	0	18	18	18		52.7	52.7	52.7	239	25.8368	26.2365	25.9305	27.7027	24.6839	27.965	21.7427	27.3248	26.0957	27.2466	26.812	25.6786	25.5098	28.2626	25.5251	25.6865	25.6818	26.6349	27.1923	28.7867	24.5225	26.3021	26.771	27.1245	27.1585	28.0537	22.7133	26.1632	26.3392	28.7589	21.1975	26.4833	26.3269	24.4521	25.7741	27.1804
MLKL	Mixed lineage kinase domain-like protein	Q8NB16	Q8NB16	54.478	0	13	13	13		27.8	27.8	27.8	60	22.3865	22.6236	20.9398	27.279	25.5691	26.7308	25.3058	27.0861	26.4428	27.6464	26.4337	21.0063	26.1198	27.3709	26.7038	22.5394	26.7464	27.0259	23.6643	27.1488	22.1234	21.3399	22.8732	27.3665	25.8906	27.1277	21.8581	26.6894	26.3964	25.8997	22.9667	26.6596	27.101	24.9982	21.5308	27.1754
MME	Neprilysin	P08473	P08473	85.513	0	15	15	15		24.1	24.1	24.1	50	25.6518	21.4379	24.8883	23.7237	27.5116	20.8482	26.5178	21.7246	25.3263	26.0412	21.4025	23.25	22.3183	22.4633	27.7369	23.6833	23.8551	21.5245	23.2798	20.7882	27.3808	23.2028	24.9646	23.5036	21.9798	22.8609	21.6099	21.9482	20.828	20.4955	24.0405	20.7254	20.103	21.8924	26.1122	23.3265
MMP14	Matrix metalloproteinase-14	P50281	P50281	65.893	0	11	11	11		21	21	21	37	23.6183	21.9521	23.6537	25.1362	20.7231	25.4523	22.0297	25.3283	21.3037	22.0729	21.2009	20.9868	21.9401	25.074	21.6799	21.8286	22.6006	25.8013	26.1163	22.7801	20.0971	21.7302	22.8526	25.0645	19.9617	25.3124	22.1376	24.7377	21.8876	24.5039	20.8287	22.2782	24.9604	20.4569	20.5797	20.6309
MMP23A	Matrix metalloproteinase-23;Matrix metalloproteinase-23, soluble form	O75900	O75900	43.934	0	15	15	15		31	31	31	179	21.9324	24.0914	28.4329	23.9611	25.7241	22.3853	24.9637	22.9815	26.3242	24.9182	29.12	22.4974	27.0917	21.7583	27.5825	21.6521	27.2791	24.0299	29.845	27.3957	28.2786	28.086	27.4742	24.015	27.715	27.8136	26.551	27.6223	22.9403	22.7416	28.41	26.7182	21.8902	24.2644	27.4883	26.7537
MMS19	MMS19 nucleotide excision repair protein homolog	Q96T76	Q96T76	113.29	0	12	12	12		14.2	14.2	14.2	41	21.4908	22.7883	21.5977	23.7569	22.7261	21.8584	24.492	24.9137	22.079	21.988	22.7799	21.7745	23.8021	24.204	23.5264	21.4319	23.6127	24.6983	21.1547	24.5203	21.9383	24.2838	22.9876	25.1158	22.7026	24.5807	22.8465	22.3181	24.7329	23.998	21.8414	22.6561	24.6511	23.9948	24.3433	23.6906
MOB3A	MOB kinase activator 3A	Q96BX8;Q86TA1	Q96BX8	25.464	0.0002426	6	6	6		27.6	27.6	27.6	14	22.9291	23.2839	21.8295	24.1088	20.9346	20.5222	20.9477	25.5952	22.6633	21.5765	21.0391	21.5813	22.2895	22.1595	21.9091	21.4066	22.0664	21.9698	23.9897	23.5723	19.7964	24.3949	25.6819	21.9235	23.2534	25.2319	21.088	21.3674	20.2394	25.1325	23.2116	21.2496	22.1066	23.0225	21.9599	21.8945
MOGS	Mannosyl-oligosaccharide glucosidase	Q13724	Q13724	91.916	0	27	27	27		34.9	34.9	34.9	314	24.3149	25.2585	27.3225	28.6207	26.8274	28.7254	26.5149	28.3765	27.9286	28.3146	27.3719	21.9526	26.5467	28.2759	26.1478	26.7762	26.5167	27.7952	25.2244	26.7121	24.0418	26.2478	26.7225	27.8353	27.4051	28.3247	24.8048	27.1645	26.3124	28.1643	24.938	26.1146	26.8225	26.0089	27.8019	28.1273
MON2	Protein MON2 homolog	Q7Z3U7	Q7Z3U7	190.36	0	7	7	7		4.1	4.1	4.1	28	22.7796	22.611	20.9609	23.8739	21.9171	22.965	22.6576	24.3744	22.8014	23.6555	23.0169	21.5101	22.553	23.9417	21.291	23.3066	22.8998	20.9372	22.8393	24.0671	22.2165	22.5196	22.7913	22.9535	23.0521	23.1866	22.4563	23.9811	23.9653	23.5045	21.6479	22.1911	21.0268	23.3648	22.354	23.8232
MOV10	Putative helicase MOV-10	Q9HCE1	Q9HCE1	113.67	0	10	10	10		12.6	12.6	12.6	62	22.2169	21.2361	23.9524	26.272	23.7694	24.7417	25.3806	23.1212	24.1924	25.63	24.6121	23.1179	24.0999	25.7983	24.693	25.2056	24.4919	25.151	23.8785	25.699	21.8131	23.1789	21.6115	26.4098	25.0194	25.739	22.3542	24.8963	24.7446	24.9529	24.2224	21.3746	22.3909	21.6022	24.7746	25.1902
MOXD1	DBH-like monooxygenase protein 1	Q6UVY6	Q6UVY6	69.652	0	10	10	10		17.5	17.5	17.5	55	22.8824	21.2979	21.7007	26.5968	22.069	22.9101	21.9084	22.1524	24.3222	24.3344	25.7895	21.1528	23.1895	24.3548	21.5156	21.2353	23.3703	23.1582	24.7389	25.4989	22.1536	26.3256	24.3568	24.5758	20.2965	26.3651	24.0897	27.6598	23.3207	25.8161	22.9594	24.3311	21.7764	22.5972	24.6931	24.9168
MPI	Mannose-6-phosphate isomerase	P34949	P34949	46.655	0	10	10	10		34.8	34.8	34.8	64	21.2891	22.127	25.5048	26.1509	22.5646	25.7723	24.2428	24.9715	20.8249	25.8755	26.6538	20.1677	24.6196	26.0976	23.3087	23.226	25.9192	23.7632	24.2413	26.0291	25.3453	25.5015	22.4005	25.5781	25.9717	26.6861	24.6847	25.4778	20.774	26.2916	19.9723	25.7577	22.2252	22.6472	23.5478	25.6818
MRC1	Macrophage mannose receptor 1	P22897	P22897	166.01	0	57	57	57		37	37	37	1500	29.9538	28.4398	30.8994	28.9304	30.6988	28.9189	30.1861	25.2952	30.6216	25.7638	29.7988	29.3869	29.9725	29.0748	30.3803	26.8046	29.0193	30.3715	30.3981	29.596	29.4999	28.8724	30.4243	25.9492	29.5129	30.4151	30.2311	29.4183	30.6795	29.1249	29.5586	30.6936	22.0136	29.9234	30.6859	30.1782
MRE11A	Double-strand break repair protein MRE11A	P49959	P49959	80.592	0	17	17	17		24.6	24.6	24.6	44	22.9815	23.8787	24.7502	24.5255	24.1698	24.8183	22.3146	24.2874	23.8716	21.7682	23	20.203	24.6428	23.4356	21.1323	23.9635	22.3706	21.5842	23.7707	24.012	22.416	23.7342	23.6301	25.5027	24.1476	24.5964	23.7546	25.8713	23.1071	25.2876	20.9256	23.4956	22.0632	23.6784	24.3406	23.4409
MRPL1	39S ribosomal protein L1, mitochondrial	Q9BYD6	Q9BYD6	36.908	0	6	6	6		20.9	20.9	20.9	44	22.3299	23.6814	22.0672	22.7544	23.8555	24.5936	22.6862	22.0361	21.3387	24.0846	20.5828	20.702	22.7825	24.4511	22.1885	21.6277	23.1901	23.2526	23.7068	24.3135	22.9761	21.4018	23.3382	26.5538	23.9888	24.4499	22.7254	22.9801	24.1604	25.1319	22.5641	22.6572	19.9989	21.8606	21.0936	22.5884
MRPL13	39S ribosomal protein L13, mitochondrial	Q9BYD1	Q9BYD1	20.692	0	9	9	9		52.8	52.8	52.8	21	22.4691	22.3864	22.7233	23.0596	21.3973	23.7221	23.1222	22.6485	22.9094	25.0741	23.0594	21.5266	21.1823	24.7655	21.4223	20.8745	22.5478	23.5588	22.8429	23.6889	22.4729	21.8194	23.7392	22.0104	22.2538	21.8406	23.5118	21.2066	23.4129	24.0719	21.7548	22.93	20.3682	21.298	23.669	24.7403
MRPL18	39S ribosomal protein L18, mitochondrial	Q9H0U6	Q9H0U6	20.576	0.00045005	2	2	2		9.4	9.4	9.4	24	22.8941	21.9991	21.5858	22.6411	21.3587	21.9287	22.7719	22.5122	22.5308	23.6714	23.3879	22.4214	22.0604	22.9239	22.1223	22.3476	22.6874	20.827	21.6031	23.1273	21.5586	21.2824	22.1731	23.7962	20.9998	22.5728	21.3847	22.5818	22.6895	22.2718	21.8554	20.2665	21.1626	23.1168	22.3914	22.6975
MRPL19	39S ribosomal protein L19, mitochondrial	P49406	P49406	33.535	0	6	6	6		19.5	19.5	19.5	26	21.4289	23.6533	22.4336	23.5013	21.797	24.6311	20.0336	23.7748	22.89	24.5899	21.9906	20.8883	21.0176	24.3675	22.1237	23.5641	22.3993	23.5664	23.6727	23.7536	24.3745	23.3419	22.8142	24.6925	23.7239	24.0166	21.0321	21.6027	21.3656	24.5491	20.9873	21.6653	22.9915	22.9938	21.3298	23.9556
MRPL24	39S ribosomal protein L24, mitochondrial	Q96A35	Q96A35	24.915	0.00023652	5	5	5		20.4	20.4	20.4	9	23.598	22.3592	20.8963	23.4282	23.9027	23.5627	23.0905	21.6881	21.4749	22.6972	20.2874	22.2274	22.0565	21.2791	21.4439	23.1236	21.6458	22.6124	22.1018	23.5005	20.3483	22.8665	22.1269	24.6684	23.3333	23.5948	21.8201	21.8074	23.648	23.12	20.4825	23.1652	21.6746	20.8017	22.9745	22.4283
MRPL3	39S ribosomal protein L3, mitochondrial	P09001	P09001	38.632	0.00023849	4	4	4		9.5	9.5	9.5	9	22.6245	22.4596	22.3952	22.5275	20.6665	22.1621	20.5844	21.359	21.4427	23.7052	21.2421	20.8688	22.0963	20.9514	20.7768	20.2065	20.071	23.6242	22.3367	22.891	20.4632	21.677	20.6425	24.2359	21.3704	23.4836	21.1509	22.201	20.9145	23.3911	21.1723	21.4499	22.1843	21.9609	20.924	22.7911
MRPL37	39S ribosomal protein L37, mitochondrial	Q9BZE1	Q9BZE1	48.117	0	9	9	9		23.6	23.6	23.6	41	22.2439	24.7063	20.7754	23.6438	21.3813	24.7341	23.3918	21.7938	23.318	24.3031	22.3861	20.7618	21.8044	24.4863	22.8473	22.0559	19.7985	24.3206	22.1342	24.1497	23.2648	23.2843	21.8652	24.6393	23.5991	24.0056	22.6861	23.1111	24.0126	24.4399	22.7228	23.4328	22.304	23.4048	21.2396	24.294
MRPL38	39S ribosomal protein L38, mitochondrial	Q96DV4	Q96DV4	44.596	0	8	8	8		28.7	28.7	28.7	38	22.794	23.9077	22.2263	21.9205	22.2182	24.7119	22.2097	22.6601	22.4251	25.3546	23.3076	21.4565	23.3639	23.8253	23.2704	24.4548	22.5806	23.4992	23.2911	23.6893	22.8541	19.6632	21.7613	24.9341	23.454	23.9899	21.036	23.7842	23.9359	24.3984	20.5037	23.0974	21.2587	23.4891	22.4382	23.0805
MRPL39	39S ribosomal protein L39, mitochondrial	Q9NYK5	Q9NYK5	38.711	0	9	9	9		23.7	23.7	23.7	36	22.1515	24.469	22.7142	24.034	22.7656	21.8346	23.7234	22.7856	22.9837	25.0298	23.8006	20.6294	22.7331	24.66	21.672	21.7648	21.5517	23.6442	23.1254	25.0908	23.1725	22.1093	23.7586	26.5165	23.6318	24.7225	25.5135	23.8684	22.7077	23.7868	21.3481	24.5757	21.1107	21.1191	23.0908	24.3332
MRPL45	39S ribosomal protein L45, mitochondrial	Q9BRJ2	Q9BRJ2	35.351	0	8	8	8		25.8	25.8	25.8	25	23.1949	22.8691	22.9742	23.5261	21.6646	24.7116	20.6656	20.4723	22.9325	24.8815	23.8594	20.6669	22.0111	24.4968	21.412	23.1915	20.4812	20.3197	24.043	23.3515	22.158	21.5801	20.5484	24.3403	21.6239	23.9426	22.2896	22.5662	20.9912	23.9711	20.1944	23.7889	21.9557	20.6434	23.526	23.2003
MRPL46	39S ribosomal protein L46, mitochondrial	Q9H2W6	Q9H2W6	31.705	0	8	8	8		28.3	28.3	28.3	39	22.488	22.3596	22.2142	23.7675	23.4854	25.2541	21.9131	22.7306	19.7865	24.6687	23.0618	21.8353	21.9434	22.9589	21.7331	21.6572	22.4558	23.1694	21.6302	24.6475	22.8063	22.3216	23.3372	25.1069	22.6173	23.8259	22.1371	23.3465	23.652	24.7197	21.7678	21.7521	22.0512	21.7692	21.8925	23.7771
MRPL47	39S ribosomal protein L47, mitochondrial	Q9HD33	Q9HD33	29.45	0	7	7	7		27.2	27.2	27.2	21	22.8537	20.8703	22.8248	24.8341	21.8609	22.55	20.9985	21.7405	23.7209	25.5641	23.686	22.0442	23.9465	24.8171	23.0316	23.6149	22.0137	22.2284	23.4467	24.5734	22.2339	22.525	23.7703	26.0354	23.4234	24.3253	22.9631	22.5205	24.8502	24.4668	22.0198	22.3549	22.9403	22.2629	23.8721	23.6043
MRPL48	39S ribosomal protein L48, mitochondrial	Q96GC5	Q96GC5	23.934	0	4	4	4		21.7	21.7	21.7	33	23.3206	23.6341	22.7675	23.0927	23.3665	23.7428	21.5691	21.9511	22.5811	24.2135	21.8429	23.06	22.0376	23.4626	20.7726	23.9836	22.4377	23.9414	21.8514	24.57	21.5127	22.8353	22.3671	25.3207	24.5372	24.2571	22.0745	22.6273	24.0379	23.8606	22.4762	21.8729	22.552	22.6276	20.6858	20.9036
MRPS18B	28S ribosomal protein S18b, mitochondrial	Q9Y676	Q9Y676	29.395	0.00026518	5	5	5		24.8	24.8	24.8	16	23.0982	24.1561	21.949	21.4819	22.4845	23.6329	23.3872	23.0307	22.1736	23.7687	23.3545	24.4219	22.915	23.8129	22.5807	21.7516	22.2764	23.5414	20.9143	23.1039	19.6249	21.2204	21.1087	23.918	22.8656	21.0286	20.8484	23.8231	23.4504	23.5485	20.6348	23.9817	22.2996	22.9041	23.076	24.4472
MRPS2	28S ribosomal protein S2, mitochondrial	Q9Y399	Q9Y399	33.249	0	6	6	6		17.9	17.9	17.9	27	22.5723	25.0195	22.912	21.3242	21.6495	24.1025	22.0027	24.148	21.3947	25.0167	21.7527	21.3565	21.5412	24.904	22.4499	21.675	21.601	22.951	21.5405	24.9642	21.6765	21.5624	24.1242	26.297	23.7302	24.6761	22.102	22.7499	24.4973	24.7771	21.9977	21.3419	23.4073	22.0103	21.4401	22.0183
MRPS22	28S ribosomal protein S22, mitochondrial	P82650	P82650	41.28	0	9	9	9		29.2	29.2	29.2	61	22.1822	22.842	21.4777	24.9953	23.2446	25.8057	24.9693	22.0795	22.9174	25.7255	24.5466	22.6183	23.7639	24.9554	22.8592	23.82	23.3419	24.0623	20.9266	25.2809	23.5349	23.748	23.1456	26.9055	22.4731	25.0256	21.6939	21.5606	24.7993	25.2165	22.0693	21.4394	21.9834	21.298	22.7652	25.3315
MRPS30	28S ribosomal protein S30, mitochondrial	Q9NP92	Q9NP92	50.364	0	5	5	5		13.4	13.4	13.4	35	24.1677	21.7442	21.4268	24.3162	24.5152	24.5672	21.7348	20.9599	22.403	21.61	21.2284	22.5723	21.7393	22.5305	20.755	22.6801	22.8907	23.5951	20.8552	24.745	20.7813	21.9781	20.3413	25.9374	24.6693	24.4241	20.5676	21.0355	24.3259	25.7141	20.8794	22.654	21.4898	23.8939	22.3615	21.2398
MRPS7	28S ribosomal protein S7, mitochondrial	Q9Y2R9	Q9Y2R9	28.134	0	6	6	6		29.8	29.8	29.8	34	23.5705	22.6077	22.5605	21.1323	23.3841	24.2647	20.8391	22.0518	22.6325	25.6029	21.9058	21.951	21.8995	25.3975	20.4754	24.2623	22.6207	24.9557	21.0595	22.7897	23.3392	20.6129	21.3079	26.5489	23.864	24.1462	22.5364	21.856	20.9776	25.2377	21.4015	22.7242	21.2365	22.8768	23.7146	24.9397
MRPS9	28S ribosomal protein S9, mitochondrial	P82933	P82933	45.834	0	7	7	7		20.7	20.7	20.7	26	22.3772	23.5053	21.7537	23.5297	22.626	22.941	22.7543	21.6724	23.1437	24.1017	22.6572	22.6949	23.0402	23.4812	21.2792	20.8736	22.306	22.6878	21.8547	23.7937	22.3896	19.9595	22.636	24.8328	21.906	22.9635	20.7901	20.4957	22.8376	23.6208	20.8193	22.9644	19.7481	22.5232	23.3055	23.9139
MRTO4	mRNA turnover protein 4 homolog	Q9UKD2	Q9UKD2	27.56	0	10	10	10		35.6	35.6	35.6	63	23.4496	21.6642	21.2669	26.2411	22.3518	24.4238	21.2514	26.5244	23.5855	24.8936	22.8567	21.2695	23.5867	25.4359	21.606	26.2716	21.8733	24.5828	21.2434	25.0381	24.8102	24.8907	24.46	27.5661	22.7583	24.3785	22.4844	23.412	22.7963	24.2005	21.8808	22.7148	24.2227	21.6899	22.3102	24.7566
MSH2	DNA mismatch repair protein Msh2	P43246	P43246	104.74	0	26	26	26		27.7	27.7	27.7	102	23.5704	23.3977	22.0165	27.7583	20.9157	21.3663	21.2419	24.6622	24.9342	22.6355	20.8016	19.6779	24.117	24.1889	22.4468	27.1597	23.5303	24.3841	22.5721	23.0543	23.6639	23.1904	21.6765	28.9561	22.7265	23.269	21.5592	21.3945	23.7813	24.7282	21.4996	22.1686	21.7437	23.052	23.541	24.7944
MSH6	DNA mismatch repair protein Msh6	P52701	P52701	152.78	0	30	30	30		26.5	26.5	26.5	79	23.2828	23.2389	20.362	26.7883	21.4155	23.7218	20.7498	22.8996	20.5434	23.4605	21.161	21.7703	21.4184	24.9292	22.236	26.7686	23.6673	21.6135	23.3303	20.7363	22.4089	21.7478	21.0625	29.2187	22.1044	21.4559	21.2277	21.6988	23.6492	24.0184	21.3818	20.5443	23.1579	20.8739	20.8303	21.16
MSI2	RNA-binding protein Musashi homolog 2	Q96DH6;O43347	Q96DH6	35.196	0	5	5	5		21.6	21.6	21.6	9	22.3503	21.7647	23.971	24.0513	22.1351	24.0173	21.3752	22.5189	21.9768	24.0508	22.8443	23.1342	22.2493	21.2224	21.6193	21.5921	22.6843	23.1311	23.6582	24.51	20.8427	23.3097	21.5434	25.4274	22.9408	22.6814	21.7876	24.0048	21.3396	23.6624	22.9338	22.6182	21.9416	21.9907	22.0921	21.9604
MT-ND4	NADH-ubiquinone oxidoreductase chain 4	P03905	P03905	51.58	0.00023458	3	3	3		6.8	6.8	6.8	23	21.8096	20.9971	22.516	24.0609	22.6502	22.6629	23.1911	23.1587	22.726	21.8763	20.2436	22.3095	23.529	23.3228	22.5359	23.3935	22.2316	22.3688	22.6664	23.8755	21.5612	21.4344	20.9397	21.5833	23.0146	22.8231	22.5647	22.217	21.6418	24.729	21.3764	24.0578	22.9893	20.1176	23.2683	24.2252
MTA2	Metastasis-associated protein MTA2	O94776	O94776	75.022	0	16	16	11		25.7	25.7	20.1	157	22.8137	26.3408	25.455	27.2725	26.0193	26.0408	25.9544	24.2656	24.8403	26.341	25.8363	23.7206	25.0277	27.1964	23.868	26.7251	21.8649	26.3229	25.1828	25.8184	24.967	22.5576	25.6469	27.1874	25.4555	26.1533	24.3001	23.6308	26.7213	26.894	24.8434	24.2732	22.1225	26.2038	26.1016	26.7579
MTARC2	Mitochondrial amidoxime reducing component 2	Q969Z3	Q969Z3	38.023	0	16	16	15		40	40	35.5	224	27.118	22.3605	27.9027	25.5662	25.5632	26.6271	26.5133	23.2598	26.3524	25.0173	27.2293	24.3799	27.1043	22.2789	25.8564	22.0297	25.3918	23.4301	26.6248	27.1122	26.8622	26.7259	27.2069	25.03	26.4695	26.8761	25.9899	26.0198	26.4514	26.4054	24.4026	25.3431	22.5555	26.9192	26.6716	26.3972
MTCH1	Mitochondrial carrier homolog 1	Q9NZJ7	Q9NZJ7	41.544	0	9	9	9		24.2	24.2	24.2	136	26.0224	25.0963	26.304	25.0904	26.1998	26.2845	26.6058	24.098	25.4341	26.0843	25.9576	23.8444	25.057	24.2687	26.1354	25.2687	24.82	25.8926	26.0998	26.4421	26.1553	24.4655	26.9309	20.3685	25.9862	25.4962	25.3162	24.9799	26.0652	25.6657	25.5563	24.9185	24.5962	25.5981	26.4228	26.1678
MTHFD1	C-1-tetrahydrofolate synthase, cytoplasmic;Methylenetetrahydrofolate dehydrogenase;Methenyltetrahydrofolate cyclohydrolase;Formyltetrahydrofolate synthetase;C-1-tetrahydrofolate synthase, cytoplasmic, N-terminally processed	P11586	P11586	101.56	0	47	47	45		52	52	50.9	1201	28.8511	29.8037	29.5677	29.9933	28.9801	30.0835	29.3626	29.2761	29.0365	30.6251	28.7747	28.6446	28.7333	29.7007	29.1169	29.9854	28.8776	29.5711	29.1085	29.7631	28.9014	28.9038	29.1447	29.6017	29.1412	29.6899	28.9976	29.2081	29.5554	30.2126	28.9762	29.5114	30.0882	29.2871	29.1007	29.6089
MTHFD1L	Monofunctional C1-tetrahydrofolate synthase, mitochondrial	Q6UB35	Q6UB35	105.79	0	7	5	5		7.5	6.4	6.4	21	22.6842	22.3313	23.0884	23.6549	21.8677	23.8576	22.5802	22.8571	22.1513	20.8881	22.7227	20.0305	21.8723	22.261	21.8911	24.7182	20.4469	24.3142	21.4735	23.1312	23.3134	20.2855	22.4721	24.7059	22.3987	23.816	23.2018	20.3754	24.4571	23.4942	23.1673	22.2158	22.625	22.1112	22.572	23.3624
MTOR	Serine/threonine-protein kinase mTOR	P42345	P42345	288.89	0	16	16	16		6.9	6.9	6.9	31	23.0874	22.3136	20.8035	26.4431	24.5539	23.3936	21.9542	23.392	22.2166	21.6028	25.4998	21.4127	21.3698	24.1754	20.6742	27.1314	21.3277	23.5178	25.4699	26.732	24.8053	25.822	25.6821	26.693	25.3607	26.3822	24.8549	22.07	26.1527	26.4921	24.9819	22.1104	24.5434	20.9585	21.6829	22.3873
MTX1	Metaxin-1	Q13505	Q13505	51.462	0	9	9	9		23.2	23.2	23.2	78	24.2686	25.6755	25.0874	25.5292	25.2793	25.851	24.9865	24.258	24.9925	25.0355	24.5132	23.2842	25.0527	25.1086	24.6064	24.7858	24.682	25.3269	24.7772	24.9974	24.0043	25.1497	24.715	25.6716	24.9275	25.3621	24.8966	25.0685	25.3648	25.5945	24.1887	21.7017	20.7074	25.2934	25.338	25.5274
MUT	Methylmalonyl-CoA mutase, mitochondrial	P22033	P22033	83.134	0	8	8	8		12.5	12.5	12.5	44	21.6633	24.6256	21.727	23.9419	20.5932	23.744	24.5288	24.1477	22.2877	24.3574	23.868	20.8531	21.2459	24.3683	21.0715	23.5793	23.084	22.4974	24.1528	24.5514	21.6427	24.1746	24.373	24.5863	24.3202	24.4819	24.2276	20.7659	23.1156	24.7598	21.0613	22.9254	22.0015	24.3705	24.5436	24.511
MX1	Interferon-induced GTP-binding protein Mx1;Interferon-induced GTP-binding protein Mx1, N-terminally processed	P20591	P20591	75.519	0	30	30	27		46.5	46.5	41.5	349	23.0767	27.4201	24.9387	28.0797	24.7937	28.3057	26.4604	26.9655	24.2539	25.2402	27.8215	20.6552	25.4701	29.2752	22.4091	25.98	22.1714	28.3278	24.675	24.9305	25.8743	25.9873	28.4868	27.5342	23.3803	27.1284	24.4887	24.9321	27.3066	28.169	21.5558	22.4075	25.4055	25.016	24.7347	28.6003
MX2	Interferon-induced GTP-binding protein Mx2	P20592	P20592	82.088	0	22	19	19		33.6	29	29	74	21.9428	22.5177	21.7291	25.6852	21.7097	23.956	20.8537	22.4481	22.3351	20.7737	22.0126	21.8243	21.7288	25.2535	21.6503	21.1353	22.2773	25.1657	24.7252	26.2563	22.3914	23.3203	25.6751	25.4501	23.6984	24.5308	21.7487	22.6512	21.2787	25.5307	21.1901	21.5079	23.9823	20.8763	21.0791	25.2562
MYBBP1A	Myb-binding protein 1A	Q9BQG0	Q9BQG0	148.85	0	30	30	30		24.5	24.5	24.5	130	21.9633	25.4007	23.5701	26.6784	20.742	24.8598	24.5264	26.2763	23.6128	25.8588	24.0655	22.0924	23.7859	26.9427	24.4333	26.8272	22.0595	26.4781	22.2882	25.474	22.3424	22.8342	22.8223	27.2795	23.9924	24.9159	21.6593	25.1608	22.6597	26.3245	23.1724	24.3081	21.3762	22.4453	23.9895	24.7481
MYD88	Myeloid differentiation primary response protein MyD88	Q99836	Q99836	33.233	0	7	7	7		26.7	26.7	26.7	61	22.1731	24.2244	24.9903	25.1254	21.5896	24.214	24.3441	25.2206	20.4898	23.253	22.6889	22.3936	19.9938	24.1041	22.5798	23.9751	22.7319	24.3661	24.1671	23.4113	24.7979	21.0081	23.8738	23.3799	23.4333	24.2859	24.3627	23.7263	24.3658	23.8992	22.7698	23.3913	24.8053	24.0614	23.7233	24.2161
MYDGF	Myeloid-derived growth factor	Q969H8	Q969H8	18.795	0	4	4	4		20.2	20.2	20.2	29	22.7498	21.7106	22.3637	24.5306	21.7736	21.1786	21.4332	25.4661	22.6599	25.6437	22.7679	26.1315	22.6267	25.4981	21.5284	21.9076	26.7312	24.666	20.9632	24.4068	20.9919	20.377	22.653	23.1784	22.4234	25.89	22.924	21.0366	21.8872	22.1198	22.5577	25.6019	22.2867	22.1766	20.3486	23.7452
MYH10	Myosin-10	P35580;REV__Q8IYT3	P35580	229	0	181	140	136		69.5	55.4	54.4	6987	32.8996	31.9785	33.407	32.4082	33.5079	32.3851	33.397	28.3506	33.5656	31.9823	33.7352	30.3848	33.4932	31.9751	33.0227	30.1552	32.1658	31.2893	33.417	33.5951	33.6709	33.9115	33.6689	32.4883	32.6465	33.0203	33.4818	33.3464	33.4745	33.142	33.9538	29.754	25.3107	33.692	33.4936	31.6693
MYH11	Myosin-11	P35749	P35749	227.34	0	185	160	146		70	61.9	56.9	8001	33.614	32.4494	33.3031	31.3685	33.7627	32.4361	33.6265	27.7819	33.0996	31.6636	34.4625	35.0823	33.072	29.7241	34.6708	30.6391	35.2422	30.8375	33.8649	33.9469	34.2705	35.9222	33.5452	34.6734	35.4498	33.2333	34.0336	33.1125	32.8613	33.5351	35.3076	31.36	24.8807	33.5535	33.9176	32.4813
MYH14	Myosin-14	Q7Z406	Q7Z406	227.87	0	133	113	113		60.1	53.3	53.3	2042	30.6638	30.4535	31.4093	28.8393	30.7741	29.2255	31.3655	26.4421	30.7651	28.4061	29.9647	25.2824	31.2935	28.5786	30.2546	29.1156	27.4525	29.2893	29.0284	30.0974	30.9457	28.7078	30.4699	30.5662	29.4798	29.5541	29.9448	25.9511	31.1656	29.188	30.4232	27.78	24.6827	31.4994	31.5137	30.5367
MYLK	Myosin light chain kinase, smooth muscle;Myosin light chain kinase, smooth muscle, deglutamylated form	Q15746	Q15746	210.71	0	68	68	68		39.3	39.3	39.3	1609	29.9323	27.0524	30.8239	29.2011	30.3193	28.604	30.4692	26.5754	30.4723	27.5324	30.6442	30.3859	30.4691	28.5691	30.2553	26.3466	30.736	27.3794	30.6702	30.2357	30.6953	31.2384	29.8828	30.0532	30.8329	30.1031	30.5402	30.1787	30.0172	29.9286	30.8458	26.9679	26.6487	30.3932	30.6939	29.0609
MYO18A	Unconventional myosin-XVIIIa	Q92614	Q92614	233.11	0	33	33	33		18	18	18	115	21.7034	24.939	23.4061	25.9747	24.3873	24.7742	23.9102	22.8245	22.7416	24.5544	23.7859	21.1839	23.5815	25.8269	21.5349	22.4496	21.8946	24.015	24.7731	26.0047	22.6249	24.2146	24.4869	25.1511	25.7637	26.4343	24.2828	26.36	25.1344	26.6323	21.5062	24.4583	26.8889	26.2399	24.0169	26.3363
MYO1B	Unconventional myosin-Ib	O43795	O43795	131.98	0	47	47	44		43.8	43.8	40.9	1151	29.5008	27.1867	30.1727	28.6836	29.6418	29.071	30.0406	26.7119	29.6782	28.2021	29.1775	27.1951	30.0322	28.8978	29.545	29.4643	27.6437	28.8378	29.0864	29.3111	29.9971	28.632	29.4934	28.9156	29.0154	29.2764	29.9946	29.1657	30.1689	29.23	29.5463	28.0192	28.4243	29.7482	29.9768	28.6069
MYO1C	Unconventional myosin-Ic	O00159	O00159	121.68	0	79	79	76		62.8	62.8	60.7	2812	32.4545	30.0263	32.0144	30.4192	32.1814	30.1825	32.5986	28.037	32.1063	29.8584	31.0931	32.0403	32.5681	30.2469	31.8516	29.2996	31.3044	30.3296	31.3872	31.5947	32.5802	31.5577	32.1938	30.0648	31.3555	30.7271	32.1522	30.7055	32.2037	30.6125	32.5201	29.699	26.696	32.3522	32.6138	30.9129
MYO1D	Unconventional myosin-Id	O94832	O94832	116.2	0	54	54	54		52.1	52.1	52.1	740	27.7338	28.1418	28.7889	28.9123	28.2057	28.2054	28.3921	23.7765	28.5282	27.8095	29.6271	25.8081	28.1097	26.8099	27.5384	25.6433	27.0189	27.5111	28.8605	29.3041	28.9139	28.0968	29.156	28.7204	28.4184	28.7867	28.2989	28.6554	28.58	28.8582	28.5679	27.5215	22.6981	28.5607	28.2603	28.1401
MYO1E	Unconventional myosin-Ie	Q12965	Q12965	127.06	0	28	22	22		25.6	20	20	52	23.3009	23.7164	21.7184	25.8269	22.3946	24.5379	22.0075	24.2275	23.6947	24.145	23.8076	20.4982	22.9088	24.3502	23.035	25.3007	22.4385	24.6222	22.82	23.7282	21.6789	23.151	23.9871	25.1522	22.2011	25.2777	22.9764	24.7928	20.2976	24.1695	22.3255	24.5833	20.8419	21.9195	21.2124	25.3311
MYO1F	Unconventional myosin-If	O00160	O00160	124.84	0	48	47	41		39.4	38.8	33.9	302	22.2587	27.0075	23.7293	27.7118	22.9975	26.0943	26.202	30.4832	26.3751	26.7212	24.8095	20.8368	25.0239	27.4359	27.179	27.7013	23.1805	27.2082	27.1779	26.3693	24.8044	24.9285	25.9029	22.0338	25.8568	27.8209	24.5619	27.2187	26.3775	26.9747	23.0603	27.7397	30.8249	25.2125	25.7682	28.7578
MYO1G	Unconventional myosin-Ig;Minor histocompatibility antigen HA-2	B0I1T2	B0I1T2	116.44	0	41	41	41		42.2	42.2	42.2	344	22.4514	24.9354	23.4495	27.2336	24.0599	26.932	26.4682	27.6553	27.186	26.7065	25.7224	22.3119	25.5424	29.1554	26.9292	25.6311	24.8456	28.1198	25.7903	25.8376	25.6083	26.9653	25.8888	24.5551	27.1102	29.1436	26.917	27.2882	27.2932	26.7003	20.7831	27.4039	29.3339	26.1715	25.871	28.3201
MYO5A	Unconventional myosin-Va	Q9Y4I1	Q9Y4I1	215.4	0	15	15	10		8.2	8.2	5.5	62	21.6972	23.5551	23.3145	25.9764	22.8644	24.6366	22.9578	23.4643	24.0396	24.8443	26.0332	21.1527	23.1416	23.6539	21.7155	24.6346	25.2887	25.3538	24.0547	24.0674	23.0276	22.9752	23.413	25.4126	25.8819	25.6092	19.9738	22.6837	24.722	24.9857	23.8549	22.3035	20.9342	22.4989	22.9527	25.8864
MYO5C	Unconventional myosin-Vc	Q9NQX4	Q9NQX4	202.81	0.0026316	8	3	3		5	2.1	2.1	25	21.6687	25.4325	21.0717	24.6696	25.0424	22.9612	22.0477	26.0142	25.1796	25.2528	24.9638	24.3506	24.8874	25.4075	20.0557	26.1869	20.9739	25.5273	22.5126	21.7504	22.1436	20.7252	22.2653	22.151	21.5802	24.835	23.595	24.5778	22.3925	21.5447	21.4699	25.3667	25.558	25.5566	25.2845	25.3533
MYO9B	Unconventional myosin-IXb	Q13459;B2RTY4	Q13459	243.4	0	11	11	11		5.8	5.8	5.8	13	22.6208	24.3698	25.4381	27.1994	23.5456	24.8786	25.3265	24.1864	24.003	26.7115	24.9986	25.8319	25.4214	24.9946	25.9479	25.247	21.2996	22.1891	24.0739	25.0639	21.342	21.9481	21.7771	25.3565	23.4957	25.5879	24.4828	23.0488	21.549	25.3522	23.7038	23.3247	23.0845	23.6446	25.4254	26.0473
NAA10	N-alpha-acetyltransferase 10	P41227;Q9BSU3	P41227	26.458	0	14	14	14		69.8	69.8	69.8	125	23.4664	26.1605	21.9132	26.5586	24.7069	26.2444	24.5481	26.2655	24.1792	26.2228	24.4089	22.0442	24.3045	26.0994	24.6053	26.9566	22.6461	26.0448	24.8805	26.7993	24.3964	22.8008	25.3966	27.3987	24.7516	26.2718	24.7177	24.1427	25.0937	26.8744	22.3526	25.1421	25.7302	25.2752	24.209	25.691
NAA15	N-alpha-acetyltransferase 15, NatA auxiliary subunit	Q9BXJ9;Q6N069	Q9BXJ9	101.27	0	31	31	31		30	30	30	215	23.0204	26.0441	22.4466	27.9569	25.3431	27.0978	22.7142	26.4162	24.1336	26.1294	24.7446	21.5024	25.2291	27.3353	23.2225	27.404	23.2226	27.6218	25.6178	27.1615	24.7935	26.1928	25.6455	28.0554	26.2719	27.0234	24.9125	26.2964	27.3241	27.9381	23.2063	23.5867	27.7232	25.7113	25.2179	22.3813
NAA50	N-alpha-acetyltransferase 50	Q9GZZ1	Q9GZZ1	19.398	0	9	9	9		55.6	55.6	55.6	66	23.1189	22.6206	24.9	27.4671	22.2579	26.1138	24.6783	21.9624	22.4842	25.8621	20.8827	21.8515	24.1356	26.3552	21.4815	26.9158	22.6389	26.9109	25.1806	26.5408	24.6322	23.8569	24.6587	27.6056	25.6293	25.7798	20.3448	25.5923	25.7876	27.2834	21.0039	25.8062	22.1212	25.3232	22.5364	25.5855
[truncated: 768 more rows]
[truncated: 40 more columns]
