# Supplementary material for: Quantitative proteomics identifies tumour matrisome signatures in patients with non-small cell lung cancer
Source: Front Oncol. 2023 Jun 16;13:1194515. doi: 10.3389/fonc.2023.1194515 (PMC10313119; doi:10.3389/fonc.2023.1194515)
Supplement: Supplementary file 4 [file DataSheet_4.xlsx]

## Sheet: Supplementary Data 4
Supplementary Data 4. Differentially expressed matrisome proteins in tumour versus non-tumour tissue samples.
Sample identifier:	Patient characteristics
	CR1_N	CR1_T	CR10_N	CR10_T	CR11_N	CR11_T	CR12_N	CR12_T	CR13_N	CR13_T	CR14_N	CR14_T	CR15_N	CR15_T	CR16_N	CR16_T	CR17_N	CR17_T	CR21_N	CR21_T	CR23_N	CR23_T	CR24_N	CR24_T	CR25_N	CR25_T	CR26_N	CR26_T	CR27_N	CR27_T	CR28_N	CR28_T	CR29_N	CR29_T	CR3_N	CR3_T	CR30_N	CR30_T	CR37_N	CR37_T	CR4_N	CR4_T	CR5_N	CR5_T	CR6_N	CR6_T	CR8_N	CR8_T	CR81_N
Tissue:	Non-tumour	Tumour	Non-tumour	Tumour	Non-tumour	Tumour	Non-tumour	Tumour	Non-tumour	Tumour	Non-tumour	Tumour	Non-tumour	Tumour	Non-tumour	Tumour	Non-tumour	Tumour	Non-tumour	Tumour	Non-tumour	Tumour	Non-tumour	Tumour	Non-tumour	Tumour	Non-tumour	Tumour	Non-tumour	Tumour	Non-tumour	Tumour	Non-tumour	Tumour	Non-tumour	Tumour	Non-tumour	Tumour	Non-tumour	Tumour	Non-tumour	Tumour	Non-tumour	Tumour	Non-tumour	Tumour	Non-tumour	Tumour	Non-tumour
Sex:	Female	Female	Female	Female	Female	Female	Female	Female	Male	Male	Female	Female	Female	Female	Male	Male	Female	Female	Male	Male	Female	Female	Female	Female	Male	Male	Male	Male	Female	Female	Female	Female	Male	Male	Female	Female	Male	Male	Female	Female	Male	Male	Female	Female	Male	Male	Female	Female	Female
Age:	60–69	60–69	80–89	80–89	60–69	60–69	40–49	40–49	70–79	70–79	60–69	60–69	60–69	60–69	70–79	70–79	70–79	70–79	70–79	70–79	70–79	70–79	70–79	70–79	80–89	80–89	70–79	70–79	50–59	50–59	70–79	70–79	50–59	50–59	70–79	70–79	60–69	60–69	70–79	70–79	70–79	70–79	50–59	50–59	60–69	60–69	60–69	60–69	60–69
Smoking history:	Smoker	Smoker	Smoker	Smoker	Smoker	Smoker	Ex-smoker	Ex-smoker	Ex-smoker	Ex-smoker	Ex-smoker	Ex-smoker	Ex-smoker	Ex-smoker	Ex-smoker	Ex-smoker	Ex-smoker	Ex-smoker	Ex-smoker	Ex-smoker	Ex-smoker	Ex-smoker	Ex-smoker	Ex-smoker	Smoker	Smoker	Ex-smoker	Ex-smoker	Ex-smoker	Ex-smoker	Ex-smoker	Ex-smoker	Smoker	Smoker	Ex-smoker	Ex-smoker	Ex-smoker	Ex-smoker	Smoker	Smoker	Ex-smoker	Ex-smoker	Ex-smoker	Ex-smoker	Smoker	Smoker	Ex-smoker	Ex-smoker	Ex-smoker
Alive/dead:	Alive	Alive	Alive	Alive	Alive	Alive	Alive	Alive	Alive	Alive	Alive	Alive	Alive	Alive	Alive	Alive	Alive	Alive	Alive	Alive	Alive	Alive	Alive	Alive	Alive	Alive	Alive	Alive	Alive	Alive	Alive	Alive	Alive	Alive	Alive	Alive	Alive	Alive	Alive	Alive	Alive	Alive	Dead	Dead	Alive	Alive	Dead	Dead	Alive
Histology (non-tumour):	Emphysema	N/A	Emphysema	N/A	Emphysema	N/A	Normal	N/A	Organsing pneumonia and emphysema	N/A	Emphysema	N/A	Normal	N/A	UIP fibrosis and emphysema	N/A	Emphysema	N/A	Pleural fibrosis	N/A	Emphysema and fibrosis	N/A	Mild emphysema and non-caeseating granulomas	N/A	Emphysema	N/A	Emphysema and organising pneumonia	N/A	Emphysema and organising pneumonia	N/A	Normal	N/A	Emphysema	N/A	Emphysema and inflammation	N/A	Emphysema	N/A	Infarct and pigment laden macrophages	N/A	Emphysema	N/A	Emphysema	N/A	Normal	N/A	Inflammation	N/A	Pneumonia
Histology (tumour):	N/A	Adenocarcinoma	N/A	Squamous cell carcinoma	N/A	Adenocarcinoma	N/A	Adenocarcinoma	N/A	Adenocarcinoma	N/A	Adenocarcinoma	N/A	Adenocarcinoma	N/A	Squamous cell carcinoma	N/A	Adenocarcinoma	N/A	Adenocarcinoma	N/A	Squamous cell carcinoma	N/A	Adenocarcinoma	N/A	Squamous cell carcinoma	N/A	Squamous cell carcinoma	N/A	Squamous cell carcinoma	N/A	Squamous cell carcinoma	N/A	Squamous cell carcinoma	N/A	Adenocarcinoma	N/A	Large cell carcinoma	N/A	Adenocarcinoma lepidic	N/A	Squamous cell carcinoma	N/A	Pleomorphic carcinoma	N/A	Squamous cell carcinoma	N/A	Adenocarcinoma	N/A
Tumour differentation:	N/A	Poor	N/A	Poor	N/A	Moderate	N/A	Poor	N/A	Moderate	N/A	Well	N/A	Poor	N/A	Moderate	N/A	Moderate	N/A	Moderate	N/A	Moderate	N/A	Moderate	N/A	Poor	N/A	Moderate	N/A	Moderate	N/A	Moderate	N/A	Poor	N/A	Moderate	N/A	Poor	N/A	Poor	N/A	Poor	N/A	Poor	N/A	Moderate	N/A	Poor	N/A
Tumour stage:	N/A	3	N/A	2	N/A	2	N/A	2	N/A	3	N/A	3	N/A	2	N/A	3	N/A	2	N/A	3	N/A	2	N/A	1	N/A	3	N/A	2	N/A	2	N/A	4	N/A	4	N/A	3	N/A	2	N/A	2	N/A	3	N/A	3	N/A	4	N/A	4	N/A
LN stage:	N/A	0	N/A	0	N/A	0	N/A	1	N/A	0	N/A	0	N/A	0	N/A	0	N/A	2	N/A	0	N/A	0	N/A	1	N/A	0	N/A	0	N/A	0	N/A	1	N/A	0	N/A	0	N/A	0	N/A	0	N/A	2	N/A	1	N/A	0	N/A	2	N/A
PET SUV:	N/A	High	N/A	High	N/A	High	N/A	High	N/A	High	N/A	High	N/A	High	N/A	High	N/A	High	N/A	High	N/A	High	N/A	High	N/A	High	N/A	not performed	N/A	High	N/A	High	N/A	High	N/A	High	N/A	High	N/A	High	N/A	High	N/A	High	N/A	High	N/A	High	N/A
Gene name	Label-free quantification intensity (log2-transformed)
	CR1_N	CR1_T	CR10_N	CR10_T	CR11_N	CR11_T	CR12_N	CR12_T	CR13_N	CR13_T	CR14_N	CR14_T	CR15_N	CR15_T	CR16_N	CR16_T	CR17_N	CR17_T	CR21_N	CR21_T	CR23_N	CR23_T	CR24_N	CR24_T	CR25_N	CR25_T	CR26_N	CR26_T	CR27_N	CR27_T	CR28_N	CR28_T	CR29_N	CR29_T	CR3_N	CR3_T	CR30_N	CR30_T	CR37_N	CR37_T	CR4_N	CR4_T	CR5_N	CR5_T	CR6_N	CR6_T	CR8_N	CR8_T	CR81_N
A2M	32.5365	31.707	33.3448	30.872	33.1017	31.0147	30.5487	30.6271	32.213	30.251	31.9807	32.5711	31.9368	30.0672	31.7426	32.034	32.225	30.3403	32.617	32.2176	31.9869	32.1972	33.27	32.2361	31.7709	31.8392	30.942	32.2999	30.4493	30.382	32.5525	31.2343	32.5224	31.016	31.9776	30.6935	30.0229	28.3421	31.9973	31.7673	32.0952	30.0552	31.7666	32.4281	31.7484	30.6906	31.9744	30.8231	31.6416
ABI3BP	25.7441	22.4827	22.572	23.5156	25.4268	20.5547	27.7413	21.4389	27.1292	22.293	27.0112	29.3971	26.5561	22.2301	26.4553	21.4136	26.3847	23.0074	26.6851	23.7954	27.6253	26.6449	26.041	24.2725	26.8511	25.6441	25.1802	24.704	25.7254	22.2695	29.0545	22.5287	21.1943	26.8134	26.5901	21.0121	27.8194	22.347	27.8253	26.8272	27.7293	22.8012	26.5969	21.9932	26.4361	22.6689	26.5662	22.3099	25.5923
ADAMTS16	22.4785	22.1654	21.1815	25.8687	21.7063	21.7539	21.344	23.1741	21.3797	21.9049	28.1112	20.9119	20.8814	22.0245	21.3947	21.7653	21.5581	23.4889	23.086	21.5029	21.3379	22.2717	21.5601	26.0165	23.0532	25.1118	23.3299	29.5168	22.509	24.1279	21.54	22.4767	22.6271	20.4585	21.8534	22.457	21.1339	22.9008	23.5603	24.58	20.6832	22.0131	21.9195	21.4757	22.5631	27.1017	21.4312	22.2325	22.0326
AGRN	30.2922	27.5893	30.2202	26.0932	30.0641	28.3487	31.2926	23.5268	30.6865	28.8678	29.4139	28.8711	30.8189	27.7305	29.6841	26.3988	25.2487	26.6326	28.5589	28.5431	30.129	28.4262	29.4089	30.0233	26.2502	28.27	30.6898	28.041	29.6446	27.7034	30.1072	29.8138	22.3528	29.9126	30.5211	29.1833	30.369	24.7219	29.2792	29.2778	30.6298	26.4908	30.9429	21.0853	29.8565	28.0181	29.9178	28.3339	28.8879
AGT	27.4287	26.6794	27.4449	25.9248	27.3265	24.8926	26.4483	27.2176	26.6549	25.027	27.2831	28.6957	26.9494	24.653	27.052	26.1332	27.4647	25.687	28.9604	27.7016	28.0595	27.848	28.6812	26.6596	27.257	26.8419	24.5858	26.127	27.5715	26.6	27.1403	27.1911	28.0635	26.5192	26.8884	25.3628	25.1384	23.8878	27.4758	26.2375	27.6109	25.517	27.8423	28.5292	26.3123	26.8291	27.8085	26.6133	25.7702
AMBP	30.6081	29.7835	31.3985	29.3927	29.6926	27.154	30.5135	30.2537	30.3964	29.2758	30.395	30.3906	30.7544	28.0756	29.9851	27.2419	30.2544	29.3331	31.2282	29.6731	30.4245	29.637	30.0625	29.0881	29.203	29.1374	29.884	29.9541	28.9841	28.5168	31.1581	29.6126	28.5854	29.241	30.028	28.8346	29.8863	27.4443	28.9267	29.3616	29.9591	28.7967	30.3969	30.2616	30.476	29.258	29.5696	28.2692	29.7768
ANG	22.1832	21.6697	27.4044	24.3137	23.4584	22.8065	24.3627	25.4932	25.0962	24.5093	24.6463	25.3371	24.8653	22.6817	23.6984	24.2135	25.0468	21.6324	30.0863	26.5993	27.6749	24.9315	21.167	22.4914	26.455	26.8717	20.027	24.803	20.989	22.2162	25.3597	20.5534	22.541	22.2968	24.2531	22.0846	22.8142	22.7465	24.5916	26.5174	25.8288	23.3058	22.5389	23.4188	23.9669	21.7847	23.7436	24.492	25.7083
ANGPTL2	20.6286	23.5761	23.9965	24.7787	22.4887	23.5412	23.4269	25.3456	21.6349	24.6004	25.0342	23.6724	24.0735	23.885	22.2038	20.9561	21.5953	25.2653	25.7822	22.7088	20.2904	23.9998	21.7129	26.0661	25.2457	23.6733	22.8611	23.8875	22.7518	24.2483	24.1301	26.1581	22.0414	23.0497	23.7988	21.8465	22.7868	22.9558	22.9368	22.8285	23.0877	22.6833	21.7605	21.6863	22.9492	21.9852	22.2154	25.5538	25.2503
ANXA2;ANXA2P2	36.0128	34.9253	35.7643	34.9871	35.3286	34.4238	35.5643	31.5735	35.4092	34.3086	34.7171	35.3561	35.5916	34.3693	35.5863	35.0601	35.024	34.6989	34.7749	34.6424	35.5506	34.7638	35.5952	34.0607	35.1382	34.7172	35.5548	34.6961	35.3928	34.3278	35.21	34.9123	32.7243	35.5898	36.2793	35.5042	35.5091	33.5482	36.1468	35.374	35.7959	34.3258	36.0256	34.0024	35.9669	34.7326	36.1811	34.5236	35.2647
ANXA3	32.0156	28.2829	31.7167	25.9297	31.1697	29.9337	31.1699	31.6337	31.5139	27.9455	30.0654	28.3269	31.4088	28.409	31.158	30.6919	29.1225	28.875	30.9824	30.065	31.8199	29.5999	31.6168	31.2542	29.8839	30.2365	30.5925	28.4852	30.9764	29.8854	31.4388	30.8653	32.8708	31.815	31.6862	30.8714	31.0145	22.132	31.9916	30.8633	32.0211	31.1638	31.9346	32.5737	31.5043	29.2682	31.8406	30.5612	28.9772
BGN	33.3572	32.8464	33.3586	32.62	33.2416	32.2868	34.3006	32.1651	34.2629	32.4255	33.597	33.3424	34.5232	31.835	33.3178	30.9869	32.6631	32.3084	33.903	31.9914	34.5018	35.2795	33.0354	31.5192	33.0993	32.2953	32.8567	32.9666	33.2449	31.8281	34.8601	33.2501	26.4229	32.5905	33.3067	31.7681	33.4397	31.5887	33.9279	33.3828	33.2696	32.3962	34.3123	21.9357	32.7479	31.8987	33.1346	32.0647	32.9218
CD109	24.769	22.211	24.7974	24.6645	27.0488	21.3402	26.2755	21.5525	26.7618	21.876	22.2971	25.2584	23.2737	21.9543	24.7611	21.8663	23.8977	21.0374	23.6399	23.0096	26.5975	27.0941	26.1553	22.5042	25.4173	26.1211	24.1565	21.6591	25.344	24.2449	27.039	22.7315	23.2683	26.1776	22.5271	21.649	21.81	22.3926	27.3532	27.2418	26.355	23.4342	25.2823	22.6615	25.7957	22.1398	26.9836	21.6202	22.9947
CHRDL1	25.7035	24.3795	28.298	23.3656	20.7189	23.2516	24.2175	22.3674	24.7247	23.6811	26.9118	22.9582	25.0186	21.9956	25.8847	22.6859	24.6982	22.6468	29.0453	25.9691	26.7469	25.7604	26.933	23.4273	24.8206	25.4368	23.5014	24.8892	21.7241	21.277	27.4675	24.5944	22.2678	21.8187	24.1844	23.357	22.3051	22.1796	23.8154	26.266	24.9739	21.5121	22.4716	21.2229	25.3952	22.9328	23.775	20.7343	24.9727
COL14A1	32.8162	31.8959	33.1121	30.8906	32.8237	30.8902	32.7062	27.1969	32.995	31.9253	33.4189	33.846	33.2784	30.2705	33.34	30.9243	34.8421	30.3379	35.1952	33.1235	33.1051	34.294	33.1166	27.7214	35.1987	34.4379	33.7534	34.101	32.4711	32.7031	32.5437	31.4188	22.8024	32.5477	32.2743	31.3829	32.9684	29.4546	33.191	32.8595	33.1438	30.2937	32.4909	22.3587	32.0532	32.0715	33.1165	30.3545	34.2425
COL15A1	26.2856	23.4584	25.3727	25.1945	26.5193	27.4606	23.8993	25.1393	26.7396	25.379	28.041	29.1083	26.2609	22.7969	26.7288	21.8454	28.6193	23.0525	27.4811	27.1184	27.866	27.8199	24.455	20.2798	28.6807	24.5295	27.5796	26.5221	27.3102	24.7816	27.4962	27.6479	21.2992	26.4817	26.8449	22.909	26.7992	21.3943	27.2276	26.7511	27.2118	24.8884	26.4087	21.7791	23.5593	22.4765	26.5661	27.9986	29.0761
COL16A1	26.2582	26.6917	26.7394	24.723	25.6931	23.9132	26.4228	24.87	26.6396	26.1666	26.6951	26.7037	25.9806	23.8247	26.7856	22.0419	27.716	25.5654	27.1544	22.8853	27.5419	23.8288	25.6489	23.3737	27.8022	24.9546	25.9388	25.9986	25.3365	21.4721	28.1095	26.7348	20.9317	23.3119	25.7942	25.0008	26.5151	25.1861	26.4372	26.315	25.6468	26.2748	25.9657	22.5345	25.9162	25.5119	25.1326	24.505	26.1491
COL18A1	29.0644	26.7586	29.4453	27.4947	28.7115	27.6328	29.205	27.3607	29.0364	28.0167	28.476	30.1054	29.0272	27.3067	28.9115	23.7196	29.1162	27.511	29.5018	28.4466	29.9525	28.2006	28.5239	28.7303	29.1023	28.3178	29.8727	28.6319	27.6455	27.5887	29.6493	27.9589	26.7595	28.4225	28.6677	26.7488	29.2913	26.6776	29.2771	29.1936	29.2362	25.6381	29.7179	21.8888	29.1793	27.1136	29.0496	28.623	29.3768
COL1A1	34.8414	34.6113	34.8003	34.4803	33.1738	32.7168	34.7822	34.671	34.219	34.9862	35.1022	36.7326	34.5643	33.65	35.1717	33.019	35.3758	34.226	34.2421	32.5596	33.7041	35.6742	33.9361	31.2308	34.4688	33.161	34.9518	34.5606	32.833	33.4178	34.5831	34.5283	30.2792	32.9605	34.1747	34.5275	34.3213	34.347	33.9707	34.0324	33.4647	33.8728	34.6152	28.6424	34.1419	33.7889	34.0789	33.8946	34.6503
COL1A2	35.3237	34.7952	34.9213	34.6694	33.5241	32.6819	34.9067	34.7546	34.9162	35.3802	35.3119	37.0597	34.8636	33.8792	35.5518	32.9087	35.5588	34.5162	34.4785	32.5532	34.1504	35.4261	33.9302	31.4208	34.97	33.2323	34.9749	34.8758	32.7598	33.2626	35.2183	34.9789	32.1566	33.4555	34.4693	34.456	34.4596	34.4029	33.962	34.2461	33.4539	34.5811	34.9383	29.2517	34.4964	34.1262	34.3827	33.9737	34.2886
COL21A1	29.103	28.9413	28.4354	25.7833	28.141	22.995	29.8918	25.5707	29.3599	28.957	29.0044	30.4725	29.4842	25.6311	28.6942	25.4517	28.7612	27.7954	28.103	26.6071	29.3708	30.0728	27.6373	25.462	28.4229	27.2378	27.3541	26.7591	26.7201	25.8644	30.0214	28.6088	21.2927	25.7185	27.9152	28.1912	27.9091	29.8758	28.483	29.1568	26.9577	25.0668	28.8505	21.2303	27.059	25.505	27.9156	26.973	27.7809
COL4A1	32.8111	30.8303	32.7589	30.1372	31.7898	30.7629	33.2256	29.56	32.5393	31.0132	32.3593	32.9865	32.7671	30.1819	32.4108	30.1016	31.9716	31.2536	31.2734	30.3199	32.4995	31.978	31.9194	31.0852	30.8811	30.9792	33.5564	31.7312	30.8734	30.5059	33.0358	31.916	30.0318	31.9119	32.4642	31.7457	32.583	29.6057	31.7828	31.884	32.0668	29.6443	33.2734	26.9311	32.5329	30.5302	31.8388	30.3553	32.0955
COL4A2	32.9007	31.0737	33.0348	29.9629	31.9832	31.0553	33.3573	29.6646	32.8483	31.1833	32.565	32.9518	33.0793	30.4739	32.6276	30.2079	31.9232	31.1995	31.4769	30.7225	32.8589	32.1672	32.0823	31.7041	30.8744	31.1158	33.6015	31.8061	31.6375	30.0884	33.3096	31.9979	29.6968	31.8017	32.4288	31.6111	32.7178	29.6041	32.3031	32.3265	32.3637	29.9302	33.5957	25.4406	32.6752	30.9339	32.4332	30.6265	32.3658
COL4A3	28.997	21.8695	29.6624	21.3434	27.7054	26.8511	28.8201	22.186	28.2909	25.4721	26.7813	25.6025	28.5849	21.0795	26.3349	21.3927	24.6442	21.2201	21.3442	22.3529	28.2787	25.6004	25.877	25.8348	21.1132	26.5796	28.3997	27.0238	26.8527	25.6717	28.7608	27.3447	20.4917	27.0768	28.1615	27.1944	27.7735	22.4898	25.3671	23.2267	28.7761	21.8648	28.9321	21.05	27.2265	25.4724	26.2577	22.2669	22.0986
COL4A4	27.5153	22.0815	29.0258	20.9592	28.2838	26.4588	28.8771	22.5419	28.4855	23.3476	27.0622	22.8456	28.3643	26.4111	27.0966	21.1925	22.5872	23.1565	26.9258	24.6749	28.829	26.252	27.7066	25.0616	24.724	27.0701	29.1945	26.6009	26.3425	24.3124	28.9257	27.6617	22.8212	25.8328	27.9567	27.5216	27.2975	25.8158	26.5704	26.5072	28.8526	21.6733	29.1565	22.1698	27.0958	20.9313	25.9894	27.0735	21.4722
COL4A5	27.8569	25.5401	28.7317	21.6895	27.2319	25.3743	27.1104	22.3749	27.7529	24.0475	24.7211	20.3572	27.3253	21.5296	26.1545	21.0347	25.6638	22.1559	26.885	21.2644	28.6102	26.9207	27.1022	24.2713	25.728	26.3684	28.07	26.5273	26.3605	21.8839	28.3861	26.3566	20.908	26.6879	27.0155	25.2895	27.3314	22.0469	26.3152	26.0481	27.5301	20.5764	28.3529	21.6271	26.2967	25.8347	26.3604	23.1318	21.9377
COL5A2	27.094	26.2815	27.2252	26.0106	24.2164	24.4169	27.6564	26.9152	26.7836	26.3928	26.9342	29.042	27.1249	25.0425	27.0691	21.7258	27.4449	26.7206	25.3875	23.5922	26.2114	27.5486	26.0498	24.5691	25.792	24.8189	26.726	25.7276	25.0529	25.2239	27.3043	26.8882	22.2608	24.378	26.1418	26.7811	26.6698	26.4189	25.3977	26.4942	25.5805	23.8481	27.3634	21.8677	26.3116	25.1607	26.3571	26.2511	25.2739
COL5A3	27.8297	25.5564	26.0352	23.8038	24.6256	21.76	26.4692	25.1328	27.0539	25.8768	26.0605	28.8624	25.9335	23.8935	26.8912	21.2143	26.568	25.6996	25.1302	21.3246	25.9754	27.2975	25.4585	22.7898	24.8815	21.7566	26.2624	24.7493	25.8683	22.2907	28.225	27.6181	21.3647	24.9902	25.7108	25.2388	25.8713	23.1183	26.0806	26.4833	26.7657	24.648	27.0313	21.9055	27.2046	23.9892	26.1381	24.0829	26.8673
COL6A1	35.3548	33.728	33.7189	32.9833	34.6267	32.9246	35.8774	32.2009	35.6981	33.5337	34.3675	35.9524	35.893	32.603	35.2728	32.4029	35.3365	33.3072	34.7663	32.9129	35.674	36.2442	34.2916	31.9745	35.034	34.1356	35.6004	34.516	34.1571	34.0069	35.4362	34.5478	33.1325	34.703	34.5812	33.697	35.7761	32.2861	35.0246	34.5319	35.1666	33.1865	35.8479	29.324	34.9765	33.5679	35.0112	32.7561	34.9253
COL6A2	34.9325	33.2793	33.4323	32.592	34.0075	32.4247	35.4509	31.7448	35.1815	33.1266	34.0466	35.521	35.4131	32.3689	34.8624	32.1886	35.0058	33.0298	34.3812	32.6219	35.2055	35.8588	33.7771	31.6179	34.5664	33.7246	35.147	34.0806	33.9571	33.6941	34.9622	34.3172	32.235	34.2596	34.1312	33.3517	35.4088	31.8849	34.5925	34.0126	34.7033	32.7082	35.5271	25.9311	34.673	33.2583	34.7235	32.5508	34.6737
COL6A3	36.5606	35.2311	34.722	34.8089	35.6367	34.385	36.5725	33.5299	36.7496	35.1563	35.8695	37.1732	36.7633	34.3408	36.4258	33.9027	36.7216	34.7965	35.9411	34.2158	36.623	37.1394	35.4437	33.4484	36.4727	35.5122	36.7645	35.9855	35.4406	35.1992	36.3251	35.7983	34.2369	35.8504	35.6959	34.8515	36.7897	33.9295	36.1818	35.7689	36.2342	35.05	36.8381	25.9585	36.2193	35.1743	36.0759	34.4077	36.2311
COL6A5	21.4648	22.6093	29.5731	20.7416	20.9505	21.6759	29.4911	23.6545	25.113	21.9768	26.3166	21.8732	28.424	23.5048	25.2231	21.3717	22.0247	23.0802	24.2113	24.3288	28.9555	29.7173	29.0382	21.9952	23.8662	25.7695	21.8789	22.2553	23.3215	21.9338	27.3417	22.5437	21.116	28.6857	28.4743	25.7483	27.5461	21.2618	26.8469	24.6855	27.2703	23.1347	28.4795	21.915	22.0321	25.0906	25.136	24.2093	21.6486
COL6A6	32.1481	28.1812	30.8717	26.7619	32.229	28.7121	33.6612	26.4748	33.5068	29.1929	30.2844	31.8649	33.4421	27.2574	32.0096	25.3774	28.648	29.3857	32.7316	30.3958	33.4413	33.5399	31.8487	24.2717	27.6022	32.029	32.8033	30.7446	32.1379	31.1665	33.1619	30.3589	23.0079	31.8381	32.1785	30.4604	32.7507	23.8753	32.2859	31.934	32.9591	24.6456	33.1351	21.379	31.8464	27.4994	31.8663	27.5352	32.219
COL8A1	29.2097	28.4686	30.7697	29.3236	28.8182	28.1372	28.3546	27.5336	29.313	29.0232	30.9593	27.0635	29.5245	27.2747	30.2049	27.8224	29.3801	28.8789	31.8714	30.4244	30.9018	29.4323	30.8292	30.2961	28.9722	30.1189	29.6319	30.1442	28.7419	28.9711	30.1649	29.1979	23.0374	28.5437	29.8928	29.4426	29.1696	28.5832	29.0692	29.9217	29.5795	27.0449	29.0116	22.0924	29.4689	28.7025	28.439	28.4573	30.0136
COMP	22.2437	24.8552	22.351	25.2247	23.3399	26.6137	20.7203	28.219	21.0805	21.8364	26.7936	21.0731	21.0877	22.0936	20.8716	21.1718	24.542	25.2888	23.8382	22.4753	22.3621	22.7328	21.3312	26.5385	26.3698	25.4811	22.5363	21.2273	22.2511	21.7554	22.1891	21.9959	22.0165	22.3371	25.5025	22.451	23.5322	22.3703	24.8927	22.3564	21.9702	22.0816	23.2951	22.0831	22.3175	22.714	22.6074	25.615	22.0835
CPN2	27.4246	22.9075	25.4403	24.4611	27.352	21.1605	25.85	26.4876	26.1604	22.3734	24.633	24.5928	27.6139	24.067	26.7409	25.2506	22.1866	24.0405	27.1758	25.5076	26.384	23.8152	28.7312	25.3388	24.9358	24.5642	24.9273	26.2645	26.2514	25.2209	26.7647	25.5792	27.2992	25.6795	25.0639	24.3634	24.0194	22.0825	25.7887	24.2086	26.8918	26.3035	27.5085	27.59	26.0025	22.5804	26.5469	25.2014	24.9709
CSPG4	26.6096	22.606	26.7058	24.0446	26.15	24.2953	25.9181	20.8025	21.9832	22.2726	22.0547	20.0708	26.3518	25.1421	24.9991	22.3165	20.8409	24.6287	22.9819	25.1161	26.5738	26.888	25.4599	26.096	26.1762	25.4362	26.6415	19.9374	27.7212	24.3998	25.2957	24.9349	22.5144	25.7851	27.0506	21.6944	25.9772	21.2751	27.8051	26.6359	26.5476	23.0807	27.1215	21.9029	27.8481	21.1224	27.9659	25.2704	26.9618
CSTB	25.1381	29.2134	24.8617	28.2873	28.1499	29.3307	23.5924	25.7978	27.3221	28.1744	25.8238	29.2804	27.4097	26.6777	24.0698	28.2718	27.4688	27.602	28.5403	27.7578	26.9085	27.3339	28.2833	28.0935	28.6897	29.5558	24.452	28.2255	26.1492	29.2873	26.6664	29.9933	24.4228	28.0904	25.8022	30.3401	25.1985	28.4116	27.698	29.4456	27.6871	28.3813	27.1956	24.7459	27.7734	28.3794	24.5891	28.9386	28.7175
CTHRC1	23.0013	20.8605	23.2685	24.0521	21.8185	21.9151	22.2153	23.3515	23.8412	24.6427	20.7891	21.8347	21.3326	23.684	23.4335	20.282	22.9017	22.1368	22.7022	23.064	22	22.1078	21.3431	23.2102	21.8314	22.0185	23.5291	22.1784	21.7017	23.1731	21.4955	23.1162	21.3585	23.2959	22.607	22.6065	21.951	22.1271	21.6976	22.9669	21.4928	23.0526	24.1281	21.999	22.7727	23.5195	21.5127	24.3546	21.1688
CTSA	22.5056	25.3683	23.0605	26.8876	26.5313	28.6235	26.433	25.2223	26.718	27.1718	26.391	21.4707	21.4711	27.6951	20.581	25.3969	22.0181	27.7488	26.7576	27.6339	25.8295	24.8254	25.8656	28.1044	26.7192	27.9341	24.2201	24.7065	26.3595	27.5416	24.1737	26.5665	24.0249	25.4719	22.29	27.2116	24.5082	26.3194	26.5697	27.3097	26.0153	26.6951	23.0123	24.3738	26.2521	27.0881	26.949	27.0994	28.0298
CTSB	28.8248	31.7846	29.2524	31.6394	30.2858	32.6532	31.1371	30.6394	30.6314	30.0021	30.0373	27.8382	29.5506	31.2091	30.2079	30.6063	30.4125	32.0816	29.9028	31.0671	29.7788	30.0625	29.0966	30.0293	31.4437	32.533	30.257	31.67	31.0526	31.843	28.7697	32.2936	31.0271	29.9712	29.5599	32.0375	30.3001	31.0191	29.9811	30.6818	30.0201	32.0614	28.7992	27.634	29.3996	32.3679	30.3618	31.5215	32.2827
CTSC	21.3901	25.8714	22.1099	25.9269	25.0459	26.449	23.6757	28.6185	27.1491	26.8953	25.9999	21.0884	23.012	27.8859	22.3179	22.1267	21.1617	25.0836	27.5561	26.4182	24.5141	22.0085	25.5916	23.4468	27.2803	27.7555	21.6778	23.7874	24.1866	27.5472	21.5565	20.6886	24.6203	20.908	22.5818	26.2484	22.6626	23.9637	22.4588	27.0869	26.7769	28.1376	23.3503	23.7707	26.3482	23.0884	25.9259	28.6991	27.9687
CTSH	28.6208	21.4105	27.1352	22.334	27.1998	26.8345	27.1515	23.359	30.0342	22.0926	29.7044	24.3033	25.3399	23.7421	24.4397	21.1635	22.1428	23.6269	28.5205	29.4103	28.0409	22.6966	25.741	21.5304	27.0071	26.7347	20.1026	22.1364	20.7159	22.3816	24.5512	21.6665	21.9283	21.5935	21.2446	24.2998	23.0363	24.7084	26.3577	27.437	26.2127	23.3797	21.4819	23.1903	27.3005	21.3284	28.6324	23.0831	28.1104
CTSS	22.3013	23.6167	21.959	24.1395	21.8796	26.1926	24.6642	21.6782	25.0865	22.3348	22.4637	22.198	22.4218	22.8917	22.1427	22.4762	21.8484	26.4617	23.2836	24.1642	22.4779	23.0836	22.8011	22.7934	20.2389	26.5511	21.7429	23.1861	23.1594	24.2864	21.8062	20.792	21.5935	21.6839	21.7707	24.021	21.3558	22.9736	22.5595	25.464	22.1556	24.7497	23.5042	22.4252	21.863	21.8866	25.0926	25.226	27.0138
CXCL12	27.763	27.5688	30.5211	27.4525	27.0351	27.5401	26.9124	25.7515	26.5881	27.2954	28.962	21.1393	28.7762	25.2512	28.8213	27.751	29.2197	27.5175	30.8813	28.7782	29.0871	28.409	28.1865	26.1819	28.8547	29.6742	28.4879	28.9088	25.0375	26.0923	29.7824	28.7026	22.1938	25.5396	28.4751	28.8886	27.4802	24.7487	26.9147	28.7629	27.2657	24.999	27.519	23.0162	27.6333	27.1111	26.6356	25.8355	27.7398
CXCL13	21.6415	25.9497	24.7128	28.2088	20.2507	26.9083	22.4219	24.382	26.1295	28.9295	27.3772	21.514	23.521	24.8483	26.6795	26.5724	28.1081	24.6677	26.7891	26.7239	22.0883	20.9895	26.9292	23.2423	26.4847	28.9043	21.5507	28.9254	20.0499	27.6839	22.976	25.6012	20.6635	23.4802	24.2125	25.7453	22.7543	26.9985	22.5481	27.4049	20.4188	24.6103	21.484	22.9903	22.279	28.2244	24.7293	25.7785	27.9131
DCN	32.959	30.9325	32.4083	31.9175	32.4338	30.4758	33.3236	31.0241	33.7891	31.1396	32.8891	34.2995	33.6492	30.5024	32.8558	29.9869	32.9734	30.7196	32.6262	31.3072	33.194	33.8995	32.2961	29.0846	33.4594	31.8142	32.5853	32.5282	32.0311	31.393	32.9347	31.5917	25.289	33.1849	32.5651	30.6834	33.241	30.4264	32.9297	31.937	32.7724	30.9372	32.8877	21.6157	32.2094	31.2506	32.5998	30.8445	32.402
DMBT1	21.266	25.3396	20.9758	23.4739	21.3366	26.3758	24.3282	22.9607	22.0794	21.6703	22.2132	21.1075	26.6697	23.3973	26.0615	25.7292	26.4468	25.9638	21.1981	21.4067	22.295	22.4207	20.921	21.5274	25.4064	25.9178	25.2319	25.2771	27.4986	21.6976	25.0431	26.1997	23.5094	21.443	22.2342	27.3161	25.9054	24.1308	26.0053	25.7735	22.262	22.6191	22.4618	22.4237	24.5824	25.3104	22.299	21.7357	24.2176
DPT	29.8893	28.8354	29.1309	25.3304	28.7276	27.6977	31.0938	27.4329	31.0443	27.7062	29.3248	31.6305	31.2164	27.2411	29.8803	22.0731	30.7442	28.5321	30.8153	26.5534	30.686	32.6088	28.5106	23.0752	30.3037	28.7137	29.8366	28.9576	26.1677	27.7893	30.7729	29.6952	22.5748	28.6728	28.8812	27.3069	30.6016	21.4118	29.2042	29.0518	30.2671	27.4564	31.1652	21.5278	28.849	26.8495	28.8705	26.8326	29.8181
EFEMP1	28.5244	28.4761	29.2488	29.5737	29.2418	28.5733	29.6434	28.5451	29.9684	29.0786	30.7814	29.8294	29.9406	28.0937	29.8186	27.0086	29.3287	27.2307	30.0861	28.9728	29.887	29.8148	29.8289	30.9589	29.3422	29.01	29.139	29.0404	29.348	29.8572	30.4395	28.7694	27.2507	29.6487	29.5546	28.1034	29.7326	27.9418	29.2139	29.4135	29.523	28.5221	29.6723	26.0527	29.4628	27.7433	29.0473	28.7874	29.6701
ELN	31.8175	31.3017	33.1308	30.6868	31.0249	30.4871	31.3043	27.5868	30.6858	30.8956	33.7833	30.6843	31.1337	28.7411	32.8343	30.2645	32.6162	30.6627	32.9037	33.3511	32.8232	32.3649	32.1497	32.1133	31.5725	32.1371	32.505	32.1118	31.9901	31.2597	32.24	30.7805	22.7973	30.9945	32.3311	32.3189	30.9854	29.2148	31.3876	32.6142	32.9489	30.1987	31.2377	22.6245	31.8633	30.7271	31.5363	30.1112	33.6908
EMILIN1	31.9344	31.2248	32.5014	31.8688	31.4639	31.453	32.3108	30.7686	32.2802	31.9034	32.3515	31.8122	32.3812	31.3396	32.3599	30.6625	32.3898	31.7169	32.3867	31.1798	32.1282	32.5874	31.7719	31.1768	32.1058	31.662	32.7975	32.8738	31.1682	32.0714	32.4561	32.8624	26.9955	31.3295	31.607	31.5917	32.5059	31.1135	31.4489	31.5723	32.5173	32.455	32.2052	22.1673	31.7699	31.3752	31.4034	31.9832	32.5688
EMILIN2	23.36	22.2036	23.9233	24.5621	22.7457	22.9605	24.5503	22.8361	25.6484	24.9228	24.6433	25.9388	23.9656	23.4798	21.3828	20.9822	22.4628	22.9817	26.7871	23.3389	24.4361	23.6374	24.2101	23.8295	26.2603	26.8541	25.3549	23.3522	23.9947	25.3024	25.1639	26.4523	24.5017	24.0813	23.1811	23.3209	25.1431	22.225	24.6069	23.4862	24.979	25.9737	23.286	22.4057	24.583	20.8598	24.5158	25.8942	26.6317
F12	27.4042	26.332	26.4504	26.1054	27.8466	21.2724	25.2799	26.8098	26.1415	23.665	27.0003	27.0436	28.0707	26.7914	26.1447	23.4055	22.0159	24.2127	28.1575	26.1167	27.8895	26.5365	28.0597	26.2283	24.7862	26.501	21.4736	21.3073	22.7194	24.4683	27.831	22.7206	28.5999	27.3274	26.5027	23.177	23.5558	22.6374	23.386	24.2913	26.6475	25.4284	26.8201	28.1208	25.9689	24.2099	25.7009	25.6845	21.5206
F9	26.962	24.0228	26.2465	25.0481	28.3764	25.2397	27.4316	28.6413	26.3241	22.9421	24.0683	24.5618	26.6946	23.6788	26.2605	23.1648	26.4054	22.348	28.1363	26.9762	27.9103	28.14	28.047	22.3035	27.4647	23.3729	24.3529	25.6293	27.4168	25.2737	26.8381	21.7623	27.6247	27.2483	26.8535	22.1827	26.7506	22.6729	27.4931	27.2404	28.1169	28.1641	27.273	28.6452	26.3346	21.2121	26.5426	23.4754	25.3287
FBLN5	28.7503	28.4072	29.6063	29.0658	30.0108	27.2385	30.4662	26.5136	30.652	28.9918	31.597	30.268	30.4259	26.8657	30.7246	23.8689	29.7117	28.1825	30.5291	30.22	30.1688	31.0133	30.9498	29.5916	29.4882	30.5426	29.8801	28.8315	29.2848	29.7106	30.8229	28.4824	22.0374	29.8805	29.9687	28.9574	29.9328	28.109	30.0006	30.4332	30.1168	27.3972	29.4657	20.6	29.6218	27.9313	29.4129	24.2527	30.7611
FBN1	33.8852	33.6571	33.6066	33.7823	32.9718	32.4169	33.9438	33.9059	34.1599	34.1394	35.7333	36.2477	33.4292	32.726	34.5301	32.3451	34.8318	33.1829	33.594	33.2832	33.5689	34.3503	33.7757	33.1834	33.184	32.6989	34.1178	33.3645	32.5596	33.9677	34.3003	33.4944	31.8127	33.4164	33.7071	33.2962	33.9041	33.5837	33.1995	33.7293	33.6128	32.7202	33.765	30.8831	33.862	32.6049	33.6534	33.2968	34.0891
FCN3	25.7806	21.8294	21.8434	21.4241	25.9121	23.2737	23.7662	22.5761	24.583	22.0116	21.832	20.5616	24.8668	21.3915	21.2937	21.0998	23.259	22.086	26.7049	24.5835	24.8742	23.9348	26.9499	22.155	23.2114	24.2792	22.8808	22.661	22.2757	22.9722	26.4728	22.341	25.4579	24.8214	22.0673	21.0143	21.7138	23.4915	25.0144	22.7502	24.7091	22.6308	25.1943	25.2243	23.2441	23.1702	24.8181	21.2473	22.5389
FGF2	24.4639	22.1242	21.3853	22.5377	22.9484	22.1709	21.3453	20.5158	24.2808	19.9755	23.5703	20.3099	25.1864	20.9881	21.1626	21.1273	21.9016	22.0996	23.9354	23.9771	25.2369	25.3802	25.1036	24.1104	21.6779	23.5693	20.4957	21.0254	24.3003	21.4883	24.3671	23.0186	21.7259	21.6872	21.6533	22.5895	21.6466	22.0243	24.2416	24.0966	25.4593	20.9516	21.8592	25.077	21.9691	22.9855	21.9984	21.759	21.7568
FRAS1	22.7219	22.7668	25.1411	28.2747	21.6774	20.8716	21.5992	21.6499	20.4446	21.7117	21.5486	22.3648	22.042	21.5593	22.2123	21.9871	23.9942	22.6933	28.9537	29.2028	25.1825	22.2026	21.543	30.153	28.6565	27.8993	22.6767	22.2414	26.2904	21.9093	22.5038	20.769	21.8168	26.1357	21.3742	21.8866	22.9199	21.7376	28.9028	28.9034	26.9803	28.4704	22.1003	21.9342	22.2671	23.2874	22.2404	22.0039	28.3135
GDF10	23.8403	27.2667	30.3962	22.7257	26.0313	22.9735	25.5129	23.4305	26.4305	25.4588	27.8556	20.5896	29.4965	22.0928	26.1527	22.1262	22.5638	25.8002	29.6796	24.7097	26.9044	21.8756	27.2041	22.5265	26.6157	28.7343	27.0064	27.1055	22.2141	21.4988	29.2722	27.4564	23.4201	23.0766	27.1052	25.6301	24.3364	22.5688	24.2222	28.3242	24.0341	20.741	24.9514	22.4685	25.3937	24.0719	26.947	21.5535	26.1959
HCFC1	24.4712	26.3533	25.825	27.3276	24.8463	27.0617	26.3289	27.8185	26.288	26.5076	26.2493	21.9382	26.4986	27.1551	26.2333	27.419	25.0952	25.951	25.5884	26.8241	24.8963	26.6717	24.8489	28.1118	25.7769	26.8479	26.2931	26.6738	26.9713	27.6899	25.8148	26.0851	26.0355	26.9673	25.6973	26.8722	26.2195	27.8064	26.5906	26.4978	26.5472	27.1868	23.6193	23.3073	25.3347	27.2111	26.1945	26.8952	26.8516
HMCN1	22.832	22.1472	26.9277	25.7265	23.9415	22.6844	25.9415	20.793	26.1806	23.7563	28.9124	21.5298	26.1126	22.5678	23.8606	23.9402	21.5822	21.3833	28.2041	27.5784	27.3376	27.0596	26.3438	27.1009	25.7442	27.6454	26.6812	23.681	25.7388	27.0124	24.3962	22.8808	21.3499	22.1943	26.7115	23.8955	23.3633	21.6035	27.0647	26.3501	27.8997	23.8232	22.5768	21.9317	22.167	23.1292	25.5598	22.157	27.9595
HRG	29.1444	29.2933	29.0181	27.7066	29.6981	25.2253	27.5007	29.4501	29.1775	28.0779	29.454	29.2273	29.5722	27.9016	28.7478	27.4069	28.282	28.4035	29.7031	29.1078	29.1706	28.7759	28.9657	27.3486	27.9669	28.6726	28.1074	29.1308	25.81	27.5994	29.9015	29.2408	30.9627	28.8015	28.229	26.156	26.707	22.5779	28.2082	27.9973	28.2974	28.3366	28.9579	29.1073	28.215	28.6194	28.563	27.683	27.5931
HSPG2	34.4829	32.5227	34.2587	32.7968	33.9887	33.0361	34.4857	30.8741	34.4072	33.224	34.3381	34.725	34.3452	32.4676	34.5958	32.4286	34.5148	32.4908	33.834	33.2476	34.6207	34.4568	34.1377	33.0307	33.9181	32.9937	34.6808	33.9055	33.3387	32.9605	34.9089	33.5983	30.523	33.5241	34.2589	33.1957	34.4834	31.8731	33.9052	34.0363	34.4918	32.2417	34.6694	27.1493	33.9857	32.8408	33.8758	32.7585	34.5202
IGFBP7	21.4962	22.1753	21.9858	24.126	20.6772	22.2188	21.1105	21.2447	21.2267	23.2401	20.799	20.4252	22.8783	20.5771	21.5218	20.8308	21.2304	22.9178	21.4668	23.988	23.6417	23.8364	21.3334	25.284	22.8265	23.4511	22.1503	22.6533	24.0005	23.92	21.4002	21.1579	21.4992	21.5908	20.7587	21.1799	23.1474	23.7764	22.2226	22.9707	22.9869	24.2288	22.7258	23.1279	22.3724	22.9225	21.5642	22.3147	24.0991
IL1RN	21.9798	22.3124	20.6679	23.543	23.3005	21.9914	21.4197	24.9645	22.93	21.148	21.5999	21.6378	22.0534	22.2144	21.6052	28.4211	23.3347	22.3597	23.8895	21.8715	21.8614	21.8924	20.6114	22.51	22.9392	22.1596	22.1	22.5321	23.7423	22.6962	22.2768	27.6073	21.5695	21.6695	22.3178	23.9953	23.0991	22.4082	22.1555	22.3162	22.6156	22.4757	20.8831	21.3741	21.6841	21.3939	22.7707	21.1775	21.2984
ITIH3	27.9077	26.1633	25.6028	25.343	28.587	25.0185	26.4433	27.654	27.3997	26.2268	25.8208	26.0014	28.0091	26.9479	27.2998	26.9887	26.0802	21.1035	30.3306	28.8189	27.3366	26.4479	29.4287	26.2869	26.7503	26.0654	26.3317	26.7345	27.7972	26.6811	27.9043	26.8083	25.858	22.4957	26.2837	27.5538	25.9632	26.4495	24.7597	21.9632	28.1146	28.0319	27.9957	29.5777	27.5682	27.1807	28.1192	26.7345	25.9351
ITIH4	31.1242	29.1099	29.8326	28.335	31.1831	28.2902	29.6095	30.4295	30.3039	28.6365	29.3569	30.0041	30.4909	29.0809	30.3025	29.3795	28.9721	29.2057	32.095	30.8299	30.836	30.192	32.0975	29.8024	29.4799	29.7738	29.3179	29.9392	30.7058	30.1815	30.4743	28.7948	31.3228	30.6652	29.6978	27.8377	28.966	27.638	29.8319	29.1415	30.7817	29.9642	30.5629	31.0727	29.7755	29.3514	30.1208	28.6001	29.8686
ITIH5	25.2425	22.5084	23.2056	22.0685	21.842	23.1753	25.4432	22.1008	26.2263	22.3032	25.9989	26.4463	26.3711	20.9945	23.8098	22.0492	26.5745	22.5882	24.2148	24.2164	25.5183	26.2521	25.3829	22.631	25.9907	25.4315	25.2224	23.7591	24.2758	23.1279	25.1726	22.3358	21.0856	24.8988	25.954	21.0339	25.6148	21.8563	27.0603	26.2917	26.5271	22.7208	23.2314	21.493	25.6244	21.0761	25.1288	22.042	26.1068
ITLN1	24.4522	21.4544	22.1272	22.1667	21.0716	20.1805	21.9109	22.387	23.0338	23.7673	22.1905	26.0829	20.588	23.6632	21.1229	20.9251	23.9952	22.0554	27.0903	21.4024	27.2216	22.2186	23.1231	21.8212	26.9457	23.0894	22.4878	22.2188	21.4592	22.4597	22.3279	22.6178	21.8574	23.4918	21.1262	21.8615	20.9568	22.0069	25.4096	26.2838	24.4809	20.6764	20.6127	22.6886	22.2017	22	22.5287	21.7545	20.9723
LAMA2	22.1699	21.9454	24.1608	23.0244	23.8883	21.5851	24.9514	21.5791	22.2805	20.6324	24.2411	21.2364	23.0238	21.7793	23.7407	22.309	21.5065	22.2143	22.623	25.3443	23.1599	20.9078	24.5095	23.7076	23.6004	23.5478	24.7211	21.7532	21.4669	22.822	22.025	23.0282	22.0646	23.3141	23.0242	21.1099	24.2416	22.039	24.4345	24.3602	26.1979	23.0889	21.8287	21.7143	23.5553	24.273	24.2092	22.9673	24.7252
LAMA3	31.7611	23.2466	31.7234	25.3361	31.6134	28.1538	31.8459	22.0121	31.4346	25.5821	28.0727	26.2708	31.9187	22.8067	30.8639	23.3188	24.9675	26.6647	29.5569	30.74	31.8847	30.5783	31.7271	28.9446	26.9623	29.0897	31.9091	27.0679	30.4535	27.1348	32.0061	30.665	21.961	31.2336	31.4226	29.808	31.5046	21.7195	31.1628	30.2216	32.4926	24.2433	31.8523	22.8454	30.7998	24.1272	30.0875	21.1415	28.907
LAMA4	29.194	27.139	29.6734	27.9904	29.816	28.6272	29.4873	23.4068	28.8881	28.146	27.7839	29.7697	29.1255	28.5404	28.8312	26.557	29.668	27.8419	28.6204	26.807	29.7247	30.8778	28.9562	27.1357	29.8045	28.2934	29.8786	29.3813	28.7255	28.3454	29.6773	29.2447	22.794	28.8575	28.8808	27.6243	28.9456	24.2757	29.6329	29.439	30.2693	28.023	29.5389	21.8527	28.9005	27.5886	28.6547	28.5139	29.7023
LAMA5	32.8326	29.4107	32.9742	30.0556	32.6009	30.542	33.1686	24.3356	32.8572	30.2126	32.0473	32.3657	32.9824	27.0158	32.5912	29.5718	32.1442	29.991	32.162	31.3911	32.9539	32.2987	32.6471	31.3775	31.7584	31.2427	33.0282	31.2681	31.8186	30.2431	33.045	31.5274	24.1948	32.0648	32.4402	31.3609	32.6258	26.483	32.1118	32.0877	33.3082	27.7372	33.1391	22.5066	32.2676	29.8773	31.9161	26.9156	31.6897
LAMB1	29.7213	27.8587	29.644	29.0575	29.5814	28.9486	29.8866	25.4238	29.6616	28.3804	28.7075	28.911	29.6124	29.1186	29.1258	27.0397	29.4891	28.8737	29.5279	28.9332	30.2303	29.9598	29.458	29.6891	29.1201	28.6118	30.4084	29.9771	29.183	29.2939	29.6726	29.7592	25.6699	28.992	29.3455	28.3203	29.5696	27.522	29.8492	29.0247	30.3043	28.3898	29.9239	24.183	29.1145	28.6845	29.2419	29.2198	30.7513
LAMB2	32.9234	29.5752	33.1274	29.5166	32.5326	30.9041	33.3759	24.9626	32.8202	30.4038	31.9091	32.966	32.9561	26.4995	32.6814	29.2952	32.3331	30.0969	31.4933	31.6136	32.8906	32.9905	32.362	31.0238	31.5874	31.1951	33.0996	31.1369	31.5937	30.1504	33.1936	31.7262	22.856	32.1989	32.474	31.3381	32.907	25.5372	32.2256	32.1757	33.3586	27.1333	33.2888	22.2158	32.3194	30.2663	32.0303	27.1101	31.4621
LAMB3	30.8888	24.8045	30.906	26.6479	30.6891	27.3805	30.8958	27.4516	30.7314	21.1982	26.21	21.5756	31.2363	24.5551	29.8223	23.1396	25.2875	27.1835	27.8523	28.9221	31.0868	29.3499	30.9482	28.4607	25.6824	28.3076	30.9005	26.6863	29.4861	27.4143	31.3603	30.0474	20.9263	30.0804	30.4759	29.1669	30.7498	22.0083	30.136	29.5012	31.606	22.9206	31.1603	22.4044	29.822	23.4679	29.3111	26.3016	28.1134
LAMC1	32.5612	29.9873	32.8323	30.1565	32.4611	31.1595	33.0488	26.4382	32.5772	30.6519	31.6801	32.6635	32.8573	30.1947	32.3511	30.2557	32.1836	30.6637	31.6181	31.1678	32.7741	32.6636	32.2709	31.3459	31.7579	31.0294	32.8913	31.6123	31.5302	30.8323	32.843	31.9146	25.982	32.0871	32.27	31.2399	32.6176	28.4551	32.049	31.9401	33.1536	29.6614	33.113	21.3372	32.0963	30.629	31.9155	30.33	31.987
LAMC2	30.547	24.6612	30.4821	26.473	30.4435	26.4748	30.944	26.5868	30.5128	24.7764	24.815	20.036	31.0163	20.6698	29.1821	22.3532	21.8063	26.1797	28.1043	28.4109	30.9053	29.6789	30.6361	28.4445	26.7615	28.268	30.9609	27.2936	29.6726	26.9677	31.2755	30.0049	22.4681	29.8612	30.4457	28.8858	30.5529	22.3952	30.1198	29.1128	31.1156	22.5708	30.9891	22.2638	29.7093	22.6899	29.0895	25.7817	27.9861
LEPRE1	20.4663	25.9155	22.5068	28.1619	22.0419	25.501	21.6607	21.1322	21.2694	26.7594	24.6289	21.7389	20.7885	28.4023	24.9936	25.0282	21.9254	27.181	24.6901	20.8014	22.294	20.1843	21.8795	25.0578	21.5414	25.7695	25.0638	28.8542	26.3341	26.8917	21.8121	27.6757	23.6831	21.7373	23.3506	25.8879	23.7649	23.7493	21.6262	24.2352	22.0848	27.3441	22.5188	23.0279	23.1193	28.599	25.9419	28.0767	25.9902
LEPREL1	28.5976	21.1635	28.1815	24.645	28.2739	22.9827	28.5395	21.349	22.4001	24.7351	27.3326	22.3214	25.9422	23.459	23.0101	23.6009	21.6574	22.6237	22.0843	21.5162	29.0006	26.9376	28.359	21.6589	27.8697	26.3288	28.2564	25.9121	28.1067	22.5298	28.3314	25.2794	21.5962	23.1829	29.0088	27.5089	28.1573	21.8139	28.8024	24.0066	20.9996	22.1419	21.9254	21.6513	28.4525	21.8781	21.3692	27.823	27.6486
LEPREL2	25.0993	21.9489	22.0114	24.1316	22.4991	24.375	21.855	22.4928	22.5153	22.4027	22.3315	20.438	22.3599	24.8912	23.0599	22.281	22.2694	23.7443	22.976	21.6413	21.414	21.5148	21.6898	24.0987	21.3794	23.8211	21.6961	26.6019	24.0958	23.3709	21.9399	23.5767	21.5623	22.8987	21.8859	23.7128	22.9091	22.7678	22.4363	22.8051	20.496	23.6017	21.8344	23.068	23.4042	25.194	21.2092	25.0423	23.6956
LGALS9;LGALS9C;LGALS9B	23.504	27.9326	24.9844	27.2258	26.1332	26.6901	21.8187	20.4767	26.1882	26.6561	25.7683	24.0247	26.0434	27.6608	26.4774	27.3825	24.2582	27.5171	25.9043	26.078	25.4684	25.4835	25.7507	26.0515	24.2149	27.4316	26.0697	27.3513	26.3931	27.4409	25.2209	27.7967	25.9777	24.3661	24.6558	28.4432	25.3494	26.3086	26.2859	27.0318	25.1425	26.1501	23.8341	24.5854	25.4165	27.1497	26.2245	27.3713	27.2758
LGALSL	24.0109	21.5272	23.8576	23.2124	21.6837	21.9892	24.727	22.1547	23.7386	21.7891	21.4077	21.5212	24.067	22.0734	20.946	24.9671	22.6726	21.7422	23.8524	24.1361	21.5684	21.8761	21.0024	21.4443	23.3613	22.7285	23.8923	22.5047	24.9984	21.1139	23.2939	20.761	21.5137	24.3695	23.6134	23.1809	24.2539	22.2657	24.6523	24.2365	24.7502	20.6502	24.3117	21.5233	22.572	21.208	24.5054	22.6261	23.3391
LMAN1	29.3226	30.0718	29.4703	31.0242	29.7084	31.7275	29.612	30.2808	29.723	30.4224	29.4025	25.7124	29.3947	30.7309	29.7021	30.5569	30.506	30.3508	30.0262	31.0702	29.3975	30.177	29.9136	29.3169	30.9896	31.4952	29.8543	30.4624	30.232	31.2536	29.2343	30.0467	29.4894	29.9023	29.4024	30.3723	29.7472	30.8409	29.8823	29.9916	30.0338	30.6754	29.061	28.9132	29.3893	31.3161	29.4243	30.4422	30.5876
LTBP2	25.2385	27.0645	28.3555	27.743	26.4929	24.0768	27.5413	26.256	28.5187	28.598	29.854	25.3778	28.3547	25.7389	28.6661	22.5032	26.1728	23.9897	29.0797	27.9488	28.2861	28.5955	27.9379	29.3297	23.7362	26.1896	27.2825	26.8765	25.5181	28.3465	29.3981	26.1387	22.8752	26.5695	27.7826	26.2791	27.8736	26.5393	26.6871	27.7392	27.1546	26.2801	27.0679	22.2556	27.033	24.7357	28.2207	26.7491	27.7762
LTBP4	21.3186	20.9389	21.8071	21.6273	23.5946	21.6425	26.1813	22.1199	25.8327	24.3584	27.2402	26.3884	26.4727	22.4099	28.7453	22.1456	24.9233	21.697	25.3222	24.1103	24.7256	26.7188	24.3653	23.5781	21.9142	23.8945	23.0653	21.8676	21.1458	24.0988	26.8608	21.7698	20.8012	24.4381	25.5054	22.2981	25.9447	20.4728	24.2113	22.0953	25.6018	21.9986	25.2152	21.2911	24.9618	22.141	25.8538	22.0295	26.1211
LUM	32.701	31.5999	32.5869	32.2186	32.2363	30.9675	33.8515	31.9267	33.6945	31.3188	32.9559	34.4768	34.0708	31.1388	33.1419	30.3098	33.026	31.4482	33.137	31.485	33.4273	34.7047	32.0488	30.6341	33.3271	32.1312	32.8828	32.6677	32.3343	31.9217	33.6006	32.5649	30.3301	32.5331	32.5	31.2334	33.6892	30.9458	33.1151	32.242	33.3276	31.3623	33.5025	28.6881	32.3718	31.6882	33.0656	31.2969	32.5128
MATN2	26.3014	22.1709	21.6201	21.5713	25.5722	22.0259	25.4391	22.2189	25.9158	25.5011	25.9047	26.8661	25.3441	22.7822	23.4859	20.2897	29.8765	21.9368	25.245	25.2698	27.8434	26.9158	24.8044	25.4629	25.3292	24.0971	23.9274	24.1493	21.3177	21.9056	26.3378	21.2469	21.7969	24.7222	25.1535	21.4538	26.3569	21.6706	24.9522	25.0442	26.0699	21.6338	24.3588	21.1849	21.7448	20.754	26.769	23.2532	25.3098
MDK	21.4081	25.1084	23.4238	23.9319	21.8202	22.9602	21.888	24.054	23.5025	24.2375	20.4375	22.5363	20.6027	24.6583	22.0582	23.438	21.841	24.2213	24.3583	24.026	21.1417	22.2796	22.5915	25.2755	21.3069	23.2781	21.5982	23.1387	23.0032	23.5885	20.4143	22.0354	21.2515	21.6107	22.058	23.027	23.2044	25.7159	22.438	22.7015	22.0847	21.892	21.6955	21.5604	22.6843	23.4768	22.4492	23.8039	21.2266
MFAP4	31.1826	29.515	32.4784	30.9573	29.8825	28.6169	31.5565	28.951	32.0185	29.765	32.559	32.5865	31.0221	27.4208	31.4648	28.5276	31.1027	29.2096	28.7134	30.9929	31.0783	31.8692	29.5406	30.2325	30.9006	30.6393	30.033	29.0953	30.6634	29.8456	31.6855	30.3921	24.1446	30.0204	32.1796	30.3729	31.1503	28.932	30.1725	31.2844	31.1056	27.9051	30.513	24.9548	30.0683	28.9877	30.332	28.6853	28.584
MFAP5	28.6546	28.3612	27.9203	28.0536	26.5624	24.2969	28.3531	27.5211	28.7461	27.8944	28.6746	32.6253	27.7688	21.9881	28.7332	25.4313	29.47	24.136	28.7106	27.8031	29.3197	29.5781	28.8582	22.1328	29.0114	27.19	28.8432	23.7761	27.0295	28.4692	29.1788	25.2549	21.4833	28.3553	28.7407	26.2534	28.9809	24.1563	27.5946	27.6919	29.1582	25.805	27.8875	22.2334	28.369	23.3821	28.1439	25.885	29.4564
MGP	26.0832	28.8722	26.8588	21.5815	26.4506	26.9567	26.3606	21.943	27.0244	27.7952	27.2434	21.1389	27.035	22.5258	26.7655	26.575	27.3799	22.6332	28.3324	27.0783	26.6029	26.8406	26.6857	27.0902	27.4897	26.1013	26.9283	26.3358	25.5541	22.4477	27.146	25.793	22.7469	25.7044	26.981	21.4433	27.0342	22.9162	26.3335	27.6468	25.9111	24.5778	26.2979	21.2482	27.6031	25.5863	26.03	20.8929	29.6271
MMP12	21.0093	27.5734	24.2487	30.7511	26.0158	28.1256	25.9686	32.409	27.0627	27.8225	21.8466	21.5974	29.0804	25.7207	22.3823	24.3321	26.1744	27.9329	25.9018	25.477	27.256	26.4574	27.7998	28.936	25.1709	28.5034	26.8704	28.0236	24.3634	27.0434	28.57	29.0144	30.8709	21.2886	23.9066	25.4029	27.0758	28.7082	25.0613	29.1609	25.2592	29.43	21.2729	22.1529	21.4927	23.869	23.4676	28.3427	23.6869
MMP2	22.9856	25.1374	25.8015	28.1976	22.327	25.7082	24.4343	27.4682	24.9289	25.34	26.5665	22.8758	26.817	26.6914	25.6724	23.2104	24.9726	25.872	26.1999	25.0347	24.9949	26.5813	24.9198	24.9937	25.7052	26.4196	24.8976	28.5507	22.6873	27.4557	24.9625	27.6214	21.2535	23.0219	25.9518	24.8801	21.2271	22.5127	25.4377	26.3787	25.6536	25.0744	24.9465	22.9778	21.441	27.3858	24.1754	25.817	26.3928
MMP28	26.742	22.353	29.8026	25.7353	27.1633	25.369	26.75	20.0807	26.9646	26.1236	29.5008	23.1935	27.5877	21.9653	28.6445	21.9731	25.4322	26.2078	28.8461	27.722	28.3087	24.9296	28.2772	23.8056	27.5833	28.2593	27.4032	27.3697	22.8042	20.2696	28.4391	27.2395	21.6805	24.7681	27.6777	27.1785	27.3883	21.1756	26.2626	28.6867	27.3007	23.7558	27.0802	23.4526	26.4626	25.8656	24.0552	22.9303	28.0381
MMRN2	25.643	22.6476	26.0744	20.4993	27.4595	22.9515	27.3082	23.9015	24.6904	21.2847	22.3779	21.1798	27.9392	22.4603	23.7791	22.5446	22.6804	23.9412	23.8194	24.0106	25.9263	26.4098	27.427	22.0473	23.8926	25.0081	27.4605	23.3545	25.1115	23.9003	27.8479	21.9573	22.4246	26.1661	24.9991	22.2161	25.6394	22.2266	26.5174	25.1418	26.7537	21.5653	27.6333	23.2492	24.6152	23.4057	25.4659	20.102	25.8394
MUC5B	22.8199	35.0986	23.2887	21.5968	23.0706	21.371	21.358	20.7649	22.1657	20.9602	22.2973	21.7924	21.4003	23.3906	22.4964	23.0538	31.9635	21.9936	28.7896	18.8064	23.2799	25.1104	23.0406	26.6296	30.3217	27.1507	23.4475	22.2672	22.4518	21.4124	21.7007	20.6236	20.8778	22.3296	21.6377	27.8203	21.2438	21.8523	21.5491	29.4895	19.601	22.267	22.5767	22.3793	22.3817	22.0535	22.2751	21.057	20.8746
MXRA5	23.3081	23.8721	23.1385	29.2852	22.1223	28.5962	21.3093	28.9964	22.2016	28.1523	22.8414	20.1091	18.7582	29.2387	20.9894	25.2725	22.5347	27.4957	24.8853	23.0588	22.0517	20.0924	20.0603	25.8575	23.6851	25.8985	21.4977	28.2774	23.6288	28.5006	21.2202	26.3463	22.9855	20.0671	22.5406	22.2576	23.5212	26.2107	21.8877	23.249	23.4149	28.0376	21.9033	23.1503	22.4353	29.2496	22.5349	28.8044	24.8486
NID1	31.4704	29.4617	31.4177	28.5876	32.0127	30.3899	32.2108	26.0464	31.5848	29.411	30.5406	31.5008	31.8088	28.0491	31.4114	28.0615	31.0961	29.3563	30.7382	30.7821	32.3214	32.0137	31.3082	30.3459	31.0689	30.3987	32.2849	30.7118	30.9432	30.1369	32.1218	31.0903	26.9802	31.5835	31.3411	30.1862	31.9502	23.6751	31.4694	31.3218	32.3729	28.1894	32.1807	22.4238	31.2914	29.9304	31.1122	26.9611	31.3503
NID2	30.0396	27.307	30.2854	29.0146	29.8775	29.0628	30.5667	23.5152	30.4108	28.8773	29.1377	31.042	30.5336	29.0825	30.0028	27.7419	30.8262	28.2332	30.0201	28.5559	30.7604	31.1138	30.0941	28.578	30.2784	28.5274	31.0908	30.2994	29.274	29.3069	30.3194	30.3581	24.6918	29.7583	30.1966	29.3135	30.8437	26.5281	30.0576	29.6146	31.1815	28.3678	30.6275	22.8409	29.6024	29.6229	29.8583	29.2841	31.1433
NPNT	29.2299	26.2394	31.1627	27.1035	28.3728	25.2993	29.221	24.6852	29.1023	27.8511	31.0847	24.4692	29.7103	26.2332	29.6018	26.8596	28.463	28.1746	29.8994	30.0032	29.9439	28.7083	29.2264	28.1478	28.1041	29.2383	29.6354	29.3395	27.5327	27.4481	30.5909	29.1269	21.5203	28.3133	28.8813	28.3084	28.6862	22.1291	28.6562	29.4753	29.7017	23.7224	29.1198	22.0155	29.6288	27.8989	28.2143	27.1415	28.7091
OGN	32.5009	29.6706	31.3634	28.3779	31.0269	27.9249	32.9267	26.3303	33.0719	29.7517	32.0743	34.1206	32.9752	24.5286	31.9991	27.5563	32.7908	27.2229	32.8584	30.6197	32.9075	33.9041	31.281	27.9156	33.175	29.9502	31.8467	28.6559	31.9894	29.6875	32.8242	29.1033	22.9999	32.4555	32.1912	29.8518	33.0764	26.9726	32.8254	31.8456	32.6168	25.94	32.5926	23.6307	31.4414	24.059	32.2252	25.6737	32.5566
P4HA1	25.4507	28.2668	27.0346	29.409	25.5615	29.108	25.6395	29.3957	24.5742	29.4643	26.3223	20.9794	26.0868	29.8585	26.8755	28.002	23.4461	30.2503	26.8837	27.2409	25.6212	25.3343	26.9031	28.3051	26.5302	28.1319	26.1494	29.746	28.4478	28.7033	23.4857	29.3801	29.6532	26.9641	26.0416	27.7628	26.1513	29.141	27.147	26.5249	27.4717	30.55	22.7708	28.8656	20.3137	28.969	26.8574	30.3554	27.8053
P4HA2	21.9911	23.4373	23.7337	26.8904	22.626	25.4081	24.9283	24.4378	22.046	28.0103	26.9784	28.3032	21.2339	28.6534	26.2777	26.9248	21.2528	28.129	23.8764	25.1884	23.8422	24.0407	20.8979	25.9089	22.9815	26.2107	23.1121	28.0596	24.2733	26.7391	20.7937	27.0604	26.0557	22.4051	28.0873	25.5022	25.7079	24.5463	24.128	25.083	24.2288	30.3591	21.1326	28.3534	21.848	26.9887	26.6725	28.462	23.3826
PDGFB	26.6818	20.7407	28.8316	24.7507	23.531	23.8409	26.4057	24.4983	26.318	26.489	28.5333	24.4038	27.3261	23.0855	27.2188	25.2569	28.0428	25.7767	27.8151	26.1114	28.2379	24.0943	27.1974	25.8668	26.7792	26.4818	26.6633	26.8508	21.4005	23.2082	28.6776	26.7667	21.5311	21.6649	27.5225	27.7167	26.9871	20.4635	21.5583	26.5166	26.9791	22.2793	26.3217	22.1261	26.8819	22.4062	25.6554	25.0819	26.8606
PLOD1	21.9802	23.1509	20.9759	27.9527	22.4646	28.1618	21.0618	27.6562	21.574	27.9364	23.146	22.0018	20.9262	28.2763	21.9597	24.8448	19.6887	27.0974	26.8196	25.9987	25.3591	24.0395	26.3377	27.6244	24.7428	27.475	22.3132	29.2857	27.3516	27.3782	23.4169	27.4151	29.8383	22.1495	23.0285	21.4477	22.8845	23.2369	22.8528	25.6089	25.8592	27.8007	21.5079	25.0291	22.8913	27.5523	23.7698	28.8835	27.9609
PLOD2	22.0592	21.7614	20.7373	27.5254	23.6983	28.069	20.8117	27.0386	22.4227	24.7365	20.2119	21.8509	19.8719	28.6244	21.9163	24.5768	19.9634	27.3638	21.8211	21.066	23.3992	20.6621	21.6474	26.8381	20.7066	23.3554	22.1097	27.9232	25.7399	26.5616	21.5901	27.942	27.5483	21.764	21.6898	20.25	20.5603	25.1491	21.6923	22.1452	22.3346	30.3414	23.1252	26.5368	22.9795	27.1549	19.7011	29.6157	22.9621
PLOD3	23.7403	26.575	22.9943	28.833	22.6836	27.2964	21.4144	26.8894	23.3727	25.7217	21.2088	23.0642	22.0297	27.8166	24.3642	23.8363	22.1306	26.8772	26.57	25.9443	24.8395	23.4364	25.8922	26.2918	26.1053	26.8089	24.8813	27.0319	26.7153	27.2007	20.991	26.9628	26.335	25.0758	23.5876	26.7438	21.9094	24.6985	25.921	26.6574	26.5948	27.1742	21.4123	22.5256	23.6935	26.6134	26.0709	28.5291	27.6075
PLXDC2	25.4526	24.7081	26.5373	26.5197	26.3988	25.5472	26.211	22.8647	26.1272	24.8674	26.1699	21.7492	26.487	25.5791	25.6385	24.0357	25.3286	24.8579	26.2921	25.3744	26.8687	26.0142	25.8003	25.8381	25.5832	26.1496	26.1834	26.8032	25.4023	25.1483	27.1072	26.3718	22.5479	26.2827	26.0959	24.889	22.8038	23.4616	27.0427	26.7353	26.5363	24.9791	26.1907	23.4406	26.2566	26.4159	26.2099	25.4257	25.4552
PLXNA1;PLXNA3	24.7033	26.2579	22.4691	26.5359	22.0008	24.8292	26.2002	26.8651	24.3086	26.6274	25.3008	21.4032	19.325	26.2025	25.5678	20.2202	20.5555	26.0337	22.7462	20.1975	20.6611	20.8352	22.8033	28.8146	22.7231	25.4604	25.2146	26.2506	26.6315	26.1281	25.2586	25.3647	21.5018	22.3079	25.3638	25.8114	22.9466	27.3361	25.2562	22.6493	25.6251	21.5593	23.2699	26.1415	22.5769	25.8663	26.1341	26.1621	24.6833
PODN	26.613	23.2858	27.1273	26.3479	25.7345	23.9801	27.2939	22.2055	28.08	20.8557	28.0629	27.8038	28.0561	21.6729	25.5388	21.4391	27.5979	21.9874	29.3938	27.5864	28.44	29.0392	27.857	26.7686	28.5496	27.6154	26.9557	27.2631	26.4727	26.7817	28.1106	21.4802	20.9565	24.9105	26.0244	23.0896	26.9655	23.4423	27.4485	28.0294	27.5711	24.5336	26.884	23.4108	23.7722	24.6578	24.0615	22.0854	27.367
PRELP	33.2861	31.6037	33.1066	31.9308	32.8575	31.1351	33.9983	31.3216	34.0658	31.7878	33.1089	33.759	34.1376	29.1746	33.2785	30.4364	32.986	31.2393	33.2702	32.0725	33.917	34.7034	32.7284	31.3767	33.4469	32.1844	32.6491	31.6133	32.8184	32.546	33.6582	31.9506	24.1	32.9591	33.039	31.1184	33.4753	31.4358	33.6294	32.8077	33.5646	31.0257	33.5993	21.5311	32.3349	30.3293	32.411	31.8145	32.3731
PRG2	30.6364	26.9772	31.6076	31.9252	29.613	28.6907	30.1162	30.4683	30.1755	27.7994	30.3274	29.6782	30.2353	30.3784	29.9669	28.8613	31.1564	29.3983	29.2343	26.1086	28.948	30.5411	28.9776	23.0874	30.8971	31.996	28.4523	27.2659	29.8839	29.2217	29.643	31.6541	31.5347	31.1471	28.0613	28.0638	30.2136	27.5532	30.2863	28.9666	32.98	31.517	29.6935	29.799	30.6237	31.3868	28.0728	28.2202	30.6217
PRG4	23.1376	23.1923	21.0883	21.8505	21.8204	22.3733	20.9922	21.8879	23.3621	21.8497	27.4033	23.9132	23.2289	21.8777	28.4131	22.4184	22.3412	22.0273	29.7563	24.5022	27.4218	25.1702	26.0874	21.1796	24.3289	26.137	23.2398	20.7934	24.9043	21.6566	27.9607	22.695	23.1818	22.0794	24.0669	22.9916	22.3337	21.1304	25.7935	27.4359	24.8037	22.7272	22.6437	21.4618	22.3522	22.2298	24.8073	22.2341	26.4841
PXDN	22.8541	26.8379	22.4853	26.7213	27.8346	27.3637	23.2184	28.3825	22.0814	25.1043	22.9353	21.711	22.069	25.7376	22.3397	22.1909	23.759	26.388	21.4471	24.1455	25.524	25.4175	21.8647	28.0064	24.6793	23.1784	26.0784	26.9117	27.7128	27.9734	21.7206	24.4338	24.2156	21.6275	24.335	23.693	22.9444	23.2033	26.0165	23.7781	25.0778	26.2711	21.3586	22.0186	24.1445	26.4089	26.945	27.5027	27.8207
S100A10	30.5431	29.9937	30.9516	29.9832	31.0071	30.3387	30.4413	27.4075	30.5388	28.6801	29.5639	30.8386	30.9052	29.8129	30.3994	29.5881	29.0316	29.3538	30.1092	29.6886	30.9162	29.5863	31.1515	29.2434	30.9627	30.0038	31.0686	29.9881	30.9732	29.4106	30.3088	29.7894	29.0792	31.6042	31.5078	28.9837	31.2331	28.1068	31.2714	30.1629	31.3212	30.703	31.1128	29.5841	31.5048	29.7099	31.0651	28.8801	30.6591
S100A11	28.91	30.7813	29.3538	30.4943	29.1994	29.4366	29.1216	31.2133	29.2215	29.2759	29.8154	29.4137	29.0665	30.3383	29.8016	31.4191	28.9469	30.2571	30.028	28.4999	29.2337	28.5804	28.6292	29.0523	28.698	29.3037	29.6357	29.8791	28.3531	29.3733	29.0268	30.5805	31.2301	28.0539	29.2847	30.6872	28.7982	29.7276	28.6362	29.5512	28.6671	29.7608	28.496	32.7045	29.2382	29.4478	29.3375	30.8277	30.404
S100A12	21.9996	22.111	21.9994	22.2948	22.4516	22.1377	25.859	29.1581	24.3898	22.7683	20.9759	24.6033	21.4655	23.0653	20.5341	26.5635	23.5242	21.3279	24.3487	21.7417	21.2641	22.0616	20.5709	22.7386	21.81	22.8852	21.7781	22.6548	23.4519	21.0589	21.4254	21.7959	30.7713	22.3745	22.1632	21.2215	23.0309	23.5432	21.2989	22.7545	21.0841	30.6944	24.4861	31.5348	23.909	22.6286	22.7395	26.129	22.6364
S100A2	22.6286	27.8602	22.9086	29.4901	22.3327	22.1606	19.8168	20.8978	21.1974	21.7905	21.1756	20.1706	22.0369	26.0226	22.2675	30.6785	26.504	21.1664	22.4507	22.0791	21.9743	22.223	23.5503	21.8158	26.321	24.8458	22.8144	22.8096	22.7355	22.773	21.4268	26.5341	21.8513	23.0365	20.598	23.1485	21.9923	22.9384	20.7194	21.9141	22.3228	23.5209	23.0272	21.2864	24.0883	26.6736	20.2584	21.2805	21.9992
S100A4	30.7155	30.2651	29.7444	28.6982	30.8794	30.4278	29.9154	29.3643	30.3963	28.9265	30.3514	31.7494	30.5009	28.6834	29.9514	28.9585	29.277	29.4303	30.0404	29.5068	31.1019	31.2044	30.4268	29.7231	30.1378	29.837	30.5142	29.0993	30.5366	29.1621	30.0447	29.219	30.4473	30.6579	30.3174	29.8771	30.1914	27.8083	30.4416	30.3434	31.2194	29.9933	30.3802	30.2738	30.4813	29.6137	30.1612	29.1497	29.7488
S100A9	28.8023	27.738	25.4224	27.8003	29.4052	29.5339	23.9453	31.8883	30.0612	24.8561	21.2495	29.8104	26.8336	26.5724	29.5818	33.2973	26.1058	26.1165	29.8808	28.5074	26.9892	28.2816	29.6049	24.6364	26.6816	28.3802	21.8238	25.6926	23.0172	25.835	24.9909	30.8893	34.7872	29.0465	26.702	29.1829	23.2177	22.2459	28.8169	27.4065	28.5524	31.6815	26.0705	32.927	27.1032	27.0206	25.7254	29.8772	28.742
S100P	24.4173	26.4714	23.9325	24.091	24.8256	27.9404	23.6738	29.429	24.5612	24.8648	23.2465	19.6353	21.9741	24.1955	25.3051	26.6053	22.4694	21.861	25.7499	27.1145	23.0536	23.6425	25.4466	25.4676	24.8449	24.6773	21.2387	23.2123	22.88	26.8948	21.2756	26.5577	31.7364	25.3636	22.723	27.4616	23.5511	22.7212	25.1395	25.4814	24.3571	28.2215	24.0741	29.421	25.189	24.9701	24.344	27.3769	24.8816
SBSPON	21.6739	22.8402	25.26	21.7785	22.0702	23.4058	26.6733	22.8464	26.0353	24.0038	24.9606	25.1628	26.2034	21.1638	21.7263	22.8664	26.9336	22.5861	22.2116	22.1251	25.9724	28.0647	23.178	22.6015	25.6291	22.9504	25.7151	24.5344	22.6254	22.0813	26.2512	20.5775	23.7245	20.8772	25.6293	24.1945	25.8963	21.0481	24.5145	25.4495	25.9088	20.9492	26.5227	22.6298	25.8828	22.191	24.8331	21.3377	22.3649
SEMA4B	21.718	23.9487	22.1419	20.6512	22.274	21.3217	22.1927	28.0661	20.4413	21.6909	22.1477	21.0148	21.0131	24.4431	19.7832	21.4614	23.9021	23.7357	22.15	22.1295	22.7149	22.3146	22.8061	23.6837	20.8734	22.9954	22.0087	20.9675	22.1175	24.1016	22.3357	22.2967	21.9933	22.4434	22.0406	23.2828	22.7621	23.8135	22.3784	23.0563	22.3633	23.1142	21.5204	26.3001	19.9662	22.7486	20.9945	20.28	22.0261
SERPINA4	27.2621	22.6388	27.0578	25.0962	26.569	22.342	26.0718	26.8918	26	22.2547	26.7847	27.6082	27.2154	22.6085	23.7042	20.7092	22.6561	19.8731	26.9466	25.0434	27.1946	26.6629	26.8358	24.5679	26.0754	25.8162	22.1078	24.0315	25.9971	23.5201	26.7735	21.1364	25.7046	25.7394	26.1884	22.9078	24.5324	23.1198	27.3036	26.5332	26.6757	25.7278	26.4683	25.8805	25.0914	23.0746	24.4223	21.6034	24.3111
SERPINA6	27.8485	26.2268	27.1289	22.6134	28.2844	23.8843	27.0914	27.1902	27.2681	23.6298	26.9325	27.497	28.1045	24.3534	26.7512	21.5889	26.5117	25.8904	28.9068	27.8071	27.8539	27.2797	29.1166	25.1297	26.8805	27.4492	26.5083	26.6337	25.9027	26.7988	28.1726	26.4697	27.7403	28.0977	26.9138	24.7066	26.301	22.2414	27.698	26.4833	28.4854	26.8005	28.4117	27.0017	26.3769	26.3976	27.3978	24.4939	25.2849
SERPINB4	21.3646	22.3287	23.4661	24.8093	22.2423	21.3419	23.0628	20.1474	22.4547	23.3228	21.4809	21.1903	21.7565	20.8597	21.138	30.5819	21.6461	21.6214	24.1386	21.9697	21.9615	21.5785	20.4916	23.6088	21.7911	21.6315	21.6937	21.2296	20.5682	21.1607	23.9468	23.44	21.1925	21.4013	23.5359	21.0536	21.6837	22.6918	22.5831	24.4459	21.6154	21.934	21.1079	23.4673	22.0458	21.3033	21.7078	21.5779	21.7491
SERPINB5	22.5578	22.6821	22.9564	29.1692	22.5115	25.7217	21.9118	22.3213	21.7981	22.404	22.6127	20.8875	21.5007	18.5125	22.7951	30.5725	24.7974	24.069	23.1651	20.6472	19.9214	20.8214	21.8818	20.2975	26.1637	21.4491	21.5029	18.5312	22.362	21.3635	22.218	25.8331	22.2404	21.3539	22.1548	24.012	22.1103	22.0759	20.8564	21.173	20.1572	22.641	22.2743	21.0513	21.356	24.3577	22.5275	21.6759	21.4589
SERPINB6	29.1007	22.7143	29.0775	26.6703	29.0192	23.2384	27.6324	26.6281	29.1232	27.7443	28.5642	28.2878	29.5248	25.1967	28.4363	26.9113	28.8068	22.1432	29.1336	28.3102	29.3072	28.6771	28.6946	26.2446	28.8814	28.6141	27.5389	27.6824	28.5082	27.6379	29.2301	25.2954	27.0423	29.1563	29.5731	27.3442	28.3724	24.2037	29.5177	29.5607	29.41	27.735	29.0073	27.0066	28.4968	27.1646	27.7366	22.4679	28.8743
SERPINC1	28.6791	26.1738	27.1724	24.984	28.3611	24.6842	26.5951	29.7477	27.9123	23.0084	26.4273	30.0927	27.6084	25.4809	26.9206	26.7788	27.2985	25.6055	29.2878	28.5083	29.2906	27.7345	29.4301	25.8334	28.3419	25.2603	25.703	25.7628	27.687	24.5259	27.4348	25.916	30.891	27.7308	27.3063	22.9542	26.9427	25.3207	27.0932	26.922	29.0179	29.5353	28.8328	31.7791	26.2983	25.6846	26.3436	26.0571	26.3519
SERPIND1	30.3991	29.2263	29.4252	27.5254	30.5759	27.3541	29.5336	29.0533	29.9063	27.4279	29.0612	29.7724	30.0721	27.4552	29.2018	28.0396	28.8712	28.4857	30.8562	29.2545	30.4803	29.7171	30.99	27.9415	29.1097	28.8522	28.8541	28.7502	30.1143	28.3106	29.7696	28.3993	30.0963	30.0616	29.603	27.603	28.9782	25.6364	29.9929	29.1229	29.7903	28.9462	30.7462	30.6486	29.1487	28.8462	29.4521	28.0066	28.9863
SERPINF1	26.6473	26.8489	27.416	28.8097	27.0587	27.4086	21.8565	29.0928	27.0166	28.0559	27.1346	29.147	26.1297	27.2463	26.1098	27.0881	28.8609	26.5059	29.408	26.6123	28.6161	28.3141	28.0435	25.0846	29.3924	28.7805	23.6253	28.5204	23.5614	28.4381	25.7581	27.9084	28.8789	26.5884	26.9631	25.7851	22.2653	23.6773	27.6384	27.335	25.7271	27.8144	24.4891	25.1884	27.4968	28.3664	27.471	29.7123	27.7779
SERPINF2	28.4737	24.9972	27.6964	21.1654	28.0756	24.7202	27.1705	31.3987	27.5226	24.994	27.5825	29.2512	28.3884	26.6857	28.2359	27.1698	25.4066	23.0265	30.436	27.7615	28.2254	27.938	28.8955	25.1993	24.9794	25.4941	26.3045	25.9177	27.738	23.275	28.8037	26.0894	31.4408	27.2222	26.9891	24.1638	25.5607	25.168	27.1374	23.3102	27.5441	29.9176	28.4639	31.1788	25.7972	26.8143	27.2712	26.5034	24.237
SERPING1	29.0731	25.0416	29.5591	27.4032	29.4791	27.3423	27.8662	31.0818	28.2347	24.1537	27.6448	29.1736	28.9879	27.627	28.4217	25.8151	28.6383	24.443	29.912	28.0772	29.3258	28.8333	29.7924	27.2858	28.9373	27.3953	25.0147	28.4054	28.3402	28.0135	28.3698	28.0243	30.7563	27.5876	28.6266	24.7989	24.757	23.9674	29.0028	28.452	30.048	29.4781	28.8762	30.8007	28.4599	27.473	28.3292	27.832	28.2032
SERPINH1	30.0435	31.8029	30.304	32.4123	30.6368	32.971	30.3275	32.5742	30.2452	32.0574	30.949	30.3757	30.4324	33.2689	31.2896	31.2852	30.535	32.3236	31.3385	31.4688	30.5325	30.5671	30.346	32.1856	31.2057	31.7642	31.5933	33.2664	32.3808	32.5971	29.8798	32.4566	29.6651	30.0262	30.1127	31.1221	30.9606	31.1865	30.6377	30.5966	31.0121	32.1299	30.2972	30.5797	30.7698	33.2331	31.3452	33.405	32.3753
SFRP2	22.8691	23.1884	21.7559	26.0583	22.042	25.0038	22.3861	27.9987	22.1725	21.4282	22.8519	19.9248	20.5847	21.5727	21.5606	22.4643	22.9365	20.5785	25.414	21.6657	22.1346	19.388	23.7375	21.987	25.2314	24.4025	23.3795	21.5063	24.2631	24.8724	22.0659	22.136	22.3291	22.3174	22.747	22.1556	21.8906	21.9809	21.9954	22.3088	22.3361	25.1566	22.4977	21.056	22.1967	25.5169	23.1544	23.7518	24.0786
SFTPB	28.2184	28.9748	29.7876	23.1469	23.9394	22.3306	29.9097	30.997	29.2436	24.8025	29.7027	23.949	28.7064	28.3755	28.9558	24.3639	29.5517	29.0456	28.2212	30.0727	27.7106	27.351	26.6103	22.8022	28.1995	28.3267	27.8535	25.8331	28.9199	27.7969	27.0019	28.3336	21.082	27.7496	29.3241	29.475	29.3451	22.298	28.4392	28.8056	28.2694	22.8815	29.1306	23.29	29.3085	27.8901	29.1144	21.8688	29.1102
SFTPC	26.158	23.1003	27.2185	27.6541	26.8446	23.6925	27.9696	21.2841	27.9922	22.4834	22.1425	22.18	27.6629	22.5502	25.1934	20.8412	23.2092	21.5651	25.0525	24.3672	25.698	21.2704	25.8974	22.7097	26.4087	26.0322	24.8436	21.5415	26.8469	24.9194	22.52	20.9731	22.5424	27.4661	27.6391	24.4317	27.8019	21.1886	27.2628	26.2419	26.8029	22.3791	26.4684	21.7653	28.1646	21.7466	27.0196	20.7344	26.5483
SLPI	30.8812	31.1558	33.7537	29.733	29.8924	29.8227	31.1858	28.1774	31.4862	30.8172	32.6584	26.4711	32.0377	28.4637	31.6284	30.6221	32.7906	31.2271	33.2002	32.1256	31.0323	30.9815	30.8373	28.6828	31.4025	30.303	30.7985	30.73	27.7288	27.3534	32.7848	31.2016	25.8492	29.9598	31.3504	31.6305	31.2033	27.9528	29.2835	31.9138	28.6158	25.3456	30.7993	23.649	32.3773	30.3706	31.0515	29.6425	30.8872
SPARC	24.3487	22.5135	20.5034	25.0847	21.8403	23.6217	23.1412	20.6209	22.5558	22.8022	22.5082	22.8248	21.9808	27.0023	21.9571	23.2445	22.8861	23.2838	22.8527	23.3318	22.0674	23.3003	21.8761	24.688	20.6033	21.9722	23.9972	26.3716	21.2723	25.4987	21.519	24.7583	21.7297	21.0168	21.6639	21.5212	21.7106	23.586	24.7631	20.7793	20.3345	24.024	22.5063	22.9326	23.7265	25.2237	22.189	25.6522	25.2901
SPON1	22.5285	21.6236	26.649	26.4333	26.5966	20.5352	24.3488	21.2009	26.0321	21.8899	26.5852	24.3297	27.0041	22.0513	24.7391	22.5416	25.9213	22.8326	27.4417	25.6127	26.5438	27.125	25.2547	22.2108	26.633	27.1561	22.3487	27.0778	24.8513	26.0412	27.1581	24.1166	23.0543	21.7512	26.0809	23.0598	21.8514	22.5226	27.4739	26.4914	26.8791	21.5566	21.2885	23.0297	23.5982	22.4301	25.1514	21.8496	25.9435
SRPX	28.1482	27.7327	29.151	25.5673	26.2409	25.1794	25.388	21.5811	26.7514	27.562	28.6103	26.6082	27.6016	20.7499	28.4607	26.3746	29.1742	24.64	30.8228	28.6597	29.0852	28.9872	28.3585	26.3304	29.0521	28.004	27.8633	27.5643	25.4396	25.0676	28.8319	26.6239	27.9771	24.8575	28.5534	26.5812	26.6108	24.7164	26.8533	28.452	26.6174	24.9772	26.7107	26.4408	27.7221	24.5932	26.8683	21.832	28.4236
TGM2	33.2612	32.9773	34.5371	32.4447	33.1257	32.7423	34.2073	31.7947	34.1907	33.0154	33.7298	30.7466	33.6592	32.6283	33.4425	32.0874	33.3521	33.1944	34.4433	33.7938	33.9249	34.1346	34.0023	31.8094	32.987	33.9185	33.6269	33.8967	32.955	33.3985	34.0678	33.5174	31.9561	32.9077	33.0427	33.5754	33.4717	31.7459	33.2795	33.7377	34.4142	32.2474	33.6256	32.3307	33.1683	32.8103	33.1655	32.2985	34.3259
THBS1	29.0657	27.1107	26.3198	31.364	28.8134	29.8085	27.0398	32.958	28.3374	29.9164	27.1811	28.2726	27.278	30.317	29.6669	28.9628	27.1994	27.3553	31.1385	30.3997	28.729	27.701	29.0801	29.5557	28.4996	27.4052	26.0758	28.7008	29.2271	30.4885	26.5733	29.6027	29.4116	28.3805	26.3218	25.6797	26.6587	29.2647	28.0144	26.7519	28.3607	31.6989	28.3757	29.1477	27.5402	29.5393	28.5751	31.3054	27.996
THBS2	23.1347	21.1679	22.8558	31.5475	22.6584	27.4705	21.6199	30.9887	21.6283	28.443	19.5762	21.2109	23.1465	29.751	22.0027	21.6447	21.3756	24.9571	20.8642	18.7886	20.8623	21.6195	21.4491	28.095	21.7005	26.0801	22.9579	27.3776	18.7621	29.3567	21.0023	24.3862	23.3456	22.1851	23.3885	21.671	22.986	25.8045	21.3603	20.9466	23.8962	29.1397	22.4914	21.8499	20.2564	27.7798	21.4521	29.6259	22.2102
THSD4	21.9715	23.9066	25.7523	23.845	21.4641	22.1863	22.8294	21.534	24.7936	25.4308	26.0327	22.0242	23.8161	21.9864	22.1268	21.4045	22.2177	21.4869	23.4347	24.3994	24.5837	23.2432	21.3458	24.6137	21.8994	23.1938	25.187	24.0651	21.7424	23.9215	25.6342	21.3089	23.4695	22.3102	21.8611	20.9183	25.0092	21.7755	23.106	24.7934	24.0302	21.8554	23.8632	21.8991	23.2811	23.1766	23.9331	24.7974	24.2862
TIMP1	21.3868	23.9989	21.591	25.8083	23.0208	25.9922	21.3693	29.0996	21.9218	24.1633	23.2204	20.5217	21.2203	24.8026	23.0551	23.0233	22.9228	21.8601	23.8107	22.3425	22.301	24.8334	21.4539	24.2528	21.2314	23.2935	21.5012	25.9268	24.4574	22.676	20.7083	27.177	29.2517	21.4498	21.0143	22.9223	22.102	22.3978	21.6113	24.1073	19.7204	23.9041	21.3543	25.5758	20.9392	21.7458	21.2741	27.5453	22.2833
TIMP3	31.953	31.6285	34.6369	31.0589	31.3066	31.2825	29.743	30.6874	31.0585	31.0643	32.9802	26.7735	32.5552	29.7904	32.5207	31.0935	32.2319	31.6829	35.4786	32.9918	34.0017	32.2773	32.7743	31.2972	31.676	33.4115	32.2044	32.6469	29.2392	29.7627	33.7193	32.8515	24.5516	30.2264	32.1818	32.0466	30.3831	29.5453	31.4981	33.2625	31.0922	28.6459	31.3387	24.2701	32.2869	30.8964	30.8363	30.5247	32.3466
TINAGL1	30.3423	27.5132	29.4439	28.3501	29.5193	27.7008	30.4313	20.3728	30.4906	26.8203	28.7001	31.3533	30.5846	21.7406	29.644	25.8403	30.5733	25.0032	29.3383	27.4128	30.8209	30.9309	29.6517	27.1927	29.764	28.4019	30.3844	28.2715	27.8052	27.7382	30.7464	28.3392	21.5773	28.9612	29.6333	28.746	30.1051	26.9866	28.9135	29.5423	30.4182	22.1737	30.3829	23.2391	29.0081	24.868	28.6278	26.5203	29.2006
TNC	29.9154	30.7973	29.2946	32.0829	29.4085	31.9595	29.5291	34.106	28.5316	31.5401	31.6598	32.2608	30.942	32.4945	30.4923	31.2557	31.1353	31.9476	29.9921	26.9826	31.3622	31.6905	28.7971	30.5807	30.9304	30.5221	31.6444	33.0321	31.1293	32.4431	29.6455	33.9476	31.0945	30.4125	30.5596	26.6129	31.463	31.0515	31.2049	29.1089	30.6009	34.4064	31.0753	28.3604	30.3231	31.957	31.4089	33.6376	30.328
TNXB	31.364	26.856	29.9749	27.6092	31.8053	25.97	32.06	20.6249	32.3224	26.7554	31.2957	32.9292	32.4999	20.6993	31.1218	22.5856	31.2684	21.7677	31.2609	30.0177	32.3484	32.09	31.4442	27.9455	31.9425	30.1051	31.2034	27.5433	30.9843	28.7859	31.8859	25.4377	21.9295	31.4078	31.8084	27.3295	32.212	22.6754	32.0696	30.3568	31.3344	25.2908	31.7795	22.746	31.2397	23.4206	31.8355	23.2985	30.9012
VTN	32.2279	31.5461	33.4057	31.0867	31.6228	30.5253	32.0256	33.828	31.9175	31.1906	33.3565	31.4106	32.4813	30.2231	32.5126	31.3677	32.8133	31.4021	33.8522	32.2804	32.8015	32.7695	32.3556	31.0331	32.2096	31.9749	31.7762	31.9396	31.1224	30.8968	32.6763	31.7195	33.6501	31.4043	32.1645	31.2691	32.1523	31.0778	31.3044	32.1483	32.2869	32.7975	32.4474	33.1421	31.7978	31.0145	31.4253	31.1406	31.5525
VWA1	26.327	21.2268	26.5191	26.0363	26.8448	26.4958	26.8012	23.3576	27.33	27.1151	27.1983	27.2897	26.9228	26.5467	27.8681	25.9904	27.576	21.7512	26.9058	27.392	28.1801	28.7852	27.1752	26.8495	28.7204	26.8055	28.1261	27.0547	26.6147	27.4223	27.8129	27.5645	21.0958	26.7782	27.2736	26.0714	27.7452	24.363	26.3684	27.4269	27.8367	25.9945	21.7486	21.2615	25.3464	25.1484	26.8515	26.6175	28.2334
VWA5A	24.0289	24.1879	26.2947	25.1597	25.5568	24.3335	24.4388	22.8908	25.4255	24.2126	26.178	24.4163	25.4218	24.4898	24.9323	22.5364	24.4954	22.6758	25.4845	26.3729	25.3428	26.6139	25.0975	22.8176	25.0307	25.6635	24.8712	23.9951	24.5262	24.2968	24.7949	24.9158	22.4768	25.6258	25.8478	26.0987	25.8283	22.7523	26.4193	26.4824	25.709	24.478	25.4679	22.2701	25.3723	24.5477	24.9843	24.6733	26.6037
VWF	30.4277	27.2684	30.2263	26.3759	31.2279	25.9027	30.7321	23.7255	30.5219	27.9513	30.4699	31.5895	31.1181	26.1005	30.7092	28.4365	30.1455	26.1524	31.6369	29.9896	30.8074	30.8218	30.6803	25.2968	30.2525	29.9408	30.5508	28.9296	30.2811	29.9654	31.3508	29.0216	25.2568	30.3663	30.6133	28.1469	30.2597	23.4131	30.0992	30.5683	30.9014	24.4132	31.1256	25.5939	29.9067	28.8106	30.2696	22.4291	30.9233
WISP2	27.6414	23.8773	29.8987	27.2275	22.0051	22.4007	26.8403	23.6431	29.0014	23.304	28.6912	24.0651	28.0106	21.5416	28.592	22.0227	29.754	23.1971	30.5991	27.5707	29.6832	28.8458	27.2136	21.3191	28.6375	26.7778	24.3855	24.6295	22.9321	23.9261	30.0669	26.4498	21.2009	25.3106	28.4003	24.2621	26.2158	23.4925	27.256	27.6753	27.8758	22.2144	25.9849	23.7504	28.4767	22.8085	20.6513	23.078	25.8049
WNT11	25.0519	22.3198	27.9584	20.9089	22.6627	21.6868	25.0014	23.0285	24.0485	23.2221	28.1858	22.3234	25.6012	22.4824	21.0104	23.2369	22.0061	21.6807	27.4075	24.5183	24.8172	24.4259	24.3448	20.6605	25.0402	25.2981	21.4126	24.4557	21.8055	21.5945	25.2794	22.6856	21.1535	22.0199	25.3355	25.1643	24.2293	22.0549	23.7169	24.8096	25.5873	22.0273	21.9474	23.2693	23.4859	24.304	22.2669	23.3749	25.7899
WNT2	22.6878	22.3696	27.513	21.7597	22.2428	22.2824	22.9818	20.5946	23.3346	21.3846	26.7327	20.017	24.0692	22.6329	26.0502	21.4157	24.8229	23.1534	28.2512	25.3244	24.6573	26.793	23.5136	23.2118	24.5229	25.5938	21.7874	25.2897	21.6359	22.0796	24.7979	24.3702	22.0305	21.439	25.1704	23.7459	21.4317	22.3951	23.1846	23.6421	24.9552	21.1885	22.0826	20.7582	22.7437	22.0119	22.9206	21.559	23.7943
WNT7B	21.0281	23.4439	25.8635	20.8731	23.6546	21.3977	21.7107	22.091	22.4954	25.2596	28.1254	21.3318	22.3209	22.6465	23.9506	21.9573	25.1903	23.0085	23.952	21.2492	23.6131	25.7014	23.515	20.8097	24.9148	22.6682	19.6846	22.0639	22.1188	20.5293	24.8644	22.1248	23.6303	22.4274	24.2117	22.5939	21.5398	21.8069	21.9375	25.5947	23.9579	22.6694	23.1003	21.3748	21.6807	23.7847	21.9762	22.5856	23.8737
WNT9A	22.5405	22.4833	24.9682	21.6713	22.0495	21.2188	22.4863	21.4814	21.988	20.7413	24.5437	20.567	20.8456	21.7799	22.0939	21.7479	22.2477	21.4671	25.0315	23.3141	24.8993	23.9087	24.3373	22.2008	23.0133	23.8667	21.3792	22.2665	23.2828	22.3887	25.0851	23.0341	22.6253	22.2965	21.2963	21.3067	20.9244	20.0943	21.7379	25.4972	25.779	21.7159	22.4607	23.4055	20.2975	22.704	21.1563	21.7086	23.4173
[truncated: 19 more columns]
