# Supplementary material for: Quantitative proteomics identifies tumour matrisome signatures in patients with non-small cell lung cancer
Source: Front Oncol. 2023 Jun 16;13:1194515. doi: 10.3389/fonc.2023.1194515 (PMC10313119; doi:10.3389/fonc.2023.1194515)
Supplement: Supplementary file 5 [file DataSheet_5.xlsx]

## Sheet: Supplementary Data 5
Supplementary Data 5. Functional enrichment analysis of differentially expressed matrisome proteins identified by MS analysis of tumour and non-tumour tissue samples.
Cluster	Category	Term accession	Term	Genes	Count	%	Population hits	Population total	Fold enrichment	Fisher's exact test
										P	Bonferroni-corrected P	Benjamini-corrected P	Benjamini–Hochberg FDR-corrected P
1	GOTERM_BP_FAT	GO:0018126	Protein hydroxylation	P4HA1, P4HA2, PLOD3, P3H1, PLOD2, PLOD1, P3H3	7	14.8936	14	965	10.4891	1.66744e-05	0.0326217	0.0331654	0.0331654
2	GOTERM_BP_FAT	GO:0043062	Extracellular structure organization	COL18A1, COL15A1, COL16A1, TNXB, COL14A1, ELN, LTBP4, DPT, LAMC1, NID1, NID2, THSD4, FBLN5, VTN, ABI3BP, MMP28, EMILIN1, HMCN1, LAMB3, ANXA2, LAMB2, LUM, SERPINF2, LAMB1, NPNT, AGT, COL1A1, MFAP4, COL1A2, COL4A2, COL4A1, COL4A4, COL5A3, COL4A3, COL5A2, COL4A5, COL8A1, VWA1, COL6A6, COL6A5, MATN2	41	35.9649	186	965	1.96958	2.36021e-06	0.00592773	0.00297268	0.00296914
2	GOTERM_BP_FAT	GO:0030198	Extracellular matrix organization	COL18A1, COL15A1, COL16A1, TNXB, COL14A1, ELN, LTBP4, DPT, LAMC1, NID1, NID2, THSD4, FBLN5, VTN, ABI3BP, MMP28, EMILIN1, HMCN1, LAMB3, ANXA2, LAMB2, LUM, SERPINF2, LAMB1, NPNT, AGT, COL1A1, MFAP4, COL1A2, COL4A2, COL4A1, COL4A4, COL5A3, COL4A3, COL5A2, COL4A5, COL8A1, VWA1, COL6A6, COL6A5, MATN2	41	35.9649	186	965	1.96958	2.36021e-06	0.00592773	0.00297268	0.00296914
