# Supplementary material for: Quantitative proteomics identifies tumour matrisome signatures in patients with non-small cell lung cancer
Source: Front Oncol. 2023 Jun 16;13:1194515. doi: 10.3389/fonc.2023.1194515 (PMC10313119; doi:10.3389/fonc.2023.1194515)
Supplement: Supplementary file 6 [file DataSheet_6.xlsx]

## Sheet: Supplementary Data 6
Supplementary Data 6. MS quantification of hydroxylated proline- and lysine-containing peptides.
Gene name	Gene names (all)	Protein name	UniProt accession	UniProt accessions (all)	Sequence window	Residue oxidation probabilities	Unique identifier	Amino acid	Position	Positions (all)	Residue	Charge	Localization probability	Posterior error probability	Mass error (ppm)	Intensity	Label-free quantification intensity (log2-transformed)
																	CR1_N	CR1_T	CR10_N	CR10_T	CR11_N	CR11_T	CR12_N	CR12_T	CR13_N	CR13_T	CR14_N	CR14_T	CR15_N	CR15_T	CR16_N	CR16_T	CR17_N	CR17_T	CR21_N	CR21_T	CR23_N	CR23_T	CR24_N	CR24_T	CR25_N	CR25_T	CR26_N	CR26_T	CR27_N	CR27_T	CR28_N	CR28_T	CR29_N
																	Non-tumour	Tumour	Non-tumour	Tumour	Non-tumour	Tumour	Non-tumour	Tumour	Non-tumour	Tumour	Non-tumour	Tumour	Non-tumour	Tumour	Non-tumour	Tumour	Non-tumour	Tumour	Non-tumour	Tumour	Non-tumour	Tumour	Non-tumour	Tumour	Non-tumour	Tumour	Non-tumour	Tumour	Non-tumour	Tumour	Non-tumour	Tumour	Non-tumour
ACTB	ACTB;ACTG1	Actin, cytoplasmic 1;Actin, cytoplasmic 1, N-terminally processed;Actin, cytoplasmic 2;Actin, cytoplasmic 2, N-terminally processed	P60709	P60709;P63261	MESCGIHETTFNSIMKCDVDIRKDLYANTVL	FRCPEALFQPSFLGMESCGIHETTFNSIMK(1)	UID243	K	284	284;284	K284	4	1	1.0012e-22	0.0055913	23388000000	NaN	-9.46884	-9.12528	-9.44598	-8.56302	NaN	NaN	-8.97854	-8.72729	-10.0514	-9.41229	NaN	-9.01872	NaN	-9.35626	-8.55862	-10.3377	-9.36695	-8.48476	-0.0397911	-7.65849	-8.2876	NaN	NaN	-8.30398	-8.72116	NaN	-9.26777	NaN	-7.46339	NaN	-8.93887	-7.66103
COL14A1	COL14A1	Collagen alpha-1(XIV) chain	Q05707	Q05707	IQSHMARYTAILNQIPSHSSSIRTVQGPPGE	YTAILNQIP(1)SHSSSIR	UID1695	P	1643	1643	P1643	3	1	7.04527e-22	0.20076	3974700000	-6.39127	NaN	-6.64171	-6.32762	-6.52665	NaN	NaN	NaN	-5.59013	-5.74606	-6.6891	-6.50854	NaN	NaN	-6.60192	NaN	-7.14266	NaN	-6.87693	-6.24047	-6.05399	-6.7503	-6.37295	-4.17995	-6.92406	-7.33526	-6.94616	-7.1455	-5.84005	-6.11128	-6.29168	NaN	NaN
COL14A1	COL14A1	Collagen alpha-1(XIV) chain	Q05707	Q05707	PGERGLTGIKGEKGNPGVGTQGPRGPPGPAG	GNP(1)GVGTQGPR	UID1678	P	1704	1704	P1704	2	1	1.92214e-12	0.09962	2641400000	NaN	NaN	-5.96656	-5.72531	-6.229	-6.91232	-5.07885	-4.33562	-5.87848	-5.75299	-6.09454	-6.58199	-5.85989	-5.84607	-5.92118	-5.04479	NaN	NaN	-7.25049	NaN	-6.15585	-6.70584	-6.57532	NaN	NaN	NaN	NaN	NaN	-6.21192	NaN	NaN	-5.8468	NaN
COL14A1	COL14A1	Collagen alpha-1(XIV) chain	Q05707	Q05707	EKGNPGVGTQGPRGPPGPAGPSGESRPGSPG	GP(0.001)P(0.999)GPAGPSGESRP(0.13)GSP(0.594)GP(0.672)P(0.577)GSP(0.514)GP(0.514)R	UID5460	P	1715	1715	P1715	3	0.998558	3.44168e-31	-0.42097	5725800000	-6.09483	-5.69712	-5.73811	-6.67174	-7.02134	-7.59274	-5.50091	NaN	-5.66752	-5.64254	-5.96615	-5.86647	-5.88203	NaN	-6.1695	-5.33503	-5.65512	-4.64484	NaN	-6.5569	-6.85738	-6.75595	NaN	NaN	-7.67532	NaN	-6.23372	NaN	-6.44582	NaN	-5.48388	-6.00451	NaN
COL14A1	COL14A1	Collagen alpha-1(XIV) chain	Q05707	Q05707	PRGPPGPAGPSGESRPGSPGPPGSPGPRGPP	GP(0.014)P(0.986)GPAGPSGESRP(1)GSP(0.977)GP(0.037)P(0.968)GSP(0.385)GP(0.633)R	UID5463	P	1726	1726	P1726	3	0.999943	3.44168e-31	-0.40666	3947500000	-6.09483	-5.69712	-5.73811	-6.67174	-7.02134	-7.59274	-5.50091	NaN	-5.66752	-5.64254	-5.96615	-5.86647	-5.88203	NaN	-6.1695	-5.33503	-5.65512	-4.64484	NaN	-6.5569	-6.85738	-6.75595	-6.72677	NaN	-7.67532	NaN	-6.23372	-6.37513	-6.44582	NaN	-5.48388	-6.00451	NaN
COL14A1	COL14A1	Collagen alpha-1(XIV) chain	Q05707	Q05707	PPGPAGPSGESRPGSPGPPGSPGPRGPPGHL	GP(0.019)P(0.98)GP(0.001)AGP(0.028)SGESRP(0.974)GSP(0.985)GP(0.505)P(0.505)GSP(0.501)GP(0.501)R	UID5464	P	1729	1729	P1729	3	0.985321	3.44168e-31	-0.33427	5385100000	-6.09483	-5.69712	-5.73811	-6.67174	-7.02134	-7.59274	-5.50091	NaN	-5.66752	-5.64254	-5.96615	-5.86647	-5.88203	NaN	-6.1695	-5.33503	-5.65512	-4.64484	NaN	-6.5569	-6.85738	-6.75595	-6.72677	NaN	-7.67532	NaN	-6.23372	-6.37513	-6.44582	NaN	-5.48388	-6.00451	NaN
COL14A1	COL14A1	Collagen alpha-1(XIV) chain	Q05707	Q05707	PAGPSGESRPGSPGPPGSPGPRGPPGHLGVP	GP(0.014)P(0.986)GPAGPSGESRP(1)GSP(0.977)GP(0.037)P(0.968)GSP(0.385)GP(0.633)R	UID5466	P	1732	1732	P1732	3	0.968097	3.44168e-31	-0.40666	4808400000	-6.09483	-5.69712	-5.73811	-6.67174	-7.02134	-7.59274	-5.50091	NaN	-5.66752	-5.64254	NaN	-5.86647	-5.88203	NaN	-6.1695	-5.33503	-5.65512	-4.64484	NaN	-6.5569	-6.85738	-6.75595	-6.72677	NaN	-7.67532	NaN	-6.23372	-6.37513	NaN	NaN	-5.48388	-6.00451	NaN
COL14A1	COL14A1	Collagen alpha-1(XIV) chain	Q05707	Q05707	PSGESRPGSPGPPGSPGPRGPPGHLGVPGPQ	GP(0.323)P(0.323)GP(0.323)AGP(0.035)SGESRP(0.988)GSP(0.937)GP(0.539)P(0.539)GSP(0.89)GP(0.104)R	UID5467	P	1735	1735	P1735	2	0.889626	2.9235e-22	-0.8285	4575100000	-6.09483	-5.69712	-5.73811	-6.67174	-7.02134	-7.59274	-5.50091	NaN	-5.66752	-5.64254	NaN	NaN	-5.88203	NaN	-6.1695	-5.33503	-5.65512	-4.64484	NaN	-6.5569	-6.85738	NaN	-6.72677	NaN	-7.67532	NaN	-6.23372	-6.37513	-6.44582	NaN	-5.48388	-6.00451	NaN
COL14A1	COL14A1	Collagen alpha-1(XIV) chain	Q05707	Q05707	RPGSPGPPGSPGPRGPPGHLGVPGPQGPSGQ	GP(0.977)P(0.024)GHLGVP(0.873)GP(0.155)QGP(0.973)SGQP(0.998)GYCDPSSCSAYGVR	UID5469	P	1740	1740	P1740	3	0.976587	6.78592e-31	-0.031824	1769500000	-6.87837	NaN	-7.62618	-7.3873	-8.48193	NaN	NaN	NaN	-7.07734	NaN	-7.01431	-6.38764	-6.91579	NaN	-7.26675	NaN	-7.03078	NaN	-8.82689	-7.78277	-8.45062	-9.07801	-9.15809	NaN	-9.55612	-8.6755	-7.66047	NaN	-8.05571	-8.77978	-6.92939	NaN	NaN
COL14A1	COL14A1	Collagen alpha-1(XIV) chain	Q05707	Q05707	PGSPGPRGPPGHLGVPGPQGPSGQPGYCDPS	GP(0.15)P(0.85)GHLGVP(0.997)GP(0.003)QGPSGQP(1)GYCDPSSCSAYGVR	UID5471	P	1747	1747	P1747	3	0.997136	2.33982e-31	-1.7963	2098300000	-6.87837	NaN	-7.62618	-7.3873	-8.48193	NaN	-6.81076	NaN	-7.07734	NaN	-7.01431	-6.38764	-6.91579	NaN	-7.26675	NaN	-7.03078	NaN	-8.82689	-7.78277	-8.45062	-9.07801	-9.15809	NaN	-9.55612	-8.6755	-7.66047	NaN	-8.05571	-8.77978	-6.92939	NaN	NaN
COL14A1	COL14A1	Collagen alpha-1(XIV) chain	Q05707	Q05707	PRGPPGHLGVPGPQGPSGQPGYCDPSSCSAY	GP(0.5)P(0.5)GHLGVP(0.995)GP(0.005)QGP(1)SGQP(1)GYCDPSSCSAYGVR	UID5473	P	1752	1752	P1752	3	0.999735	6.78592e-31	-0.9524	1298100000	-6.87837	NaN	-7.62618	-7.3873	-8.48193	NaN	-6.81076	NaN	-7.07734	NaN	-7.01431	-6.38764	-6.91579	NaN	-7.26675	NaN	-7.03078	NaN	-8.82689	-7.78277	-8.45062	-9.07801	-9.15809	NaN	-9.55612	-8.6755	-7.66047	NaN	-8.05571	-8.77978	-6.92939	NaN	NaN
COL14A1	COL14A1	Collagen alpha-1(XIV) chain	Q05707	Q05707	PGHLGVPGPQGPSGQPGYCDPSSCSAYGVRA	GP(0.5)P(0.5)GHLGVP(0.97)GP(0.032)QGP(0.998)SGQP(1)GYCDPSSCSAYGVR	UID5474	P	1756	1756	P1756	3	0.999995	2.33982e-31	-1.7629	2213900000	-6.87837	NaN	-7.62618	-7.3873	-8.48193	NaN	-6.81076	NaN	-7.07734	NaN	-7.01431	-6.38764	-6.91579	NaN	-7.26675	NaN	-7.03078	NaN	-8.82689	-7.78277	-8.45062	-9.07801	-9.15809	NaN	-9.55612	-8.6755	-7.66047	NaN	-8.05571	-8.77978	-6.92939	NaN	NaN
COL16A1	COL16A1	Collagen alpha-1(XVI) chain	Q07092	Q07092	AAAPGRPGPPGKDGAPGRPGAPGSPGLPGQI	DGAP(1)GRP(1)GAP(1)GSP(1)GLP(1)GQIGREGR	UID5476	P	1484	1484	P1484	4	1	2.01987e-10	0.65253	8511900000	2.00635	2.31614	1.588	2.08555	1.37108	NaN	1.82866	2.29032	2.21337	2.20226	1.99421	1.55183	2.29305	2.2079	1.53383	NaN	1.55045	2.19687	0.763742	4.3212	1.53043	4.19584	1.7977	1.98463	-0.288235	1.96197	1.57779	2.04424	1.0606	NaN	1.60853	1.92077	NaN
COL16A1	COL16A1	Collagen alpha-1(XVI) chain	Q07092	Q07092	PGRPGPPGKDGAPGRPGAPGSPGLPGQIGRE	DGAP(1)GRP(1)GAP(1)GSP(1)GLP(1)GQIGREGR	UID5477	P	1487	1487	P1487	4	1	2.01987e-10	0.65253	8511900000	2.00635	2.31614	1.588	2.08555	1.37108	NaN	1.82866	2.29032	2.21337	2.20226	1.99421	1.55183	2.29305	2.2079	1.53383	NaN	1.55045	2.19687	0.763742	4.3212	1.53043	4.19584	1.7977	1.98463	-0.288235	1.96197	1.57779	2.04424	1.0606	NaN	1.60853	1.92077	NaN
COL16A1	COL16A1	Collagen alpha-1(XVI) chain	Q07092	Q07092	PGPPGKDGAPGRPGAPGSPGLPGQIGREGRQ	DGAP(1)GRP(1)GAP(1)GSP(1)GLP(1)GQIGREGR	UID5478	P	1490	1490	P1490	4	1	2.01987e-10	0.65253	8511900000	2.00635	2.31614	1.588	2.08555	1.37108	NaN	1.82866	2.29032	2.21337	2.20226	1.99421	1.55183	2.29305	2.2079	1.53383	NaN	1.55045	2.19687	0.763742	4.3212	1.53043	4.19584	1.7977	1.98463	-0.288235	1.96197	1.57779	2.04424	1.0606	NaN	1.60853	1.92077	NaN
COL16A1	COL16A1	Collagen alpha-1(XVI) chain	Q07092	Q07092	PGKDGAPGRPGAPGSPGLPGQIGREGRQGLP	DGAP(1)GRP(1)GAP(1)GSP(1)GLP(1)GQIGREGR	UID5479	P	1493	1493	P1493	4	1	2.01987e-10	0.65253	8511900000	2.00635	2.31614	1.588	2.08555	1.37108	NaN	1.82866	2.29032	2.21337	2.20226	1.99421	1.55183	2.29305	2.2079	1.53383	NaN	1.55045	2.19687	0.763742	4.3212	1.53043	4.19584	1.7977	1.98463	-0.288235	1.96197	1.57779	2.04424	1.0606	NaN	1.60853	1.92077	NaN
COL16A1	COL16A1	Collagen alpha-1(XVI) chain	Q07092	Q07092	DGAPGRPGAPGSPGLPGQIGREGRQGLPGVR	DGAP(1)GRP(1)GAP(1)GSP(1)GLP(1)GQIGREGR	UID5480	P	1496	1496	P1496	4	1	2.01987e-10	0.65253	8511900000	2.00635	2.31614	1.588	2.08555	1.37108	NaN	1.82866	2.29032	2.21337	2.20226	1.99421	1.55183	2.29305	2.2079	1.53383	NaN	1.55045	2.19687	0.763742	4.3212	1.53043	4.19584	1.7977	1.98463	-0.288235	1.96197	1.57779	2.04424	1.0606	NaN	1.60853	1.92077	NaN
COL18A1	COL18A1	Collagen alpha-1(XVIII) chain;Endostatin	P39060	P39060	RFGVNSSDVPGPAGLPGVPGREGPPGFPGLP	FGVNSSDVPGPAGLP(1)GVP(1)GR	UID3308	P	937	937	P937	2	0.999588	9.86105e-12	-0.82349	646170000	NaN	-1.8173	-4.77723	-2.68037	NaN	NaN	-3.90455	NaN	-4.74025	-3.60538	-3.7647	-4.20118	-4.25347	-2.64416	-4.03817	-0.660391	-4.06642	-2.75533	NaN	-4.43841	NaN	NaN	-5.06473	-2.16766	NaN	NaN	-4.34197	-2.82022	-2.91816	-2.99635	-4.11195	-3.47103	NaN
COL18A1	COL18A1	Collagen alpha-1(XVIII) chain;Endostatin	P39060	P39060	VNSSDVPGPAGLPGVPGREGPPGFPGLPGPP	FGVNSSDVPGPAGLP(1)GVP(1)GR	UID3309	P	940	940	P940	2	0.999999	9.86105e-12	-0.82349	646170000	NaN	-1.8173	-4.77723	-2.68037	NaN	NaN	-3.90455	NaN	-4.74025	-3.60538	-3.7647	-4.20118	-4.25347	-2.64416	-4.03817	-0.660391	-4.06642	-2.75533	NaN	-4.43841	NaN	NaN	-5.06473	-2.16766	NaN	NaN	-4.34197	-2.82022	-2.91816	-2.99635	-4.11195	-3.47103	NaN
COL1A1	COL1A1	Collagen alpha-1(I) chain	P02452	P02452	LSYGYDEKSTGGISVPGPMGPSGPRGLPGPP	STGGISVP(0.999)GP(0.001)MGPSGPR	UID313	P	178	178	P178	2	0.998904	9.30037e-05	-0.23296	5175200000	NaN	-6.63544	-7.73984	-7.219	NaN	-5.39204	-8.08026	-7.70249	-7.13524	-6.42893	NaN	NaN	NaN	-5.93235	-7.39797	-5.81998	NaN	-6.05468	NaN	NaN	-7.10816	-7.56921	NaN	NaN	NaN	NaN	NaN	-5.09589	NaN	-6.67724	NaN	-5.53881	-5.55025
COL1A1	COL1A1	Collagen alpha-1(I) chain	P02452	P02452	ISVPGPMGPSGPRGLPGPPGAPGPQGFQGPP	GLP(0.985)GP(0.217)P(0.642)GAP(0.145)GP(0.02)QGFQGP(0.496)P(0.496)GEP(0.998)GEP(0.984)GASGP(0.012)MGP(0.004)R	UID4034	P	190	190	P190	3	0.984886	3.7099e-35	-0.43146	34369000000	-5.53992	-4.08642	-5.29748	-3.62561	-4.91042	-4.94787	-6.98719	-4.67778	-5.22723	-4.05124	-4.78288	-4.51705	-5.60282	-3.96796	-5.07979	NaN	-4.27811	-3.97219	NaN	-5.45711	NaN	NaN	NaN	NaN	-4.20986	-3.94034	NaN	-3.74103	-5.83514	NaN	NaN	-4.99904	-2.66376
COL1A1	COL1A1	Collagen alpha-1(I) chain	P02452	P02452	PGPMGPSGPRGLPGPPGAPGPQGFQGPPGEP	GLP(0.827)GP(0.349)P(0.823)GAP(0.816)GP(0.184)QGFQGP(0.066)P(0.167)GEP(0.871)GEP(0.826)GASGP(0.033)MGP(0.038)R	UID4036	P	193	193	P193	3	0.823399	7.60506e-21	-0.13666	20563000000	-5.53992	-4.08642	-5.29748	NaN	-4.91042	-4.94787	NaN	-4.67778	-5.22723	NaN	NaN	-4.51705	NaN	-3.96796	NaN	NaN	-4.27811	NaN	NaN	-5.45711	NaN	NaN	NaN	NaN	-4.20986	-3.94034	NaN	-3.74103	-5.83514	NaN	NaN	-4.99904	-2.66376
COL1A1	COL1A1	Collagen alpha-1(I) chain	P02452	P02452	MGPSGPRGLPGPPGAPGPQGFQGPPGEPGEP	GLP(0.126)GP(0.675)P(0.199)GAP(0.999)GP(0.001)QGFQGPP(0.001)GEP(0.999)GEP(0.998)GASGP(0.002)MGP(0.001)R	UID4037	P	196	196	P196	3	0.998643	3.7099e-35	-0.79925	24161000000	-5.53992	NaN	-5.29748	NaN	-4.91042	-4.94787	-6.98719	-4.67778	-5.22723	-4.05124	NaN	NaN	-5.60282	-3.96796	-5.07979	NaN	-4.27811	NaN	NaN	-5.45711	NaN	-5.94365	NaN	NaN	-4.20986	-3.94034	NaN	-3.74103	-5.83514	NaN	-5.18727	-4.99904	-2.66376
COL1A1	COL1A1	Collagen alpha-1(I) chain	P02452	P02452	PGAPGPQGFQGPPGEPGEPGASGPMGPRGPP	GLP(0.667)GP(0.667)P(0.667)GAP(0.969)GP(0.029)QGFQGPPGEP(0.999)GEP(0.994)GASGP(0.004)MGP(0.002)R	UID4041	P	208	208	P208	3	0.999487	3.7099e-35	-0.2233	41302000000	-5.53992	-4.08642	-5.29748	-3.62561	-4.91042	-4.94787	-6.98719	-4.67778	-5.22723	-4.05124	-4.78288	-4.51705	-5.60282	-3.96796	-5.07979	NaN	-4.27811	-3.97219	-4.55813	-5.33101	NaN	-5.94365	NaN	-8.42596	-4.07332	-3.94034	-4.40025	-3.74103	-5.69635	NaN	-5.18727	-4.99904	-2.66376
COL1A1	COL1A1	Collagen alpha-1(I) chain	P02452	P02452	PGPQGFQGPPGEPGEPGASGPMGPRGPPGPP	GLP(0.914)GP(0.073)P(0.061)GAP(0.942)GP(0.01)QGFQGPP(0.001)GEP(0.999)GEP(0.998)GASGP(0.002)MGP(0.001)R	UID4042	P	211	211	P211	3	0.997889	3.7099e-35	-0.023802	39343000000	-5.53992	-4.08642	-5.29748	-3.62561	-4.91042	-4.94787	-6.98719	-4.67778	-5.22723	-4.05124	-4.78288	-4.51705	-5.60282	-3.96796	-5.07979	NaN	-4.27811	-3.97219	-4.55813	-5.33101	NaN	-5.94365	NaN	-8.42596	-4.07332	-3.94034	-4.40025	-3.74103	-5.69635	NaN	-5.18727	-4.99904	-2.66376
COL1A1	COL1A1	Collagen alpha-1(I) chain	P02452	P02452	PGPPGKNGDDGEAGKPGRPGERGPPGPQGAR	NGDDGEAGKP(1)GRP(1)GER	UID2179	P	238	238	P238	2	1	1.98656e-62	-0.732	50221000000	-7.83246	-6.40165	NaN	-4.75014	-5.36033	-7.63276	NaN	-8.4988	-5.10486	NaN	-5.35792	-6.29911	-5.50689	-6.60627	NaN	-5.92515	-7.87656	-5.10509	-6.7289	-4.52703	-7.06347	-5.2509	-6.56307	-6.83961	-7.84199	-5.51639	-5.71853	-6.96174	-6.90372	-4.7698	-5.45265	-5.63581	NaN
COL1A1	COL1A1	Collagen alpha-1(I) chain	P02452	P02452	PGKNGDDGEAGKPGRPGERGPPGPQGARGLP	NGDDGEAGKP(1)GRP(1)GER	UID312	P	241	241	P241	2	1	1.98656e-62	-0.732	81432000000	-5.66119	-5.43241	-7.2352	-5.45022	-7.34599	-6.79419	NaN	-5.98119	-6.00116	-5.82115	-5.84298	-6.05026	-5.67643	-7.26848	-5.55642	-8.10727	-5.9108	-5.81409	-7.10054	-6.21499	-8.6688	-5.54771	-7.12341	-6.77382	-7.22048	-6.45973	-6.24533	-7.24204	-5.94081	-8.14593	-8.20836	-5.76649	NaN
COL1A1	COL1A1	Collagen alpha-1(I) chain	P02452	P02452	PGKNGDDGEAGKPGRPGERGPPGPQGARGLP	NGDDGEAGKP(1)GRP(1)GER	UID2202	P	241	241	P241	2	1	1.98656e-62	-0.732	81432000000	-7.83246	-6.40165	NaN	-4.75014	-5.36033	-7.63276	NaN	-8.4988	-5.10486	NaN	-5.35792	-6.29911	-5.50689	-6.60627	NaN	-5.92515	-7.87656	-5.10509	-6.7289	-4.52703	-7.06347	-5.2509	-6.56307	-6.83961	-7.84199	-5.51639	-5.71853	-6.96174	-6.90372	-4.7698	-5.45265	-5.63581	NaN
COL1A1	COL1A1	Collagen alpha-1(I) chain	P02452	P02452	DGEAGKPGRPGERGPPGPQGARGLPGTAGLP	GP(1)P(1)GPQGAR	UID291	P	247	247	P247	2	1	2.78931e-05	-1.1942	39949000000	-4.10968	-3.83641	-4.22984	-3.96803	-4.96729	-5.86894	-5.37666	-5.03162	-4.18625	-4.05844	-4.27347	-3.90529	-4.08725	-4.21066	-4.11171	-4.44857	-4.52912	-4.07387	-5.21908	-4.49022	-4.14747	-4.77493	-4.3748	-4.10083	-5.19968	-4.41036	-3.95783	-3.68147	-4.55023	-5.57149	-3.95437	-4.17248	-4.17066
COL1A1	COL1A1	Collagen alpha-1(I) chain	P02452	P02452	PGMKGHRGFSGLDGAKGDAGPAGPKGEPGSP	GFSGLDGAK(1)GDAGPAGPK(1)GEPGSPGENGAPGQMGPR	UID56	K	277	277	K277	5	1	2.30528e-156	-0.65241	86004000000	-4.96437	NaN	-5.8875	-4.91444	-5.87686	-5.33672	-5.56609	-4.48241	-4.51258	-4.30551	-5.17525	-4.72537	-4.71496	-3.86763	-4.66226	-4.76294	-4.74533	-4.96466	-5.32251	NaN	-4.79341	-5.83947	-5.00587	-4.98729	-6.23878	-5.49579	-5.44898	-4.4276	-6.48847	-6.75965	-4.71326	-4.64934	NaN
COL1A1	COL1A1	Collagen alpha-1(I) chain	P02452	P02452	HRGFSGLDGAKGDAGPAGPKGEPGSPGENGA	GFSGLDGAKGDAGP(1)AGP(1)KGEP(1)GSP(1)GENGAP(0.995)GQMGP(0.005)R	UID3953	P	282	282	P282	4	1	3.02218e-44	-2.5222	29553000000	-5.41417	-3.81762	-7.96816	NaN	-6.69	-8.43115	-9.37898	-9.7813	NaN	-8.22169	-4.75352	-8.60201	-7.53763	NaN	-8.19157	-5.8227	-9.1691	NaN	NaN	-9.22323	-7.19769	-5.91731	NaN	NaN	-8.54139	-8.46233	NaN	-6.97002	NaN	NaN	-6.29382	-4.98071	NaN
COL1A1	COL1A1	Collagen alpha-1(I) chain	P02452	P02452	FSGLDGAKGDAGPAGPKGEPGSPGENGAPGQ	GFSGLDGAKGDAGP(1)AGP(1)KGEP(1)GSP(1)GENGAP(0.995)GQMGP(0.005)R	UID3954	P	285	285	P285	4	1	2.84187e-58	-2.5222	70188000000	-4.3556	-4.99796	-4.9418	-2.68882	-4.94298	-4.48753	NaN	-3.01057	-3.92258	-2.97668	-3.46276	-3.12759	-5.64448	-2.81492	-3.64572	-3.9342	-3.56415	-2.85482	-5.30132	-5.0915	-4.93941	-4.70464	NaN	-4.90868	-4.47143	-4.50738	-3.6213	-2.25554	-4.92439	-4.87585	-3.3911	-3.75866	-3.72947
COL1A1	COL1A1	Collagen alpha-1(I) chain	P02452	P02452	SGLDGAKGDAGPAGPKGEPGSPGENGAPGQM	GFSGLDGAK(1)GDAGPAGPK(1)GEPGSPGENGAPGQMGPR	UID45	K	286	286	K286	5	1	2.58914e-230	-0.65241	53306000000	-8.40839	-8.12595	-9.4565	-7.34174	NaN	NaN	NaN	-7.12182	-7.99783	-7.28988	-7.11413	-6.90305	-8.19028	NaN	-8.21053	-9.36019	-7.7973	-7.90829	NaN	NaN	NaN	-7.26503	-9.85687	NaN	-7.3425	NaN	-8.07309	-6.49473	NaN	NaN	NaN	NaN	NaN
COL1A1	COL1A1	Collagen alpha-1(I) chain	P02452	P02452	DGAKGDAGPAGPKGEPGSPGENGAPGQMGPR	GEP(1)GSP(1)GENGAP(1)GQMGP(1)R	UID2065	P	289	289	P289	3	1	2.58914e-230	-2.199	537600000000	NaN	-8.99688	NaN	-7.8747	NaN	NaN	-12.2796	-8.72937	-11.0544	-8.40722	-10.2524	-9.94368	-10.983	-8.16335	-11.0294	NaN	-9.8039	-8.12754	-11.2221	NaN	NaN	-10.1022	NaN	NaN	NaN	-10.0155	-9.21127	-9.32103	NaN	-9.08169	NaN	NaN	NaN
COL1A1	COL1A1	Collagen alpha-1(I) chain	P02452	P02452	DGAKGDAGPAGPKGEPGSPGENGAPGQMGPR	GEP(1)GSP(1)GENGAP(1)GQMGP(1)R	UID3955	P	289	289	P289	3	1	2.58914e-230	-2.199	537600000000	-2.57099	-2.49252	-2.57705	-2.7162	-3.59093	-3.3379	-3.08808	-3.87545	-3.15587	-2.73397	-2.33324	-2.19772	-2.62571	-3.12988	-2.87297	-3.4801	-2.1322	-2.76226	-2.95556	-2.26276	-3.24582	-2.89201	-3.24865	-2.52852	-4.1577	-2.75145	-2.68229	-2.37648	-2.47467	-3.02947	-2.25469	-2.74764	-5.83085
COL1A1	COL1A1	Collagen alpha-1(I) chain	P02452	P02452	KGDAGPAGPKGEPGSPGENGAPGQMGPRGLP	GEP(1)GSP(1)GENGAP(1)GQMGP(1)R	UID3956	P	292	292	P292	3	1	2.58914e-230	-2.199	555430000000	-2.57099	-2.49252	-2.57705	-2.7162	-3.59093	-3.3379	-3.08808	-3.87545	-3.15587	-2.73397	-2.33324	-2.19772	-2.62571	-3.12988	-2.87297	-3.4801	-2.1322	-2.76226	-2.95556	-2.26276	-3.24582	-2.89201	-3.24865	-2.52852	-4.1577	-2.75145	-2.68229	-2.37648	-2.47467	-3.02947	-2.25469	-2.74764	-5.83085
COL1A1	COL1A1	Collagen alpha-1(I) chain	P02452	P02452	AGPKGEPGSPGENGAPGQMGPRGLPGERGRP	GEP(1)GSP(1)GENGAP(1)GQMGP(1)R	UID2067	P	298	298	P298	3	1	2.58914e-230	-2.199	542200000000	NaN	-8.99688	NaN	-7.8747	NaN	NaN	-12.2796	-8.72937	-11.0544	-8.40722	-10.2524	-9.94368	-10.983	-8.16335	-11.0294	NaN	-9.8039	-8.12754	-11.2221	NaN	NaN	-10.1022	NaN	NaN	NaN	-10.0155	-9.21127	-9.32103	NaN	-10.4727	-10.892	NaN	NaN
COL1A1	COL1A1	Collagen alpha-1(I) chain	P02452	P02452	AGPKGEPGSPGENGAPGQMGPRGLPGERGRP	GEP(1)GSP(1)GENGAP(1)GQMGP(1)R	UID3957	P	298	298	P298	3	1	2.58914e-230	-2.199	542200000000	-2.57099	-2.49252	-2.57705	-2.7162	-3.59093	-3.3379	-3.08808	-3.87545	-3.15587	-2.73397	-2.33324	-2.19772	-2.62571	-3.12988	-2.87297	-3.4801	-2.1322	-2.76226	-2.95556	-2.26276	-3.24582	-2.89201	-3.24865	-2.52852	-4.1577	-2.75145	-2.68229	-2.37648	-2.47467	-3.02947	-2.25469	-2.74764	-8.44973
COL1A1	COL1A1	Collagen alpha-1(I) chain	P02452	P02452	PGQMGPRGLPGERGRPGAPGPAGARGNDGAT	GRP(1)GAP(1)GP(1)AGAR	UID251	P	313	313	P313	2	1	1.15937e-56	0.01858	135500000000	NaN	-6.74696	-6.88807	-6.63171	-7.83579	-6.86469	-9.2615	-6.82257	NaN	NaN	-6.90991	NaN	NaN	-6.66936	NaN	-7.79691	-6.54027	NaN	-8.62296	-8.08232	NaN	-7.03978	-7.31585	-6.78421	-5.74016	-7.11683	NaN	NaN	-9.04948	-7.84725	NaN	NaN	-5.37997
COL1A1	COL1A1	Collagen alpha-1(I) chain	P02452	P02452	PGQMGPRGLPGERGRPGAPGPAGARGNDGAT	GRP(1)GAP(1)GP(1)AGAR	UID2141	P	313	313	P313	2	1	1.15937e-56	0.01858	135500000000	-3.52413	-3.1486	-3.21081	-4.04462	-2.51182	-3.03891	-4.56118	-4.53749	-3.35716	-3.25651	-3.54361	-3.93381	-3.87781	-3.95885	-3.68376	-3.52729	-3.6547	-2.89668	-3.98303	-3.15238	-3.22717	-4.54881	-3.98996	-3.11193	-2.69155	-3.4	-3.1557	-3.37509	-9.70054	-4.63529	-3.22261	-3.18732	-1.66232
COL1A1	COL1A1	Collagen alpha-1(I) chain	P02452	P02452	MGPRGLPGERGRPGAPGPAGARGNDGATGAA	GRP(1)GAP(1)GP(1)AGAR	UID2142	P	316	316	P316	2	1	1.15937e-56	0.01858	127300000000	-3.52413	-3.1486	-3.21081	-4.04462	-2.51182	-3.03891	-4.56118	-4.53749	-3.35716	-3.25651	-3.54361	-3.93381	-3.87781	-3.95885	-3.68376	-3.52729	-3.6547	-2.89668	-3.98303	-3.15238	-3.22717	-4.54881	-3.98996	-3.11193	-2.69155	-3.4	-3.1557	-3.37509	-9.70054	-4.63529	-3.22261	-3.18732	-1.66232
COL1A1	COL1A1	Collagen alpha-1(I) chain	P02452	P02452	PAGARGNDGATGAAGPPGPTGPAGPPGFPGA	GNDGATGAAGP(0.998)P(0.991)GP(0.011)TGPAGP(0.127)P(0.874)GFP(0.999)GAVGAK	UID4058	P	333	333	P333	2	0.9981	2.48793e-68	-0.27474	38206000000	-4.46717	-4.39334	-10.7822	-4.49239	NaN	NaN	-5.21039	-5.41713	-4.30367	-4.06411	-4.87065	-5.08463	-4.92074	-3.72499	-10.9743	-3.97043	-4.16186	-3.73702	-11.3111	NaN	NaN	NaN	NaN	NaN	-5.11705	NaN	-4.81273	-3.55288	NaN	NaN	-4.68706	-3.97506	NaN
COL1A1	COL1A1	Collagen alpha-1(I) chain	P02452	P02452	AGARGNDGATGAAGPPGPTGPAGPPGFPGAV	GNDGATGAAGPP(1)GPTGPAGP(0.004)P(0.996)GFPGAVGAK	UID2169	P	334	334	P334	2	0.999851	3.0589e-165	-0.30374	344460000000	-6.60787	-6.31427	NaN	-6.56709	-5.99093	-6.59047	-7.43331	NaN	-6.99213	-6.49144	-5.74269	-5.08451	-6.36859	-7.79775	-6.26256	-7.51632	-5.81071	-7.08568	-6.11744	NaN	-6.24496	-4.39953	-7.11694	NaN	-4.67177	-6.10315	-5.66285	-6.60456	NaN	-6.46777	-6.46313	-8.2104	NaN
COL1A1	COL1A1	Collagen alpha-1(I) chain	P02452	P02452	AGARGNDGATGAAGPPGPTGPAGPPGFPGAV	GNDGATGAAGPP(1)GPTGPAGP(0.004)P(0.996)GFPGAVGAK	UID4059	P	334	334	P334	2	0.999851	3.0589e-165	-0.30374	344460000000	-4.45877	-4.71084	-5.23783	-3.9368	-4.18427	-3.17372	-5.36105	-4.12517	-4.19687	-3.88544	-4.70312	-3.84352	-4.4028	-4.18838	-4.51055	-4.37864	-3.88924	-4.19811	-4.05575	-4.76657	NaN	NaN	NaN	NaN	-3.82246	-3.48234	NaN	-3.28072	-4.0369	-3.21523	-4.59637	-10.4321	NaN
COL1A1	COL1A1	Collagen alpha-1(I) chain	P02452	P02452	TGAAGPPGPTGPAGPPGFPGAVGAKGEAGPQ	GNDGATGAAGP(0.73)P(0.25)GP(0.021)TGP(0.002)AGP(0.998)P(0.999)GFP(1)GAVGAK	UID2173	P	343	343	P343	3	0.999371	3.0589e-165	1.4498	408830000000	NaN	-7.37669	-8.44371	-5.68217	-7.65475	-6.14655	-8.67599	-6.3152	-8.58052	-6.89135	-7.02508	-6.52039	-7.90332	-6.43819	-7.47635	-7.73965	-6.71344	-6.96855	NaN	-7.09141	-8.32071	-5.4356	-6.94698	NaN	-6.56287	-6.20061	-7.56213	-6.14054	-7.82796	-6.05836	-9.02506	-7.76965	NaN
COL1A1	COL1A1	Collagen alpha-1(I) chain	P02452	P02452	TGAAGPPGPTGPAGPPGFPGAVGAKGEAGPQ	GNDGATGAAGP(0.73)P(0.25)GP(0.021)TGP(0.002)AGP(0.998)P(0.999)GFP(1)GAVGAK	UID4063	P	343	343	P343	3	0.999371	3.0589e-165	1.4498	408830000000	-2.92627	-3.24862	-2.63935	-3.96072	-2.20707	-3.98765	-4.34102	-6.83982	-3.20539	-3.09462	-2.93767	-3.63127	-3.28825	-4.8927	-3.60118	-6.8166	-3.06361	-2.96566	-3.18485	-3.54026	-2.41046	-3.86857	-3.00623	-3.60847	-3.31332	-3.54209	-3.23475	-4.01899	-2.67605	-5.14165	-2.8716	-3.14549	NaN
COL1A1	COL1A1	Collagen alpha-1(I) chain	P02452	P02452	AGPPGPTGPAGPPGFPGAVGAKGEAGPQGPR	GNDGATGAAGP(0.005)P(0.992)GP(0.003)TGPAGP(0.003)P(0.997)GFP(1)GAVGAK	UID4064	P	346	346	P346	2	1	5.03363e-145	-0.34241	354560000000	-2.92627	-3.35204	-2.63935	-4.6256	-2.20707	-3.98765	-4.34102	-6.83982	-3.27219	-3.21389	-3.08089	-3.84971	-3.28825	-4.8927	-3.60118	-9.94234	-3.20287	-3.15919	-3.18485	-3.54026	-2.41046	-3.86857	-3.00623	-3.60847	-3.31332	-3.54209	-3.23475	-4.01899	-2.67605	-5.14165	-2.8716	-3.24443	NaN
COL1A1	COL1A1	Collagen alpha-1(I) chain	P02452	P02452	TGPAGPPGFPGAVGAKGEAGPQGPRGSEGPQ	GNDGATGAAGPPGPTGPAGPPGFPGAVGAK(1)GEAGPQGPRGSEGPQGVR	UID60	K	352	352	K352	4	1	3.0589e-165	-0.69812	198860000000	-4.45877	-4.71084	-5.23783	-3.95765	-4.18427	-3.17372	-5.36105	-4.12517	-4.21662	-3.90235	-4.72157	-3.85764	-4.41893	-4.18838	-4.51055	-4.37864	-3.88924	-4.19811	-4.37887	-4.76657	-4.7635	-3.02954	-3.79461	-3.75439	-3.82246	-3.48234	-4.80787	-3.28072	-4.0369	-3.21523	-4.59637	-4.54464	NaN
COL1A1	COL1A1	Collagen alpha-1(I) chain	P02452	P02452	QGPRGSEGPQGVRGEPGPPGPAGAAGPAGNP	GEP(1)GP(0.002)P(0.998)GPAGAAGPAGNP(1)GADGQP(1)GAK	UID3975	P	373	373	P373	2	0.999998	6.81753e-232	-0.18814	430650000000	-5.22165	-4.55285	-5.72084	-4.38293	-3.48758	-3.15473	-7.05256	-4.05892	-4.59832	-3.78403	-4.75399	-4.8279	-4.86695	-3.85367	-5.0263	-4.6354	-5.08258	-4.17886	-4.17957	NaN	-4.748	NaN	-4.68536	-5.58284	-2.72376	-3.80009	-4.95052	-3.10731	-5.85005	-5.71874	-4.61193	-4.2398	NaN
COL1A1	COL1A1	Collagen alpha-1(I) chain	P02452	P02452	RGSEGPQGVRGEPGPPGPAGAAGPAGNPGAD	GEP(1)GP(0.001)P(1)GPAGAAGPAGNP(1)GADGQP(1)GAK	UID3977	P	376	376	P376	2	0.999686	6.81753e-232	0.072709	404530000000	-2.97012	-2.64322	NaN	-2.84437	-7.83216	-1.76639	-4.86761	NaN	-2.8002	-2.46454	-2.39014	-2.52415	-2.92533	-3.4216	-2.29203	NaN	-3.27493	-2.59585	-2.34177	-9.97804	-9.4481	-2.90145	-9.32147	NaN	-1.03982	-2.23001	-2.61509	-2.04743	-3.83867	-4.23711	-2.30279	-3.27886	-0.816858
COL1A1	COL1A1	Collagen alpha-1(I) chain	P02452	P02452	VRGEPGPPGPAGAAGPAGNPGADGQPGAKGA	GEP(1)GP(0.041)P(0.959)GPAGAAGP(1)AGNP(1)GADGQP(1)GAK	UID3979	P	384	384	P384	2	1	1.03899e-194	-0.33501	37571000000	-5.43967	-5.6063	-5.64866	-6.60695	-3.80577	-4.86271	-7.17062	NaN	-6.01841	-5.3083	-5.33306	-6.13035	-5.1761	-6.49185	-5.71706	-6.46298	NaN	-5.75698	-5.69453	-6.03346	-5.26817	NaN	-6.22938	NaN	-3.83572	-5.87385	-5.71125	-5.28126	-6.7188	-7.64297	-4.03727	-5.45634	-4.3856
COL1A1	COL1A1	Collagen alpha-1(I) chain	P02452	P02452	PGPPGPAGAAGPAGNPGADGQPGAKGANGAP	GEP(1)GP(0.041)P(0.959)GPAGAAGP(1)AGNP(1)GADGQP(1)GAK	UID3980	P	388	388	P388	2	1	6.81753e-232	-0.33501	433350000000	-5.22165	-4.55285	-5.72084	-4.38293	-3.48758	-3.15473	-7.05256	-4.05892	-4.59832	-3.78403	-4.75399	-4.8279	-4.86695	-3.85367	-5.0263	-4.6354	-5.08258	-4.17886	-4.17957	NaN	-4.748	NaN	-4.68536	-5.58284	-2.72376	-3.80009	-4.95052	-3.10731	-5.85005	-5.71874	-4.61193	-4.2398	NaN
COL1A1	COL1A1	Collagen alpha-1(I) chain	P02452	P02452	AGAAGPAGNPGADGQPGAKGANGAPGIAGAP	GSEGPQGVRGEP(1)GP(0.019)P(0.978)GP(0.003)AGAAGP(1)AGNP(1)GADGQP(1)GAK	UID3981	P	394	394	P394	3	1	6.81753e-232	-0.34247	271840000000	-5.22165	-4.55285	-5.72084	-4.38293	-3.48758	-3.15473	-7.05256	-4.19227	-4.59832	-3.78403	-4.75399	-4.8279	-4.86695	-3.85367	-5.0263	-4.6354	-5.68815	-4.17886	-4.17957	NaN	-4.748	NaN	-4.68536	-5.58284	-2.72376	-3.80009	-4.95052	-3.10731	-5.85005	-5.71874	-4.61193	-4.2398	NaN
COL1A1	COL1A1	Collagen alpha-1(I) chain	P02452	P02452	AGPAGNPGADGQPGAKGANGAPGIAGAPGFP	GSEGPQGVRGEPGPPGPAGAAGPAGNPGADGQPGAK(1)	UID51	K	397	397	K397	3	1	2.17492e-194	0.2523	181090000000	-5.22165	-4.55285	-5.72084	-4.39869	-3.48758	-3.15473	-7.05256	-4.19227	-4.59832	-3.78403	-4.75399	-4.86165	-4.86695	-3.876	-5.0263	-4.6354	-5.68815	-4.17886	-4.17957	NaN	-4.748	NaN	-4.68536	-5.58284	-2.72376	-3.80009	-4.95052	-3.12571	-5.85005	-5.71874	-4.61193	-4.2398	NaN
COL1A1	COL1A1	Collagen alpha-1(I) chain	P02452	P02452	PGADGQPGAKGANGAPGIAGAPGFPGARGPS	GANGAP(1)GIAGAP(1)GFP(1)GAR	UID3913	P	403	403	P403	2	1	1.24275e-30	3.776	541250000000	-0.592461	-0.803089	-0.750584	-1.03957	-0.839499	-0.965536	-1.84095	-1.62046	-1.53947	-0.475624	-0.9109	-0.814835	-0.733757	-1.02632	-1.0089	-0.889273	-0.973038	-0.670284	-1.335	-1.18936	-0.653826	-1.59962	-1.20922	-0.59741	-0.817139	-1.11496	-1.02465	-0.542099	-1.12915	-1.52685	-0.566471	-0.935225	-0.396133
COL1A1	COL1A1	Collagen alpha-1(I) chain	P02452	P02452	PGAKGANGAPGIAGAPGFPGARGPSGPQGPG	GANGAP(1)GIAGAP(1)GFP(1)GAR	UID3914	P	409	409	P409	2	1	1.24275e-30	3.776	540760000000	-0.592461	-0.803089	-0.750584	-1.03957	-0.839499	-0.965536	-1.84095	-1.62046	-1.53947	-0.475624	-0.9109	-0.814835	-0.733757	-1.02632	-1.0089	-0.889273	-0.973038	-0.670284	-1.335	-1.18936	-0.653826	-1.59962	-1.20922	-0.59741	-0.817139	-1.11496	-1.02465	-0.542099	-1.12915	-1.52685	-0.566471	-0.935225	-0.396133
COL1A1	COL1A1	Collagen alpha-1(I) chain	P02452	P02452	KGANGAPGIAGAPGFPGARGPSGPQGPGGPP	GANGAP(1)GIAGAP(1)GFP(1)GAR	UID3915	P	412	412	P412	2	1	1.24275e-30	3.776	540770000000	-0.592461	-0.803089	-0.750584	-1.03957	-0.839499	-0.965536	-1.84095	-1.62046	-1.53947	-0.475624	-0.9109	-0.814835	-0.733757	-1.02632	-1.0089	-0.889273	-0.973038	-0.670284	-1.335	-1.18936	-0.653826	-1.59962	-1.20922	-0.59741	-0.817139	-1.11496	-1.02465	-0.542099	-1.12915	-1.52685	-0.566471	-0.935225	-0.396133
COL1A1	COL1A1	Collagen alpha-1(I) chain	P02452	P02452	APGIAGAPGFPGARGPSGPQGPGGPPGPKGN	GP(1)SGPQGPGGP(0.002)P(0.998)GPK	UID2026	P	417	417	P417	2	1	1.76479e-59	2.0986	6834200000	NaN	NaN	NaN	-7.41782	-7.30979	-8.70664	-7.94446	-8.83794	-6.81311	NaN	-6.92435	NaN	-5.29858	-7.73378	NaN	-7.0354	NaN	-6.88597	-7.60872	-8.20273	-6.93781	NaN	-7.32741	NaN	-7.13829	-8.81052	NaN	-6.98231	-7.25254	-7.69366	NaN	-6.89	NaN
COL1A1	COL1A1	Collagen alpha-1(I) chain	P02452	P02452	APGIAGAPGFPGARGPSGPQGPGGPPGPKGN	GP(1)SGPQGPGGP(0.002)P(0.998)GPK	UID3916	P	417	417	P417	2	1	1.76479e-59	2.0986	6834200000	-7.7591	-8.83218	-8.56552	-11.1483	-7.12599	-8.9796	-8.5663	-11.3183	NaN	-9.09195	-8.03988	-12.7362	-7.98864	-10.2125	-8.02965	-9.09994	-9.25233	-8.83378	-8.21148	-8.53993	-7.54223	-8.36384	-8.35307	NaN	-8.68737	-9.52867	-9.0205	-7.4858	-7.96522	-8.02294	NaN	-8.22429	NaN
COL1A1	COL1A1	Collagen alpha-1(I) chain	P02452	P02452	APGFPGARGPSGPQGPGGPPGPKGNSGEPGA	GPSGPQGP(1)GGPP(1)GP(1)K	UID2028	P	423	423	P423	2	1	2.79718e-48	-0.41392	57058000000	-3.87434	-4.3004	-4.00718	-5.5679	-3.53625	-4.46366	-4.4271	NaN	-3.92171	-4.37229	-3.78193	-4.06771	-3.72432	-5.51575	-4.21514	-4.95638	-4.47349	-4.11055	-4.34481	-4.52796	-3.35471	-4.74094	-4.06046	-4.23221	-3.99873	-10.5295	-4.42336	-4.5585	-3.62153	-5.61592	-3.29156	-4.16523	-5.18466
COL1A1	COL1A1	Collagen alpha-1(I) chain	P02452	P02452	APGFPGARGPSGPQGPGGPPGPKGNSGEPGA	GPSGPQGP(1)GGPP(1)GP(1)K	UID3918	P	423	423	P423	2	1	2.79718e-48	-0.41392	57058000000	-5.66954	-8.83218	-6.72337	-7.18139	-5.51426	-6.25489	-6.66515	-11.3183	-5.97483	-9.09195	-6.15371	-7.08262	-6.01017	-6.81024	-7.84082	-9.09994	-6.58072	NaN	-5.78606	-8.53993	-5.09492	-5.9987	-5.8252	NaN	-8.68737	-6.89919	-6.8203	-6.28307	-7.96522	-6.8438	-5.99396	-5.71048	NaN
COL1A1	COL1A1	Collagen alpha-1(I) chain	P02452	P02452	PGARGPSGPQGPGGPPGPKGNSGEPGAPGSK	GPSGPQGPGGPP(1)GP(1)K	UID140	P	427	427	P427	2	0.999965	4.21191e-99	0.13302	283560000000	-2.22391	-2.0162	-2.23506	-1.90611	-1.57815	-2.17995	-3.12579	-2.6827	-2.23246	-1.85978	-2.05501	-2.07167	-2.28929	-2.13057	-2.06707	-2.13405	-2.05399	-1.66719	-1.70589	NaN	-1.89261	-2.4562	-1.86666	-1.56263	-1.07145	-2.10923	-2.12222	-1.60672	-2.01445	-2.36733	-1.99203	-2.49692	-1.04132
COL1A1	COL1A1	Collagen alpha-1(I) chain	P02452	P02452	PGARGPSGPQGPGGPPGPKGNSGEPGAPGSK	GPSGPQGPGGPP(1)GP(1)K	UID2030	P	427	427	P427	2	0.999965	4.21191e-99	0.13302	283560000000	-3.87434	-4.35073	-4.00718	-5.5679	-3.53625	-3.7464	-4.4271	-8.83794	-3.92171	-4.37229	-3.78193	-4.06771	-3.72432	-5.51575	-4.21514	-4.95638	-4.47349	-3.93956	-4.34481	-4.70732	-3.35471	-4.49766	-4.06046	-3.26582	-3.99873	-4.12924	-4.42336	-3.20753	-3.62153	-5.61592	-3.29156	-4.16523	-5.18466
COL1A1	COL1A1	Collagen alpha-1(I) chain	P02452	P02452	PGARGPSGPQGPGGPPGPKGNSGEPGAPGSK	GPSGPQGPGGPP(1)GP(1)K	UID3920	P	427	427	P427	2	0.999965	4.21191e-99	0.13302	283560000000	-5.61524	-8.83218	-6.72337	-7.18139	-5.51426	-6.25489	-6.66515	-11.3183	-5.97483	-9.09195	-6.12452	-6.99933	-6.01017	-6.81024	-7.71923	NaN	-6.58072	-8.83378	-5.7072	-8.53993	-5.09492	-8.36384	-5.8252	NaN	-8.68737	-6.89919	-6.8203	-5.86779	-7.96522	-6.63647	-5.99396	-5.47773	NaN
COL1A1	COL1A1	Collagen alpha-1(I) chain	P02452	P02452	ARGPSGPQGPGGPPGPKGNSGEPGAPGSKGD	GPSGPQGP(1)GGP(0.001)P(0.999)GP(1)K	UID2031	P	429	429	P429	2	1	2.79718e-48	0.08468	33910000000	-5.32132	-4.35073	-5.80988	NaN	-4.70583	-3.7464	-6.47166	NaN	NaN	NaN	-4.69318	-4.77159	NaN	NaN	NaN	NaN	-5.08059	-3.93956	-4.35111	-4.52796	-4.6748	-4.49766	NaN	-3.26582	-4.86982	-4.12924	-5.09948	-3.20753	NaN	NaN	-5.22054	NaN	-7.07891
COL1A1	COL1A1	Collagen alpha-1(I) chain	P02452	P02452	ARGPSGPQGPGGPPGPKGNSGEPGAPGSKGD	GPSGPQGP(1)GGP(0.001)P(0.999)GP(1)K	UID3921	P	429	429	P429	2	1	2.79718e-48	0.08468	33910000000	-5.97744	NaN	-7.19519	-7.27671	-6.08603	-6.49148	-7.20731	NaN	-5.97483	NaN	-6.56895	-7.1056	-6.43246	-6.95359	-11.3482	NaN	-6.827	-8.83378	-5.89665	NaN	-5.38714	-6.31001	-6.09993	NaN	NaN	-7.15349	-7.23462	-5.98123	NaN	-7.33192	-6.15503	-5.47773	NaN
COL1A1	COL1A1	Collagen alpha-1(I) chain	P02452	P02452	RGPSGPQGPGGPPGPKGNSGEPGAPGSKGDT	GPSGPQGPGGPPGPK(1)GNSGEPGAPGSK(1)	UID41	K	430	430	K430	3	1	4.21191e-99	0.096689	39137000000	NaN	-7.07306	-11.2554	-9.31334	-6.08603	NaN	-13.1148	-7.31858	-7.85565	-6.89175	-10.12	-8.86146	-10.1371	-9.5078	-6.76759	-7.1094	-6.827	-7.06094	-5.98689	-7.13786	-9.72977	-9.45471	NaN	NaN	-6.01416	NaN	NaN	NaN	-5.81952	NaN	-9.65946	NaN	NaN
COL1A1	COL1A1	Collagen alpha-1(I) chain	P02452	P02452	QGPGGPPGPKGNSGEPGAPGSKGDTGAKGEP	GNSGEP(1)GAP(1)GSKGDTGAK	UID285	P	436	436	P436	3	1	4.21191e-99	0.34407	53501000000	-5.6475	-5.33617	-5.58579	NaN	-5.36335	-6.07961	-6.15621	-6.22268	-5.92941	NaN	-6.25222	NaN	-5.21167	-5.7675	-5.4036	NaN	NaN	-5.41453	NaN	-5.73778	NaN	NaN	NaN	NaN	NaN	NaN	-5.29039	-4.70369	NaN	NaN	NaN	-5.74812	-8.11795
COL1A1	COL1A1	Collagen alpha-1(I) chain	P02452	P02452	QGPGGPPGPKGNSGEPGAPGSKGDTGAKGEP	GNSGEP(1)GAP(1)GSKGDTGAK	UID2175	P	436	436	P436	3	1	4.21191e-99	0.34407	53501000000	NaN	NaN	-8.82641	-9.56749	-5.90897	NaN	-11.7968	-10.1252	-7.8298	-7.82576	-7.48352	-8.36914	-8.41815	-8.33725	NaN	NaN	-10.0552	-8.16691	-7.24483	-8.81566	NaN	-7.49443	NaN	NaN	-5.71113	-7.917	-7.77347	-7.76992	NaN	NaN	-7.55339	-7.73245	NaN
COL1A1	COL1A1	Collagen alpha-1(I) chain	P02452	P02452	GGPPGPKGNSGEPGAPGSKGDTGAKGEPGPV	GNSGEP(1)GAP(1)GSKGDTGAK	UID2176	P	439	439	P439	3	1	1.80756e-83	0.34407	22278000000	NaN	NaN	-8.82641	-9.56749	-5.90897	NaN	-11.7968	-10.1252	-7.8298	-7.82576	-7.48352	-8.36914	-8.41815	-8.33725	NaN	NaN	-10.0552	-8.16691	-7.24483	-8.81566	NaN	-7.49443	NaN	NaN	-5.71113	-7.917	-7.77347	-7.76992	NaN	NaN	-7.55339	-7.73245	NaN
COL1A1	COL1A1	Collagen alpha-1(I) chain	P02452	P02452	PGPKGNSGEPGAPGSKGDTGAKGEPGPVGVQ	GPSGPQGPGGPPGPK(1)GNSGEPGAPGSK(1)	UID61	K	442	442	K442	3	1	4.21191e-99	0.096689	31269000000	-9.07116	-8.97496	-9.93235	-8.79372	NaN	-8.35116	-9.99975	-9.079	-8.22929	-8.16069	-9.36808	-8.61871	-9.13628	-7.84975	NaN	NaN	-10.1406	-9.07158	-8.13095	NaN	NaN	-9.71581	-8.5899	NaN	NaN	-9.22523	-9.38775	-7.81567	NaN	NaN	NaN	NaN	NaN
COL1A1	COL1A1	Collagen alpha-1(I) chain	P02452	P02452	SGEPGAPGSKGDTGAKGEPGPVGVQGPPGPA	GNSGEPGAPGSK(1)GDTGAK(1)	UID49	K	448	448	K448	3	1	5.0451e-251	0.34407	68897000000	-4.81856	-3.85472	-5.37629	-3.36808	-4.69069	-3.65197	-5.59064	-3.10025	-4.47698	-3.35083	-4.39825	-4.47589	-4.65515	-2.90697	-4.44848	-3.56484	-4.62284	-3.32655	-4.60745	-6.31408	-5.09271	-5.49443	-4.60411	-3.55107	-4.77696	-4.58314	-4.67063	-2.69921	-5.51741	-5.0604	-4.80352	-3.5246	-5.52586
COL1A1	COL1A1	Collagen alpha-1(I) chain	P02452	P02452	PGAPGSKGDTGAKGEPGPVGVQGPPGPAGEE	GDTGAKGEP(1)GPVGVQGP(0.008)P(0.991)GP(0.001)AGEEGK	UID2077	P	451	451	P451	2	0.999992	5.0451e-251	0.22922	481340000000	-1.50788	-1.60183	-1.61714	-1.70672	-1.53414	-1.73348	-2.39104	-2.3387	NaN	-1.47986	-1.64147	-1.54226	-1.57537	-1.89494	-1.28093	-1.65952	-1.64234	-1.65657	-1.07659	-2.58009	-1.49269	-2.39865	-3.84451	-1.39199	-2.02369	-1.52576	-1.93109	-1.5894	NaN	-2.02297	-1.35086	-2.04734	-5.05063
COL1A1	COL1A1	Collagen alpha-1(I) chain	P02452	P02452	TGAKGEPGPVGVQGPPGPAGEEGKRGARGEP	GDTGAKGEP(1)GPVGVQGP(0.002)P(0.998)GPAGEEGK	UID2080	P	460	460	P460	2	0.997554	5.0451e-251	-0.10116	489710000000	-1.50788	-1.60183	-1.61714	-1.70672	-1.53414	-1.73348	-2.39104	-2.3387	NaN	-1.47986	-1.64147	-1.54226	-1.57537	-1.89494	-1.28093	-1.65952	-1.64234	-1.65657	-1.07659	-2.58009	-1.49269	-2.39865	-3.84451	-1.39199	-2.02369	-1.52576	-1.93109	-1.5894	-2.54749	-2.02297	-1.35086	-2.04734	-5.05063
COL1A1	COL1A1	Collagen alpha-1(I) chain	P02452	P02452	PGPAGEEGKRGARGEPGPTGLPGPPGERGGP	GEP(1)GPTGLP(1)GP(0.244)P(0.756)GER	UID3936	P	475	475	P475	2	0.999974	3.89575e-30	-0.32161	326590000000	-1.30716	-1.23796	-1.3933	-1.72391	-1.84816	-1.90936	-2.47919	-2.37505	-1.44628	-1.14153	-1.29966	-1.52299	-1.43607	-1.37511	-1.42282	-1.32689	-1.59187	-1.44929	-1.48042	-1.22973	-0.933678	-1.66442	-1.20122	-0.642393	-2.14163	-1.34631	-1.48926	-1.20383	-1.11331	-1.51492	-1.05803	-1.16418	-0.829657
COL1A1	COL1A1	Collagen alpha-1(I) chain	P02452	P02452	EGKRGARGEPGPTGLPGPPGERGGPGSRGFP	GEP(0.998)GP(0.002)TGLP(1)GP(1)P(1)GER	UID3938	P	481	481	P481	2	0.999998	3.89575e-30	0.76924	328700000000	-1.30716	-1.23796	-1.3933	-1.72391	-1.84816	-1.90936	-2.47919	-2.37505	-1.44628	-1.14153	-1.29966	-1.52299	-1.43607	-1.37511	-1.42282	-1.32689	-1.59187	-1.44929	-1.48042	-1.22973	-0.933678	-1.66442	-1.20122	-0.642393	-2.14163	-1.34631	-1.48926	-1.20383	-1.11331	-1.51492	-1.05803	-1.16418	-0.829657
COL1A1	COL1A1	Collagen alpha-1(I) chain	P02452	P02452	RGARGEPGPTGLPGPPGERGGPGSRGFPGAD	GEP(0.998)GP(0.002)TGLP(1)GP(1)P(1)GER	UID3940	P	484	484	P484	2	1	3.89575e-30	0.76924	296700000000	-1.30716	-1.23796	-1.3933	-1.72391	-1.84816	-1.90936	-2.47919	-2.37505	-11.655	NaN	-1.29966	-1.52299	-1.43607	-1.37511	-1.42282	-1.32689	-1.59187	-1.44929	NaN	-2.02223	-0.933678	-1.66442	-1.20122	NaN	-2.14163	-1.34631	-1.48926	-1.20383	-1.11331	-1.51492	-1.05803	-1.16418	-0.829657
COL1A1	COL1A1	Collagen alpha-1(I) chain	P02452	P02452	PGPPGERGGPGSRGFPGADGVAGPKGPAGER	GFP(1)GADGVAGP(1)K	UID202	P	496	496	P496	2	1	4.79558e-27	0.23736	217010000000	-2.03309	-2.04384	-1.98597	-2.42692	-1.5248	-2.07136	-3.22636	-3.10694	-2.08676	-1.82203	-2.27036	-2.24589	-2.14034	-2.03654	-1.99848	NaN	-2.26307	-2.25403	-1.71083	-2.27674	-1.32291	-1.96929	-1.79938	-1.48662	-1.51538	-2.03208	-2.26197	-1.97357	-2.05579	-2.16224	-1.96458	-1.89892	-0.849464
COL1A1	COL1A1	Collagen alpha-1(I) chain	P02452	P02452	PGPPGERGGPGSRGFPGADGVAGPKGPAGER	GFP(1)GADGVAGP(1)K	UID2092	P	496	496	P496	2	1	4.79558e-27	0.23736	217010000000	-6.0881	-6.67201	-6.63406	NaN	NaN	-6.26931	-7.20774	-6.68361	-5.78616	-6.0318	-6.31023	-6.30304	NaN	-5.83836	-6.33048	-6.30271	-6.37885	-6.61428	-6.26871	NaN	NaN	NaN	NaN	NaN	-5.91982	-6.44914	-6.85671	NaN	-6.17408	NaN	-5.9694	-5.73037	NaN
COL1A1	COL1A1	Collagen alpha-1(I) chain	P02452	P02452	GPGSRGFPGADGVAGPKGPAGERGSPGPAGP	GFP(1)GADGVAGP(1)K	UID2093	P	504	504	P504	2	1	0.000584858	0.23736	8459000000	-6.0881	-6.67201	-6.63406	NaN	NaN	-6.26931	-7.20774	-6.68361	-5.78616	-6.0318	-6.31023	-6.30304	NaN	-5.83836	-6.33048	-6.30271	-6.37885	-6.61428	-6.26871	NaN	NaN	NaN	NaN	NaN	-5.91982	-6.44914	-6.85671	NaN	-6.17408	NaN	-5.9694	-5.73037	NaN
COL1A1	COL1A1	Collagen alpha-1(I) chain	P02452	P02452	AGERGSPGPAGPKGSPGEAGRPGEAGLPGAK	GSP(1)GEAGRP(1)GEAGLP(1)GAK	UID4089	P	523	523	P523	3	1	1.1873e-25	-0.52643	319940000000	-1.76263	-1.66589	-2.01132	-2.1582	-0.764181	-1.90538	-2.86334	-2.20832	-1.86631	-1.4886	-1.86485	-1.82309	-1.77	NaN	NaN	NaN	NaN	NaN	-1.14983	NaN	-0.995872	-2.52778	NaN	NaN	-2.7269	-1.89399	-1.93857	NaN	-1.02566	-3.23838	NaN	-1.88114	NaN
COL1A1	COL1A1	Collagen alpha-1(I) chain	P02452	P02452	PGPAGPKGSPGEAGRPGEAGLPGAKGLTGSP	P(1)GEAGLP(1)GAK	UID4090	P	529	529	P529	2	1	1.1873e-25	1.1166	314780000000	-1.76263	-1.66589	-2.01132	-2.1582	-0.764181	-1.90538	-2.86334	-2.20832	-1.86631	-1.4886	-1.86485	-1.82309	-1.77	NaN	NaN	NaN	NaN	NaN	-1.14983	NaN	-0.995872	-2.52778	NaN	NaN	-2.7269	-1.89399	-1.93857	NaN	-1.02566	-3.23838	NaN	-1.88114	NaN
COL1A1	COL1A1	Collagen alpha-1(I) chain	P02452	P02452	KGSPGEAGRPGEAGLPGAKGLTGSPGSPGPD	P(1)GEAGLP(1)GAK	UID4091	P	535	535	P535	2	1	1.1873e-25	1.1166	292130000000	-1.76263	-1.66589	-2.01132	-2.1582	-0.764181	-1.90538	-2.86334	-2.20832	-1.86631	-1.4886	-1.86485	-1.82309	-1.77	NaN	NaN	NaN	NaN	NaN	-1.14983	NaN	-0.995872	-2.52778	NaN	NaN	-2.7269	-1.89399	-1.93857	NaN	-1.02566	-3.23838	NaN	-1.88114	NaN
COL1A1	COL1A1	Collagen alpha-1(I) chain	P02452	P02452	PGEAGLPGAKGLTGSPGSPGPDGKTGPPGPA	GLTGSP(1)GSP(1)GP(1)DGK	UID267	P	544	544	P544	2	1	3.04565e-44	0.38105	288410000000	-6.47256	-5.04908	-5.5685	-3.99805	NaN	-4.47016	-8.16247	-4.24499	NaN	-4.65978	-12.1264	-14.3974	-6.34006	-3.74103	NaN	-5.63261	-5.17776	-4.6042	NaN	-6.00896	-6.65122	-5.50942	-5.11974	-4.21467	-4.78459	-5.34844	-4.79851	-4.34692	-7.37509	-4.53899	-6.84999	NaN	-3.05257
COL1A1	COL1A1	Collagen alpha-1(I) chain	P02452	P02452	PGEAGLPGAKGLTGSPGSPGPDGKTGPPGPA	GLTGSP(1)GSP(1)GP(1)DGK	UID2157	P	544	544	P544	2	1	3.04565e-44	0.38105	288410000000	-1.6666	-1.63668	-1.31419	-1.87611	-1.29029	-0.800838	-2.70531	-2.67778	-1.61862	-1.59323	-2.03178	-2.2417	-2.22486	-1.2646	-1.57143	-1.04869	-2.2991	-1.26524	-1.46265	-1.37859	-0.494253	-2.49614	-1.10503	0.066021	-1.10426	-1.63829	-2.00433	-6.33271	-1.20812	-1.43264	-1.05532	-1.28991	-0.0661678
COL1A1	COL1A1	Collagen alpha-1(I) chain	P02452	P02452	AGLPGAKGLTGSPGSPGPDGKTGPPGPAGQD	GLTGSP(1)GSP(1)GP(1)DGK	UID2158	P	547	547	P547	2	1	1.20627e-16	0.38105	247140000000	-1.6666	-1.63668	-1.31419	-1.87611	-1.29029	-0.800838	-2.70531	-2.67778	-1.61862	-1.59323	-2.03178	-2.2417	-2.22486	-1.2646	-1.57143	-1.04869	-2.2991	-6.73018	-1.46265	-1.37859	-0.494253	-2.49614	-1.10503	0.066021	-1.10426	-1.63829	-2.00433	-6.33271	-1.20812	-1.43264	-1.05532	-1.28991	-0.0661678
COL1A1	COL1A1	Collagen alpha-1(I) chain	P02452	P02452	TGSPGSPGPDGKTGPPGPAGQDGRPGPPGPP	TGP(1)P(1)GPAGQDGRP(0.878)GP(0.228)P(0.533)GP(0.68)P(0.68)GAR	UID4051	P	556	556	P556	3	0.999997	1.28019e-70	-0.027126	317550000000	-1.55282	-1.21724	-1.66941	-1.39819	-1.1605	-1.56402	-2.5029	-1.89835	-1.29135	-1.20535	-1.21751	-1.4636	-1.59246	-1.57049	-1.24263	-1.62178	-1.63975	-1.11665	-1.36964	-1.79874	-0.954184	-2.07101	-1.4381	-1.22282	-0.966164	-1.55689	-0.956043	-0.979946	-1.37418	-2.2763	-0.993298	-1.38851	-0.404371
COL1A1	COL1A1	Collagen alpha-1(I) chain	P02452	P02452	DGKTGPPGPAGQDGRPGPPGPPGARGQAGVM	P(1)GP(0.001)P(0.999)GP(0.039)P(0.961)GAR	UID4053	P	565	565	P565	2	0.999999	1.28019e-70	0.41349	320450000000	-1.55282	-1.21724	-1.66941	-1.39819	-1.1605	-1.56402	-2.5029	-1.89835	-1.29135	-1.20535	-1.21751	-1.4636	-1.59246	-1.57049	-1.24263	-1.62178	-1.63975	-1.11665	-1.36964	-1.79874	-0.954184	-2.07101	-1.4381	-1.22282	-0.966164	-1.55689	-0.956043	-0.979946	-1.37418	-2.2763	-0.993298	-1.38851	-0.404371
COL1A1	COL1A1	Collagen alpha-1(I) chain	P02452	P02452	KTGPPGPAGQDGRPGPPGPPGARGQAGVMGF	TGP(0.02)P(0.979)GP(0.011)AGQDGRP(0.99)GP(0.982)P(0.906)GP(0.556)P(0.556)GAR	UID4054	P	567	567	P567	3	0.982136	7.886e-45	0.26662	85950000000	-7.26068	-7.9204	-8.9143	-10.6549	NaN	-8.68413	-8.44258	-11.5269	-7.2984	-8.06002	-9.6566	-7.08664	-8.20184	NaN	-7.32408	NaN	-7.84014	-7.57996	-8.25853	NaN	-11.6917	-6.7501	-9.35437	NaN	-8.70641	NaN	-10.3661	-10.4801	-7.28851	-9.56566	-5.9936	NaN	NaN
COL1A1	COL1A1	Collagen alpha-1(I) chain	P02452	P02452	TGPPGPAGQDGRPGPPGPPGARGQAGVMGFP	P(1)GPP(1)GP(0.002)P(0.998)GAR	UID4055	P	568	568	P568	2	0.999938	1.28019e-70	0.089198	279920000000	-1.55282	-1.21724	-1.66941	-1.39819	-1.1605	NaN	-2.5029	-1.89835	-1.29135	-1.20535	-1.21751	-1.4636	-1.59246	-1.57049	-1.24263	-1.62178	-1.63975	-1.11665	-1.36964	-1.79874	-0.954184	-2.07101	-1.4381	-1.22282	-0.966164	-1.59505	-0.956043	-0.979946	-1.37418	-2.2763	-0.993298	NaN	-0.404371
COL1A1	COL1A1	Collagen alpha-1(I) chain	P02452	P02452	PPGPAGQDGRPGPPGPPGARGQAGVMGFPGP	TGP(0.03)P(0.97)GP(0.001)AGQDGRP(0.883)GP(0.546)P(0.571)GP(0.999)P(1)GAR	UID4056	P	570	570	P570	3	0.998942	3.04565e-44	0.6002	283160000000	-1.55282	-1.21724	-1.66941	-1.39819	-1.1605	-1.56402	-2.5029	-1.89835	-1.29135	-1.20535	-1.21751	-1.4636	-1.59246	-1.57049	NaN	-1.62178	-1.63975	-1.11665	-1.36964	NaN	-0.954184	NaN	NaN	-1.22282	-0.966164	-1.55689	-0.956043	-0.979946	-1.37418	NaN	-0.993298	-1.38851	-0.404371
COL1A1	COL1A1	Collagen alpha-1(I) chain	P02452	P02452	PGPAGQDGRPGPPGPPGARGQAGVMGFPGPK	TGP(0.03)P(0.97)GP(0.001)AGQDGRP(0.883)GP(0.546)P(0.571)GP(0.999)P(1)GAR	UID4057	P	571	571	P571	3	0.99985	1.28019e-70	0.6002	230130000000	-1.55282	-1.21724	-1.66941	-1.39819	-1.1605	-1.56402	-2.5029	-7.61476	-1.29135	NaN	-1.21751	NaN	-1.59246	-1.57049	-1.24263	-1.62178	NaN	-1.11665	NaN	-1.79874	NaN	-2.07101	-1.4381	NaN	-0.966164	-1.55689	-0.956043	NaN	NaN	-2.2763	-0.993298	-1.38851	-0.404371
COL1A1	COL1A1	Collagen alpha-1(I) chain	P02452	P02452	PGPPGARGQAGVMGFPGPKGAAGEPGKAGER	GQAGVMGFP(1)GP(1)KGAAGEP(1)GKAGER	UID293	P	583	583	P583	4	1	2.31251e-14	0.31081	316390000000	-2.71007	-2.82903	-2.10868	-3.30939	-2.1271	-2.90552	-3.48962	-4.33928	-2.81432	-2.69969	-2.21582	-2.04699	-2.36349	-3.2288	-2.41793	-3.31388	-2.48631	-2.80852	-2.14384	-2.73387	-1.95543	-2.29429	-3.3818	-2.66278	-1.56038	-2.64539	-2.97716	-2.94789	-2.56518	-2.73685	-2.27206	-3.04921	-2.01799
COL1A1	COL1A1	Collagen alpha-1(I) chain	P02452	P02452	PGPPGARGQAGVMGFPGPKGAAGEPGKAGER	GQAGVMGFP(1)GP(1)KGAAGEP(1)GKAGER	UID2183	P	583	583	P583	4	1	2.31251e-14	0.31081	316390000000	-6.50216	-6.94231	NaN	NaN	-6.0272	-5.81308	NaN	-7.23143	-5.396	-6.9636	-7.90721	NaN	-6.53717	-7.91611	NaN	NaN	NaN	NaN	-7.31516	-7.43553	-5.71746	-5.40198	-5.02621	NaN	-6.58485	-7.25499	-6.98347	NaN	-6.19828	-6.82772	-6.13718	-6.01712	NaN
COL1A1	COL1A1	Collagen alpha-1(I) chain	P02452	P02452	PPGARGQAGVMGFPGPKGAAGEPGKAGERGV	GQAGVMGFP(1)GP(1)KGAAGEP(1)GKAGER	UID2184	P	585	585	P585	4	1	1.89022e-06	0.31081	67076000000	-6.50216	-6.94231	NaN	NaN	-6.0272	-5.81308	NaN	-7.23143	-5.396	-6.9636	-7.90721	NaN	-6.53717	-7.91611	NaN	NaN	NaN	NaN	-7.31516	-7.43553	-5.71746	-5.40198	-5.02621	NaN	-6.58485	-7.25499	-6.98347	NaN	-6.19828	-6.82772	-6.13718	-6.01712	NaN
COL1A1	COL1A1	Collagen alpha-1(I) chain	P02452	P02452	PGARGQAGVMGFPGPKGAAGEPGKAGERGVP	GQAGVMGFPGPK(1)GAAGEPGK(1)AGER	UID63	K	586	586	K586	4	1	2.31251e-14	-0.12971	74545000000	NaN	-3.47279	-4.44844	-3.43638	-3.4255	-2.57667	-5.04617	-3.24009	-3.67057	-2.84753	NaN	NaN	-3.88349	-2.57049	-3.53508	-3.02409	-3.51446	-3.06018	-3.02572	NaN	NaN	-3.73718	-3.38367	NaN	-2.54467	-3.0129	-4.00598	-2.46851	NaN	NaN	-4.20548	-3.10554	NaN
COL1A1	COL1A1	Collagen alpha-1(I) chain	P02452	P02452	KGAAGEPGKAGERGVPGPPGAVGPAGKDGEA	GVP(1)GP(1)P(1)GAVGPAGK	UID1981	P	601	601	P601	2	0.999999	8.36018e-40	-0.70695	187090000000	-2.20694	-2.14973	-2.32758	-2.33927	-1.68719	-1.97096	-3.05885	-3.22278	-1.88514	-1.99136	-2.03582	-2.30319	-2.07958	-2.54707	-2.26141	-2.4088	-2.39053	-2.20997	-2.08065	-2.47647	-1.42786	-1.89788	-1.64462	-1.86817	-2.23949	-2.85613	-2.17824	-1.79471	-1.81439	-2.15048	-1.58019	-1.93565	-3.08585
COL1A1	COL1A1	Collagen alpha-1(I) chain	P02452	P02452	KGAAGEPGKAGERGVPGPPGAVGPAGKDGEA	GVP(1)GP(1)P(1)GAVGPAGK	UID3871	P	601	601	P601	2	0.999999	8.36018e-40	-0.70695	187090000000	-7.93124	-8.00218	-8.70306	-9.79501	-7.83238	NaN	-10.2619	-9.88249	-7.85069	-7.75044	-6.82321	-9.10445	NaN	NaN	-8.38803	NaN	NaN	-8.19286	NaN	NaN	-7.35093	-10.3662	NaN	NaN	-6.2549	NaN	-9.29577	-8.70127	NaN	NaN	-7.22956	-7.9253	NaN
COL1A1	COL1A1	Collagen alpha-1(I) chain	P02452	P02452	AGEPGKAGERGVPGPPGAVGPAGKDGEAGAQ	GVP(1)GP(1)P(1)GAVGPAGK	UID93	P	604	604	P604	2	0.999961	8.36018e-40	-0.70695	207610000000	NaN	-4.52605	-5.26068	-3.76367	-5.55421	NaN	-7.22191	-4.43468	-6.17286	-4.20031	-4.73128	-4.68985	NaN	-4.06833	-4.81617	-4.72743	-5.10252	-4.85623	-4.91858	-5.1172	-5.4654	-4.47281	-4.93138	-3.62817	-4.43143	-4.67563	-4.58485	-3.96862	NaN	-4.12812	-5.99782	-5.12054	-4.66345
COL1A1	COL1A1	Collagen alpha-1(I) chain	P02452	P02452	AGEPGKAGERGVPGPPGAVGPAGKDGEAGAQ	GVP(1)GP(1)P(1)GAVGPAGK	UID1983	P	604	604	P604	2	0.999961	8.36018e-40	-0.70695	207610000000	-2.20694	-2.14973	-2.32758	-2.33927	-1.68719	-1.97096	-3.05885	-3.22278	-1.88514	-1.99136	-2.03582	-2.30319	-2.07958	-2.54707	-2.26141	-2.4088	-2.39053	-2.20997	-2.08065	-2.47647	-1.42786	-1.89788	-1.64462	-1.86817	-2.23949	-2.85613	-2.17824	-1.79471	-1.81439	-2.15048	-1.58019	-1.93565	-3.08585
COL1A1	COL1A1	Collagen alpha-1(I) chain	P02452	P02452	AGEPGKAGERGVPGPPGAVGPAGKDGEAGAQ	GVP(1)GP(1)P(1)GAVGPAGK	UID3873	P	604	604	P604	2	0.999961	8.36018e-40	-0.70695	207610000000	-7.93124	-8.00218	-8.70306	-9.79501	-7.83238	NaN	-10.2619	-9.88249	-7.85069	-7.75044	-6.82321	-9.10445	NaN	NaN	-8.38803	NaN	NaN	-8.19286	NaN	NaN	-7.35093	-10.3662	NaN	NaN	-6.2549	NaN	-9.29577	-8.70127	NaN	NaN	-7.22956	-7.9253	NaN
COL1A1	COL1A1	Collagen alpha-1(I) chain	P02452	P02452	VGPAGKDGEAGAQGPPGPAGPAGERGEQGPA	DGEAGAQGPP(0.999)GP(0.001)AGPAGER	UID96	P	622	622	P622	2	0.999262	4.55111e-108	-0.065187	102170000000	-3.3327	-2.67284	-3.16222	-2.9447	-5.51739	-5.4716	-3.28113	-3.87399	-3.19635	-2.49056	-2.71053	-2.49471	-2.82144	-3.03062	-2.59614	-2.97056	-2.32521	-2.46235	-4.49266	-3.23855	-4.48919	-3.96717	NaN	-2.01382	-5.56141	-4.16171	-3.37169	-2.58948	-2.2738	-3.02997	-2.31138	-2.62396	-6.18212
COL1A1	COL1A1	Collagen alpha-1(I) chain	P02452	P02452	QGLPGPAGPPGEAGKPGEQGVPGDLGAPGPS	P(1)GEQGVP(1)GDLGAP(0.5)GP(0.5)SGARGER	UID3984	P	658	658	P658	3	1	4.98122e-105	-0.90508	10261000000	-7.78291	-8.16609	-7.77582	-7.96491	-8.86765	-9.65453	-8.17599	-9.29363	-7.89652	-7.96114	-8.60139	-7.45497	-7.59478	-8.61038	-8.20901	-8.66726	-7.50005	-8.12835	-7.65648	-8.02883	-8.87079	-7.39727	-7.51316	NaN	NaN	-7.63194	-8.06293	-7.98548	-6.92718	-8.15962	-7.71479	-8.01188	NaN
COL1A1	COL1A1	Collagen alpha-1(I) chain	P02452	P02452	AGPPGEAGKPGEQGVPGDLGAPGPSGARGER	P(1)GEQGVP(1)GDLGAP(0.493)GP(0.507)SGAR	UID3985	P	664	664	P664	2	1	1.5015e-68	-0.09841	3947800000	-7.78291	-8.16609	-7.77582	-7.96491	-8.86765	-9.65453	-8.17599	-9.29363	-7.89652	-7.96114	-8.60139	-7.45497	-7.59478	-8.61038	-8.20901	-8.66726	-7.50005	-8.12835	-7.65648	-8.02883	-8.87079	-7.39727	-7.51316	NaN	NaN	-7.63194	-8.06293	-7.98548	-6.92718	-8.15962	-7.71479	-8.01188	NaN
COL1A1	COL1A1	Collagen alpha-1(I) chain	P02452	P02452	KPGEQGVPGDLGAPGPSGARGERGFPGERGV	P(1)GEQGVP(1)GDLGAP(0.051)GP(0.949)SGAR	UID3987	P	672	672	P672	2	0.948762	2.82806e-203	-0.1652	18358000000	-7.78291	-8.16609	-7.77582	-7.96491	-8.86765	-9.65453	-8.17599	-9.29363	-7.89652	-7.96114	-8.60139	-7.45497	-7.59478	-8.61038	-8.20901	-8.66726	-7.50005	-8.12835	-7.65648	-8.02883	-8.87079	-7.39727	-7.51316	NaN	NaN	-7.63194	-8.06293	-7.98548	-6.92718	-8.15962	-7.71479	-8.01188	NaN
COL1A1	COL1A1	Collagen alpha-1(I) chain	P02452	P02452	RGERGFPGERGVQGPPGPAGPRGANGAPGND	GVQGP(0.001)P(0.998)GP(0.002)AGPR	UID210	P	691	691	P691	2	0.997769	1.49164e-22	0.0059867	241730000000	-1.62722	-1.60486	-1.91093	-1.93295	-1.20532	-1.53689	-2.65482	-2.8341	-1.68707	-1.56615	-1.60264	-1.79853	-1.77525	-1.99046	-1.63855	-1.78439	-1.96431	-1.66334	-1.45515	-1.88032	-1.15837	-2.0781	-1.6046	-0.965034	-1.55499	-1.97147	-1.84651	-1.30433	-1.71985	-1.88548	-1.24524	-1.49771	-0.952202
COL1A1	COL1A1	Collagen alpha-1(I) chain	P02452	P02452	QGPPGPAGPRGANGAPGNDGAKGDAGAPGAP	GANGAP(1)GNDGAKGDAGAP(1)GAP(1)GSQGAP(1)GLQGMP(1)GER	UID142	P	703	703	P703	3	1	1.22173e-40	-1.1278	21736000000	-8.80732	-6.27789	-6.19287	-5.90976	-6.99799	-7.8167	-8.43932	-8.3187	-9.37743	-7.7866	-10.5845	-7.86698	-5.88068	-9.07611	-8.31718	NaN	-10.2622	-9.36803	-8.11912	-6.85664	-13.6026	-8.39985	-6.80546	-8.32376	NaN	-6.96326	-6.40441	NaN	NaN	-8.09785	-8.10267	-6.86951	NaN
COL1A1	COL1A1	Collagen alpha-1(I) chain	P02452	P02452	QGPPGPAGPRGANGAPGNDGAKGDAGAPGAP	GANGAP(1)GNDGAKGDAGAP(1)GAP(1)GSQGAP(1)GLQGMP(1)GER	UID3922	P	703	703	P703	3	1	1.22173e-40	-1.1278	21736000000	-7.97346	NaN	-8.15176	-8.70778	-5.84174	-6.83217	-9.1495	-10.664	NaN	-7.20862	-6.99439	-8.49921	-7.97739	-8.94397	-8.09072	-9.14406	NaN	-7.27873	NaN	NaN	-5.83585	-7.99356	-9.72648	NaN	-2.50484	-9.19983	-8.06129	-7.05377	NaN	NaN	-7.51003	-8.03417	-1.80844
COL1A1	COL1A1	Collagen alpha-1(I) chain	P02452	P02452	NGAPGNDGAKGDAGAPGAPGSQGAPGLQGMP	GDAGAP(1)GAP(1)GSQGAP(1)GLQGMPGER	UID3923	P	715	715	P715	2	1	9.77732e-64	-0.46425	311880000000	-3.40659	-3.83606	-3.58573	-5.57766	-2.475	-2.59543	-5.32078	-5.3832	-3.95261	-3.597	-3.6184	-4.04266	-4.10106	-4.31264	-3.88074	-3.77477	-4.0927	-3.29674	-3.90805	-4.95473	-3.63413	-4.85982	-3.86435	-2.30592	-3.76183	-3.11561	-3.84502	-3.87004	-4.07539	-4.62406	-3.33974	-3.40931	NaN
COL1A1	COL1A1	Collagen alpha-1(I) chain	P02452	P02452	PGNDGAKGDAGAPGAPGSQGAPGLQGMPGER	GDAGAP(1)GAP(1)GSQGAP(1)GLQGMP(1)GER	UID3924	P	718	718	P718	4	1	9.77732e-64	0.040667	312190000000	-3.40659	-3.83606	-3.58573	-5.57766	-2.475	-2.59543	-5.32078	-5.3832	-3.95261	-3.597	-3.6184	-4.04266	-4.10106	-4.31264	-3.88074	-3.77477	-4.0927	-3.29674	-3.90805	-4.95473	-3.63413	-4.85982	-3.86435	-2.30592	-3.76183	-3.11561	-3.84502	-3.87004	-4.07539	-4.62406	-3.33974	-3.40931	NaN
COL1A1	COL1A1	Collagen alpha-1(I) chain	P02452	P02452	KGDAGAPGAPGSQGAPGLQGMPGERGAAGLP	GDAGAP(1)GAP(1)GSQGAP(1)GLQGMP(1)GER	UID3925	P	724	724	P724	4	1	9.77732e-64	0.040667	306380000000	-3.40659	-3.83606	-3.58573	-5.57766	-2.475	-2.59543	-5.32078	-5.3832	-3.95261	-3.597	-3.6184	-4.04266	-4.10106	-4.31264	-3.88074	-3.77477	-4.0927	-3.29674	-3.90805	-4.95473	-3.63413	-4.85982	-3.86435	-2.30592	-3.76183	-3.11561	-3.84502	-3.87004	-4.07539	-4.62406	-3.33974	-3.40931	NaN
COL1A1	COL1A1	Collagen alpha-1(I) chain	P02452	P02452	PGAPGSQGAPGLQGMPGERGAAGLPGPKGDR	GDAGAPGAP(1)GSQGAP(1)GLQGMP(1)GER	UID3926	P	730	730	P730	2	1	9.77732e-64	-1.7364	312000000000	-3.40659	-3.83606	-3.58573	-5.57766	-2.475	-2.59543	-5.32078	-5.3832	-3.95261	-3.597	-3.6184	-4.04266	-4.10106	-4.31264	-3.88074	-3.77477	-4.0927	-3.29674	-3.90805	-4.95473	-3.63413	-4.85982	-3.86435	-2.30592	-3.76183	-3.11561	-3.84502	-3.87004	-4.07539	-4.62406	-3.33974	-3.40931	NaN
COL1A1	COL1A1	Collagen alpha-1(I) chain	P02452	P02452	PGLQGMPGERGAAGLPGPKGDRGDAGPKGAD	GAAGLP(1)GP(1)KGDRGDAGP(1)K	UID129	P	739	739	P739	4	1	6.25744e-14	2.431	86204000000	-4.99081	-5.08587	-6.06667	NaN	-4.49138	-4.82468	NaN	-5.10003	-4.95283	-4.58936	-4.8254	-5.4621	-5.24785	-4.31454	-5.63431	-5.54046	-6.27572	-4.87013	NaN	-6.30535	NaN	-6.0516	-4.33884	-5.19636	-4.99586	-5.17245	-5.34746	-3.65586	-6.80058	-7.73969	-4.31091	-4.70985	NaN
COL1A1	COL1A1	Collagen alpha-1(I) chain	P02452	P02452	QGMPGERGAAGLPGPKGDRGDAGPKGADGSP	GDAGAPGAPGSQGAPGLQGMPGERGAAGLPGPK(1)	UID39	K	742	742	K742	3	1	9.55741e-20	-1.0173	42106000000	-4.99081	-5.08587	-6.06667	NaN	-4.49138	-4.82468	NaN	-5.10003	-4.95283	-4.58936	-4.8254	-5.4621	-5.24785	-4.31454	-5.63431	-5.54046	-6.27572	-4.87013	NaN	-6.30535	NaN	-6.0516	-4.33884	-5.19636	-4.99586	-5.17245	-5.34746	-3.65586	-6.80058	-7.73969	-4.31091	-4.70985	NaN
COL1A1	COL1A1	Collagen alpha-1(I) chain	P02452	P02452	KGDRGDAGPKGADGSPGKDGVRGLTGPIGPP	GADGSP(1)GKDGVR	UID132	P	757	757	P757	3	1	1.65429e-13	-0.2649	4569100000	NaN	NaN	-8.70812	-9.17339	-8.92304	NaN	-10.9571	-11.3376	-8.75113	-7.70543	-7.41271	-10.8041	-8.94207	-11.2437	-8.98643	NaN	-11.0742	NaN	-12.2679	-13.2056	-6.97024	-13.2638	-12.0388	NaN	-6.36243	-12.2331	NaN	-7.63227	NaN	NaN	NaN	NaN	-3.46077
COL1A1	COL1A1	Collagen alpha-1(I) chain	P02452	P02452	PGKDGVRGLTGPIGPPGPAGAPGDKGESGPS	GLTGPIGP(1)P(0.998)GP(0.002)AGAP(1)GDKGESGPSGPAGPTGAR	UID120	P	772	772	P772	3	0.998262	2.90063e-88	-0.57838	921570000000	-8.85718	-6.92237	NaN	-6.24127	-8.13137	-7.05239	-10.1007	-7.12815	-8.33985	-5.87675	-8.04737	-6.76714	-8.4408	-7.02011	-8.43071	-6.60567	-7.42284	-6.9821	-7.39754	-6.97593	-9.01981	-7.21521	-7.28943	-5.81346	-8.38091	-6.34308	-6.98197	-7.04867	-7.7726	-5.88586	-8.13612	-9.23392	NaN
COL1A1	COL1A1	Collagen alpha-1(I) chain	P02452	P02452	PGKDGVRGLTGPIGPPGPAGAPGDKGESGPS	GLTGPIGP(1)P(0.998)GP(0.002)AGAP(1)GDKGESGPSGPAGPTGAR	UID2010	P	772	772	P772	3	0.998262	2.90063e-88	-0.57838	921570000000	-3.46432	-2.03553	-2.80357	-1.30935	-2.26064	-0.839661	-3.68335	-1.48625	-2.18498	-1.23566	-2.26805	-2.4398	-2.79048	-1.10268	-2.76692	-1.27055	-2.45272	-1.56144	-2.53761	-3.1853	-2.54678	-4.08137	-2.57563	-1.38294	-1.4025	-2.1114	-2.68354	-0.927906	-3.19212	-2.49165	-2.34041	-1.2678	0.872814
COL1A1	COL1A1	Collagen alpha-1(I) chain	P02452	P02452	PGKDGVRGLTGPIGPPGPAGAPGDKGESGPS	GLTGPIGP(1)P(0.998)GP(0.002)AGAP(1)GDKGESGPSGPAGPTGAR	UID3900	P	772	772	P772	3	0.998262	2.90063e-88	-0.57838	921570000000	-7.46564	-8.14013	-7.4361	-8.90568	-7.45583	-7.79448	-7.58498	-8.50775	-6.0354	-7.87952	-7.20344	-7.81771	-6.42565	-8.08099	-6.87745	NaN	-7.68173	-7.81369	-7.32857	NaN	-6.63259	-7.95355	-7.78596	-5.94712	-5.98944	-9.30732	-7.87853	-8.19092	NaN	-11.0255	-6.65702	-7.20331	-5.11164
COL1A1	COL1A1	Collagen alpha-1(I) chain	P02452	P02452	RGLTGPIGPPGPAGAPGDKGESGPSGPAGPT	GLTGPIGP(0.005)P(0.995)GPAGAP(1)GDKGESGPSGPAGPTGAR	UID2012	P	778	778	P778	3	1	1.15883e-76	-0.33763	773830000000	-1.11877	-0.665703	-0.339443	-1.21931	0.0633965	-0.631664	-2.02221	-1.98024	-0.605782	-0.271893	-0.760231	-1.0497	-0.635448	-0.965317	-0.842201	-0.520321	-1.05127	-0.358646	-0.873934	-0.693321	-0.271719	-1.61119	-1.05025	-0.745762	-0.00767899	-0.523479	-0.566605	-0.656677	-0.801693	-1.68701	-0.274933	-0.70113	0.553413
COL1A1	COL1A1	Collagen alpha-1(I) chain	P02452	P02452	RGLTGPIGPPGPAGAPGDKGESGPSGPAGPT	GLTGPIGP(0.005)P(0.995)GPAGAP(1)GDKGESGPSGPAGPTGAR	UID3902	P	778	778	P778	3	1	1.15883e-76	-0.33763	773830000000	-5.86361	-5.98672	-5.35921	-8.29537	-5.04401	-6.19003	-5.81794	-8.93751	-4.88588	-5.93713	-5.33153	-5.67479	-5.00282	-7.68553	-5.93568	-6.66979	-6.3592	-5.49547	-6.76733	-7.23664	-5.10081	-5.94271	-6.70731	NaN	-1.32859	-7.39663	-6.08467	-8.44349	-6.33882	-9.68568	-4.17842	-5.58457	NaN
COL1A1	COL1A1	Collagen alpha-1(I) chain	P02452	P02452	TGPIGPPGPAGAPGDKGESGPSGPAGPTGAR	GLTGPIGPPGPAGAPGDK(1)GESGPSGPAGPTGAR	UID36	K	781	781	K781	3	1	2.90063e-88	-0.02151	347130000000	-3.46432	-2.03553	-2.80357	-1.30935	-2.26064	-0.839661	-3.68335	-1.48625	-2.18498	-1.23566	-2.26805	-2.4398	-2.79048	-1.10268	-2.76692	-1.27055	-2.45272	-1.56144	-2.53761	-3.1853	-2.54678	-4.08137	-2.57563	-1.38294	-1.4025	-2.1114	-2.68354	-0.927906	-3.19212	-2.49165	-2.34041	-1.2678	0.872814
COL1A1	COL1A1	Collagen alpha-1(I) chain	P02452	P02452	PAGAPGDKGESGPSGPAGPTGARGAPGDRGE	GESGPSGP(1)AGPTGAR	UID124	P	789	789	P789	2	0.999998	2.83438e-65	0.7761	6820000000	-9.95362	-10.1168	-9.17859	-11.8263	-8.87212	NaN	-8.88444	-12.7881	-9.20287	-10.3011	-9.83096	-9.7204	-8.89393	-11.6567	-9.70556	NaN	-9.76496	NaN	NaN	NaN	NaN	-9.46186	NaN	NaN	-10.3787	-10.1303	NaN	-11.0354	NaN	NaN	-8.33833	-9.46651	NaN
COL1A1	COL1A1	Collagen alpha-1(I) chain	P02452	P02452	SGPSGPAGPTGARGAPGDRGEPGPPGPAGFA	GAP(1)GDRGEP(1)GP(0.052)P(0.948)GPAGFAGP(0.052)P(0.948)GADGQP(1)GAK	UID3927	P	799	799	P799	2	1	3.57473e-125	-0.50902	362310000000	-4.17736	-2.58904	-3.13058	-1.93204	-3.30341	NaN	-4.72393	-2.85167	-3.33056	-1.95091	-2.72469	-2.47527	-3.33561	-2.14553	-2.45362	-2.95658	-2.74554	-2.58795	-3.57841	-4.42988	-4.50516	-3.48073	-4.293	-2.9885	-3.03414	-2.70132	-3.51905	-2.86997	NaN	-3.38929	-3.65648	-4.01407	-3.41531
COL1A1	COL1A1	Collagen alpha-1(I) chain	P02452	P02452	AGPTGARGAPGDRGEPGPPGPAGFAGPPGAD	GEP(1)GP(0.003)P(0.997)GPAGFAGP(0.034)P(0.966)GADGQP(1)GAK	UID3928	P	805	805	P805	2	0.999972	3.57473e-125	0.38582	388600000000	-4.17736	-2.58904	-3.13058	-1.93204	-3.30341	NaN	-4.72393	-2.85167	-3.33056	-1.95091	-2.72469	-2.47527	-3.33561	-2.14553	-2.45362	-2.95658	-2.74554	-2.58795	-3.57841	-4.42988	-4.50516	-3.48073	-4.293	-2.9885	-3.03414	-2.70132	-3.51905	-2.86997	NaN	-3.38929	-3.65648	-4.01407	-3.41531
COL1A1	COL1A1	Collagen alpha-1(I) chain	P02452	P02452	PTGARGAPGDRGEPGPPGPAGFAGPPGADGQ	GEP(0.073)GP(0.878)P(0.707)GP(0.341)AGFAGP(0.027)P(0.974)GADGQP(1)GAK	UID3929	P	807	807	P807	2	0.878216	5.54494e-68	0.62749	42742000000	-7.51367	NaN	-7.59517	-6.13663	-5.85514	-6.52998	-8.15184	-7.47186	-6.86847	-5.62211	-6.19755	-10.0767	NaN	-6.46473	-6.49227	NaN	-6.01248	NaN	-10.6338	NaN	-7.59814	NaN	NaN	NaN	-5.94917	NaN	-6.22944	NaN	NaN	NaN	NaN	NaN	NaN
COL1A1	COL1A1	Collagen alpha-1(I) chain	P02452	P02452	TGARGAPGDRGEPGPPGPAGFAGPPGADGQP	GEP(1)GP(0.003)P(0.997)GPAGFAGP(0.034)P(0.966)GADGQP(1)GAK	UID3930	P	808	808	P808	2	0.997071	3.57473e-125	0.38582	353760000000	-4.17736	-7.87318	-3.13058	-1.93204	NaN	NaN	-4.72393	-2.85167	-3.33056	-1.95091	-2.72469	-2.47527	-3.33561	-2.14553	-2.45362	-2.95658	-2.74554	-2.58795	-3.57841	-4.42988	-4.50516	-3.48073	-4.293	-2.9885	-3.03414	-2.70132	-3.51905	-2.86997	NaN	-3.38929	-3.65648	-4.01407	-3.41531
COL1A1	COL1A1	Collagen alpha-1(I) chain	P02452	P02452	RGEPGPPGPAGFAGPPGADGQPGAKGEPGDA	GAP(1)GDRGEP(0.998)GP(0.042)P(0.958)GP(0.002)AGFAGPP(1)GADGQPGAK	UID3933	P	817	817	P817	2	0.999606	3.57473e-125	0.1357	383740000000	-4.17736	-2.62653	-3.13058	-1.96744	-3.30341	NaN	-4.72393	-2.90035	-3.33056	-1.95091	-2.72469	-2.47527	-3.33561	-2.14553	-2.45362	-2.95658	-2.74554	-2.58795	-3.57841	-4.42988	-4.50516	-3.48073	-4.293	-2.9885	-3.03414	-2.70132	-3.51905	-2.86997	NaN	-3.38929	-3.65648	-4.01407	-3.41531
COL1A1	COL1A1	Collagen alpha-1(I) chain	P02452	P02452	PGPAGFAGPPGADGQPGAKGEPGDAGAKGDA	GAP(1)GDRGEP(0.995)GP(0.072)P(0.923)GP(0.01)AGFAGP(0.068)P(0.932)GADGQP(1)GAK	UID3934	P	823	823	P823	2	1	3.57473e-125	0.042547	144620000000	-10.1031	-7.4681	-1.68382	-2.58882	-8.51638	-5.39251	-2.67098	-3.75234	-8.24883	-1.94119	-7.49651	NaN	-1.93833	-2.98372	-2.10639	-2.72061	-2.38244	-2.19204	NaN	-8.01887	NaN	-3.65121	NaN	NaN	-3.44053	-2.40147	-2.52448	-2.91241	NaN	-4.77309	-1.52583	-2.68088	-4.9938
COL1A1	COL1A1	Collagen alpha-1(I) chain	P02452	P02452	AGFAGPPGADGQPGAKGEPGDAGAKGDAGPP	GEPGPPGPAGFAGPPGADGQPGAK(1)	UID43	K	826	826	K826	3	1	1.21481e-50	0.29624	88879000000	-2.68865	-2.32551	NaN	-8.93403	-2.01316	-2.7341	-2.67873	-5.93554	-1.80749	NaN	-1.98338	-7.76195	-1.96794	-5.8663	-2.10639	-6.44545	-2.40469	-2.19204	-9.4309	-2.67694	-2.68477	-8.26381	-2.55757	NaN	-7.96711	-2.40147	-2.55536	-2.91241	NaN	NaN	-1.53081	-2.75241	NaN
COL1A1	COL1A1	Collagen alpha-1(I) chain	P02452	P02452	AGPPGADGQPGAKGEPGDAGAKGDAGPPGPA	GEP(1)GDAGAKGDAGP(0.262)P(0.737)GP(0.001)AGP(0.015)AGP(0.254)P(0.702)GP(0.03)IGNVGAP(1)GAK	UID3935	P	829	829	P829	3	1	5.54494e-68	-0.43889	93867000000	-6.98734	-5.25593	-6.33301	-5.22461	-3.99039	-4.6347	NaN	-5.96327	-6.31448	-4.88027	-5.14601	-5.272	-6.10281	-5.11956	NaN	-5.44513	-7.34559	-5.66387	NaN	NaN	NaN	-5.1613	-4.97821	-8.35678	-2.66813	-4.27451	-5.41533	-4.90931	NaN	-8.26123	-6.36561	-6.24932	-5.06601
COL1A1	COL1A1	Collagen alpha-1(I) chain	P02452	P02452	KGEPGDAGAKGDAGPPGPAGPAGPPGPIGNV	GDAGPP(1)GPAGPAGP(0.001)P(0.996)GP(0.003)IGNVGAP(1)GAK	UID2070	P	841	841	P841	2	0.99992	4.97046e-194	-0.55863	412600000000	-7.14522	-6.41305	-7.0715	-5.59419	-7.19566	-6.23094	-8.64359	-6.03576	-7.76594	-6.32431	-6.26867	-5.7573	-7.18148	-6.05456	-6.26923	-7.3639	-6.18674	-6.86196	-7.08211	-6.32518	-7.51333	-7.92988	NaN	-5.69379	-5.97891	-6.32235	-5.99295	-6.26196	NaN	NaN	-8.07601	-7.63479	NaN
COL1A1	COL1A1	Collagen alpha-1(I) chain	P02452	P02452	KGEPGDAGAKGDAGPPGPAGPAGPPGPIGNV	GDAGPP(1)GPAGPAGP(0.001)P(0.996)GP(0.003)IGNVGAP(1)GAK	UID3960	P	841	841	P841	2	0.99992	4.97046e-194	-0.55863	412600000000	-2.2034	-2.47856	-2.42039	-2.80717	-1.97213	-2.68746	-3.26451	-3.75968	-2.52424	-2.5271	-2.3225	-2.15271	-2.36036	-3.42531	-2.33385	-2.81012	-2.2792	-2.66572	-2.42488	-2.21127	-2.90578	-2.22553	-2.70059	-3.17337	-2.13655	-2.36716	-2.33521	-2.49194	-2.05065	-2.67773	-2.00541	-3.06858	-5.7063
COL1A1	COL1A1	Collagen alpha-1(I) chain	P02452	P02452	DAGAKGDAGPPGPAGPAGPPGPIGNVGAPGA	GDAGP(0.012)P(0.988)GPAGP(1)AGP(0.001)P(0.997)GP(0.003)IGNVGAP(1)GAK	UID3962	P	846	846	P846	2	1	4.97046e-194	-0.071774	11220000000	-6.81446	-7.6604	-7.53223	-9.07102	-6.77672	-8.01934	-7.7429	-10.0502	-6.80795	-7.69995	-7.46344	-7.06954	-7.13696	-9.34068	-7.94688	NaN	-7.48845	-7.75339	-7.6142	-7.85848	-7.34385	-6.77433	-7.19289	NaN	-7.34065	-7.95102	-7.95729	-8.64719	NaN	-8.29955	-6.22443	-7.82788	NaN
COL1A1	COL1A1	Collagen alpha-1(I) chain	P02452	P02452	KGDAGPPGPAGPAGPPGPIGNVGAPGAKGAR	GDAGP(0.013)P(0.987)GPAGP(1)AGP(0.001)P(0.999)GPIGNVGAP(1)GAK	UID2074	P	850	850	P850	2	0.99902	4.97046e-194	-1.1165	410310000000	-3.75271	-3.5138	-2.90656	NaN	NaN	-3.22855	-3.5673	-5.35767	-3.65729	-3.43237	-3.65767	-3.66583	-3.84376	NaN	-3.47101	-3.72742	-3.27898	-3.37121	-3.39139	-2.85671	-3.15641	NaN	-3.75435	-3.27628	-3.71206	NaN	-3.7	-3.51248	-3.31968	-3.86631	-2.77821	-3.45133	NaN
COL1A1	COL1A1	Collagen alpha-1(I) chain	P02452	P02452	KGDAGPPGPAGPAGPPGPIGNVGAPGAKGAR	GDAGP(0.013)P(0.987)GPAGP(1)AGP(0.001)P(0.999)GPIGNVGAP(1)GAK	UID3964	P	850	850	P850	2	0.99902	4.97046e-194	-1.1165	410310000000	-2.2034	-2.47856	-2.42039	-2.80717	-1.97213	-2.68746	-3.26451	-3.75968	-2.52424	-2.5271	-2.3225	-2.15271	-2.36036	-3.42531	-2.33385	-2.81012	-2.2792	-2.66572	-2.42488	-2.21127	-2.90578	-2.22553	-2.70059	-3.17337	-2.13655	-2.36716	-2.34097	-2.49194	-2.05065	-2.67773	-2.00541	NaN	-5.7063
COL1A1	COL1A1	Collagen alpha-1(I) chain	P02452	P02452	AGPAGPPGPIGNVGAPGAKGARGSAGPPGAT	GDAGP(0.013)P(0.987)GPAGPAGPPGPIGNVGAP(1)GAK	UID2076	P	859	859	P859	2	1	4.97046e-194	-0.3492	352550000000	-7.14522	-6.41305	-7.0715	-5.59419	-7.19566	-6.23094	-8.64359	-6.03576	-7.76594	-6.32431	-6.26867	-5.7573	-7.18148	-6.05456	-6.26923	-7.3639	-6.18674	-6.86196	-7.08211	-6.32518	-7.51333	-9.91798	NaN	-5.69379	-5.97891	-6.32235	-5.99295	-6.26196	NaN	NaN	-8.07601	-7.63479	NaN
COL1A1	COL1A1	Collagen alpha-1(I) chain	P02452	P02452	AGPAGPPGPIGNVGAPGAKGARGSAGPPGAT	GDAGP(0.013)P(0.987)GPAGPAGPPGPIGNVGAP(1)GAK	UID3966	P	859	859	P859	2	1	4.97046e-194	-0.3492	352550000000	-2.2034	-2.47856	-2.42039	-2.80717	-1.97213	-2.68746	-3.26451	-3.75968	-2.52424	-2.5271	-2.3225	-2.15271	-2.36036	-3.42531	-2.33385	-2.81012	-2.2792	-2.66572	-2.42488	-2.21127	-2.90578	-2.22553	-2.70059	-3.17337	-2.13655	-2.36716	-2.33521	-2.49194	-2.05065	-2.67773	-2.00541	-3.06858	-5.7063
COL1A1	COL1A1	Collagen alpha-1(I) chain	P02452	P02452	AGPPGPIGNVGAPGAKGARGSAGPPGATGFP	GEPGDAGAK(1)GDAGPPGPAGPAGPPGPIGNVGAPGAK(1)GAR	UID46	K	862	862	K862	4	1	1.76907e-193	-0.07589	215670000000	-9.70918	-10.1824	-9.4395	-6.3493	NaN	-6.64674	-10.6507	-6.32796	-9.49857	-6.99153	-7.87519	-7.51697	-2.36036	-6.321	-9.69445	NaN	-7.69571	-7.74092	-8.37314	-8.08014	-9.97994	-9.12894	-7.88851	-6.106	-7.74406	-6.818	-7.7303	-10.1676	NaN	-10.0167	NaN	-7.89157	NaN
COL1A1	COL1A1	Collagen alpha-1(I) chain	P02452	P02452	NVGAPGAKGARGSAGPPGATGFPGAAGRVGP	GSAGP(1)P(1)GATGFP(1)GAAGR	UID3942	P	870	870	P870	2	1	2.78075e-30	0.011855	2225800000	-8.58779	-8.83557	-9.87615	-10.0855	-7.86376	NaN	-9.35575	-10.8048	-8.24907	-9.05557	-7.36277	-8.54661	-8.8926	-9.98479	-8.22596	-9.61904	-9.35771	-8.69157	-9.18941	-9.20512	-7.06689	-7.63215	-8.84996	NaN	-8.02928	-9.66922	-9.15651	-9.27034	-8.40711	-10.1372	-7.35327	-8.20295	NaN
COL1A1	COL1A1	Collagen alpha-1(I) chain	P02452	P02452	VGAPGAKGARGSAGPPGATGFPGAAGRVGPP	GSAGP(1)P(1)GATGFP(1)GAAGR	UID2053	P	871	871	P871	2	1	2.53359e-78	0.011855	381860000000	-1.01859	-0.929489	-1.22474	-1.10726	-0.478098	-0.581894	-2.16453	-1.86962	-1.16559	-0.774822	-1.1917	-1.49807	-1.26018	-0.994823	-0.931248	-0.920944	-1.38787	-0.777653	-0.864544	-1.05029	-0.301302	-1.55891	-0.717508	-0.361197	-0.489731	-0.994255	-1.13473	-0.599133	-0.887171	-1.27711	-0.743778	-1.06469	0.763699
COL1A1	COL1A1	Collagen alpha-1(I) chain	P02452	P02452	VGAPGAKGARGSAGPPGATGFPGAAGRVGPP	GSAGP(1)P(1)GATGFP(1)GAAGR	UID3943	P	871	871	P871	2	1	2.53359e-78	0.011855	381860000000	-8.58779	-8.83557	-9.87615	-10.0855	-7.86376	NaN	-9.35575	-10.8048	-8.24907	-9.05557	-7.36277	-8.54661	-8.8926	-9.98479	-8.22596	-9.61904	-9.35771	-8.69157	-9.18941	-9.20512	-7.06689	-7.63215	-8.84996	NaN	-8.02928	-9.66922	-9.15651	-9.27034	-8.40711	-10.1372	-7.35327	-8.20295	NaN
COL1A1	COL1A1	Collagen alpha-1(I) chain	P02452	P02452	KGARGSAGPPGATGFPGAAGRVGPPGPSGNA	GSAGPP(1)GATGFP(1)GAAGR	UID2054	P	877	877	P877	2	1	2.53359e-78	-0.14213	381860000000	-1.01859	-0.929489	-1.22474	-1.10726	-0.478098	-0.581894	-2.16453	-1.86962	-1.16559	-0.774822	-1.1917	-1.49807	-1.26018	-0.994823	-0.931248	-0.920944	-1.38787	-0.777653	-0.864544	-1.05029	-0.301302	-1.55891	-0.717508	-0.361197	-0.489731	-0.994255	-1.13473	-0.599133	-0.887171	-1.27711	-0.743778	-1.06469	0.763699
COL1A1	COL1A1	Collagen alpha-1(I) chain	P02452	P02452	KGARGSAGPPGATGFPGAAGRVGPPGPSGNA	GSAGPP(1)GATGFP(1)GAAGR	UID3944	P	877	877	P877	2	1	2.53359e-78	-0.14213	381860000000	-8.58779	-8.83557	-9.87615	-10.0855	-7.86376	NaN	-9.35575	-10.8048	-8.24907	-9.05557	-7.36277	-8.54661	-8.8926	-9.98479	-8.22596	-9.61904	-9.35771	-8.69157	-9.18941	-9.20512	-7.06689	-7.63215	-8.84996	NaN	-8.02928	-9.66922	-9.15651	-9.27034	-8.40711	-10.1372	-7.35327	-8.20295	NaN
COL1A1	COL1A1	Collagen alpha-1(I) chain	P02452	P02452	PPGATGFPGAAGRVGPPGPSGNAGPPGPPGP	VGP(1)P(1)GPSGNAGP(0.003)P(0.996)GP(0.003)P(0.998)GPAGK	UID3945	P	885	885	P885	2	1	4.64995e-104	-0.55487	49032000000	-4.65091	-4.59581	-5.62131	-4.52745	-4.08337	-4.58953	-5.55803	-5.68552	-4.06585	-4.16429	-4.36477	-3.98953	-4.71707	-4.77866	NaN	-5.24899	-4.60748	NaN	-4.23739	-4.3541	-3.82903	-4.72116	-4.21809	NaN	-3.30738	-4.69423	-4.59357	-3.8373	-4.55421	-4.93078	-3.93504	-4.55962	-3.18823
COL1A1	COL1A1	Collagen alpha-1(I) chain	P02452	P02452	PGATGFPGAAGRVGPPGPSGNAGPPGPPGPA	VGP(1)P(1)GPSGNAGP(0.003)P(0.996)GP(0.003)P(0.998)GPAGK	UID3946	P	886	886	P886	2	0.999985	4.64995e-104	-0.55487	320450000000	-2.31588	-2.11159	-2.47489	-1.94978	-1.68845	-1.78069	-3.31742	-2.68486	-2.22569	-1.81741	-1.98864	-2.03329	-2.34246	-2.17973	-2.18864	-2.32327	-2.21658	-2.05241	-1.74325	-2.14502	-1.70811	-2.19198	-1.94713	-3.65925	-1.11572	-2.14534	-2.6382	-1.56041	-2.30268	-2.2175	-2.00685	-2.44976	-0.519876
COL1A1	COL1A1	Collagen alpha-1(I) chain	P02452	P02452	AGRVGPPGPSGNAGPPGPPGPAGKEGGKGPR	VGPP(0.999)GPSGNAGP(0.001)P(0.999)GP(0.014)P(0.985)GP(0.001)AGK	UID3949	P	895	895	P895	2	0.999125	4.64995e-104	-0.23356	330040000000	-2.31588	-2.11159	-2.47489	-1.94978	-1.68845	-1.78069	-3.31742	-2.68486	-2.22569	-1.81741	-1.98864	-2.03329	-2.34246	-2.17973	-2.18864	-2.32327	-2.21658	-2.05241	-1.74325	-2.14502	-1.70811	-2.19198	-1.94713	-1.5958	-1.11572	-2.14534	-2.6382	-1.56041	-2.30268	-2.2175	-2.00685	-2.44976	-0.519876
COL1A1	COL1A1	Collagen alpha-1(I) chain	P02452	P02452	VGPPGPSGNAGPPGPPGPAGKEGGKGPRGET	VGP(1)P(1)GPSGNAGP(0.021)P(0.979)GP(1)P(1)GPAGK	UID3951	P	898	898	P898	2	0.999828	4.64995e-104	-0.11816	328680000000	-2.31588	-2.11159	-2.47489	-1.94978	-1.68845	-1.78069	-3.31742	-2.68486	-2.22569	-1.81741	-1.98864	-2.03329	-2.34246	-2.17973	-2.18864	-2.32327	-2.21658	-2.05241	-1.74325	-2.14502	-1.70811	-2.19198	-1.94713	-1.5958	-1.11572	-2.14534	-2.6382	-1.56041	-2.30268	-2.2175	-2.00685	-2.44976	-0.519876
COL1A1	COL1A1	Collagen alpha-1(I) chain	P02452	P02452	EGGKGPRGETGPAGRPGEVGPPGPPGPAGEK	P(1)GEVGPP(1)GP(0.002)P(0.984)GP(0.014)AGEK	UID2106	P	919	919	P919	2	1	1.58912e-191	0.19268	542100000000	-7.98776	-6.33612	-7.02739	-5.91926	-7.98444	-7.79056	-9.31982	-7.53418	-8.16635	-5.71282	-6.85515	-6.3509	-7.70565	-6.40715	-6.77403	-6.82153	-6.77989	-6.53364	NaN	-7.066	NaN	-6.88339	-8.09875	NaN	-6.86526	-6.42872	-6.17592	-6.54802	NaN	-7.0713	-7.8547	-8.30093	NaN
COL1A1	COL1A1	Collagen alpha-1(I) chain	P02452	P02452	EGGKGPRGETGPAGRPGEVGPPGPPGPAGEK	P(1)GEVGPP(1)GP(0.002)P(0.984)GP(0.014)AGEK	UID3996	P	919	919	P919	2	1	1.58912e-191	0.19268	542100000000	-1.06902	-0.961086	-1.42046	-2.03491	-1.7398	-2.76816	-2.20045	-3.51486	-1.32766	-1.14692	-1.03493	-1.48737	-1.30047	-2.51319	-1.34557	-1.60291	-1.31236	-1.35848	-1.95011	-1.78852	-1.42483	-1.63464	-1.81236	-2.2781	-1.32691	-2.14854	-1.23	-1.64571	-1.47783	-2.39027	-0.605152	-1.73075	-5.1355
COL1A1	COL1A1	Collagen alpha-1(I) chain	P02452	P02452	RGETGPAGRPGEVGPPGPPGPAGEKGSPGAD	P(1)GEVGPP(1)GP(0.248)P(0.749)GP(0.003)AGEK	UID2108	P	925	925	P925	2	0.999905	1.58912e-191	0.16191	540200000000	-7.98776	-6.33612	-7.02739	-5.91926	-7.98444	-7.79056	-9.31982	-7.53418	-8.16635	-5.71282	-6.85515	-6.3509	-7.70565	-6.40715	-6.77403	-6.82153	-6.77989	-6.53364	NaN	-7.066	-8.05839	-6.88339	-8.09875	NaN	-6.86526	-6.42872	-6.17592	-6.54802	NaN	-7.0713	-7.8547	-8.30093	NaN
COL1A1	COL1A1	Collagen alpha-1(I) chain	P02452	P02452	RGETGPAGRPGEVGPPGPPGPAGEKGSPGAD	P(1)GEVGPP(1)GP(0.248)P(0.749)GP(0.003)AGEK	UID3998	P	925	925	P925	2	0.999905	1.58912e-191	0.16191	540200000000	-1.06902	-0.961086	-1.42046	-2.03491	-1.7398	-2.76816	-2.20045	-3.51486	-1.32766	-1.14692	-1.03493	-1.48737	-1.30047	-2.51319	-1.34557	-1.60291	-1.31236	-1.35848	-1.95011	-1.78852	-1.42483	-1.63464	-1.81236	-2.2781	-1.32691	-2.14854	-1.23	-1.64571	-1.47783	-2.39027	-0.605152	-1.73075	-5.1355
COL1A1	COL1A1	Collagen alpha-1(I) chain	P02452	P02452	ETGPAGRPGEVGPPGPPGPAGEKGSPGADGP	GETGP(0.008)AGRP(0.99)GEVGP(0.005)P(0.996)GP(1)P(1)GPAGEK	UID3999	P	927	927	P927	2	0.99995	1.62631e-24	0.19622	34028000000	-7.70295	-8.06162	-8.94761	-9.30802	-7.73414	-8.76129	-3.86119	-11.8809	-8.04045	-8.60283	-6.65146	-7.31226	-8.2875	-10.1985	NaN	NaN	-8.10945	-8.06006	-8.51654	-8.22854	-7.2441	-6.58257	-8.59042	NaN	-8.27336	-8.9012	-8.10517	-9.19632	-7.44792	NaN	-6.15136	-7.4591	NaN
COL1A1	COL1A1	Collagen alpha-1(I) chain	P02452	P02452	TGPAGRPGEVGPPGPPGPAGEKGSPGADGPA	GETGPAGRP(1)GEVGP(0.063)P(0.937)GPP(1)GPAGEK	UID4000	P	928	928	P928	2	0.999961	1.58912e-191	-0.25781	445960000000	-7.70295	-8.06162	-8.94761	-9.30802	-7.73414	-8.76129	-3.86119	-11.8809	-8.04045	-8.60283	-6.65146	-2.73658	-8.2875	-10.1985	NaN	NaN	-8.10945	-8.06006	-8.51654	-8.22854	-7.2441	-6.58257	-8.59042	NaN	-8.27336	-8.9012	-8.10517	-9.19632	-7.44792	NaN	-6.15136	-7.4591	NaN
COL1A1	COL1A1	Collagen alpha-1(I) chain	P02452	P02452	PGEVGPPGPPGPAGEKGSPGADGPAGAPGTP	PGEVGPPGPPGPAGEK(1)	UID53	K	934	934	K934	2	1	1.58912e-191	-0.028158	198220000000	-2.96342	-1.92795	-3.34161	-1.49104	-4.01054	-3.00599	-3.92441	-2.0312	-2.46119	-1.56273	-2.39333	-2.79839	-2.76258	-1.27114	-2.59028	-1.86614	-2.43323	-1.44219	-3.77364	-4.14052	-3.70626	-3.18596	-3.42955	-2.30564	-3.30069	-3.67321	-2.92145	-1.16162	-3.70657	-2.87555	-2.43742	-1.42709	NaN
COL1A1	COL1A1	Collagen alpha-1(I) chain	P02452	P02452	VGPPGPPGPAGEKGSPGADGPAGAPGTPGPQ	GSP(1)GADGP(1)AGAP(1)GTP(0.977)GP(0.023)QGIAGQR	UID2112	P	937	937	P937	2	1	3.00381e-145	-0.58635	401360000000	-2.10824	-1.96968	-2.29702	-1.63775	-2.18151	-9.65058	-3.48351	-2.18694	NaN	-1.49654	NaN	-1.94812	-2.66614	-1.61694	-2.2794	-2.25306	-2.19289	-2.02302	-1.88649	NaN	-3.38456	-2.24606	-2.48152	-1.77545	-1.02927	-1.98587	-2.94493	-1.62978	NaN	-2.47033	-2.86359	NaN	-5.33617
COL1A1	COL1A1	Collagen alpha-1(I) chain	P02452	P02452	VGPPGPPGPAGEKGSPGADGPAGAPGTPGPQ	GSP(1)GADGP(1)AGAP(1)GTP(0.977)GP(0.023)QGIAGQR	UID4002	P	937	937	P937	2	1	3.00381e-145	-0.58635	401360000000	-1.75248	-2.25373	-2.13252	-2.89859	-1.36908	-2.09009	-2.81092	-3.42601	-1.45604	-1.92675	-1.86714	-2.08075	-1.9294	-2.83222	-2.0198	-2.73878	-2.32213	-2.168	-2.05077	-2.18404	-1.4254	-2.89756	-1.82515	NaN	-1.1381	-2.3022	-2.15508	-1.65394	-2.08504	-3.62224	-1.6831	-2.00028	NaN
COL1A1	COL1A1	Collagen alpha-1(I) chain	P02452	P02452	PPGPAGEKGSPGADGPAGAPGTPGPQGIAGQ	GSP(1)GADGP(1)AGAP(1)GTP(0.967)GP(0.033)QGIAGQR	UID2113	P	942	942	P942	2	1	3.00381e-145	0.30437	112290000000	-3.43442	-3.32001	NaN	NaN	-2.84661	-2.85257	-5.1199	NaN	-4.52533	NaN	-3.68381	-3.99467	-4.07851	-3.38651	-4.0199	-3.2331	-3.67453	-3.21632	-3.18045	NaN	-4.51669	-4.96667	-3.44862	-2.69177	-3.05098	-3.28232	-4.21969	NaN	NaN	-4.88711	-3.66115	-3.43003	NaN
COL1A1	COL1A1	Collagen alpha-1(I) chain	P02452	P02452	PPGPAGEKGSPGADGPAGAPGTPGPQGIAGQ	GSP(1)GADGP(1)AGAP(1)GTP(0.967)GP(0.033)QGIAGQR	UID4003	P	942	942	P942	2	1	3.00381e-145	0.30437	112290000000	-5.80683	-7.338	-6.56713	-9.61338	-5.30631	-6.64202	-6.28223	-10.1066	-5.45608	-7.70245	-6.51693	-7.45656	-5.61067	-8.87265	-6.79457	-7.74926	-7.0536	-6.61806	-6.81558	-7.60845	-5.10032	-6.23791	-5.95405	NaN	-6.11607	-7.39925	-6.79931	-7.99794	-5.83363	-8.87596	-4.9382	-6.43672	NaN
COL1A1	COL1A1	Collagen alpha-1(I) chain	P02452	P02452	AGEKGSPGADGPAGAPGTPGPQGIAGQRGVV	GSP(1)GADGP(1)AGAP(1)GTP(0.998)GP(0.002)QGIAGQR	UID224	P	946	946	P946	2	1	3.72684e-159	-0.45717	614720000000	-5.0567	-4.44008	-5.33543	-4.9221	-4.67866	-4.41261	-6.24223	-5.33792	-5.81767	-3.80596	-4.60159	-4.12832	-5.1822	-4.0833	-4.43071	-4.56982	-4.84467	-4.37852	-4.9256	NaN	-4.53397	-5.66327	-5.25939	-5.37241	-4.66653	-4.91774	-5.07196	-4.45565	-5.57676	-4.98275	-5.23899	-4.94629	NaN
COL1A1	COL1A1	Collagen alpha-1(I) chain	P02452	P02452	AGEKGSPGADGPAGAPGTPGPQGIAGQRGVV	GSP(1)GADGP(1)AGAP(1)GTP(0.998)GP(0.002)QGIAGQR	UID2114	P	946	946	P946	2	1	3.72684e-159	-0.45717	614720000000	-2.10824	-1.96968	-2.29702	-1.63775	-2.18151	-5.34554	-3.48351	-2.18694	-2.48723	-1.49654	-4.44386	-1.94812	-2.66614	-1.61694	-2.2794	-2.25306	-2.19289	-2.02302	-1.88649	-5.57386	-3.38456	-2.24606	-2.48152	-1.77545	-1.02927	-1.98587	-2.94493	-1.62978	-5.83118	-2.47033	-2.86359	-6.14537	-5.33617
COL1A1	COL1A1	Collagen alpha-1(I) chain	P02452	P02452	AGEKGSPGADGPAGAPGTPGPQGIAGQRGVV	GSP(1)GADGP(1)AGAP(1)GTP(0.998)GP(0.002)QGIAGQR	UID4004	P	946	946	P946	2	1	3.72684e-159	-0.45717	614720000000	-1.75248	-2.25373	-2.13252	-2.89859	-1.36908	-2.09009	-2.81092	-3.42601	-1.45604	-1.92675	-1.86714	-2.08075	-1.9294	-2.83222	-2.0198	-2.73878	-2.32213	-2.168	-2.05077	-2.18404	-1.4254	-2.83543	-1.82515	-2.48483	-1.1381	-2.3022	-2.15508	-1.65394	-2.08504	-3.62224	-1.6831	-2.00028	NaN
COL1A1	COL1A1	Collagen alpha-1(I) chain	P02452	P02452	KGSPGADGPAGAPGTPGPQGIAGQRGVVGLP	GSP(0.999)GADGP(0.001)AGAP(1)GTP(1)GPQGIAGQR	UID2115	P	949	949	P949	3	0.999821	3.72684e-159	-0.083116	293690000000	-5.48442	-4.65764	-5.30975	-4.80631	-4.68962	-5.34554	-5.95383	-5.9535	-5.17278	-4.34715	-4.44386	-4.14889	-4.88937	-5.06611	-4.17792	-5.96343	-4.82001	-5.5973	NaN	-5.57386	-4.98935	-5.51618	-5.14148	-6.98368	-4.81104	-4.66991	-5.25959	-4.86779	-5.83118	-5.35999	-5.18825	-6.14537	NaN
COL1A1	COL1A1	Collagen alpha-1(I) chain	P02452	P02452	KGSPGADGPAGAPGTPGPQGIAGQRGVVGLP	GSP(0.999)GADGP(0.001)AGAP(1)GTP(1)GPQGIAGQR	UID4005	P	949	949	P949	3	0.999821	3.72684e-159	-0.083116	293690000000	-1.77178	-2.27425	-2.13252	-2.91944	-1.38531	-2.10242	-2.83658	-3.44502	-1.4709	-1.92675	-1.86714	-2.10865	-1.95251	-2.85163	-2.0198	-2.73878	-2.34647	-2.18686	-2.07233	-2.18404	-1.4254	-2.83543	-1.8378	-2.48483	-1.16288	-2.3187	-2.17077	-1.66798	-2.10224	-3.65231	-1.70357	-2.00028	NaN
COL1A1	COL1A1	Collagen alpha-1(I) chain	P02452	P02452	PGPQGIAGQRGVVGLPGQRGERGFPGLPGPS	GVVGLP(1)GQRGER	UID308	P	964	964	P964	3	1	6.67953e-36	-0.20458	349830000000	-1.35399	-1.43243	-1.40363	-1.72195	-1.95086	-2.25894	-2.64083	-2.72711	-1.12569	-1.39484	-1.64803	-1.87743	-1.66281	-1.54422	-1.62919	-1.44665	-1.85301	-1.29983	-1.6137	-1.23483	-0.992947	-1.79688	-1.31348	-0.423719	-2.34366	-1.69612	-1.32958	-1.2851	-1.11723	-1.83756	-1.10611	-0.943134	-1.18425
COL1A1	COL1A1	Collagen alpha-1(I) chain	P02452	P02452	RGVVGLPGQRGERGFPGLPGPSGEPGKQGPS	GFP(1)GLP(1)GP(1)SGEP(1)GK	UID211	P	973	973	P973	2	1	4.85956e-26	-4.0248	370730000000	-7.5875	-7.40854	NaN	-7.75624	NaN	NaN	NaN	-8.1776	NaN	-8.45887	-6.93131	-6.58443	NaN	NaN	-6.75331	NaN	NaN	-8.14223	-7.78689	NaN	NaN	NaN	-7.96456	NaN	-6.98698	NaN	-7.31784	NaN	NaN	-8.20716	-8.28982	-8.57987	NaN
COL1A1	COL1A1	Collagen alpha-1(I) chain	P02452	P02452	RGVVGLPGQRGERGFPGLPGPSGEPGKQGPS	GFP(1)GLP(1)GP(1)SGEP(1)GK	UID2101	P	973	973	P973	2	1	4.85956e-26	-4.0248	370730000000	-3.99129	-3.28319	-4.0824	-2.94592	-4.34761	-2.873	-5.94326	-3.08259	-5.53226	-3.44916	-4.20975	-3.29595	-4.44795	-2.91715	-4.48721	-3.01428	-3.5734	-3.29688	-3.70256	-4.0564	-4.18615	-3.86443	-3.87748	-3.12259	-3.2234	-3.5259	-3.88071	-2.63397	-4.65394	-3.31685	-4.15389	-3.71212	-3.4098
COL1A1	COL1A1	Collagen alpha-1(I) chain	P02452	P02452	RGVVGLPGQRGERGFPGLPGPSGEPGKQGPS	GFP(1)GLP(1)GP(1)SGEP(1)GK	UID3991	P	973	973	P973	2	1	4.85956e-26	-4.0248	370730000000	-1.78194	-2.11685	-2.29307	-3.38623	-1.76589	-2.5249	-2.78671	-3.85857	-2.67698	-2.80223	-1.94448	-2.23019	-1.86836	-2.77703	-2.27314	-2.12376	-2.33823	-2.13464	-2.2605	-2.51902	-1.4055	-2.3329	-2.18353	NaN	-2.00826	-2.74966	-2.61628	-2.39303	-2.19268	-3.10904	-1.59971	-2.07406	NaN
COL1A1	COL1A1	Collagen alpha-1(I) chain	P02452	P02452	VGLPGQRGERGFPGLPGPSGEPGKQGPSGAS	GFP(1)GLP(1)GP(1)SGEP(1)GK	UID212	P	976	976	P976	2	1	4.85956e-26	-4.0248	419390000000	-6.06709	-4.81683	-5.56616	-3.96855	NaN	-4.29566	-7.97942	-4.79246	-7.57422	-5.10231	-5.32725	-4.40688	-6.28443	-3.91673	-4.87857	NaN	-5.48452	-5.49756	NaN	NaN	NaN	NaN	NaN	NaN	NaN	-4.6467	-5.08019	-4.08479	NaN	NaN	-6.59399	-5.37763	NaN
COL1A1	COL1A1	Collagen alpha-1(I) chain	P02452	P02452	VGLPGQRGERGFPGLPGPSGEPGKQGPSGAS	GFP(1)GLP(1)GP(1)SGEP(1)GK	UID2102	P	976	976	P976	2	1	4.85956e-26	-4.0248	419390000000	-3.99129	-3.28319	-4.0824	-2.94592	-4.34761	-2.873	-5.94326	-3.08259	-5.53226	-3.44916	-4.20975	-3.29595	-4.44795	-2.91715	-4.48721	-3.01428	-3.5734	-3.29688	-3.70256	-4.0564	-4.18615	-3.86443	-3.87748	-3.0851	-3.2234	-3.5259	-3.88071	-2.63397	-4.65394	-3.31685	-4.15389	-3.71212	-3.4098
COL1A1	COL1A1	Collagen alpha-1(I) chain	P02452	P02452	VGLPGQRGERGFPGLPGPSGEPGKQGPSGAS	GFP(1)GLP(1)GP(1)SGEP(1)GK	UID3992	P	976	976	P976	2	1	4.85956e-26	-4.0248	419390000000	-1.78194	-2.11685	-2.29307	-3.38623	-1.76589	-2.5249	-2.78671	-3.85857	-2.67698	-2.80223	-1.94448	-2.23019	-1.86836	-2.77703	-2.27314	-2.12376	-2.33823	-2.13464	-2.2605	-2.51902	-1.4055	-2.3329	-2.18353	NaN	-2.00826	-2.74966	-2.61628	-2.39303	-2.19268	-3.10904	-1.59971	-2.07406	NaN
COL1A1	COL1A1	Collagen alpha-1(I) chain	P02452	P02452	RGERGFPGLPGPSGEPGKQGPSGASGERGPP	GFP(1)GLP(1)GP(1)SGEP(1)GK	UID3994	P	982	982	P982	2	1	8.6699e-22	-4.0248	168310000000	-1.78194	-2.11685	-2.29307	-3.38623	-1.76589	-2.5249	-2.78671	-3.85857	-2.67698	-2.80223	-1.94448	-2.23019	-1.86836	-2.77703	-2.27314	-2.12376	-2.33823	-2.13464	-2.2605	-2.51902	-1.4055	-2.3329	-2.18353	NaN	-2.00826	-2.74966	-2.61628	-2.39303	-2.19268	-3.10904	-1.59971	-2.07406	NaN
COL1A1	COL1A1	Collagen alpha-1(I) chain	P02452	P02452	ERGFPGLPGPSGEPGKQGPSGASGERGPPGP	GFPGLPGPSGEPGK(1)QGPSGASGER	UID55	K	984	984	K984	3	1	2.59151e-05	0.31666	161820000000	-1.78194	-2.11685	-2.29307	-3.38623	NaN	-2.5249	-2.78671	-3.85857	-2.67698	-2.80223	-1.94448	-2.23019	NaN	-2.77703	NaN	-2.12376	-2.33823	-2.13464	NaN	-2.51902	NaN	-2.3329	-2.18353	-1.97874	-2.00826	-2.74966	-2.61628	-2.39303	NaN	NaN	-1.59971	-2.07406	-3.28201
COL1A1	COL1A1	Collagen alpha-1(I) chain	P02452	P02452	EPGKQGPSGASGERGPPGPMGPPGLAGPPGE	GP(1)P(1)GPMGP(0.006)P(0.994)GLAGP(0.109)P(0.891)GESGR	UID4012	P	996	996	P996	2	1	5.34794e-81	-0.61609	31298000000	-6.95533	-5.07019	-5.70474	-9.92535	NaN	NaN	-6.14249	NaN	-4.82963	-5.151	-5.01503	-4.97147	-5.52989	NaN	-8.41547	NaN	NaN	NaN	-7.61889	NaN	-7.95619	-8.9979	NaN	NaN	NaN	-7.30213	-5.45524	-9.29111	-5.30244	-7.83853	-4.08407	NaN	NaN
COL1A1	COL1A1	Collagen alpha-1(I) chain	P02452	P02452	PGKQGPSGASGERGPPGPMGPPGLAGPPGES	GP(1)P(1)GPMGP(0.006)P(0.994)GLAGP(0.109)P(0.891)GESGR	UID233	P	997	997	P997	2	0.999953	1.89634e-143	-0.61609	411860000000	NaN	-6.18126	NaN	-5.09492	NaN	NaN	-9.64761	-5.72774	NaN	-5.52448	-7.10534	-6.51383	-8.00772	-4.995	-7.01799	-6.80009	-7.19635	-6.99774	-9.26767	-7.06583	NaN	-8.96193	-7.96059	NaN	NaN	NaN	-6.66792	-5.88102	NaN	-5.35592	-8.30281	-7.21439	NaN
COL1A1	COL1A1	Collagen alpha-1(I) chain	P02452	P02452	PGKQGPSGASGERGPPGPMGPPGLAGPPGES	GP(1)P(1)GPMGP(0.006)P(0.994)GLAGP(0.109)P(0.891)GESGR	UID2123	P	997	997	P997	2	0.999953	1.89634e-143	-0.61609	411860000000	-3.15642	-2.6417	-3.04523	-2.44655	-7.5021	-6.37684	-3.99111	-3.03296	-3.72211	-2.51171	-2.70516	-2.40665	-3.21848	-2.47723	-3.28285	-3.02614	-2.39409	-2.8304	-4.93548	-3.02981	-5.6084	-3.85666	-4.80222	-1.57719	-7.1225	-4.05929	-3.0014	-2.28067	-2.85585	-2.60019	-3.44692	-3.32578	-4.99779
COL1A1	COL1A1	Collagen alpha-1(I) chain	P02452	P02452	PGKQGPSGASGERGPPGPMGPPGLAGPPGES	GP(1)P(1)GPMGP(0.006)P(0.994)GLAGP(0.109)P(0.891)GESGR	UID4013	P	997	997	P997	2	0.999953	1.89634e-143	-0.61609	411860000000	-2.24616	-2.57907	-2.27921	-3.36652	-6.50439	-6.34696	-2.40183	-3.66305	-2.3593	-2.68711	-2.49655	-2.23765	-2.13569	-2.60429	-2.67948	-2.38576	-2.09214	-2.34746	-4.54977	-3.74947	-4.36992	-4.12945	-4.13028	-1.85285	-6.83791	-4.55223	-3.18737	-3.14474	-1.70884	-2.76125	-1.80473	-2.24192	-5.78442
COL1A1	COL1A1	Collagen alpha-1(I) chain	P02452	P02452	KQGPSGASGERGPPGPMGPPGLAGPPGESGR	GP(0.008)P(0.992)GP(1)MGPPGLAGP(0.675)P(0.325)GESGR	UID4014	P	999	999	P999	2	0.999937	4.04837e-45	-0.48117	19625000000	-5.84193	NaN	-6.976	-9.24714	-6.55852	-7.39984	-9.03818	-8.91453	-4.96231	-6.79182	-6.88984	-12.4829	-11.6213	-8.81799	-7.01608	-7.15273	-8.42802	-6.49014	-7.41203	NaN	NaN	NaN	-5.86708	NaN	NaN	-7.86554	-7.32591	-8.26405	NaN	NaN	-5.40555	-6.22972	NaN
COL1A1	COL1A1	Collagen alpha-1(I) chain	P02452	P02452	SGASGERGPPGPMGPPGLAGPPGESGREGAP	GP(0.001)P(0.999)GPMGP(0.001)P(0.999)GLAGP(0.012)P(0.988)GESGR	UID2126	P	1003	1003	P1003	2	0.999306	1.44219e-89	-0.21526	306970000000	-3.15642	-6.51498	-3.04523	-5.79499	NaN	NaN	-3.99111	-3.03296	-3.72211	-8.25677	-9.43398	-2.40665	-3.21848	-5.85211	-3.28285	-6.95565	-2.39409	-2.8304	NaN	NaN	NaN	-11.6718	NaN	-6.78584	NaN	-9.67011	-3.0014	-8.73796	NaN	-8.69997	-3.44692	NaN	NaN
COL1A1	COL1A1	Collagen alpha-1(I) chain	P02452	P02452	SGASGERGPPGPMGPPGLAGPPGESGREGAP	GP(0.001)P(0.999)GPMGP(0.001)P(0.999)GLAGP(0.012)P(0.988)GESGR	UID4016	P	1003	1003	P1003	2	0.999306	1.44219e-89	-0.21526	306970000000	-2.50964	-2.78711	-2.39999	-3.36652	-6.50439	-6.34696	-2.40183	-3.66305	-2.3593	-2.68711	-2.49655	-2.39067	-2.36039	-2.6916	-2.82482	-2.57495	-2.2175	-2.43419	-4.66939	-3.98925	-4.36992	-4.12945	-4.6045	-1.91242	-6.83791	-4.6158	-3.37458	-3.14474	-1.84111	-2.76125	-1.94344	-2.31993	-5.78442
COL1A1	COL1A1	Collagen alpha-1(I) chain	P02452	P02452	ERGPPGPMGPPGLAGPPGESGREGAPGAEGS	GP(0.019)P(0.874)GP(0.108)MGP(0.298)P(0.912)GLAGP(0.912)P(0.876)GESGR	UID4017	P	1008	1008	P1008	2	0.91227	5.63446e-82	-0.17995	90814000000	-4.3007	NaN	-4.37025	-5.15604	-4.42694	-4.58274	NaN	-5.49297	-4.17104	-4.15415	-3.78884	NaN	-4.48242	-4.58481	-4.31914	NaN	-5.5722	-4.49597	NaN	-6.99233	-4.21101	NaN	-5.87393	NaN	-4.36582	NaN	-5.27237	-4.44969	NaN	-5.90154	-3.75664	-4.65229	-5.21561
COL1A1	COL1A1	Collagen alpha-1(I) chain	P02452	P02452	RGPPGPMGPPGLAGPPGESGREGAPGAEGSP	GP(0.141)P(0.848)GP(0.01)MGP(0.143)P(0.857)GLAGPP(1)GESGREGAP(1)GAEGSP(1)GR	UID238	P	1009	1009	P1009	4	0.999742	1.89634e-143	-0.56681	384210000000	-9.87542	-8.07243	-9.2199	-6.86477	NaN	NaN	-10.5189	-7.67786	-10.1937	-7.62179	-8.32528	-7.46349	-9.88373	-7.13366	-8.22039	NaN	-7.8755	-8.15338	NaN	NaN	NaN	-9.55283	NaN	NaN	NaN	NaN	-8.04906	-7.66258	NaN	-7.40279	NaN	-8.74105	NaN
COL1A1	COL1A1	Collagen alpha-1(I) chain	P02452	P02452	RGPPGPMGPPGLAGPPGESGREGAPGAEGSP	GP(0.141)P(0.848)GP(0.01)MGP(0.143)P(0.857)GLAGPP(1)GESGREGAP(1)GAEGSP(1)GR	UID2128	P	1009	1009	P1009	4	0.999742	1.89634e-143	-0.56681	384210000000	-11.3284	-2.6417	NaN	-2.44655	-7.5021	-6.37684	NaN	-8.48185	-10.5917	-2.51171	-2.70516	-8.754	NaN	-2.47723	-9.63315	NaN	-9.16171	NaN	-4.93548	NaN	-5.6084	-3.85666	-4.80222	-1.57719	-7.1225	-4.05929	-9.03554	-2.28067	NaN	-2.60019	-10.3983	-3.32578	-4.99779
COL1A1	COL1A1	Collagen alpha-1(I) chain	P02452	P02452	RGPPGPMGPPGLAGPPGESGREGAPGAEGSP	GP(0.141)P(0.848)GP(0.01)MGP(0.143)P(0.857)GLAGPP(1)GESGREGAP(1)GAEGSP(1)GR	UID4018	P	1009	1009	P1009	4	0.999742	1.89634e-143	-0.56681	384210000000	-2.24616	-2.57907	-2.28242	-3.37566	-6.50439	-6.34696	-2.40183	-3.66305	-2.3593	-2.68711	-2.50529	-2.24385	-2.13569	-2.6916	-2.68599	-5.4102	-2.09214	-2.34746	NaN	-3.74947	-7.41344	-3.94341	-4.13028	-1.91242	-6.83791	-4.55223	-3.18737	-3.14474	-1.70884	-2.76125	-1.80473	-2.24192	-5.78442
COL1A1	COL1A1	Collagen alpha-1(I) chain	P02452	P02452	PGLAGPPGESGREGAPGAEGSPGRDGSPGAK	EGAP(1)GAEGSP(1)GRDGSP(1)GAK	UID2016	P	1018	1018	P1018	2	1	1.89634e-143	0.015195	185270000000	-4.23915	-4.02654	-4.58122	-4.22888	-7.67463	-8.01582	-5.26659	-5.27523	-4.25612	-3.85354	-4.39837	-4.58374	-4.15022	-3.86123	-3.98915	-4.35598	-4.165	-3.96608	-6.83294	-4.95288	-6.22242	-7.58118	-4.91331	-3.78546	-9.17513	-5.71004	-4.7277	-4.19536	-3.84437	-5.10625	-4.48406	-4.20128	NaN
COL1A1	COL1A1	Collagen alpha-1(I) chain	P02452	P02452	PGLAGPPGESGREGAPGAEGSPGRDGSPGAK	EGAP(1)GAEGSP(1)GRDGSP(1)GAK	UID3906	P	1018	1018	P1018	2	1	1.89634e-143	0.015195	185270000000	-4.33361	-3.73244	-4.41861	-3.50537	-6.62381	-5.67924	-6.96499	-3.8298	-4.79678	-3.42506	-3.35177	-3.55462	-4.14944	-3.40428	-3.51353	-4.46803	NaN	-4.05717	-5.22017	-4.15882	-5.95535	-4.47195	-5.31325	-4.52536	-5.88542	-4.56989	-4.48849	-3.49179	-4.99514	-4.58662	-4.62077	-4.33526	-4.30435
COL1A1	COL1A1	Collagen alpha-1(I) chain	P02452	P02452	PGESGREGAPGAEGSPGRDGSPGAKGDRGET	EGAP(1)GAEGSP(1)GRDGSP(1)GAK	UID127	P	1024	1024	P1024	2	1	1.89634e-143	0.015195	190350000000	-8.8954	-7.86992	-7.84507	-7.14296	NaN	NaN	-10.405	-7.9303	-9.66281	-7.98976	-7.38842	-7.17816	-9.20749	-7.57953	-7.14989	-8.64833	-7.71302	-7.92074	NaN	NaN	NaN	-9.25239	-10.5731	NaN	NaN	-9.6512	-8.09714	-7.63023	NaN	-8.67612	-9.74012	-8.3341	NaN
COL1A1	COL1A1	Collagen alpha-1(I) chain	P02452	P02452	PGESGREGAPGAEGSPGRDGSPGAKGDRGET	EGAP(1)GAEGSP(1)GRDGSP(1)GAK	UID2017	P	1024	1024	P1024	2	1	1.89634e-143	0.015195	190350000000	-4.23915	-4.02654	-4.58122	-4.22888	-7.67463	-8.01582	-5.26659	-5.27523	-4.25612	-3.85354	-4.39837	-4.58374	-4.15022	-3.86123	-3.98915	-4.35598	-4.165	-3.96608	-6.83294	-4.95288	-6.22242	-7.58118	-4.91331	-3.78546	-9.17513	-5.71004	-4.7277	-4.19536	-3.84437	-5.10625	-4.48406	-4.20128	NaN
COL1A1	COL1A1	Collagen alpha-1(I) chain	P02452	P02452	PGESGREGAPGAEGSPGRDGSPGAKGDRGET	EGAP(1)GAEGSP(1)GRDGSP(1)GAK	UID3907	P	1024	1024	P1024	2	1	1.89634e-143	0.015195	190350000000	-4.32096	-3.73244	-4.39907	-3.50537	-6.62381	-5.67924	-6.96499	-3.80308	-4.78019	-3.42506	-3.33162	-3.53106	-4.14944	-3.38125	-3.51353	-4.46803	NaN	-4.05717	-5.19666	-4.15882	-5.95535	-4.44153	-5.31325	-4.52536	-5.88542	-4.53897	-4.48849	-3.49179	-4.99514	-4.53806	-4.62077	-4.33526	-4.30435
COL1A1	COL1A1	Collagen alpha-1(I) chain	P02452	P02452	EGAPGAEGSPGRDGSPGAKGDRGETGPAGPP	EGAP(1)GAEGSP(1)GRDGSP(1)GAK	UID3890	P	1030	1030	P1030	2	1	9.07873e-88	0.015195	21376000000	-8.63994	-6.92015	-7.82013	-7.45585	-5.49656	-4.66662	NaN	-7.09536	-8.56715	-6.64318	-6.6184	-7.45473	-7.83766	-6.94516	-6.97548	NaN	NaN	-7.37684	-4.18629	NaN	-5.41112	-4.31337	-5.67916	NaN	-4.77629	-4.61931	-8.12043	-6.05526	NaN	NaN	-8.11983	-7.80829	NaN
COL1A1	COL1A1	Collagen alpha-1(I) chain	P02452	P02452	PGAEGSPGRDGSPGAKGDRGETGPAGPPGAP	GPPGPMGPPGLAGPPGESGREGAPGAEGSPGRDGSPGAK(1)	UID34	K	1033	1033	K1033	4	1	3.78398e-55	0.22102	20393000000	-6.0282	-7.70003	-7.24779	-7.19755	NaN	-5.97845	-9.26953	-6.93575	-5.86082	-6.90421	NaN	-7.12084	-6.89971	-6.64522	-8.08787	-6.7994	-9.32008	-7.59381	-6.16521	NaN	-4.02572	-7.02646	-6.64774	NaN	-3.68338	NaN	-8.98548	-7.03922	NaN	-9.66231	NaN	-8.19862	-1.92303
COL1A1	COL1A1	Collagen alpha-1(I) chain	P02452	P02452	PGAKGDRGETGPAGPPGAPGAPGAPGPVGPA	GETGPAGPP(1)GAP(1)GAPGAP(0.999)GP(0.001)VGPAGK	UID113	P	1045	1045	P1045	2	0.999573	6.56033e-85	0.53976	611440000000	-8.03071	-6.28815	-7.76673	-5.16751	-7.17449	-6.04862	-9.51001	-5.70463	-8.06614	-6.2851	-6.23757	-6.00613	-7.68567	-5.35667	-5.6892	NaN	-6.69764	-6.37321	-7.70684	NaN	NaN	-6.12492	NaN	NaN	-6.47409	-7.12788	-6.49284	-6.56266	NaN	-6.51387	-8.62881	-7.4159	-6.57649
COL1A1	COL1A1	Collagen alpha-1(I) chain	P02452	P02452	PGAKGDRGETGPAGPPGAPGAPGAPGPVGPA	GETGPAGPP(1)GAP(1)GAPGAP(0.999)GP(0.001)VGPAGK	UID2003	P	1045	1045	P1045	2	0.999573	6.56033e-85	0.53976	611440000000	-4.79418	-3.93324	NaN	-3.07296	-4.52595	-3.50394	-6.33076	-3.55032	-5.66086	-3.36214	-3.98825	-3.78613	-4.93457	-3.2704	-3.91995	-4.3407	-4.1382	-3.91708	-4.91821	-7.43684	NaN	-3.77005	-4.67188	NaN	-3.74073	-3.86994	-4.58524	-3.8918	NaN	-4.05323	-5.90068	-4.96576	-4.09277
COL1A1	COL1A1	Collagen alpha-1(I) chain	P02452	P02452	PGAKGDRGETGPAGPPGAPGAPGAPGPVGPA	GETGPAGPP(1)GAP(1)GAPGAP(0.999)GP(0.001)VGPAGK	UID3893	P	1045	1045	P1045	2	0.999573	6.56033e-85	0.53976	611440000000	-2.29708	-1.87576	-2.5719	-1.51708	-2.17984	-2.35922	-3.75433	-1.89145	-2.73438	-1.32895	-1.90296	-2.08089	-2.45043	-1.61707	-1.8684	-1.93816	-2.1464	-1.85557	-2.54073	-3.04214	-3.06975	-3.17638	-2.60017	-1.74455	-2.44034	-1.79047	-2.03097	-1.21801	-2.8534	-4.33951	-3.02105	-2.51069	-3.07815
COL1A1	COL1A1	Collagen alpha-1(I) chain	P02452	P02452	KGDRGETGPAGPPGAPGAPGAPGPVGPAGKS	GETGPAGP(0.002)P(0.998)GAP(1)GAP(1)GAP(0.998)GP(0.002)VGPAGK	UID3894	P	1048	1048	P1048	2	1	6.56033e-85	-0.13865	540590000000	-1.30762	-1.57163	-1.49866	-2.02104	-0.675171	-1.09871	-2.0167	-2.5749	-1.11965	-1.21062	-1.34318	-1.66205	-1.4006	-1.60078	-1.49029	-1.19053	-1.57576	-1.19412	-1.42122	NaN	-1.1386	-1.71412	-1.27762	-1.25241	-1.14519	-1.50562	-1.35611	-1.20103	-1.15018	-2.58441	-1.01937	-1.62062	-2.50772
COL1A1	COL1A1	Collagen alpha-1(I) chain	P02452	P02452	RGETGPAGPPGAPGAPGAPGPVGPAGKSGDR	GETGPAGP(0.001)P(0.999)GAP(1)GAP(1)GAP(0.996)GP(0.004)VGPAGK	UID3895	P	1051	1051	P1051	2	1	1.63191e-70	0.47321	465630000000	-1.30762	-1.57163	-1.49866	-2.02104	-0.675171	-1.09871	-2.0167	-2.5749	-1.11965	-1.21062	-1.34318	-1.66205	-1.4006	-1.60078	-1.49029	-1.19053	-1.57576	-1.19412	-1.42122	NaN	-1.1386	-1.71412	-1.27762	-1.25241	-1.14519	-1.50562	-1.35611	-1.20103	-1.15018	-2.58441	-1.01937	-1.62062	-2.50772
COL1A1	COL1A1	Collagen alpha-1(I) chain	P02452	P02452	TGPAGPPGAPGAPGAPGPVGPAGKSGDRGET	GETGPAGP(0.006)P(0.994)GAP(1)GAPGAP(1)GPVGPAGK	UID2006	P	1054	1054	P1054	2	0.999889	6.56033e-85	0.57944	558120000000	-4.79418	-3.93324	-4.85847	-3.07296	-4.52595	-3.50394	-6.33076	-3.55032	-5.66086	-3.36214	-3.98825	-3.78613	-4.93457	-3.2704	-3.91995	-4.3407	-4.1382	-3.91708	-8.43638	-7.43684	-6.21484	-3.77005	-10.1499	-3.74621	-3.74073	-3.86994	-4.58524	-3.8918	NaN	-4.05323	-5.90068	-4.96576	-4.09277
COL1A1	COL1A1	Collagen alpha-1(I) chain	P02452	P02452	TGPAGPPGAPGAPGAPGPVGPAGKSGDRGET	GETGPAGP(0.006)P(0.994)GAP(1)GAPGAP(1)GPVGPAGK	UID3896	P	1054	1054	P1054	2	0.999889	6.56033e-85	0.57944	558120000000	-3.52594	-1.87576	-4.00146	-1.51708	-3.3365	-2.35922	-4.87257	-1.89145	-3.94187	-1.32895	-3.1312	-3.12093	-2.45043	-1.61707	-1.8684	-3.41796	-2.1464	-1.85557	-2.54073	-3.3946	-3.06975	-4.06282	-3.5533	-3.01865	-2.44034	-1.79047	-2.03097	-1.21801	-4.08554	-4.33951	-4.19221	-2.51069	-3.07815
COL1A1	COL1A1	Collagen alpha-1(I) chain	P02452	P02452	PVGPVGARGPAGPQGPRGDKGETGEQGDRGI	GPAGPQGP(1)RGDK	UID288	P	1092	1092	P1092	2	0.999998	2.59838e-09	-0.076393	23583000000	-5.9036	NaN	NaN	-5.69858	NaN	-3.53035	NaN	-5.98496	-5.65513	-5.38377	NaN	-5.61027	-6.14556	-5.91611	NaN	NaN	-7.80309	NaN	-3.56284	-4.70159	-2.84954	-3.38773	-3.23068	-6.44597	-3.37603	-4.15956	-5.69267	NaN	-5.91454	NaN	-5.66831	NaN	NaN
COL1A1	COL1A1	Collagen alpha-1(I) chain	P02452	P02452	VGARGPAGPQGPRGDKGETGEQGDRGIKGHR	GPAGPQGPRGDK(1)GETGEQGDR	UID47	K	1096	1096	K1096	3	1	8.18997e-34	-0.18286	40829000000	-7.0207	-6.6185	-7.3914	-6.29792	-4.93262	-4.53078	-10.2259	-6.93501	-6.30861	-6.3239	-6.68609	-6.53795	-6.93442	-6.55703	-6.00502	-6.99934	-9.04401	-6.97326	-5.33879	-6.79452	-5.26848	-4.58134	-5.4131	NaN	-4.29335	-5.55319	-6.83434	-5.71717	NaN	-7.09542	-7.10286	NaN	NaN
COL1A1	COL1A1	Collagen alpha-1(I) chain	P02452	P02452	DRGIKGHRGFSGLQGPPGPPGSPGEQGPSGA	GFSGLQGP(1)P(1)GP(1)P(1)GSP(1)GEQGPSGASGPAGPR	UID4019	P	1119	1119	P1119	2	1	3.11262e-295	-0.18156	13536000000	-6.30188	-8.16249	-8.94188	-9.44803	NaN	NaN	-8.7892	NaN	-7.13928	-8.4278	-7.42225	NaN	-8.52902	-9.70217	-8.26351	NaN	-7.1353	-7.74393	-7.72317	-7.75411	-6.88068	-9.63005	NaN	-5.51165	NaN	-9.45614	-6.82127	-8.00522	-6.23294	-9.19289	-6.57241	-7.61753	-6.22464
COL1A1	COL1A1	Collagen alpha-1(I) chain	P02452	P02452	RGIKGHRGFSGLQGPPGPPGSPGEQGPSGAS	GFSGLQGP(1)P(1)GP(1)P(1)GSP(1)GEQGPSGASGPAGPR	UID2130	P	1120	1120	P1120	2	1	3.11262e-295	-0.32823	326090000000	-6.56996	-5.0108	-6.08333	-4.12045	-6.60423	-5.47201	-8.60785	-5.19874	NaN	-4.1609	-5.21865	-5.63964	-6.82534	-4.26467	-5.48717	-5.2523	-5.5305	-4.77301	NaN	NaN	NaN	-6.48541	NaN	NaN	NaN	-4.79283	-4.96341	-3.93127	NaN	-5.63215	-7.29402	-5.6226	NaN
COL1A1	COL1A1	Collagen alpha-1(I) chain	P02452	P02452	RGIKGHRGFSGLQGPPGPPGSPGEQGPSGAS	GFSGLQGP(1)P(1)GP(1)P(1)GSP(1)GEQGPSGASGPAGPR	UID4020	P	1120	1120	P1120	2	1	3.11262e-295	-0.32823	326090000000	-11.0719	-2.48377	-2.513	-2.86497	-3.70516	-3.1631	-11.7823	-3.2497	-11.1151	-2.49175	-2.40666	-2.55366	-10.9297	-2.69193	-2.29531	-3.07368	-2.7037	NaN	-2.87556	-2.77666	-2.89582	-2.83775	-2.8016	-2.73104	-3.5179	-2.45645	-11.0855	-10.5262	-2.90641	-2.69348	NaN	-2.73255	-2.44575
COL1A1	COL1A1	Collagen alpha-1(I) chain	P02452	P02452	IKGHRGFSGLQGPPGPPGSPGEQGPSGASGP	GFSGLQGP(1)P(1)GP(1)P(1)GSP(1)GEQGPSGASGPAGPR	UID4021	P	1122	1122	P1122	2	1	9.26769e-146	-0.32823	34988000000	-8.15325	-9.29525	NaN	-10.5831	NaN	NaN	-9.02909	NaN	-8.52614	-10.4738	-7.43136	-9.07699	-9.10181	NaN	-8.76431	NaN	-8.08566	-8.37878	NaN	NaN	-8.33262	-8.45684	NaN	-7.17011	NaN	NaN	-9.09185	-9.80508	NaN	NaN	-7.51441	-8.33103	NaN
COL1A1	COL1A1	Collagen alpha-1(I) chain	P02452	P02452	KGHRGFSGLQGPPGPPGSPGEQGPSGASGPA	GFSGLQGP(1)P(1)GP(1)P(1)GSP(1)GEQGPSGASGPAGPR	UID2132	P	1123	1123	P1123	3	1	0	-0.14799	317920000000	-7.19971	-5.91698	-7.63398	-4.75585	-8.1901	-6.28268	-9.06043	-5.58326	-8.02703	NaN	-6.25102	NaN	-7.47446	NaN	-6.32714	NaN	-6.31452	-6.72716	NaN	-6.64097	-8.42992	NaN	-6.9327	-6.03495	-7.72745	-5.53831	NaN	NaN	-7.91563	-5.35307	-7.9451	-7.45329	NaN
COL1A1	COL1A1	Collagen alpha-1(I) chain	P02452	P02452	KGHRGFSGLQGPPGPPGSPGEQGPSGASGPA	GFSGLQGP(1)P(1)GP(1)P(1)GSP(1)GEQGPSGASGPAGPR	UID4022	P	1123	1123	P1123	3	1	0	-0.14799	317920000000	-2.26232	-1.91487	-1.93316	-3.13537	-2.48114	-2.98947	-3.27896	-3.1924	-2.4062	-2.08601	-2.17029	-3.0645	-2.4835	-2.08353	-2.41035	-1.90324	-2.3572	-1.20252	-2.47235	-2.21278	-1.94699	-3.60258	-2.20045	-1.06449	-3.50045	-2.18995	-1.83599	-1.62284	-1.67445	-2.82387	-1.90003	-1.62741	-1.52515
COL1A1	COL1A1	Collagen alpha-1(I) chain	P02452	P02452	RGFSGLQGPPGPPGSPGEQGPSGASGPAGPR	GFSGLQGP(1)P(1)GP(0.005)P(0.995)GSP(1)GEQGPSGASGPAGPR	UID243	P	1126	1126	P1126	2	1	3.11262e-295	0.13207	334550000000	-10.3575	-8.48196	NaN	-7.00092	NaN	-8.50606	NaN	-8.09443	-10.3659	-7.4424	-8.57281	-8.37762	NaN	-7.2889	-8.50749	NaN	-8.46216	-8.35327	NaN	NaN	NaN	-8.93514	NaN	NaN	NaN	-8.64315	-7.96085	-7.94333	NaN	NaN	NaN	-9.68826	NaN
COL1A1	COL1A1	Collagen alpha-1(I) chain	P02452	P02452	RGFSGLQGPPGPPGSPGEQGPSGASGPAGPR	GFSGLQGP(1)P(1)GP(0.005)P(0.995)GSP(1)GEQGPSGASGPAGPR	UID2133	P	1126	1126	P1126	2	1	3.11262e-295	0.13207	334550000000	-6.56996	-5.0108	-6.08333	-4.12045	-6.60423	NaN	-8.60785	-5.19874	-6.81222	-4.1609	-5.21865	-5.63964	-6.82534	-4.26467	-5.48717	-5.2523	-5.5305	-4.77301	NaN	NaN	-6.95026	-6.48541	NaN	NaN	-7.88686	NaN	-4.96341	-3.93127	NaN	NaN	-7.29402	NaN	-3.94117
COL1A1	COL1A1	Collagen alpha-1(I) chain	P02452	P02452	RGFSGLQGPPGPPGSPGEQGPSGASGPAGPR	GFSGLQGP(1)P(1)GP(0.005)P(0.995)GSP(1)GEQGPSGASGPAGPR	UID4023	P	1126	1126	P1126	2	1	3.11262e-295	0.13207	334550000000	-2.26232	-1.91487	-1.93316	-3.13537	-2.48114	-2.98947	-3.27896	-3.1924	-2.4062	-2.08601	-2.17029	-3.0645	-2.4835	-2.08353	-2.41035	-1.90324	-2.3572	-1.20252	-2.47235	-2.21278	-1.94699	-3.60258	-2.20045	-1.06449	-3.50045	-2.18995	-1.83599	-1.62284	-1.67445	-2.82387	-1.90003	-1.62741	-1.52515
COL1A1	COL1A1	Collagen alpha-1(I) chain	P02452	P02452	QGPSGASGPAGPRGPPGSAGAPGKDGLNGLP	GP(0.001)P(0.999)GSAGAPGK	UID248	P	1144	1144	P1144	1	0.999344	1.02815e-157	-0.41883	103300000000	-4.43804	-4.32998	-4.26605	NaN	-4.63614	-4.83595	-5.522	-4.96787	-4.73549	-3.73855	-4.384	-3.90903	-4.51645	-4.19384	-3.97219	-4.30727	-4.72054	NaN	-5.05202	-5.25612	NaN	-4.64655	NaN	NaN	-4.95938	-4.19704	-4.65576	-3.40863	NaN	-4.84392	-4.51151	-4.66109	NaN
COL1A1	COL1A1	Collagen alpha-1(I) chain	P02452	P02452	QGPSGASGPAGPRGPPGSAGAPGKDGLNGLP	GP(0.001)P(0.999)GSAGAPGK	UID2138	P	1144	1144	P1144	1	0.999344	1.02815e-157	-0.41883	103300000000	-3.93861	-5.47746	-4.75629	-4.58069	-5.42001	-4.9006	-5.47909	-6.0072	-4.25695	-4.24915	-4.50169	-4.76929	-4.21236	-4.41993	-4.67689	-4.36993	-5.03474	-4.99181	NaN	NaN	NaN	NaN	-3.95587	-3.84261	-5.5386	-4.91215	-5.09165	-4.47626	-4.02345	-5.09648	-4.15846	-4.65295	NaN
COL1A1	COL1A1	Collagen alpha-1(I) chain	P02452	P02452	QGPSGASGPAGPRGPPGSAGAPGKDGLNGLP	GP(0.001)P(0.999)GSAGAPGK	UID4028	P	1144	1144	P1144	1	0.999344	1.02815e-157	-0.41883	103300000000	-5.01844	-4.71064	-5.66945	-5.74633	-6.07338	NaN	-7.6418	-6.74894	-5.16753	-4.79538	-4.02573	-4.7859	-5.71761	-4.80727	-4.64039	-5.73857	-6.90011	-5.51719	-6.90556	NaN	-6.05647	-11.2293	-9.09217	NaN	-6.84903	-9.37101	-5.19599	-4.06628	NaN	NaN	-4.50242	-5.3264	-1.3483
COL1A1	COL1A1	Collagen alpha-1(I) chain	P02452	P02452	SGPAGPRGPPGSAGAPGKDGLNGLPGPIGPP	GP(0.002)P(0.998)GSAGAP(1)GKDGLNGLP(0.998)GP(0.002)IGP(0.924)P(0.306)GP(0.769)R	UID2139	P	1150	1150	P1150	2	1	2.62767e-156	-0.16617	52607000000	-3.93861	-5.47746	-4.75629	-4.58069	-5.42001	-4.9006	-5.47909	-6.0072	-4.25695	-4.24915	-4.50169	-4.76929	-4.21236	-4.41993	-4.67689	-4.36993	-5.03474	-4.99181	NaN	NaN	NaN	NaN	-3.95587	-3.84261	-5.5386	-4.91215	-5.09165	-4.47626	-4.02345	-5.09648	-4.15846	-4.65295	NaN
COL1A1	COL1A1	Collagen alpha-1(I) chain	P02452	P02452	SGPAGPRGPPGSAGAPGKDGLNGLPGPIGPP	GP(0.002)P(0.998)GSAGAP(1)GKDGLNGLP(0.998)GP(0.002)IGP(0.924)P(0.306)GP(0.769)R	UID4029	P	1150	1150	P1150	2	1	2.62767e-156	-0.16617	52607000000	-8.90353	NaN	NaN	NaN	NaN	-3.73635	NaN	-11.085	-8.85864	-9.1942	-8.86737	-10.1358	-9.90128	-10.0939	-9.38215	NaN	NaN	NaN	-4.87233	-8.55112	-5.00551	-6.10938	-6.35457	NaN	-2.74935	-6.24204	NaN	-7.86643	NaN	NaN	-8.19055	-8.56247	NaN
COL1A1	COL1A1	Collagen alpha-1(I) chain	P02452	P02452	PGSAGAPGKDGLNGLPGPIGPPGPRGRTGDA	DGLNGLP(1)GP(0.002)IGP(0.666)P(0.666)GP(0.666)R	UID105	P	1159	1159	P1159	2	0.999996	1.02815e-157	0.18856	661280000000	NaN	-9.80659	-11.3286	-12.0266	NaN	NaN	NaN	-9.88783	-12.375	-10.209	-9.4789	-9.43141	NaN	NaN	-11.2388	NaN	-10.2468	-9.77646	-11.3569	NaN	-11.9664	-9.79902	NaN	-8.71504	-10.9671	-11.3329	-11.321	NaN	NaN	-11.3781	NaN	-10.5064	NaN
COL1A1	COL1A1	Collagen alpha-1(I) chain	P02452	P02452	PGSAGAPGKDGLNGLPGPIGPPGPRGRTGDA	DGLNGLP(1)GP(0.002)IGP(0.666)P(0.666)GP(0.666)R	UID1995	P	1159	1159	P1159	2	0.999996	1.02815e-157	0.18856	661280000000	-7.5919	-7.63857	-7.5729	-7.51022	-8.29783	NaN	-9.89392	-6.65353	-9.06274	-7.62472	-7.01007	-7.01844	-7.89793	-7.35923	-8.02055	-8.2112	-7.15682	-6.72333	-8.18657	NaN	-10.2496	-7.68975	NaN	NaN	-9.07509	-8.57111	NaN	-7.83412	NaN	-7.92866	-8.82093	-7.94191	NaN
COL1A1	COL1A1	Collagen alpha-1(I) chain	P02452	P02452	PGSAGAPGKDGLNGLPGPIGPPGPRGRTGDA	DGLNGLP(1)GP(0.002)IGP(0.666)P(0.666)GP(0.666)R	UID3885	P	1159	1159	P1159	2	0.999996	1.02815e-157	0.18856	661280000000	-2.21172	-3.39418	-2.8458	-2.71364	-0.866665	-0.951654	-4.14365	-3.90945	-2.85508	-2.55752	-2.34511	-2.90693	-2.82632	-2.85694	-2.95072	-3.12366	-2.86107	-2.87859	-1.22062	-2.38517	-0.851601	-1.89074	-1.46873	-1.20116	-1.06917	-1.49648	-2.99136	-1.88335	-1.20534	-1.73601	-2.18184	-2.74388	-3.10321
COL1A1	COL1A1	Collagen alpha-1(I) chain	P02452	P02452	APGKDGLNGLPGPIGPPGPRGRTGDAGPVGP	DGLNGLP(0.988)GP(0.012)IGP(1)P(1)GP(1)R	UID1997	P	1164	1164	P1164	2	0.999986	1.02815e-157	0.10498	585440000000	-9.8015	-8.51765	-7.5729	-10.0519	-8.8906	NaN	-11.0863	-11.588	NaN	-9.06168	-8.24591	-7.52358	-9.71869	-11.2641	-8.07896	NaN	-9.28454	-11.1477	-9.14819	-11.115	-10.0383	-8.84525	-10.7221	NaN	-7.41505	-9.02614	-9.27798	NaN	NaN	-7.92866	-9.06379	-10.2445	NaN
COL1A1	COL1A1	Collagen alpha-1(I) chain	P02452	P02452	APGKDGLNGLPGPIGPPGPRGRTGDAGPVGP	DGLNGLP(0.988)GP(0.012)IGP(1)P(1)GP(1)R	UID3887	P	1164	1164	P1164	2	0.999986	1.02815e-157	0.10498	585440000000	-2.21172	-3.39418	-2.8458	-2.71364	-0.866665	-0.951654	-4.14365	-3.90945	-2.85508	-2.55752	-2.34511	-2.90693	-2.82632	-2.85694	-2.95072	-3.12366	-2.86107	-2.87859	-1.22062	-2.38517	-0.851601	-1.89074	-1.46873	-1.20116	-1.06917	-1.49648	-2.99136	-1.88335	-1.20534	-1.73601	-2.18184	-2.74388	-3.10321
COL1A1	COL1A1	Collagen alpha-1(I) chain	P02452	P02452	PGKDGLNGLPGPIGPPGPRGRTGDAGPVGPP	DGLNGLP(0.988)GP(0.012)IGP(1)P(1)GP(1)R	UID1998	P	1165	1165	P1165	2	0.999986	3.4253e-116	0.10498	649590000000	-9.8015	-8.51765	-11.5549	-10.0519	-8.8906	NaN	-11.0863	-11.588	-9.8971	-9.06168	-8.24591	-7.52358	-9.71869	-11.2641	-8.07896	NaN	-9.28454	-11.1477	-9.14819	-11.115	-10.0383	-7.68975	-10.7221	NaN	-7.41505	-9.02614	-9.27798	NaN	NaN	-10.3859	-9.06379	-10.2445	NaN
COL1A1	COL1A1	Collagen alpha-1(I) chain	P02452	P02452	PGKDGLNGLPGPIGPPGPRGRTGDAGPVGPP	DGLNGLP(0.988)GP(0.012)IGP(1)P(1)GP(1)R	UID3888	P	1165	1165	P1165	2	0.999986	3.4253e-116	0.10498	649590000000	-2.21172	-3.39418	-2.8458	-2.71364	-0.866665	-0.951654	-4.14365	-3.90945	-2.85508	-2.55752	-2.34511	-2.90693	-2.82632	-2.85694	-2.95072	-3.12366	-2.86107	-2.87859	-1.22062	-2.38517	-0.851601	-1.89074	-1.46873	-1.20116	-1.06917	-1.49648	-2.99136	-1.88335	-1.20534	-1.73601	-2.18184	-2.74388	-3.10321
COL1A1	COL1A1	Collagen alpha-1(I) chain	P02452	P02452	KDGLNGLPGPIGPPGPRGRTGDAGPVGPPGP	DGLNGLP(0.988)GP(0.012)IGP(1)P(1)GP(1)R	UID1999	P	1167	1167	P1167	2	0.999986	1.02815e-157	0.10498	622480000000	-9.8015	-8.51765	-11.5549	-10.0519	-8.8906	-7.66075	-11.0863	-11.588	-9.8971	-9.06168	-8.24591	-7.01844	-9.71869	-11.2641	-8.07896	NaN	-9.28454	-11.1477	-9.14819	-11.115	-10.0383	-8.84525	-10.7221	NaN	-8.7988	-9.02614	-9.27798	NaN	NaN	-10.3859	-9.06379	-10.2445	NaN
COL1A1	COL1A1	Collagen alpha-1(I) chain	P02452	P02452	KDGLNGLPGPIGPPGPRGRTGDAGPVGPPGP	DGLNGLP(0.988)GP(0.012)IGP(1)P(1)GP(1)R	UID3889	P	1167	1167	P1167	2	0.999986	1.02815e-157	0.10498	622480000000	-0.553654	-0.480911	-0.973427	-0.69297	-0.715588	-1.2222	-2.15496	-1.73562	-0.430431	-1.08405	-1.00768	-0.710396	-0.519688	-0.60096	-1.04183	-1.20337	-1.10382	-0.494431	-1.26465	-1.12925	-0.931187	-0.976028	-1.0894	-0.52511	-0.907555	-0.793758	-0.893421	-0.492897	-1.24689	-0.937477	-0.403221	-0.579205	NaN
COL1A2	COL1A2	Collagen alpha-2(I) chain	P08123	P08123	VGLGPGPMGLMGPRGPPGAAGAPGPQGFQGP	GP(1)P(1)GAAGAP(0.839)GP(0.161)QGFQGP(0.015)AGEP(0.986)GEP(0.996)GQTGP(0.004)AGAR	UID4717	P	101	101	P101	3	0.999954	4.11592e-65	-0.22381	110290000000	-3.33953	-3.34204	-3.28048	-3.22808	-2.65789	-2.92787	-3.83453	-3.55515	-3.54269	-3.25422	-2.98686	-4.00462	-3.63976	-3.63791	-4.0318	-2.02541	-3.74798	-2.84164	-2.90076	-2.87798	-3.05806	NaN	-2.98774	-3.0748	-3.42262	-3.13383	-3.84002	-4.53209	-3.25798	-4.28143	-3.43676	-2.98375	-3.19818
COL1A2	COL1A2	Collagen alpha-2(I) chain	P08123	P08123	GLGPGPMGLMGPRGPPGAAGAPGPQGFQGPA	GP(1)P(1)GAAGAP(0.839)GP(0.161)QGFQGP(0.015)AGEP(0.986)GEP(0.996)GQTGP(0.004)AGAR	UID4718	P	102	102	P102	3	0.999525	2.54508e-116	-0.22381	54823000000	-3.33953	-3.34204	NaN	NaN	-2.65789	-2.92787	NaN	-3.55515	-3.54269	-3.25422	NaN	-4.00462	NaN	-3.63791	-4.0318	-2.02541	-3.74798	NaN	NaN	-2.87798	NaN	NaN	NaN	NaN	-3.42262	NaN	-3.84002	NaN	NaN	NaN	-3.43676	-2.98375	NaN
COL1A2	COL1A2	Collagen alpha-2(I) chain	P08123	P08123	MGLMGPRGPPGAAGAPGPQGFQGPAGEPGEP	GP(0.017)P(0.983)GAAGAP(0.997)GP(0.003)QGFQGPAGEP(1)GEP(1)GQTGPAGARGP(0.023)AGP(0.545)P(0.432)GK	UID4719	P	108	108	P108	3	0.997199	2.54508e-116	-0.27506	110770000000	-3.33953	-3.34204	-3.28048	-3.22808	-2.65789	-2.92787	-3.83453	-3.55515	-3.54269	-3.25422	-2.98686	-4.00462	-3.63976	-3.63791	-4.0318	-2.02541	-3.74798	-2.84164	-2.90076	-2.87798	-3.05806	-4.47967	-2.98774	-3.0748	-3.42262	-3.13383	-3.84002	-4.53209	-3.25798	-4.28143	-3.43676	-2.98375	-3.19818
COL1A2	COL1A2	Collagen alpha-2(I) chain	P08123	P08123	AGAPGPQGFQGPAGEPGEPGQTGPAGARGPA	GP(0.861)P(0.146)GAAGAP(0.984)GP(0.009)QGFQGPAGEP(1)GEP(1)GQTGPAGAR	UID4722	P	120	120	P120	3	1	2.54508e-116	0.36879	113050000000	-3.33953	-3.34204	-3.28048	-3.22808	-2.65789	-2.92787	-3.83453	-3.55515	-3.54269	-3.25422	-2.98686	-4.00462	-3.63976	-3.63791	-4.0318	-2.02541	-3.74798	-2.84164	-2.90076	-2.87798	-3.05806	-4.47967	-2.98774	-3.0748	-3.42262	-3.13383	-3.84002	-4.53209	-3.25798	-4.28143	-3.43676	-2.98375	-3.19818
COL1A2	COL1A2	Collagen alpha-2(I) chain	P08123	P08123	PGPQGFQGPAGEPGEPGQTGPAGARGPAGPP	GP(0.902)P(0.118)GAAGAP(0.839)GP(0.141)QGFQGP(0.002)AGEP(0.998)GEP(1)GQTGPAGAR	UID4723	P	123	123	P123	4	0.999969	2.54508e-116	0.21367	113050000000	-3.33953	-3.34204	-3.28048	-3.22808	-2.65789	-2.92787	-3.83453	-3.55515	-3.54269	-3.25422	-2.98686	-4.00462	-3.63976	-3.63791	-4.0318	-2.02541	-3.74798	-2.84164	-2.90076	-2.87798	-3.05806	-4.47967	-2.98774	-3.0748	-3.42262	-3.13383	-3.84002	-4.53209	-3.25798	-4.28143	-3.43676	-2.98375	-3.19818
COL1A2	COL1A2	Collagen alpha-2(I) chain	P08123	P08123	RGPAGPPGKAGEDGHPGKPGRPGERGVVGPQ	AGEDGHP(1)GKP(1)GRP(1)GER	UID2691	P	147	147	P147	2	1	5.66857e-22	-1.0472	69514000000	-6.18281	-6.65524	-6.96689	-6.81871	-6.19879	-6.14071	-7.04902	-6.99335	-6.80255	-5.83178	NaN	-5.40251	-6.36683	-7.22697	-6.41158	-7.76791	-7.01477	-6.30289	-6.11435	-5.37119	-5.67718	NaN	-5.34194	-5.27685	-5.36948	NaN	-6.45907	-5.85693	-5.09476	-6.04603	-7.59046	-5.99934	-6.65444
COL1A2	COL1A2	Collagen alpha-2(I) chain	P08123	P08123	RGPAGPPGKAGEDGHPGKPGRPGERGVVGPQ	AGEDGHP(1)GKP(1)GRP(1)GER	UID4581	P	147	147	P147	2	1	5.66857e-22	-1.0472	69514000000	-4.75111	-5.29297	-4.77301	-4.98845	-4.77124	-13.9057	-4.87468	-6.1594	-5.0409	-5.38332	-5.91861	-5.84657	-5.435	NaN	-5.86417	NaN	-5.04939	-4.85442	-7.90198	-6.39577	-6.7338	-4.3267	-4.48752	-6.13278	-5.49157	NaN	-6.28711	-5.75606	-5.07267	NaN	-5.79312	-4.62289	-5.35999
COL1A2	COL1A2	Collagen alpha-2(I) chain	P08123	P08123	AGPPGKAGEDGHPGKPGRPGERGVVGPQGAR	AGEDGHP(1)GKP(1)GRP(1)GER	UID4582	P	150	150	P150	2	1	5.66857e-22	-1.0472	44589000000	-4.75111	-5.29297	-4.77301	-4.98845	-4.77124	-13.9057	-4.87468	-6.1594	-5.0409	-5.38332	-5.91861	-5.84657	-5.435	NaN	-5.86417	NaN	-5.04939	-4.85442	-7.90198	-6.39577	-6.7338	-4.3267	-4.48752	-6.13278	-5.49157	NaN	-6.28711	-5.75606	-5.07267	NaN	-5.79312	-4.62289	-5.35999
COL1A2	COL1A2	Collagen alpha-2(I) chain	P08123	P08123	PGKAGEDGHPGKPGRPGERGVVGPQGARGFP	AGEDGHP(1)GKP(1)GRP(1)GER	UID2693	P	153	153	P153	2	1	5.66857e-22	-1.0472	72644000000	-6.18281	-6.65524	-6.96689	-6.81871	-6.19879	-6.14071	-7.04902	-6.99335	-6.80255	-5.83178	NaN	-5.40251	-6.36683	-7.22697	-6.41158	-7.76791	-7.01477	-6.30289	-6.11435	-5.37119	-5.67718	-6.34971	-5.34194	-5.27685	-5.36948	NaN	-6.45907	-5.85693	-5.09476	-6.04603	-7.59046	-5.99934	-6.65444
COL1A2	COL1A2	Collagen alpha-2(I) chain	P08123	P08123	PGKAGEDGHPGKPGRPGERGVVGPQGARGFP	AGEDGHP(1)GKP(1)GRP(1)GER	UID4583	P	153	153	P153	2	1	5.66857e-22	-1.0472	72644000000	-4.75111	-5.29297	-4.77301	-4.98845	-4.77124	-13.9057	-4.87468	-6.1594	-5.0409	-5.38332	-5.91861	-5.84657	-5.435	NaN	-5.86417	NaN	-5.04939	-4.85442	-7.90198	-6.39577	-6.7338	-4.3267	-4.48752	-6.13278	-5.49157	NaN	-6.28711	-5.75606	-5.07267	NaN	-5.79312	-4.62289	-5.35999
COL1A2	COL1A2	Collagen alpha-2(I) chain	P08123	P08123	PGFKGIRGHNGLDGLKGQPGAPGVKGEPGAP	GIRGHNGLDGLK(1)	UID158	K	189	189	K189	2	1	1.96272e-10	1.8284	69155000000	-5.05505	-4.86061	-5.24002	-3.42827	-5.16998	-4.93343	-4.33911	-3.24019	-4.08844	-4.75001	-4.52318	-4.07896	-4.45164	-4.01826	-4.61381	-3.62468	-4.17952	-5.0575	-4.45448	-5.01849	-5.62344	-3.4124	-4.20331	-4.56795	-10.9265	-4.14368	-4.60116	-3.67576	-5.35489	-4.06145	-4.72813	-4.26842	NaN
COL1A2	COL1A2	Collagen alpha-2(I) chain	P08123	P08123	KGIRGHNGLDGLKGQPGAPGVKGEPGAPGEN	GQP(1)GAP(1)GVKGEP(1)GAP(1)GENGTP(1)GQTGAR	UID4692	P	192	192	P192	3	1	8.76206e-30	-2.755	3549200000	-9.65303	-8.60956	NaN	-7.74052	NaN	-7.41043	NaN	-7.76522	NaN	NaN	NaN	NaN	NaN	NaN	NaN	NaN	NaN	NaN	-8.59089	-8.87403	NaN	-9.16865	-8.7082	-8.54953	-7.63273	-8.52144	NaN	-7.71611	-9.67205	-8.92747	NaN	NaN	NaN
COL1A2	COL1A2	Collagen alpha-2(I) chain	P08123	P08123	RGHNGLDGLKGQPGAPGVKGEPGAPGENGTP	GQP(1)GAP(1)GVKGEP(1)GAP(1)GENGTP(1)GQTGAR	UID4693	P	195	195	P195	3	1	8.76206e-30	-2.755	8517700000	NaN	-9.19424	NaN	-7.0412	NaN	-6.66221	NaN	-6.9069	NaN	-8.54767	-9.40642	NaN	NaN	-8.74279	NaN	-9.09629	NaN	-8.64168	-8.59089	-8.34237	NaN	-8.04803	-8.7082	-8.0134	-7.63273	-7.54239	NaN	-6.88796	-9.67205	-8.92747	NaN	-9.212	NaN
COL1A2	COL1A2	Collagen alpha-2(I) chain	P08123	P08123	NGLDGLKGQPGAPGVKGEPGAPGENGTPGQT	GQPGAPGVK(1)GEPGAPGENGTPGQTGAR	UID159	K	198	198	K198	3	1	8.76206e-30	0.5496	6731500000	-9.65303	-9.19424	NaN	-7.74052	NaN	-7.41043	NaN	-7.76522	NaN	-8.54767	-9.40642	NaN	NaN	-8.74279	NaN	-9.09629	NaN	-8.64168	-8.59089	-8.87403	NaN	-8.93675	-8.7082	-8.54953	-7.63273	-8.52144	NaN	-7.71611	-9.67205	-8.92747	NaN	-9.212	NaN
COL1A2	COL1A2	Collagen alpha-2(I) chain	P08123	P08123	DGLKGQPGAPGVKGEPGAPGENGTPGQTGAR	GQP(1)GAP(1)GVKGEP(1)GAP(1)GENGTP(1)GQTGAR	UID2754	P	201	201	P201	3	1	8.76206e-30	-2.755	35433000000	NaN	NaN	-10.4387	-9.59159	-9.27431	-8.90861	-8.56056	NaN	-9.44202	NaN	NaN	-9.77611	-10.5309	-10.3865	-8.54782	NaN	-10.6966	-10.2849	-9.15974	-8.85777	-10.2844	-8.7198	-8.81654	-8.02523	-9.85482	-9.29149	-10.4326	-10.1748	-8.85422	-8.85409	NaN	-11.0892	NaN
COL1A2	COL1A2	Collagen alpha-2(I) chain	P08123	P08123	DGLKGQPGAPGVKGEPGAPGENGTPGQTGAR	GQP(1)GAP(1)GVKGEP(1)GAP(1)GENGTP(1)GQTGAR	UID4644	P	201	201	P201	3	1	8.76206e-30	-2.755	35433000000	-5.52744	-5.74251	-5.13339	-6.22272	-6.99442	-7.15997	-5.35232	-6.10781	-6.25837	-5.83953	-6.08563	-5.41007	-5.72446	-7.40211	-5.51048	-5.97421	-5.41344	-6.21443	-6.9696	-6.16973	-9.60566	-5.50393	-5.44427	NaN	-7.04669	-6.42045	-5.70745	-6.40911	-5.39094	-6.25278	-5.59081	-7.50053	NaN
COL1A2	COL1A2	Collagen alpha-2(I) chain	P08123	P08123	KGQPGAPGVKGEPGAPGENGTPGQTGARGLP	GQP(1)GAP(1)GVKGEP(1)GAP(1)GENGTP(1)GQTGAR	UID2755	P	204	204	P204	3	1	8.76206e-30	-2.755	35233000000	-8.80673	-7.7131	NaN	-8.15949	NaN	NaN	-10.8209	-7.7221	-13.3593	-9.65292	-8.52769	-7.4164	-9.16376	-8.47954	-8.2413	NaN	-12.3698	-7.85846	-9.722	-9.04869	NaN	-11.4108	-8.96993	-7.89348	-10.3474	-8.9006	-8.10948	NaN	NaN	NaN	-9.11245	-9.51279	NaN
COL1A2	COL1A2	Collagen alpha-2(I) chain	P08123	P08123	KGQPGAPGVKGEPGAPGENGTPGQTGARGLP	GQP(1)GAP(1)GVKGEP(1)GAP(1)GENGTP(1)GQTGAR	UID4645	P	204	204	P204	3	1	8.76206e-30	-2.755	35233000000	-5.52744	-5.74251	-5.13339	-6.22272	-6.99442	-7.15997	-5.35232	-6.10781	-6.25837	-5.83953	-6.08563	-5.41007	-5.72446	-7.40211	-5.51048	-5.97421	-5.41344	-6.21443	-6.9696	-6.16973	-9.60566	-5.50393	-5.44427	NaN	-7.04669	-6.42045	-5.70745	-6.40911	-5.39094	-6.25278	-5.59081	-7.50053	NaN
COL1A2	COL1A2	Collagen alpha-2(I) chain	P08123	P08123	PGVKGEPGAPGENGTPGQTGARGLPGERGRV	GQP(1)GAP(1)GVKGEP(1)GAP(1)GENGTP(1)GQTGAR	UID4646	P	210	210	P210	3	1	2.80954e-22	-2.755	25799000000	-5.52744	-5.74251	-5.13339	-6.22272	-6.99442	-7.15997	-5.35232	-6.10781	-6.25837	-5.83953	-6.08563	-5.41007	-5.72446	-7.40211	-5.51048	-5.97421	-5.41344	-6.21443	-6.9696	-6.16973	-9.60566	-5.50393	-5.44427	NaN	-7.04669	-6.42045	-5.70745	-6.40911	-5.39094	-6.25278	-5.59081	-7.50053	NaN
COL1A2	COL1A2	Collagen alpha-2(I) chain	P08123	P08123	TGARGLPGERGRVGAPGPAGARGSDGSVGPV	VGAP(1)GP(1)AGAR	UID966	P	228	228	P228	2	1	5.72451e-20	1.3844	107500000000	-3.86195	-3.46168	-3.57691	-3.41749	-3.22962	-3.38409	-3.81166	-3.66598	-3.78197	-3.79125	-3.87793	-3.85721	-3.75586	-3.61625	-3.68888	-3.01535	-3.84978	-3.32669	-2.93594	-3.03847	-3.03203	-3.03196	-2.9244	-2.66543	-3.55466	-3.58165	-4.02036	-3.7158	-3.12906	-2.91867	-3.90755	-3.6301	-3.52544
COL1A2	COL1A2	Collagen alpha-2(I) chain	P08123	P08123	VGPVGPAGPIGSAGPPGFPGAPGPKGEIGAV	GSDGSVGPVGPAGPIGSAGP(0.01)P(0.988)GFP(0.659)GAP(0.172)GP(0.172)KGEIGAVGNAGPAGPAGPR	UID2860	P	255	255	P255	4	0.987882	8.02641e-188	0.76749	28183000000	-7.86839	-7.94392	-7.8104	-9.07265	-7.9342	-8.69148	-8.86757	-11.6389	NaN	-9.25944	-7.58732	-7.45534	-8.21237	-10.7481	-9.34732	-9.25405	-8.4412	-9.03395	-8.52409	NaN	-8.11044	-6.72548	-8.12487	NaN	-8.90904	-8.69022	-7.77571	-10.1196	-8.04317	NaN	-7.57093	NaN	NaN
COL1A2	COL1A2	Collagen alpha-2(I) chain	P08123	P08123	VGPVGPAGPIGSAGPPGFPGAPGPKGEIGAV	GSDGSVGPVGPAGPIGSAGP(0.01)P(0.988)GFP(0.659)GAP(0.172)GP(0.172)KGEIGAVGNAGPAGPAGPR	UID4750	P	255	255	P255	4	0.987882	8.02641e-188	0.76749	28183000000	-6.72322	-7.02435	-6.40676	-8.7409	-6.35588	-7.37901	-11.3185	-11.8232	-7.65115	-8.29832	-6.48879	-6.29807	-6.90911	-9.94409	-8.01612	-8.04288	-7.45342	-7.75753	-8.11805	-7.89372	NaN	-6.04538	-7.32407	NaN	-7.48722	-7.72366	-7.11345	-9.0451	-7.22194	-7.94573	NaN	-8.04703	NaN
COL1A2	COL1A2	Collagen alpha-2(I) chain	P08123	P08123	VGPAGPIGSAGPPGFPGAPGPKGEIGAVGNA	GSDGSVGPVGPAGPIGSAGP(0.018)P(0.982)GFP(1)GAP(1)GP(1)K	UID4751	P	258	258	P258	2	1	1.63143e-125	0.13914	19927000000	-6.72322	-7.02435	-6.40676	-8.7409	-6.35588	-7.37901	NaN	NaN	-7.7334	-8.39411	-6.51603	-6.33259	-6.90911	-9.94409	-8.08595	-8.04288	-7.45342	-7.75753	-8.11805	-7.89372	NaN	-6.2978	-7.32407	NaN	-7.48722	-7.72366	-7.11345	-9.0451	-7.22194	-7.94573	NaN	-8.04703	NaN
COL1A2	COL1A2	Collagen alpha-2(I) chain	P08123	P08123	AGPIGSAGPPGFPGAPGPKGEIGAVGNAGPA	GSDGSVGPVGPAGPIGSAGP(0.018)P(0.982)GFP(1)GAP(1)GP(1)K	UID2862	P	261	261	P261	2	1	8.02641e-188	0.13914	27006000000	-7.86839	-7.94392	-7.8104	-9.07265	-7.9342	-8.69148	-8.86757	-11.6389	-9.53283	-9.25944	-7.58732	-7.45534	-8.21237	-10.7481	-9.34732	-9.25405	-8.4412	-9.03395	-8.52409	-8.65354	-8.11044	-6.72548	-8.12487	NaN	-8.90904	-8.69022	-7.77571	-10.1196	-8.04317	NaN	-7.57093	-10.0826	NaN
COL1A2	COL1A2	Collagen alpha-2(I) chain	P08123	P08123	AGPIGSAGPPGFPGAPGPKGEIGAVGNAGPA	GSDGSVGPVGPAGPIGSAGP(0.018)P(0.982)GFP(1)GAP(1)GP(1)K	UID4752	P	261	261	P261	2	1	8.02641e-188	0.13914	27006000000	-6.72322	-7.02435	-6.40676	-8.7409	-6.35588	-7.37901	-11.3185	-11.8232	-7.65115	-8.29832	-6.48879	-6.2855	-6.90911	-9.94409	-8.01612	-8.04288	-7.45342	-7.75753	-8.11805	-7.89372	NaN	-6.04538	-7.32407	NaN	-7.48722	-7.72366	-7.11345	-9.0451	-7.22194	-7.94573	NaN	-8.04703	NaN
COL1A2	COL1A2	Collagen alpha-2(I) chain	P08123	P08123	PIGSAGPPGFPGAPGPKGEIGAVGNAGPAGP	GSDGSVGPVGPAGPIGSAGP(0.018)P(0.982)GFP(1)GAP(1)GP(1)K	UID4753	P	263	263	P263	2	1	1.63143e-125	0.13914	3195200000	-9.59802	-10.5024	-9.99336	-11.3551	-9.28062	-9.67253	-9.43892	NaN	-9.54929	-11.1327	-10.7304	-10.3378	-9.32551	NaN	-10.6792	NaN	-8.13604	NaN	NaN	NaN	NaN	-7.92762	NaN	NaN	-8.92085	-8.6759	NaN	NaN	NaN	-9.40349	-8.82671	-9.91939	NaN
COL1A2	COL1A2	Collagen alpha-2(I) chain	P08123	P08123	APGPKGEIGAVGNAGPAGPAGPRGEVGLPGL	GEIGAVGNAGP(1)AGP(0.998)AGP(0.002)R	UID855	P	275	275	P275	2	1	2.26645e-52	0.49815	2592700000	-7.6639	-8.47472	-7.46587	NaN	-8.98561	NaN	-7.98663	-10.9963	-8.95084	-9.51669	-8.63258	-8.48593	-7.93126	-10.5334	-9.04391	-8.93926	-8.38032	-8.92862	NaN	NaN	-9.01908	-8.74245	-8.53286	NaN	NaN	-9.09487	NaN	-10.9678	-7.76058	NaN	-7.38508	-8.67026	NaN
COL1A2	COL1A2	Collagen alpha-2(I) chain	P08123	P08123	AGPAGPAGPRGEVGLPGLSGPVGPPGNPGAN	GEVGLP(1)GLSGPVGP(0.001)P(0.999)GNP(1)GANGLTGAK	UID4638	P	288	288	P288	2	1	2.58162e-194	-0.21182	104550000000	-5.49684	-4.60692	-5.79925	-4.63063	-7.26769	-6.3291	-5.48706	-4.18841	-5.01037	-4.37689	-5.06171	-4.67021	-4.9065	-4.27542	-5.33053	-4.55149	-4.28395	-4.27955	-6.55944	-5.52256	-6.81919	-5.39617	-5.36476	-5.43659	-7.31893	-4.92548	-4.87123	-3.71903	-5.41791	-4.55289	-5.49953	-4.49418	NaN
COL1A2	COL1A2	Collagen alpha-2(I) chain	P08123	P08123	RGEVGLPGLSGPVGPPGNPGANGLTGAKGAA	GEVGLP(1)GLSGPVGP(1)P(1)GNP(1)GANGLTGAK	UID4641	P	297	297	P297	2	0.999933	2.58162e-194	-0.084017	105190000000	-5.49684	-4.60692	-5.79925	-4.63063	-7.26769	-6.3291	-5.48706	-4.18841	-5.01037	-4.37689	-5.06171	-4.67021	-4.9065	-4.27542	-5.33053	-4.55149	-4.28395	-4.62533	-6.55944	-5.52256	-6.81919	-5.39617	-5.36476	-5.43659	-7.31893	-4.92548	-4.87123	-3.71903	-5.41791	-4.55289	-5.49953	-4.49418	NaN
COL1A2	COL1A2	Collagen alpha-2(I) chain	P08123	P08123	VGLPGLSGPVGPPGNPGANGLTGAKGAAGLP	GEVGLP(1)GLSGPVGP(0.003)P(0.997)GNP(1)GANGLTGAK	UID4642	P	300	300	P300	2	1	2.58162e-194	0.10724	105510000000	-5.49684	-4.60692	-5.79925	-4.63063	-7.26769	-6.3291	-5.48706	-4.18841	-5.01037	-4.37689	-5.06171	-4.67021	-4.9065	-4.27542	-5.33053	-4.55149	-4.28395	-4.27955	-6.55944	-5.52256	-6.81919	-5.39617	-5.36476	-5.43659	-7.31893	-4.92548	-4.87123	-3.71903	-5.41791	-4.55289	-5.49953	-4.49418	NaN
COL1A2	COL1A2	Collagen alpha-2(I) chain	P08123	P08123	VGPPGNPGANGLTGAKGAAGLPGVAGAPGLP	GEVGLPGLSGPVGPPGNPGANGLTGAK(1)	UID151	K	309	309	K309	2	1	2.58162e-194	0.12645	54537000000	-6.03037	-5.13476	-6.30018	-5.1777	-7.7302	-6.74074	-6.04438	-4.75746	-5.54084	-4.88312	-5.54045	-5.1932	-5.43779	-4.79469	-5.7836	-4.99393	-4.63484	-4.79096	-6.97614	-5.83691	-7.45287	-6.08276	-5.74576	-5.9999	-7.73105	-5.41435	-5.38633	-4.15672	-5.8976	-5.09966	-6.23901	-4.99482	NaN
COL1A2	COL1A2	Collagen alpha-2(I) chain	P08123	P08123	PGANGLTGAKGAAGLPGVAGAPGLPGPRGIP	GAAGLP(1)GVAGAP(1)GLP(0.5)GP(0.5)R	UID4606	P	315	315	P315	2	1	4.66456e-06	-0.10398	143810000000	-2.50963	-2.54224	-2.85657	-3.11515	-2.70714	-2.75224	-3.42854	-3.18854	-3.29458	-2.87545	-2.97509	-2.51725	-2.8791	-3.20258	-2.82841	-2.26912	-2.81767	-2.97063	-3.08342	-3.1304	-2.66136	-2.6662	-2.52573	-3.30255	-2.77492	-2.74307	-2.86716	-2.51829	-2.67675	-2.65596	-2.43685	-2.54821	-5.79232
COL1A2	COL1A2	Collagen alpha-2(I) chain	P08123	P08123	TGAKGAAGLPGVAGAPGLPGPRGIPGPVGAA	GAAGLP(1)GVAGAP(1)GLP(0.967)GP(0.033)R	UID4607	P	321	321	P321	3	0.999985	4.66456e-06	-0.039667	143810000000	-2.50963	-2.54224	-2.85657	-3.11515	-2.70714	-2.75224	-3.42854	-3.18854	-3.29458	-2.87545	-2.97509	-2.51725	-2.8791	-3.20258	-2.82841	-2.26912	-2.81767	-2.97063	-3.08342	-3.1304	-2.66136	-2.6662	-2.52573	-3.30255	-2.77492	-2.74307	-2.86716	-2.51829	-2.67675	-2.65596	-2.43685	-2.54821	-5.79232
COL1A2	COL1A2	Collagen alpha-2(I) chain	P08123	P08123	KGAAGLPGVAGAPGLPGPRGIPGPVGAAGAT	GAAGLP(1)GVAGAP(1)GLP(0.974)GP(0.026)R	UID4608	P	324	324	P324	3	0.974255	4.66456e-06	-0.32021	134280000000	-2.50963	-2.54224	-2.85657	-3.11515	-2.70714	-2.75224	-3.42854	-3.18854	-3.29458	-2.87545	-2.97509	-2.51725	-2.8791	-3.20258	-2.82841	-2.26912	-2.81767	-2.97063	-3.08342	NaN	-2.66136	-2.6662	-2.52573	-3.30255	-2.77492	-2.74307	-2.86716	-2.51829	-2.67675	-2.65596	-2.43685	-2.54821	-5.79232
COL1A2	COL1A2	Collagen alpha-2(I) chain	P08123	P08123	PGVAGAPGLPGPRGIPGPVGAAGATGARGLV	GIP(1)GP(1)VGAAGATGAR	UID830	P	330	330	P330	2	1	6.073e-06	0.48383	237730000000	-1.60562	-1.66482	-1.60936	-2.21009	-2.38617	-2.31202	-1.97701	-1.95984	-1.99135	-1.65175	-2.25549	-2.09211	-1.9531	-2.05763	-2.12315	NaN	-2.21363	-2.06914	-2.0969	-2.26096	-1.8824	-1.6692	-1.81783	NaN	-2.22194	-2.38936	-2.13643	-1.9334	-1.83861	-2.0959	-1.86441	-2.1026	-2.27268
COL1A2	COL1A2	Collagen alpha-2(I) chain	P08123	P08123	VGAAGATGARGLVGEPGPAGSKGESGNKGEP	GLVGEP(1)GP(1)AGSK	UID929	P	348	348	P348	2	1	2.08206e-88	-0.042718	275780000000	-2.57388	-2.43777	-2.40399	-2.63754	-2.42432	-2.58137	-2.56614	-3.27159	-2.87162	-2.9236	-2.83281	-2.44715	-2.61396	-3.20402	-2.85443	-2.67588	-2.52182	-2.50103	-2.22882	-1.93431	-2.31545	-2.05558	-1.99022	-2.22556	NaN	-2.40738	-2.54909	-2.66068	-2.14554	-2.65842	-2.39979	-2.62353	NaN
COL1A2	COL1A2	Collagen alpha-2(I) chain	P08123	P08123	TGARGLVGEPGPAGSKGESGNKGEPGSAGPQ	GLVGEPGPAGSK(1)GESGNK(1)	UID485	K	354	354	K354	2	1	2.08206e-88	0.63174	71774000000	-7.77495	-7.59472	NaN	-6.72482	NaN	-5.60299	NaN	-4.72237	-6.91621	NaN	-7.80095	NaN	-8.27581	-6.14729	-7.88542	-5.69494	-7.64848	NaN	-7.87043	NaN	NaN	-9.01507	NaN	NaN	NaN	-7.68529	-8.58416	-5.79968	NaN	-8.05981	-8.92005	-5.61028	NaN
COL1A2	COL1A2	Collagen alpha-2(I) chain	P08123	P08123	TGARGLVGEPGPAGSKGESGNKGEPGSAGPQ	GLVGEPGPAGSK(1)GESGNK(1)	UID162	K	354	354	K354	2	1	2.08206e-88	0.63174	71774000000	-8.01927	-7.47094	-7.7142	-7.29718	-8.03388	-7.9483	NaN	-6.8778	-7.75388	NaN	-7.43563	-7.20097	-7.77497	-6.78309	NaN	NaN	-6.89386	-6.38318	-9.03658	NaN	-8.10127	-6.01531	-7.12468	NaN	-8.28778	NaN	NaN	-7.22165	-7.21162	-7.5994	NaN	-6.51867	NaN
COL1A2	COL1A2	Collagen alpha-2(I) chain	P08123	P08123	VGEPGPAGSKGESGNKGEPGSAGPQGPPGPS	GLVGEPGPAGSK(1)GESGNK(1)	UID477	K	360	360	K360	2	1	1.98175e-156	0.63174	31645000000	-7.77495	-7.59472	NaN	-6.72482	NaN	-5.60299	NaN	-4.72237	-6.91621	NaN	-7.80095	NaN	-8.27581	-6.14729	-7.88542	-5.69494	-7.64848	NaN	-7.87043	NaN	NaN	-9.01507	NaN	NaN	NaN	-7.68529	-8.58416	-5.79968	NaN	-8.05981	-8.92005	-5.61028	NaN
COL1A2	COL1A2	Collagen alpha-2(I) chain	P08123	P08123	VGEPGPAGSKGESGNKGEPGSAGPQGPPGPS	GLVGEPGPAGSK(1)GESGNK(1)	UID154	K	360	360	K360	2	1	1.98175e-156	0.63174	31645000000	-8.66266	-8.25713	-8.50649	-6.89699	NaN	NaN	-7.81989	-5.68953	-7.62	-7.71451	-8.2207	-8.04367	-8.46717	-7.30407	-8.41269	-6.67384	-7.41374	-6.64763	NaN	NaN	NaN	NaN	NaN	NaN	NaN	-9.51713	-8.50529	-6.97277	NaN	-9.20893	-8.92559	-6.746	NaN
COL1A2	COL1A2	Collagen alpha-2(I) chain	P08123	P08123	PGPAGSKGESGNKGEPGSAGPQGPPGPSGEE	GESGNKGEP(1)GSAGPQGP(0.003)P(0.949)GP(0.048)SGEEGK	UID868	P	363	363	P363	2	1	8.22834e-298	0.14753	149310000000	-7.78484	-6.74994	-6.98906	-6.03912	-8.1671	-7.35414	NaN	-6.16591	-8.50836	-6.74259	-7.58024	-6.37787	-8.18936	-6.77188	-8.06696	-7.50064	-7.01013	-6.66596	-8.09307	NaN	NaN	-7.28909	-7.36951	NaN	-7.81826	-7.70388	-6.74084	-6.51504	NaN	-8.09079	-8.6924	-7.36773	NaN
COL1A2	COL1A2	Collagen alpha-2(I) chain	P08123	P08123	PGPAGSKGESGNKGEPGSAGPQGPPGPSGEE	GESGNKGEP(1)GSAGPQGP(0.003)P(0.949)GP(0.048)SGEEGK	UID2758	P	363	363	P363	2	1	8.22834e-298	0.14753	149310000000	-4.25965	-4.4343	-5.02082	-4.40503	-5.72881	-6.81819	-4.55334	-5.02121	-5.08883	-4.30902	-4.55442	-3.82904	-4.34521	-5.07816	-4.42253	NaN	-4.12869	-3.75645	-7.40864	-7.48285	NaN	-4.57505	-6.97399	NaN	-5.93097	-7.05054	-4.30775	-4.19705	-6.66308	-6.92107	-4.62931	-5.52835	NaN
COL1A2	COL1A2	Collagen alpha-2(I) chain	P08123	P08123	PGPAGSKGESGNKGEPGSAGPQGPPGPSGEE	GESGNKGEP(1)GSAGPQGP(0.003)P(0.949)GP(0.048)SGEEGK	UID4648	P	363	363	P363	2	1	8.22834e-298	0.14753	149310000000	-7.77495	-7.59472	NaN	-6.72482	NaN	-5.60299	NaN	-4.72237	-6.91621	NaN	-7.80095	NaN	-8.27581	-6.14729	-7.88542	-5.69494	-7.64848	NaN	-7.87043	NaN	NaN	-9.01507	NaN	NaN	NaN	-7.68529	-8.58416	-5.79968	NaN	-8.05981	-8.92005	-5.61028	NaN
COL1A2	COL1A2	Collagen alpha-2(I) chain	P08123	P08123	SGNKGEPGSAGPQGPPGPSGEEGKRGPNGEA	GESGNKGEP(1)GSAGPQGP(0.003)P(0.996)GP(0.001)SGEEGK	UID2761	P	372	372	P372	2	0.996048	8.22834e-298	0.19768	126440000000	NaN	-4.4343	-5.02082	-4.40503	-5.72881	-6.81819	NaN	-5.02121	-5.08883	-4.30902	-4.55442	-3.82904	NaN	-5.07816	NaN	NaN	-4.12869	-3.75645	-7.40864	-7.48285	-7.13708	-4.57505	-6.97399	NaN	-5.93097	-7.05054	-4.30775	-4.19705	-6.66308	-6.92107	-4.62931	-5.52835	NaN
COL1A2	COL1A2	Collagen alpha-2(I) chain	P08123	P08123	SGNKGEPGSAGPQGPPGPSGEEGKRGPNGEA	GESGNKGEP(1)GSAGPQGP(0.003)P(0.996)GP(0.001)SGEEGK	UID4651	P	372	372	P372	2	0.996048	8.22834e-298	0.19768	126440000000	-7.77495	-7.59472	NaN	-6.72482	NaN	-5.60299	NaN	-4.72237	-6.91621	NaN	-7.80095	NaN	-8.27581	-6.14729	-7.88542	-5.69494	-7.64848	NaN	-7.87043	NaN	NaN	-9.01507	NaN	NaN	NaN	-7.68529	NaN	-5.79968	NaN	-8.05981	-8.92005	-5.61028	NaN
COL1A2	COL1A2	Collagen alpha-2(I) chain	P08123	P08123	EEGKRGPNGEAGSAGPPGPPGLRGSPGSRGL	RGPNGEAGSAGP(1)P(1)GP(0.5)P(0.5)GLR	UID2822	P	392	392	P392	2	0.999999	3.43009e-16	0.30888	26794000000	-5.1763	-4.83185	-5.46138	-4.87747	-6.37177	-5.9959	-5.25344	-4.76081	-5.11957	-6.72409	-6.81098	-4.65204	-5.22555	-5.3992	-5.17364	NaN	NaN	-5.18349	-5.72513	NaN	-6.41321	NaN	-7.24493	NaN	NaN	NaN	-5.36865	-4.75372	-6.45908	NaN	-5.86522	-4.91432	NaN
COL1A2	COL1A2	Collagen alpha-2(I) chain	P08123	P08123	EGKRGPNGEAGSAGPPGPPGLRGSPGSRGLP	RGPNGEAGSAGP(1)P(1)GP(0.5)P(0.5)GLR	UID2823	P	393	393	P393	2	0.999871	1.19628e-97	0.30888	272460000000	-2.7961	-2.58574	-3.22459	-2.93659	-3.56085	-3.66402	-3.08967	-2.83025	-2.86479	-2.51103	-3.00241	-2.75809	-3.06607	-3.17059	-3.10937	-2.12004	-2.60944	-2.50824	-3.22437	-3.21116	-3.32177	-2.69831	-2.98288	-3.48944	-4.01999	-3.07403	-2.88437	-2.60931	-3.36872	-3.12884	-2.70486	-2.64874	-7.20665
COL1A2	COL1A2	Collagen alpha-2(I) chain	P08123	P08123	KRGPNGEAGSAGPPGPPGLRGSPGSRGLPGA	RGPNGEAGSAGP(0.715)P(0.286)GP(0.999)P(1)GLR	UID2824	P	395	395	P395	3	0.999145	9.84882e-68	0.77245	36082000000	-5.1763	-4.83185	-5.46138	-4.87747	-6.37177	-7.34342	-5.25344	-4.76081	-5.11957	-4.91489	-6.81098	-4.65204	-5.22555	-5.3992	-5.17364	NaN	-6.80274	-5.18349	-5.72513	-5.71592	-6.41321	NaN	-7.24493	NaN	NaN	-5.50256	-5.36865	-4.75372	-6.45908	NaN	-5.146	-4.91432	NaN
COL1A2	COL1A2	Collagen alpha-2(I) chain	P08123	P08123	RGPNGEAGSAGPPGPPGLRGSPGSRGLPGAD	RGPNGEAGSAGP(0.715)P(0.286)GP(0.999)P(1)GLR	UID2825	P	396	396	P396	3	0.999801	1.19628e-97	0.77245	271430000000	-5.19341	-5.66397	-5.21927	-5.25832	-3.77753	-3.6781	-5.45194	-5.06844	-5.05515	-4.89504	-4.74648	-4.78732	-4.99174	-5.53803	-5.26415	-5.29564	-5.39119	-5.09216	-3.16883	-3.61173	-3.18212	-2.95781	-2.86561	-3.38931	-3.58145	-3.97067	-5.14629	-4.70819	-3.29596	-3.68069	-4.74173	-5.03874	-6.80478
COL1A2	COL1A2	Collagen alpha-2(I) chain	P08123	P08123	PGPPGLRGSPGSRGLPGADGRAGVMGPPGSR	GSP(1)GSRGLP(1)GADGR	UID924	P	408	408	P408	3	1	0.00158635	0.13969	32868000000	-4.46866	-4.65181	-4.53385	-4.87247	-4.52032	NaN	-4.84016	-4.78368	-4.26891	-4.75866	-4.6656	-4.56924	-4.59002	-4.95893	NaN	-4.13436	-4.66735	-4.57327	-5.01703	-5.60306	-5.32779	-4.85786	NaN	NaN	-4.09106	NaN	-4.7357	-4.63403	NaN	NaN	-4.28083	-4.4402	NaN
COL1A2	COL1A2	Collagen alpha-2(I) chain	P08123	P08123	RGLPGADGRAGVMGPPGSRGASGPAGVRGPN	GLP(1)GADGRAGVMGP(1)P(1)GSR	UID804	P	420	420	P420	3	1	0.000203363	-0.35896	100330000000	-3.49268	-3.46157	-3.10126	-3.49264	-3.10567	NaN	-3.85351	-3.12408	-3.36461	-3.6513	-3.35073	-3.19747	-3.53316	-3.56067	-3.44366	-3.2396	-3.27847	-3.19036	-3.68767	-4.00896	-3.0216	-2.97329	-3.24979	-3.21621	-4.17668	-3.51075	-3.98692	-3.04596	-3.39991	-3.81662	-3.37095	-2.8863	-3.16823
COL1A2	COL1A2	Collagen alpha-2(I) chain	P08123	P08123	SGPAGVRGPNGDAGRPGEPGLMGPRGLPGSP	P(1)GEP(1)GLMGP(1)R	UID2738	P	441	441	P441	3	1	8.08598e-84	0.48461	678540000000	-3.12402	-3.85656	-3.30785	-2.79566	-5.63859	-5.20739	-3.20734	-2.82246	-3.37807	-3.45122	-3.25861	-3.00067	-3.27265	-3.18782	-3.16693	-2.58066	-2.89777	-2.704	-4.728	-3.0004	-4.80997	-3.35477	-4.083	-2.85063	-5.74368	-3.58426	-3.02267	-2.8205	-3.23075	-2.65895	-3.31258	-3.27123	-5.31642
COL1A2	COL1A2	Collagen alpha-2(I) chain	P08123	P08123	SGPAGVRGPNGDAGRPGEPGLMGPRGLPGSP	P(1)GEP(1)GLMGP(1)R	UID4628	P	441	441	P441	3	1	8.08598e-84	0.48461	678540000000	-4.53587	-4.25646	-6.53891	NaN	NaN	NaN	-7.16088	-5.95416	-5.15191	-5.54524	NaN	-4.94842	NaN	-8.29136	-5.19571	-5.21373	-6.26661	NaN	-8.05154	NaN	NaN	NaN	NaN	NaN	-7.18288	-8.71144	-4.96146	NaN	NaN	NaN	-4.33595	-5.84942	NaN
COL1A2	COL1A2	Collagen alpha-2(I) chain	P08123	P08123	AGVRGPNGDAGRPGEPGLMGPRGLPGSPGNI	P(1)GEP(1)GLMGP(1)R	UID2739	P	444	444	P444	3	1	8.08598e-84	0.48461	610560000000	-5.14202	-5.44462	-4.9919	-5.0546	-4.74819	-4.13152	-4.87509	-4.84183	-5.38369	-4.93021	-4.60997	-4.6079	-5.0808	-4.65642	-5.07882	-5.53896	-4.81836	-4.90241	-3.27472	-2.65554	-3.34795	-2.64253	-3.41963	-2.44088	-3.95103	-3.33251	-5.01868	-4.24134	-2.30243	-2.63752	-4.55916	-4.74909	-3.96311
COL1A2	COL1A2	Collagen alpha-2(I) chain	P08123	P08123	AGVRGPNGDAGRPGEPGLMGPRGLPGSPGNI	P(1)GEP(1)GLMGP(1)R	UID4629	P	444	444	P444	3	1	8.08598e-84	0.48461	610560000000	-4.53587	-4.25646	-6.53891	NaN	NaN	NaN	-7.16088	-5.95416	-5.15191	-5.54524	NaN	-4.94842	NaN	-8.29136	-5.19571	-5.21373	-6.26661	NaN	-8.05154	NaN	NaN	NaN	NaN	NaN	-7.18288	-8.71144	-4.96146	NaN	NaN	NaN	-4.33595	-5.84942	NaN
COL1A2	COL1A2	Collagen alpha-2(I) chain	P08123	P08123	PNGDAGRPGEPGLMGPRGLPGSPGNIGPAGK	P(1)GEP(1)GLMGP(1)R	UID4630	P	449	449	P449	3	1	2.83948e-20	0.48461	44427000000	-4.53587	-4.25646	-6.53891	NaN	NaN	NaN	-7.16088	-5.95416	-5.15191	-5.54524	NaN	-7.11562	NaN	-8.29136	-5.19571	-5.21373	-6.26661	NaN	-8.05154	NaN	NaN	NaN	NaN	NaN	-7.89429	-8.71144	-4.96146	NaN	NaN	NaN	-4.33595	-5.84942	NaN
COL1A2	COL1A2	Collagen alpha-2(I) chain	P08123	P08123	AGRPGEPGLMGPRGLPGSPGNIGPAGKEGPV	GLP(1)GSP(1)GNIGP(1)AGK	UID2816	P	453	453	P453	2	1	9.83005e-50	0.037046	273410000000	-1.78109	-2.05564	-2.12318	-2.10638	-1.90146	-1.75882	-2.22083	-2.51451	-1.87603	-2.13156	-2.14735	-2.38713	-2.31563	-2.47483	-2.31259	-1.34381	-2.13412	-1.8436	-1.82035	NaN	-1.91429	-1.85683	-1.4135	-1.73744	-1.88587	-1.85167	-2.13112	-1.90791	-1.92168	-1.71428	-1.85578	-1.64754	-1.83203
COL1A2	COL1A2	Collagen alpha-2(I) chain	P08123	P08123	PGEPGLMGPRGLPGSPGNIGPAGKEGPVGLP	GLP(1)GSP(1)GNIGP(1)AGK	UID2817	P	456	456	P456	2	1	9.83005e-50	0.037046	273400000000	-1.78109	-2.05564	-2.12318	-2.10638	-1.90146	-1.75882	-2.22083	-2.51451	-1.87603	-2.13156	-2.14735	-2.38713	-2.31563	-2.47483	-2.31259	-1.34381	-2.13412	-1.8436	-1.82035	NaN	-1.91429	-1.85683	-1.4135	-1.73744	-1.88587	-1.85167	-2.13112	-1.90791	-1.92168	-1.71428	-1.85578	-1.64754	-1.83203
COL1A2	COL1A2	Collagen alpha-2(I) chain	P08123	P08123	PGNIGPAGKEGPVGLPGIDGRPGPIGPAGAR	EGPVGLP(1)GIDGR	UID817	P	471	471	P471	2	1	7.96954e-70	-0.1728	367510000000	-3.48346	-2.79204	-3.56442	-2.87445	-4.322	-3.49738	-4.6829	-2.7457	-3.94006	-2.68878	-2.81326	-2.71057	-3.41553	-2.81114	-3.70981	-3.13358	-3.43328	NaN	-3.38666	-3.92496	-4.22445	-2.98349	-2.96951	-3.33912	-4.55367	-3.43216	-3.32393	-2.67094	-3.78392	-3.07442	-3.82282	-3.12477	-3.58396
COL1A2	COL1A2	Collagen alpha-2(I) chain	P08123	P08123	PGNIGPAGKEGPVGLPGIDGRPGPIGPAGAR	EGPVGLP(1)GIDGR	UID2707	P	471	471	P471	2	1	7.96954e-70	-0.1728	367510000000	-4.63495	-5.51416	-5.48618	-5.72304	-5.79431	-5.88243	-5.94995	-5.97837	NaN	NaN	-4.98543	NaN	-5.2166	-5.98582	-5.385	-5.25878	NaN	-5.7069	-5.03176	-5.34649	-4.88168	-4.26464	-5.55976	-6.18352	-5.50737	-5.15684	-5.53656	NaN	-5.60444	-4.99367	-4.59408	-5.37922	-6.50656
COL1A2	COL1A2	Collagen alpha-2(I) chain	P08123	P08123	AGKEGPVGLPGIDGRPGPIGPAGARGEPGNI	P(1)GPIGPAGAR	UID818	P	477	477	P477	2	1	9.37039e-41	-0.19035	115190000000	-3.58145	-3.69356	-3.71329	-3.96398	-7.53466	NaN	-3.09263	-4.15548	-3.66709	-4.00332	-3.9992	-3.75831	-3.47309	-10.7032	-3.95784	-3.84683	-3.2045	-3.59406	-5.27166	-3.92679	-5.56476	-4.47443	-4.47744	NaN	-9.59232	-5.00157	-3.95894	-4.25148	-3.39372	-4.52026	-3.38824	-3.97102	NaN
COL1A2	COL1A2	Collagen alpha-2(I) chain	P08123	P08123	DGRPGPIGPAGARGEPGNIGFPGPKGPTGDP	GEP(1)GNIGFP(1)GP(1)K	UID2711	P	489	489	P489	2	1	5.97262e-27	0.42128	215570000000	-2.75745	-2.87024	-2.69886	-3.08874	-3.82656	-3.48582	-3.07891	-2.87774	-2.86886	-2.67885	-3.00833	-2.72687	-2.91906	-2.9836	-3.04918	-2.30511	-2.83746	-2.74088	-2.98224	-2.99603	-3.04666	-3.33626	-2.54849	-3.2802	-4.21206	-2.96401	-3.08408	-2.95106	-3.3815	-3.77801	-2.81655	-3.03069	-4.10715
COL1A2	COL1A2	Collagen alpha-2(I) chain	P08123	P08123	DGRPGPIGPAGARGEPGNIGFPGPKGPTGDP	GEP(1)GNIGFP(1)GP(1)K	UID4601	P	489	489	P489	2	1	5.97262e-27	0.42128	215570000000	-4.81314	NaN	NaN	NaN	NaN	-6.14754	-4.745	-5.36375	-4.77612	-5.1609	NaN	-5.83814	-5.00708	-5.53793	-4.8548	-4.9752	-5.47079	NaN	NaN	-5.15966	-5.42626	-4.57547	-4.72999	NaN	-7.20882	NaN	-5.17358	NaN	NaN	NaN	NaN	-4.96499	NaN
COL1A2	COL1A2	Collagen alpha-2(I) chain	P08123	P08123	IGPAGARGEPGNIGFPGPKGPTGDPGKNGDK	GEP(1)GNIGFP(1)GP(1)K	UID2712	P	495	495	P495	2	1	5.97262e-27	0.42128	188440000000	-2.75745	-2.87024	-2.69886	-3.08874	-3.82656	-3.48582	-3.07891	-2.87774	-2.86886	-2.67885	-3.00833	-2.72687	-2.91906	-2.9836	-3.04918	-2.30511	-2.83746	-2.74088	-2.98224	-2.99603	-3.04666	-3.33626	-2.54849	-3.2802	-4.21206	-2.96401	-3.08408	-2.95106	-3.3815	-3.77801	-2.81655	-3.03069	-4.10715
COL1A2	COL1A2	Collagen alpha-2(I) chain	P08123	P08123	IGPAGARGEPGNIGFPGPKGPTGDPGKNGDK	GEP(1)GNIGFP(1)GP(1)K	UID4602	P	495	495	P495	2	1	5.97262e-27	0.42128	188440000000	-4.81314	NaN	NaN	NaN	NaN	-6.14754	-4.745	-5.36375	-4.77612	-5.1609	NaN	-5.83814	-5.00708	-5.53793	-4.8548	-4.9752	-5.47079	NaN	NaN	-5.15966	-5.42626	-4.57547	-4.72999	NaN	-7.20882	NaN	-5.17358	NaN	NaN	NaN	NaN	-4.96499	NaN
COL1A2	COL1A2	Collagen alpha-2(I) chain	P08123	P08123	PAGARGEPGNIGFPGPKGPTGDPGKNGDKGH	GEP(1)GNIGFP(1)GP(1)K	UID4603	P	497	497	P497	2	1	5.97262e-27	0.42128	22944000000	-4.81314	NaN	NaN	NaN	NaN	-6.14754	-4.745	-5.36375	-4.77612	-5.1609	NaN	-5.83814	-5.00708	-5.53793	-4.8548	-4.9752	-5.47079	NaN	NaN	-5.15966	-5.42626	-4.57547	-4.72999	NaN	-7.20882	NaN	-5.17358	NaN	NaN	NaN	NaN	-4.96499	NaN
COL1A2	COL1A2	Collagen alpha-2(I) chain	P08123	P08123	AGARGEPGNIGFPGPKGPTGDPGKNGDKGHA	PGPIGPAGARGEPGNIGFPGPK(1)	UID143	K	498	498	K498	3	1	1.39919e-14	-1.4388	50305000000	NaN	-5.77908	-5.30239	-5.8618	-5.89053	NaN	-4.745	-5.36375	NaN	NaN	-5.37667	-5.83814	-5.00708	NaN	-4.8548	NaN	-5.47079	-4.99268	-4.94881	NaN	NaN	-4.57547	-4.72999	NaN	NaN	-5.1197	NaN	-5.44769	-4.77234	-5.43447	-5.34963	NaN	NaN
COL1A2	COL1A2	Collagen alpha-2(I) chain	P08123	P08123	PGNIGFPGPKGPTGDPGKNGDKGHAGLAGAR	GPTGDP(1)GKNGDK	UID867	P	504	504	P504	2	1	8.40102e-19	0.072728	4400200000	-10.5857	-9.36932	-8.44364	-8.02762	-8.8491	-10.0725	-10.6959	-9.10237	-10.9633	-9.26715	-10.9605	-10.2711	-9.40398	NaN	NaN	-8.43129	NaN	-9.59382	-9.1024	NaN	NaN	-9.56503	NaN	NaN	-8.46987	-7.99212	-7.60144	-6.98455	NaN	-9.75153	-9.65549	-7.90898	NaN
COL1A2	COL1A2	Collagen alpha-2(I) chain	P08123	P08123	NGDKGHAGLAGARGAPGPDGNNGAQGPPGPQ	GAP(1)GPDGNNGAQGP(0.097)P(0.901)GP(0.002)QGVQGGK	UID2731	P	522	522	P522	2	0.99999	3.21673e-174	-0.070575	28289000000	-6.2369	-6.06389	-6.20732	-7.48922	-7.36094	-7.34316	-5.48847	-6.78031	-6.25208	-5.95477	-6.36095	-5.36665	-6.0306	-7.02139	-6.27306	-6.21739	-5.44658	-5.9084	-6.49809	NaN	-8.25684	-6.17837	-6.38795	-6.58557	-7.29149	-6.03589	-5.98056	-5.90244	NaN	NaN	-6.19189	NaN	NaN
COL1A2	COL1A2	Collagen alpha-2(I) chain	P08123	P08123	DKGHAGLAGARGAPGPDGNNGAQGPPGPQGV	GAP(0.016)GP(0.984)DGNNGAQGP(0.142)P(0.832)GP(0.025)QGVQGGK	UID2732	P	524	524	P524	2	0.984319	5.05813e-109	0.40225	24199000000	-7.01608	-6.86306	-7.38217	NaN	-7.14749	-8.33492	-6.48694	-8.01411	-8.66032	-6.9995	-7.65944	-7.29464	-6.95899	-7.93022	-8.19177	NaN	-6.51113	NaN	-6.79062	-6.66025	-7.74875	-8.83698	-6.83594	-6.7301	-9.32229	-6.83728	-6.3028	-7.11126	-6.0927	-7.8347	-7.17521	-6.77806	NaN
COL1A2	COL1A2	Collagen alpha-2(I) chain	P08123	P08123	RGAPGPDGNNGAQGPPGPQGVQGGKGEQGPP	GAP(0.5)GP(0.5)DGNNGAQGP(0.996)P(0.977)GP(0.026)QGVQGGK	UID2734	P	534	534	P534	2	0.977248	3.21673e-174	0.22747	39882000000	-6.2369	-6.06389	-6.20732	-5.77429	-7.36094	-7.34316	-5.48847	-6.78031	-6.25208	-5.95477	-6.36095	-5.36665	-6.0306	-7.02139	-6.27306	-6.21739	-5.44658	-5.9084	-6.49809	-5.89375	-7.78718	-5.60721	-6.38795	-6.58557	-7.29149	-6.03589	-5.98056	-5.90244	-6.33324	-5.99788	-6.19189	-6.68738	NaN
COL1A2	COL1A2	Collagen alpha-2(I) chain	P08123	P08123	PGPQGVQGGKGEQGPPGPPGFQGLPGPSGPA	GEQGPP(0.999)GP(0.287)P(0.713)GFQGLP(1)GP(0.985)SGP(0.017)AGEVGKP(0.998)GER	UID4658	P	549	549	P549	3	0.999344	2.42643e-46	-0.15164	30621000000	NaN	-4.43256	NaN	NaN	-5.23665	-5.16102	NaN	NaN	NaN	NaN	NaN	NaN	NaN	NaN	-4.26068	-4.17734	-3.64344	NaN	-5.24115	-4.82515	NaN	-4.00037	NaN	NaN	-5.96814	-4.46986	-4.46874	-4.37124	-4.62563	-4.71364	-4.55905	-4.91717	NaN
COL1A2	COL1A2	Collagen alpha-2(I) chain	P08123	P08123	QGVQGGKGEQGPPGPPGFQGLPGPSGPAGEV	GEQGP(0.181)P(0.814)GP(0.039)P(0.967)GFQGLP(0.997)GP(0.952)SGP(0.05)AGEVGKP(1)GER	UID4660	P	552	552	P552	3	0.966541	2.42643e-46	-0.083305	27564000000	NaN	-4.43256	NaN	NaN	-5.23665	-5.16102	NaN	NaN	NaN	NaN	NaN	NaN	NaN	NaN	NaN	-4.17734	-3.64344	NaN	-5.24115	-4.82515	-5.97754	-4.00037	NaN	NaN	-5.96814	-4.46986	-4.46874	-4.37124	NaN	-4.71364	-4.55905	-4.91717	NaN
COL1A2	COL1A2	Collagen alpha-2(I) chain	P08123	P08123	KGEQGPPGPPGFQGLPGPSGPAGEVGKPGER	GEQGP(0.149)P(0.817)GP(0.142)P(0.892)GFQGLP(1)GP(0.994)SGP(0.006)AGEVGKP(1)GER	UID4661	P	558	558	P558	3	0.999992	2.42643e-46	-0.33686	29822000000	NaN	-4.43256	NaN	NaN	NaN	-5.16102	NaN	NaN	NaN	NaN	NaN	NaN	NaN	NaN	-4.26068	-4.17734	-3.64344	NaN	-5.24115	-4.82515	-5.97754	-4.00037	NaN	NaN	-5.96814	-4.46986	-4.46874	-4.37124	-4.62563	-4.71364	-4.55905	-4.91717	NaN
COL1A2	COL1A2	Collagen alpha-2(I) chain	P08123	P08123	QGLPGPSGPAGEVGKPGERGLHGEFGLPGPA	GEQGP(0.187)P(0.763)GP(0.573)P(0.573)GFQGLP(0.892)GP(0.015)SGP(0.998)AGEVGKP(1)GER	UID4664	P	570	570	P570	3	1	1.64138e-39	-0.45249	30000000000	NaN	-4.43256	NaN	NaN	-5.23665	-5.16102	NaN	NaN	NaN	NaN	NaN	NaN	NaN	NaN	-4.26068	-4.17734	-3.64344	NaN	-5.24115	-4.82515	-5.97754	-4.00037	NaN	NaN	-5.96814	-4.46986	-4.46874	-4.37124	-4.62563	-4.71364	-4.55905	-4.91717	NaN
COL1A2	COL1A2	Collagen alpha-2(I) chain	P08123	P08123	VGKPGERGLHGEFGLPGPAGPRGERGPPGES	GLHGEFGLP(1)GP(1)AGPR	UID921	P	582	582	P582	2	1	4.12847e-66	-0.19221	541790000000	-2.26728	-2.3066	-2.34905	-2.47223	-4.3469	-3.65788	-3.18061	-2.19931	-2.68624	-2.03513	-2.49709	-2.63106	-2.63646	-1.99425	-2.64948	-1.55742	-2.3592	-2.15907	-3.02014	-4.56506	-3.16117	-2.86574	-3.39356	-2.46041	-3.82248	-3.22114	-2.50933	-2.64519	-2.74012	-2.21415	-2.63698	-2.45531	-3.38704
COL1A2	COL1A2	Collagen alpha-2(I) chain	P08123	P08123	VGKPGERGLHGEFGLPGPAGPRGERGPPGES	GLHGEFGLP(1)GP(1)AGPR	UID2811	P	582	582	P582	2	1	4.12847e-66	-0.19221	541790000000	-1.63329	-2.2856	-2.36718	-4.34012	-3.50861	-4.43012	-1.96305	-3.30017	-2.11244	-2.58967	-2.1881	-2.56636	-1.9088	-3.50264	-2.44069	-2.57565	-2.3766	-2.13998	-3.2916	-3.86268	-3.39915	-2.45024	-2.13186	-2.64829	-4.31837	-3.13477	-2.58006	-3.41205	-2.89193	-4.9284	-1.69508	-2.67839	-4.57368
COL1A2	COL1A2	Collagen alpha-2(I) chain	P08123	P08123	VGKPGERGLHGEFGLPGPAGPRGERGPPGES	GLHGEFGLP(1)GP(1)AGPR	UID4701	P	582	582	P582	2	1	4.12847e-66	-0.19221	541790000000	-7.77448	-8.6076	-8.77511	-9.60484	-2.62399	-3.47355	NaN	NaN	-8.4078	-8.1867	-8.4525	NaN	-8.56165	NaN	NaN	NaN	NaN	NaN	-3.88171	NaN	-3.30557	-3.93604	-5.69538	NaN	-2.69655	-6.30713	-8.41538	-9.14591	NaN	NaN	-7.92555	-8.17174	-3.66549
COL1A2	COL1A2	Collagen alpha-2(I) chain	P08123	P08123	KPGERGLHGEFGLPGPAGPRGERGPPGESGA	GLHGEFGLP(1)GP(1)AGPR	UID2812	P	584	584	P584	2	1	3.52073e-62	-0.19221	267700000000	-1.63329	-2.2856	-2.36718	-4.34012	-3.50861	-4.43012	-1.96305	-3.30017	-2.11244	-2.58967	-2.1881	-2.56636	-1.9088	-3.50264	-2.44069	-2.57565	-2.3766	-2.13998	-3.2916	-3.86268	-3.39915	-2.45024	-2.13186	-2.64829	-4.31837	-3.13477	-2.58006	-3.41205	-2.89193	-4.9284	-1.69508	-2.67839	-4.57368
COL1A2	COL1A2	Collagen alpha-2(I) chain	P08123	P08123	ERGLHGEFGLPGPAGPRGERGPPGESGAAGP	GLHGEFGLP(0.125)GP(0.894)AGP(0.981)RGER	UID2813	P	587	587	P587	2	0.981269	1.14138e-40	-0.53533	40005000000	-7.72097	-8.32642	-7.62869	-9.41572	NaN	-5.53155	-10.2682	-8.53648	-7.10324	NaN	NaN	-8.69096	-7.4725	-8.85703	-8.14279	-8.13321	NaN	-9.05126	NaN	NaN	-4.47909	-3.72181	-4.69265	NaN	-5.2725	-5.46894	-7.77972	-7.69813	-8.86119	NaN	-7.43601	-8.05634	NaN
COL1A2	COL1A2	Collagen alpha-2(I) chain	P08123	P08123	EFGLPGPAGPRGERGPPGESGAAGPTGPIGS	GP(1)P(1)GESGAAGPTGPIGSR	UID890	P	593	593	P593	2	1	1.40889e-75	-2.6266	109270000000	-3.06351	-2.80896	-3.41035	-3.70738	NaN	-4.4495	-4.21157	-3.54706	-3.23098	-3.10679	-2.98937	-3.2009	-3.25003	-3.51768	-3.32444	-3.07916	-3.79846	-3.1401	-3.87673	-4.3148	NaN	NaN	-3.80294	NaN	-4.76572	-4.20148	-2.90662	-2.83876	-4.30515	NaN	-2.59181	-3.45391	-3.59387
COL1A2	COL1A2	Collagen alpha-2(I) chain	P08123	P08123	EFGLPGPAGPRGERGPPGESGAAGPTGPIGS	GP(1)P(1)GESGAAGPTGPIGSR	UID2780	P	593	593	P593	2	1	1.40889e-75	-2.6266	109270000000	-8.69265	NaN	-10.0063	NaN	NaN	-10.2719	-8.13916	NaN	-8.94512	NaN	-8.47612	-8.67272	-9.40171	NaN	NaN	NaN	-8.89264	-9.20438	-9.93818	-9.37153	-8.61065	-7.67214	-9.54428	NaN	-10.6959	NaN	-9.21029	NaN	-8.13637	NaN	-7.60064	-8.71838	NaN
COL1A2	COL1A2	Collagen alpha-2(I) chain	P08123	P08123	FGLPGPAGPRGERGPPGESGAAGPTGPIGSR	GP(1)P(1)GESGAAGPTGPIGSR	UID891	P	594	594	P594	2	1	6.28324e-111	-2.6266	373260000000	-3.06351	-2.80896	-3.41035	-3.70738	NaN	-4.4495	-4.21157	-3.54706	-3.23098	-3.10679	-2.98937	-3.2009	-3.25003	-3.51768	-3.32444	-3.07916	-3.79846	-3.1401	-3.87673	-4.3148	-3.6132	-2.33578	-3.80294	NaN	-4.76572	-4.20148	-2.90662	-2.83876	-4.30515	-3.99972	-2.59181	-3.45391	-3.59387
COL1A2	COL1A2	Collagen alpha-2(I) chain	P08123	P08123	FGLPGPAGPRGERGPPGESGAAGPTGPIGSR	GP(1)P(1)GESGAAGPTGPIGSR	UID2781	P	594	594	P594	2	1	6.28324e-111	-2.6266	373260000000	-8.69265	NaN	-10.0063	NaN	NaN	-10.2719	-8.13916	NaN	-8.94512	NaN	-8.47612	-8.67272	-9.40171	NaN	NaN	NaN	-8.89264	-9.20438	-9.93818	-9.37153	-8.61065	-7.67214	-9.54428	NaN	-10.6959	NaN	-9.21029	NaN	-8.13637	NaN	-7.60064	-8.71838	NaN
COL1A2	COL1A2	Collagen alpha-2(I) chain	P08123	P08123	ESGAAGPTGPIGSRGPSGPPGPDGNKGEPGV	GP(1)SGP(0.012)P(0.856)GP(0.131)DGNK	UID4674	P	611	611	P611	2	1	8.68329e-77	0.35287	7540700000	-8.29197	-8.17854	-7.78938	NaN	-7.84631	NaN	-7.59834	NaN	-7.74737	-7.28406	-7.89254	-8.7044	-7.71746	NaN	-6.97267	NaN	-6.65592	-6.87949	-8.47975	NaN	-8.18601	-8.97176	NaN	NaN	-8.02529	NaN	-6.65746	-8.83436	NaN	NaN	-7.07211	-6.84963	NaN
COL1A2	COL1A2	Collagen alpha-2(I) chain	P08123	P08123	AGPTGPIGSRGPSGPPGPDGNKGEPGVVGAV	GPSGPP(1)GPDGNK	UID896	P	615	615	P615	2	0.99998	6.53322e-137	0.41366	259110000000	-6.88288	-6.93837	-6.57686	-6.97963	-7.17655	-7.26562	-6.73497	-8.08907	-7.00107	-6.93476	-7.25942	-6.78254	-6.74282	-7.79213	-7.3258	-7.15862	-6.60342	-6.81612	-6.95164	-6.19366	-7.31471	-5.5261	-6.0411	-7.16429	-8.05311	-6.76328	-7.07789	-7.5034	-5.96744	-6.47728	-6.68245	-7.39167	NaN
COL1A2	COL1A2	Collagen alpha-2(I) chain	P08123	P08123	AGPTGPIGSRGPSGPPGPDGNKGEPGVVGAV	GPSGPP(1)GPDGNK	UID2786	P	615	615	P615	2	0.99998	6.53322e-137	0.41366	259110000000	-5.87088	-4.95564	-6.04148	-4.25063	-6.2618	-5.47646	-7.09782	-4.91931	-6.59079	-4.55372	-5.08961	-4.87223	-6.27335	-4.42211	-5.95331	-5.08424	-5.76994	-4.77393	NaN	-6.70556	-6.64347	-6.15869	-6.08937	NaN	-5.89671	-5.12537	NaN	-4.36921	NaN	-6.84794	-6.29133	NaN	-4.54546
COL1A2	COL1A2	Collagen alpha-2(I) chain	P08123	P08123	AGPTGPIGSRGPSGPPGPDGNKGEPGVVGAV	GPSGPP(1)GPDGNK	UID4676	P	615	615	P615	2	0.99998	6.53322e-137	0.41366	259110000000	-4.59594	NaN	-4.91611	-3.80747	-4.92077	-3.39808	-4.45999	-2.92649	-4.17259	-3.73587	-4.32869	-4.68495	-4.66211	-3.78522	NaN	NaN	-4.21016	-3.55268	-4.85437	-5.62477	-5.17597	-5.51603	-4.8245	-4.46457	-4.98662	-4.15137	-4.60731	-2.97	-5.5589	-4.50883	-4.89132	-3.65399	-3.32172
COL1A2	COL1A2	Collagen alpha-2(I) chain	P08123	P08123	IGSRGPSGPPGPDGNKGEPGVVGAVGTAGPS	GPSGPPGPDGNK(1)GEPGVVGAVGTAGPSGPSGLPGER	UID163	K	621	621	K621	3	1	1.17588e-90	1.394	101230000000	-4.59594	NaN	-4.91611	-3.8241	-4.92077	-3.39808	-4.45999	-2.92649	-4.17259	-3.73587	-4.32869	-4.68495	-4.66211	-3.78522	NaN	NaN	-4.21016	-3.55268	-4.8709	-5.62477	-5.17597	-5.51603	-4.8245	-4.46457	-4.98662	-4.15137	-4.60731	-2.97	-5.5589	-4.50883	-4.89132	-3.65399	-3.32172
COL1A2	COL1A2	Collagen alpha-2(I) chain	P08123	P08123	RGPSGPPGPDGNKGEPGVVGAVGTAGPSGPS	GEP(1)GVVGAVGTAGP(1)SGP(1)SGLP(1)GER	UID873	P	624	624	P624	2	1	6.53322e-137	0.052218	402870000000	-7.615	-6.21608	-7.32162	-5.25167	-7.89015	-6.46956	-8.05227	-6.14059	-8.37216	-5.97727	-7.40092	-5.96643	-7.71292	-5.92362	-7.27297	-6.6505	-6.52079	-6.36544	-6.58528	-6.82303	-8.3826	-5.18868	-6.31433	NaN	-8.19694	-6.04741	-6.771	-5.79705	-7.06659	-4.75768	-8.35417	-7.2867	NaN
COL1A2	COL1A2	Collagen alpha-2(I) chain	P08123	P08123	RGPSGPPGPDGNKGEPGVVGAVGTAGPSGPS	GEP(1)GVVGAVGTAGP(1)SGP(1)SGLP(1)GER	UID2763	P	624	624	P624	2	1	6.53322e-137	0.052218	402870000000	-3.91657	-4.10932	-4.09516	-4.38704	-4.32873	-4.19906	-3.60881	-4.74235	-3.943	-4.19454	-4.30506	-3.54343	-4.00514	-5.12644	-4.3387	-4.05205	-3.24474	-4.07073	-3.52092	-3.07154	-4.31935	-3.48114	-3.90242	-3.90948	-5.14973	-3.75936	-3.84276	-4.18896	-3.0901	-3.22793	-3.70787	-4.28078	NaN
COL1A2	COL1A2	Collagen alpha-2(I) chain	P08123	P08123	RGPSGPPGPDGNKGEPGVVGAVGTAGPSGPS	GEP(1)GVVGAVGTAGP(1)SGP(1)SGLP(1)GER	UID4653	P	624	624	P624	2	1	6.53322e-137	0.052218	402870000000	-2.29644	-2.61496	-2.37364	-3.37586	-2.59969	NaN	-2.46085	-3.82657	-2.59316	-2.82753	-2.50359	-2.47987	-2.61781	-3.53099	-2.73592	-2.52053	-2.56268	-2.56292	-3.26037	-3.86681	-3.04857	-3.15712	-3.46299	-4.81702	-2.84318	-2.86256	-2.57193	-2.65494	-4.07716	-4.30806	-2.25582	-2.91166	-3.49402
COL1A2	COL1A2	Collagen alpha-2(I) chain	P08123	P08123	NKGEPGVVGAVGTAGPSGPSGLPGERGAAGI	GEP(1)GVVGAVGTAGP(1)SGP(1)SGLP(1)GER	UID4654	P	635	635	P635	2	1	1.05099e-77	0.052218	9751900000	-6.56408	-7.93962	-7.56899	NaN	-7.019	-8.12618	-6.97996	-9.92387	-6.99476	-7.70892	-7.44634	-7.42863	-7.03946	-9.96351	-7.96001	NaN	-7.36297	-7.05901	-7.99249	-8.90419	-7.19397	-7.7795	-7.68955	NaN	-7.52258	-8.00842	-7.33047	-8.80947	NaN	NaN	-6.10627	-8.01944	NaN
COL1A2	COL1A2	Collagen alpha-2(I) chain	P08123	P08123	VGAVGTAGPSGPSGLPGERGAAGIPGGKGEK	GEP(1)GVVGAVGTAGP(1)SGP(1)SGLP(1)GER	UID2766	P	642	642	P642	2	1	6.53322e-137	0.052218	350820000000	-3.91657	-4.10932	-4.09516	-4.38704	-4.32873	-4.19906	-3.60881	NaN	-3.943	-4.19454	-4.30506	-3.54343	-4.00514	-5.12644	-4.3387	-4.05205	-3.24474	-4.07073	-3.52092	-3.07154	-4.31935	-3.48114	-3.90242	-3.90948	-5.14973	-3.75936	-3.84276	-4.18896	-3.0901	-3.22793	-3.70787	-4.28078	NaN
COL1A2	COL1A2	Collagen alpha-2(I) chain	P08123	P08123	VGAVGTAGPSGPSGLPGERGAAGIPGGKGEK	GEP(1)GVVGAVGTAGP(1)SGP(1)SGLP(1)GER	UID4656	P	642	642	P642	2	1	6.53322e-137	0.052218	350820000000	-2.29644	-2.61496	-2.37364	-3.37586	-2.59969	NaN	-2.46085	-3.82657	-2.59316	-2.82753	-2.50359	-2.47987	-2.61781	-3.53099	-2.73592	-2.52053	-2.56268	-2.56292	-3.28999	-3.86681	-3.04857	-3.15712	-3.46299	-4.81702	-2.84318	-2.86256	-2.57193	-2.65494	-4.07716	-4.30806	-2.25582	-2.91166	-3.49402
COL1A2	COL1A2	Collagen alpha-2(I) chain	P08123	P08123	SGPSGLPGERGAAGIPGGKGEKGEPGLRGEI	GAAGIP(1)GGKGEKGEP(1)GLR	UID824	P	651	651	P651	3	1	1.09734e-20	0.0018479	16508000000	NaN	NaN	NaN	-6.84259	-6.87039	NaN	NaN	NaN	NaN	NaN	-6.36672	NaN	NaN	NaN	NaN	NaN	-6.69505	NaN	-7.20891	-7.28156	-6.49553	-5.92922	-6.89609	NaN	-5.85123	-6.72203	-6.96345	NaN	-8.95671	-8.52237	-6.34869	NaN	NaN
COL1A2	COL1A2	Collagen alpha-2(I) chain	P08123	P08123	RGAAGIPGGKGEKGEPGLRGEIGNPGRDGAR	GEP(1)GLRGEIGNP(1)GRDGAR	UID2715	P	660	660	P660	3	1	2.49754e-10	0.58985	194700000000	-3.04741	-2.93878	-3.04423	-3.45386	-2.49561	-2.50923	-4.28773	-3.38483	-3.20068	-3.0539	-2.86785	-3.07641	-3.3845	-3.72636	-3.48279	-3.04729	-3.52751	-2.85968	-1.7464	-2.5591	-1.89376	-2.06158	-1.5486	-3.28906	-2.98964	-2.04896	-2.33443	-2.63763	-3.13586	-3.04238	-2.46532	-3.13397	NaN
COL1A2	COL1A2	Collagen alpha-2(I) chain	P08123	P08123	KGEKGEPGLRGEIGNPGRDGARGAPGAVGAP	GEP(1)GLRGEIGNP(1)GRDGAR	UID863	P	669	669	P669	3	1	2.49754e-10	0.58985	215630000000	NaN	NaN	-4.65058	-4.85188	-7.47376	-7.28526	NaN	-4.63681	-5.00518	-4.99026	NaN	NaN	NaN	-5.11245	-4.9149	NaN	NaN	-4.34878	-6.74713	-5.35268	-6.52985	-5.1999	-5.61912	-5.19072	NaN	-5.38789	-4.64675	-4.81955	-5.56611	-6.80001	-4.68867	-4.87237	NaN
COL1A2	COL1A2	Collagen alpha-2(I) chain	P08123	P08123	KGEKGEPGLRGEIGNPGRDGARGAPGAVGAP	GEP(1)GLRGEIGNP(1)GRDGAR	UID2753	P	669	669	P669	3	1	2.49754e-10	0.58985	215630000000	-3.04741	-2.93878	-3.04423	-3.45386	-2.49561	-2.50923	-4.28773	-3.38483	-3.20068	-3.0539	-2.86785	-3.07641	-3.3845	-3.72636	-3.48279	-3.04729	-3.52751	-2.85968	-1.7464	-2.5591	-1.89376	-2.06158	-1.5486	-3.28906	-2.98964	-2.04896	-2.33443	-2.63763	-3.13586	-3.04238	-2.46532	-3.13397	NaN
COL1A2	COL1A2	Collagen alpha-2(I) chain	P08123	P08123	RGEIGNPGRDGARGAPGAVGAPGPAGATGDR	GAP(1)GAVGAP(1)GPAGATGDRGEAGAAGP(0.999)AGP(0.501)AGP(0.501)R	UID2695	P	678	678	P678	3	1	1.85515e-154	-0.26347	560890000000	-1.29363	-1.34314	-1.41309	-1.34311	-1.49466	-1.12329	-1.71576	-1.30427	-1.53043	-1.37997	-1.43051	-1.6315	-1.50504	-1.46845	-1.6656	-0.61137	-1.80327	-1.13564	-1.50039	-1.38985	-1.5969	-1.94849	-1.21175	-1.77275	-1.4454	-1.34439	-1.27395	-1.10756	-1.44738	-2.91925	-1.22869	-1.29115	-1.09409
COL1A2	COL1A2	Collagen alpha-2(I) chain	P08123	P08123	RGEIGNPGRDGARGAPGAVGAPGPAGATGDR	GAP(1)GAVGAP(1)GPAGATGDRGEAGAAGP(0.999)AGP(0.501)AGP(0.501)R	UID4585	P	678	678	P678	3	1	1.85515e-154	-0.26347	560890000000	-4.65611	-5.89001	-5.321	-8.87624	-5.22692	-5.95937	-4.21026	-7.545	-4.63943	-6.38796	-5.30814	-6.24794	-4.71844	-7.96925	-5.60148	-6.14842	-12.0563	-4.92583	-6.6819	-5.76539	-6.11159	-4.65531	-6.05503	NaN	-5.40054	-5.88785	-5.04695	-7.44699	-5.1651	NaN	-3.7923	-5.26261	-8.37154
COL1A2	COL1A2	Collagen alpha-2(I) chain	P08123	P08123	PGRDGARGAPGAVGAPGPAGATGDRGEAGAA	GAP(1)GAVGAP(1)GP(1)AGATGDR	UID2696	P	684	684	P684	2	1	1.85515e-154	-0.13776	560830000000	-1.29363	-1.34314	-1.41309	-1.34311	-1.49466	-1.12329	-1.71576	-1.30427	-1.53043	-1.37997	-1.43051	-1.6315	-1.50504	-1.46845	-1.6656	-0.61137	-1.80327	-1.13564	-1.50039	-1.38985	-1.5969	-1.94849	-1.21175	-1.77275	-1.4454	-1.34439	-1.27395	-1.10756	-1.44738	-2.91925	-1.22869	-1.29115	-1.09409
COL1A2	COL1A2	Collagen alpha-2(I) chain	P08123	P08123	PGRDGARGAPGAVGAPGPAGATGDRGEAGAA	GAP(1)GAVGAP(1)GP(1)AGATGDR	UID4586	P	684	684	P684	2	1	1.85515e-154	-0.13776	560830000000	-4.65611	-5.89001	-5.321	-8.87624	-5.22692	-5.95937	-4.21026	-7.545	-4.63943	-6.38796	-5.30814	-6.24794	-4.71844	-7.96925	-5.60148	-6.14842	-12.0563	-4.92583	-6.6819	-5.76539	-6.11159	-4.65531	-6.05503	NaN	-5.40054	-5.88785	-5.04695	-7.44699	-5.1651	NaN	-3.7923	-5.26261	-8.37154
COL1A2	COL1A2	Collagen alpha-2(I) chain	P08123	P08123	PAGATGDRGEAGAAGPAGPAGPRGSPGERGE	GAP(1)GAVGAP(0.837)GP(0.163)AGATGDRGEAGAAGP(1)AGP(0.977)AGP(0.023)R	UID808	P	701	701	P701	2	0.999999	1.06472e-118	-0.04638	40745000000	NaN	-8.8759	-8.01984	-10.4748	NaN	NaN	NaN	-9.67553	-7.86301	-9.389	-8.52769	NaN	-7.93066	-10.5697	NaN	-8.84049	-7.49222	NaN	-10.7736	-10.1087	NaN	-9.47895	-9.70846	NaN	NaN	NaN	-8.54782	-9.9922	-7.94655	NaN	-7.4728	-8.43914	NaN
COL1A2	COL1A2	Collagen alpha-2(I) chain	P08123	P08123	PAGATGDRGEAGAAGPAGPAGPRGSPGERGE	GAP(1)GAVGAP(0.837)GP(0.163)AGATGDRGEAGAAGP(1)AGP(0.977)AGP(0.023)R	UID4588	P	701	701	P701	2	0.999999	1.06472e-118	-0.04638	40745000000	-4.65611	-5.89001	-5.321	-8.87624	-5.22692	-5.95937	-4.21026	-7.545	-4.63943	-6.38796	-5.30814	-6.24794	-4.71844	-7.96925	-5.60148	-6.14842	-12.0563	-4.92583	-6.6819	-5.76539	-6.11159	-4.65531	-6.05503	NaN	-5.40054	-5.88785	-5.04695	-7.44699	-5.1651	NaN	-3.7923	-5.26261	-8.37154
COL1A2	COL1A2	Collagen alpha-2(I) chain	P08123	P08123	ATGDRGEAGAAGPAGPAGPRGSPGERGEVGP	GAP(1)GAVGAP(0.5)GP(0.5)AGATGDRGEAGAAGP(1)AGP(0.986)AGP(0.014)R	UID4589	P	704	704	P704	2	0.985876	1.06472e-118	-0.51	28234000000	-4.65611	-5.89001	-5.321	-8.87624	-5.22692	-5.95937	-4.21026	-7.545	-4.63943	-6.38796	-5.30814	-6.24794	-4.71844	-7.96925	-5.60148	-6.14842	-12.0563	-4.92583	-6.6819	-5.76539	NaN	-4.65531	-6.05503	NaN	-5.40054	-5.88785	-5.04695	-7.44699	-5.1651	NaN	-3.7923	-5.26261	-8.37154
COL1A2	COL1A2	Collagen alpha-2(I) chain	P08123	P08123	AGAAGPAGPAGPRGSPGERGEVGPAGPNGFA	GSP(1)GERGEVGPAGPNGFAGPAGAAGQP(1)GAK	UID840	P	711	711	P711	2	1	8.75558e-163	0.76475	167480000000	-5.86049	-6.60377	-5.71092	-8.17934	-6.06204	-7.1734	-8.05213	-8.38322	-7.10901	-6.75648	-6.52755	-5.69011	-6.43541	-7.40127	-10.4655	-9.89225	-7.8616	-6.34032	-6.75311	NaN	-7.24471	-7.73853	NaN	NaN	NaN	-8.94596	-6.53601	-8.01713	NaN	-8.47574	-6.40042	-7.86898	NaN
COL1A2	COL1A2	Collagen alpha-2(I) chain	P08123	P08123	AGAAGPAGPAGPRGSPGERGEVGPAGPNGFA	GSP(1)GERGEVGPAGPNGFAGPAGAAGQP(1)GAK	UID2730	P	711	711	P711	2	1	8.75558e-163	0.76475	167480000000	-4.24722	-3.91795	-4.52487	-4.20139	-3.96732	-5.02384	-5.43442	-3.28929	-3.94471	-3.78214	-3.86628	-4.09536	-4.13616	-3.81159	-4.4029	-3.30168	-5.12947	-3.95431	-4.74798	NaN	-3.91144	-5.60144	-4.33192	-7.43245	-3.34028	-4.15056	-4.12292	-3.85112	-6.57921	-6.95459	-4.29194	-4.09255	-2.83491
COL1A2	COL1A2	Collagen alpha-2(I) chain	P08123	P08123	AGPNGFAGPAGAAGQPGAKGERGAKGPKGEN	GEVGPAGPNGFAGPAGAAGQP(1)GAKGER	UID908	P	735	735	P735	2	1	1.62657e-228	-0.33638	329560000000	-5.41426	-5.25281	-5.62657	-4.62884	-7.95869	-7.4951	-4.56708	-4.88841	-5.47599	-4.8374	-5.31997	-4.4165	-5.05278	-5.56893	-5.20945	-4.89839	-3.97645	-4.99593	-6.66032	-5.313	-7.29008	-5.60578	-5.78549	-4.90076	-8.06537	-5.33828	-5.13839	-4.70371	-4.94554	-4.17493	-5.70386	-5.52287	NaN
COL1A2	COL1A2	Collagen alpha-2(I) chain	P08123	P08123	AGPNGFAGPAGAAGQPGAKGERGAKGPKGEN	GEVGPAGPNGFAGPAGAAGQP(1)GAKGER	UID2798	P	735	735	P735	2	1	1.62657e-228	-0.33638	329560000000	-4.24722	-3.91795	-4.52487	-4.20139	-3.96732	-5.02384	-5.43442	-3.28929	-3.94471	-3.78214	-3.86628	-4.09536	-4.13616	-3.81159	-4.4029	-3.30168	-5.12947	-3.95431	-4.74798	NaN	-3.91144	-5.60144	-4.33192	-7.43245	-3.34028	-4.15056	-4.12292	-3.85112	-6.57921	-6.95459	-4.29194	-4.09255	-2.83491
COL1A2	COL1A2	Collagen alpha-2(I) chain	P08123	P08123	NGFAGPAGAAGQPGAKGERGAKGPKGENGVV	GSPGERGEVGPAGPNGFAGPAGAAGQPGAK(1)GER	UID156	K	738	738	K738	4	1	1.62657e-228	0.31956	335110000000	-5.41426	-5.25281	-5.62657	-4.62884	-7.95869	-7.4951	-4.56708	-4.88841	-5.47599	-4.8374	-5.31997	-4.4165	-5.05278	-5.56893	-5.20945	-4.89839	-3.97645	-4.99593	-6.66032	-5.313	-7.29008	-5.60578	-5.78549	-4.90076	-8.06537	-5.33828	-5.13839	-4.70371	-4.94554	-4.17493	-5.70386	-5.52287	NaN
COL1A2	COL1A2	Collagen alpha-2(I) chain	P08123	P08123	AGQPGAKGERGAKGPKGENGVVGPTGPVGAA	GPK(1)GENGVVGPTGPVGAAGPAGPNGPPGPAGSRGDGGPPGMTGFPGAAGR	UID147	K	747	747	K747	4	1	6.2658e-129	-0.67086	61267000000	-5.84571	-6.30812	-5.90907	-5.53552	-8.47478	NaN	-5.87939	-5.11438	-5.53571	-5.14608	-5.4276	-5.47213	-5.89501	-5.29462	-5.7141	-5.09773	-5.78843	-5.22887	-8.29468	NaN	-7.78602	-8.28726	-8.14289	NaN	-7.53271	-7.71312	-5.78006	-5.22261	NaN	-8.17521	-6.07278	-5.89705	NaN
COL1A2	COL1A2	Collagen alpha-2(I) chain	P08123	P08123	ENGVVGPTGPVGAAGPAGPNGPPGPAGSRGD	GENGVVGPTGPVGAAGP(1)AGPNGP(0.2)P(0.679)GP(0.121)AGSR	UID2725	P	764	764	P764	2	0.999995	1.30024e-144	-0.40478	6530700000	-8.92124	NaN	-10.0919	-11.2756	NaN	NaN	-8.52494	NaN	-9.37943	-11.4084	-10.3762	-9.78697	-9.48573	NaN	-10.2801	NaN	-8.87824	NaN	NaN	-11.1675	NaN	-10.2992	-10.4139	NaN	NaN	NaN	-9.75407	NaN	-9.56498	-11.0005	-8.6967	-9.82586	NaN
COL1A2	COL1A2	Collagen alpha-2(I) chain	P08123	P08123	TGPVGAAGPAGPNGPPGPAGSRGDGGPPGMT	GENGVVGPTGPVGAAGP(0.001)AGP(0.004)NGP(0.986)P(0.955)GP(0.054)AGSR	UID838	P	771	771	P771	2	0.9551	1.31003e-187	0.60923	186180000000	-6.00685	-9.2377	-7.47799	-5.56187	-7.95266	NaN	-5.96516	-6.31673	-6.39885	-5.74994	-6.03116	-6.96256	-6.25781	-6.21153	-7.43699	-5.69402	-5.42289	-5.36343	-7.63833	-6.4637	-7.42354	-6.69971	-6.16641	-5.72701	-8.64643	-6.34114	-6.03411	-5.42426	-5.51002	-7.45837	-6.8053	-7.01257	NaN
COL1A2	COL1A2	Collagen alpha-2(I) chain	P08123	P08123	TGPVGAAGPAGPNGPPGPAGSRGDGGPPGMT	GENGVVGPTGPVGAAGP(0.001)AGP(0.004)NGP(0.986)P(0.955)GP(0.054)AGSR	UID2728	P	771	771	P771	2	0.9551	1.31003e-187	0.60923	186180000000	-10.2196	-8.69163	NaN	-8.29896	-8.33279	-7.63077	-11.246	-8.6693	-10.1028	-9.67871	-8.66358	NaN	NaN	-8.5958	-9.527	NaN	NaN	NaN	-8.4644	NaN	NaN	-7.71008	-9.62307	NaN	-7.95309	-7.54222	NaN	NaN	NaN	NaN	-9.80654	NaN	NaN
COL1A2	COL1A2	Collagen alpha-2(I) chain	P08123	P08123	PNGPPGPAGSRGDGGPPGMTGFPGAAGRTGP	GDGGP(1)P(1)GMTGFP(1)GAAGR	UID4631	P	782	782	P782	2	1	6.2658e-129	-0.51311	16621000000	-9.96627	-10.0735	NaN	-8.43727	-6.26576	-6.92361	-12.2518	-9.80997	-9.36822	-12.2343	-8.88223	-8.31778	-10.2639	-10.1191	-9.69008	NaN	-10.2908	-9.26489	-8.98618	-8.92231	NaN	-8.66141	NaN	NaN	-5.61974	-5.82059	-9.57065	NaN	NaN	-8.69847	-9.38214	NaN	NaN
COL1A2	COL1A2	Collagen alpha-2(I) chain	P08123	P08123	NGPPGPAGSRGDGGPPGMTGFPGAAGRTGPP	GDGGP(1)P(1)GMTGFP(1)GAAGR	UID2742	P	783	783	P783	2	1	5.7031e-175	-0.51311	158080000000	-3.27896	-3.29262	-3.36551	-3.24954	-5.60588	-5.12338	-2.94893	-3.09619	-3.78065	-3.02545	-3.30022	-2.87809	-3.39207	-3.20042	-3.72374	-2.84442	-2.71532	-2.92291	-4.1285	-4.69902	-4.75657	-4.80765	-4.45749	-3.11231	-5.28427	-4.04109	-3.46424	-3.82999	-3.19795	-2.58494	-3.74015	-3.35479	-5.44278
COL1A2	COL1A2	Collagen alpha-2(I) chain	P08123	P08123	NGPPGPAGSRGDGGPPGMTGFPGAAGRTGPP	GDGGP(1)P(1)GMTGFP(1)GAAGR	UID4632	P	783	783	P783	2	1	5.7031e-175	-0.51311	158080000000	-9.96627	-10.0735	NaN	-9.77935	-7.61137	-6.29846	NaN	NaN	-9.36822	-12.2343	-8.88223	-8.78896	-12.0215	-10.1191	-9.69008	NaN	-10.2908	-9.26489	-8.98618	-8.92231	NaN	NaN	NaN	NaN	-5.86295	-6.06411	-9.57065	NaN	NaN	NaN	-9.38214	NaN	NaN
COL1A2	COL1A2	Collagen alpha-2(I) chain	P08123	P08123	AGSRGDGGPPGMTGFPGAAGRTGPPGPSGIS	GDGGP(1)P(1)GMTGFP(1)GAAGR	UID853	P	789	789	P789	2	1	5.7031e-175	-0.51311	196850000000	NaN	-7.7261	-9.40004	-6.19202	NaN	NaN	-11.1539	-6.25916	-11.1794	-7.4026	-9.80458	-8.53269	-10.5051	-6.2108	-9.55144	-8.64645	-9.30427	-7.00624	NaN	NaN	NaN	-9.28625	NaN	NaN	NaN	NaN	-8.37393	-7.28597	NaN	-7.70386	NaN	-8.13344	NaN
COL1A2	COL1A2	Collagen alpha-2(I) chain	P08123	P08123	AGSRGDGGPPGMTGFPGAAGRTGPPGPSGIS	GDGGP(1)P(1)GMTGFP(1)GAAGR	UID2743	P	789	789	P789	2	1	5.7031e-175	-0.51311	196850000000	-3.27896	-3.29262	-3.36551	-3.24954	-5.60588	-5.12338	-2.94893	-3.09619	-3.78065	-3.02545	-3.30022	-2.87809	-3.39207	-3.20042	-3.72374	-2.84442	-2.71532	-2.92291	-4.1285	-4.69902	-4.75657	-4.80765	-4.45749	-3.11231	-5.28427	-4.04109	-3.46424	-3.82999	-3.19795	-2.58494	-3.74015	-3.35479	-5.44278
COL1A2	COL1A2	Collagen alpha-2(I) chain	P08123	P08123	AGSRGDGGPPGMTGFPGAAGRTGPPGPSGIS	GDGGP(1)P(1)GMTGFP(1)GAAGR	UID4633	P	789	789	P789	2	1	5.7031e-175	-0.51311	196850000000	-9.96627	-10.0735	NaN	-8.43727	-6.26576	-6.29846	-12.2518	-8.05375	-9.36822	-10.1165	-8.88223	-8.31778	-10.2639	-10.1191	-9.69008	NaN	-10.2908	-9.26489	-8.98618	-8.92231	-9.32938	-8.66141	-8.69098	NaN	-5.32732	-5.82059	-9.57065	-7.50117	NaN	-8.69847	-9.38214	NaN	NaN
COL1A2	COL1A2	Collagen alpha-2(I) chain	P08123	P08123	PPGMTGFPGAAGRTGPPGPSGISGPPGPPGP	TGP(1)P(1)GPSGISGP(0.044)P(0.956)GP(0.012)P(0.983)GP(0.005)AGK	UID4757	P	797	797	P797	2	1	2.10761e-127	-0.18368	166260000000	-2.62702	-2.59118	-2.37695	-2.56712	-2.47894	-3.24055	-2.65576	-2.62095	-2.89201	-2.57234	-2.6066	-3.42084	-2.63157	-2.7135	-2.58036	-2.04047	-2.69499	-2.30519	-2.6163	-2.66241	-3.27598	-2.48712	-2.40782	-2.81326	-2.47802	-2.62745	-2.65113	-11.4191	-2.50381	-3.15903	-2.76392	-2.67401	-3.11724
COL1A2	COL1A2	Collagen alpha-2(I) chain	P08123	P08123	PGMTGFPGAAGRTGPPGPSGISGPPGPPGPA	TGP(1)P(1)GP(1)SGISGP(0.108)P(0.89)GP(0.003)P(0.997)GP(0.002)AGK	UID4758	P	798	798	P798	2	1	3.60136e-193	-0.89996	181050000000	-2.63044	-2.59118	-2.37695	-2.56712	-2.47894	-3.24055	-2.65576	-2.62095	-2.89201	-2.57234	-2.6066	-3.42084	-2.63157	-2.7135	-2.58036	-2.04047	-2.69499	-2.30519	-2.6163	-2.66241	-3.27598	-2.48712	-2.40782	-2.81326	-2.47802	-2.62745	-2.64891	-11.4191	-2.50381	-3.15903	-2.76392	-2.67187	-3.11724
COL1A2	COL1A2	Collagen alpha-2(I) chain	P08123	P08123	AGRTGPPGPSGISGPPGPPGPAGKEGLRGPR	TGPP(1)GPSGISGPP(1)GPP(1)GPAGK	UID4761	P	807	807	P807	2	0.999595	3.60136e-193	-0.18728	183230000000	-2.63044	-2.59118	-2.37695	-2.56712	-2.47894	-3.24055	-2.65576	-2.62095	-2.89201	-2.57234	-2.6066	-3.42084	-2.63157	-2.7135	-2.58036	-2.04047	-2.69981	-2.30519	-2.6163	-2.66241	-3.27598	-2.48712	-2.40782	-2.81326	-2.47802	-2.62745	-2.64891	-11.4191	-2.50381	-3.15903	-2.76716	-2.67187	-3.11724
COL1A2	COL1A2	Collagen alpha-2(I) chain	P08123	P08123	RTGPPGPSGISGPPGPPGPAGKEGLRGPRGD	TGP(1)P(1)GPSGISGP(0.007)P(0.993)GP(1)P(1)GPAGK	UID4762	P	809	809	P809	2	0.999961	3.10891e-104	-0.046659	5124600000	-7.3009	-8.18309	-8.72108	-8.55589	-7.62482	-8.3772	-7.60765	-9.37941	-7.20674	-8.21851	-7.11106	-6.46892	-8.47296	-9.68192	-8.00409	-8.25432	-7.57587	-8.11196	-7.56394	-7.71057	-6.916	-6.86311	-8.21556	-7.10395	-6.9727	-8.57751	-7.58861	-7.99998	-6.8993	-8.074	-6.55208	-7.7521	-6.75019
COL1A2	COL1A2	Collagen alpha-2(I) chain	P08123	P08123	TGPPGPSGISGPPGPPGPAGKEGLRGPRGDQ	TGP(1)P(1)GPSGISGP(0.02)P(0.98)GP(1)P(1)GPAGK	UID4763	P	810	810	P810	2	0.999764	3.60136e-193	0.3912	182690000000	-2.63044	-2.59481	-2.37695	-2.56712	-2.47894	-3.24055	-2.65576	-2.62095	-2.89201	-2.57234	-2.6066	-3.42084	-2.63157	-2.7135	-2.58036	-2.04047	-2.69499	-2.30519	-2.6163	-2.66241	-3.27598	-2.48712	-2.40782	-2.81326	-2.47802	-2.62745	-2.64891	-11.4191	-2.50381	-3.15903	-2.76392	-2.67187	-3.11724
COL1A2	COL1A2	Collagen alpha-2(I) chain	P08123	P08123	QGPVGRTGEVGAVGPPGFAGEKGPSGEAGTA	TGEVGAVGP(1)P(1)GFAGEK	UID976	P	840	840	P840	2	1	1.07431e-09	0.15637	327780000000	-1.53266	-1.82894	-1.62934	-2.46192	-1.8111	-2.72184	-2.38146	-3.37874	-1.95374	-1.82433	-1.861	-1.9972	-1.5854	-2.622	-1.90911	-1.76611	-2.03128	-1.77888	-1.83905	-2.14391	-1.4171	-2.19082	-1.68233	-2.22596	-2.05068	-2.49497	-2.00793	-2.33846	-1.63333	-2.0989	-1.72876	-2.04887	-7.1935
COL1A2	COL1A2	Collagen alpha-2(I) chain	P08123	P08123	TGEVGAVGPPGFAGEKGPSGEAGTAGPPGTP	TGEVGAVGPPGFAGEK(1)GPSGEAGTAGPPGTPGPQGLLGAPGILGLPGSR	UID166	K	846	846	K846	4	1	1.07431e-09	-0.73921	113430000000	-3.67792	-3.66438	-4.07296	-3.09417	-3.47826	-2.6037	-3.75694	-2.42537	-3.28995	-2.91275	NaN	-4.52475	-3.87088	-2.75885	-3.54166	-2.59646	-3.56461	-2.62207	-3.15646	-3.78562	-3.54924	-3.32127	-3.11368	-2.82737	-3.67885	-3.74624	-4.28718	-3.5313	-3.49767	-2.86869	-3.8675	-2.6875	NaN
COL1A2	COL1A2	Collagen alpha-2(I) chain	P08123	P08123	AGEKGPSGEAGTAGPPGTPGPQGLLGAPGIL	GPSGEAGTAGP(1)P(1)GTP(0.968)GP(0.032)QGLLGAP(1)GILGLP(1)GSR	UID4740	P	858	858	P858	3	0.999806	4.80401e-225	0.09321	169910000000	-5.51236	-5.62298	-5.82804	-5.91023	-1.38721	-1.78241	-8.21038	-6.00058	-5.46721	-5.18569	-5.01057	-5.98112	-5.83598	-5.73864	-5.98572	-5.63599	-8.40613	-5.48807	-2.70431	-4.89171	-2.34048	-3.33132	-3.04833	NaN	-2.07396	-2.24638	-5.00099	-4.30016	NaN	-6.3451	-5.12947	-4.75414	NaN
COL1A2	COL1A2	Collagen alpha-2(I) chain	P08123	P08123	KGPSGEAGTAGPPGTPGPQGLLGAPGILGLP	GPSGEAGTAGP(0.003)P(0.997)GTP(1)GPQGLLGAP(1)GILGLP(1)GSRGER	UID4741	P	861	861	P861	4	0.999993	4.80401e-225	0.30227	187420000000	-2.8285	-2.55516	NaN	-3.59076	-4.66536	-5.48936	-3.47358	-3.94949	-2.95584	-2.7781	-2.83521	-3.22836	-3.63206	-3.78171	-3.21625	-2.06021	-2.69495	-2.03496	-3.45188	-4.0402	-3.16658	-4.69349	-3.1862	-2.76363	-6.26028	-4.57179	-2.75296	-3.8265	-2.58583	-4.79669	-2.30322	-2.34416	NaN
COL1A2	COL1A2	Collagen alpha-2(I) chain	P08123	P08123	AGPPGTPGPQGLLGAPGILGLPGSRGERGLP	GPSGEAGTAGP(0.263)P(0.738)GTP(0.992)GP(0.007)QGLLGAP(1)GILGLP(1)GSR	UID4743	P	870	870	P870	3	1	4.80401e-225	-0.23203	189280000000	-2.82314	-2.55516	NaN	-3.59076	-4.66536	-5.48936	-3.47358	-3.94949	-2.9532	-2.77242	-2.83521	-3.22636	-3.62829	-3.78171	-3.21625	-2.06021	-2.69495	-2.03496	-3.45188	-4.0402	-3.16658	-4.69349	-3.1862	-2.76363	-6.26028	-4.57179	-2.75296	-3.8265	-2.58583	-4.79669	-2.30322	-2.34416	NaN
COL1A2	COL1A2	Collagen alpha-2(I) chain	P08123	P08123	PGPQGLLGAPGILGLPGSRGERGLPGVAGAV	GPSGEAGTAGP(0.138)P(0.862)GTP(0.993)GP(0.007)QGLLGAP(1)GILGLP(1)GSR	UID4744	P	876	876	P876	3	1	4.80401e-225	1.2904	191650000000	-2.82314	-2.55516	NaN	-3.59076	-4.66536	-5.48936	-3.47358	-3.94949	-2.9532	-2.77242	-2.83521	-3.22636	-3.62829	-3.78171	-3.21625	-2.06021	-2.69495	-2.03496	-3.45188	-4.0402	-3.16658	-4.69349	-3.1862	-2.76363	-6.26028	-4.57179	-2.75296	-3.8265	-2.58583	-4.79669	-2.30322	-2.34416	NaN
COL1A2	COL1A2	Collagen alpha-2(I) chain	P08123	P08123	PGILGLPGSRGERGLPGVAGAVGEPGPLGIA	GLP(1)GVAGAVGEP(0.965)GP(0.035)LGIAGP(0.1)P(0.9)GAR	UID4665	P	885	885	P885	2	1	7.85343e-145	-0.28862	328090000000	-1.96521	-1.56775	-2.02291	-2.25384	-2.07525	-2.1364	-2.13469	-2.29458	-1.88902	-1.8656	-1.81545	-2.06317	-2.12913	-2.18621	-2.36928	-1.79934	-1.8673	-1.77486	-1.75743	-2.19193	-1.52373	-0.934864	-1.18896	-1.76124	-2.59823	-1.64617	-1.68046	-1.48247	-1.58548	-1.49255	-1.41737	-1.43032	-2.4164
COL1A2	COL1A2	Collagen alpha-2(I) chain	P08123	P08123	RGERGLPGVAGAVGEPGPLGIAGPPGARGPP	GLP(1)GVAGAVGEP(1)GP(1)LGIAGP(0.5)P(0.5)GAR	UID4666	P	894	894	P894	2	0.999933	7.85343e-145	1.7882	326460000000	-1.96521	-1.56775	-2.02291	-2.25384	-2.07525	-2.1364	-2.13469	-2.29458	-1.88902	-1.8656	-1.81545	-2.06317	-2.12913	-2.18621	-2.36928	-1.79934	-1.8673	-1.77486	-1.75743	-2.19193	-1.52373	-0.934864	-1.18896	-1.76124	-2.59823	-1.64617	-1.68046	-1.48247	NaN	-1.49255	-1.41737	-1.43032	-2.4164
COL1A2	COL1A2	Collagen alpha-2(I) chain	P08123	P08123	AGAVGEPGPLGIAGPPGARGPPGAVGSPGVN	GLP(1)GVAGAVGEP(0.817)GP(0.183)LGIAGP(1)P(1)GAR	UID4669	P	903	903	P903	3	1	7.85343e-145	-1.0095	206540000000	NaN	NaN	-5.80149	NaN	-4.86113	-4.59333	NaN	NaN	NaN	-5.08931	NaN	-4.53051	-5.54362	NaN	NaN	NaN	-4.10774	-4.84632	-3.06192	-4.37745	-2.3281	-3.66291	-3.51405	-4.5526	-5.23261	-3.35624	NaN	-4.15628	-3.28462	-4.30387	-4.53648	-3.91278	-4.25493
COL1A2	COL1A2	Collagen alpha-2(I) chain	P08123	P08123	EPGPLGIAGPPGARGPPGAVGSPGVNGAPGE	GP(1)P(1)GAVGSP(1)GVNGAP(1)GEAGR	UID4724	P	908	908	P908	2	1	2.27857e-41	0.084741	6154300000	NaN	NaN	NaN	NaN	NaN	NaN	NaN	NaN	NaN	NaN	-9.05503	-10.2716	NaN	NaN	NaN	NaN	NaN	-9.0099	-8.49593	-8.14916	-7.39332	-6.65634	-6.31105	NaN	-9.37875	-8.89017	NaN	-8.46215	-6.10692	-7.05146	NaN	-9.95166	NaN
COL1A2	COL1A2	Collagen alpha-2(I) chain	P08123	P08123	PGPLGIAGPPGARGPPGAVGSPGVNGAPGEA	GP(1)P(1)GAVGSP(1)GVNGAP(1)GEAGR	UID4725	P	909	909	P909	2	1	8.6151e-126	0.084741	144240000000	-2.96365	-2.6612	-2.84502	-3.19905	-8.00133	-7.81671	-2.28752	-2.85516	-3.21466	-2.89741	-3.00439	-3.34153	-3.25307	-3.52624	-3.18792	-2.90121	-2.36721	-2.55732	-5.93428	-4.50104	-5.90879	-4.51636	-5.00015	-4.00514	-7.61392	-5.87674	-3.05538	-3.08682	-3.60313	-4.25301	-2.65014	-3.20011	-7.95731
COL1A2	COL1A2	Collagen alpha-2(I) chain	P08123	P08123	AGPPGARGPPGAVGSPGVNGAPGEAGRDGNP	GP(1)P(1)GAVGSP(1)GVNGAP(1)GEAGR	UID4726	P	915	915	P915	2	1	8.6151e-126	0.084741	150500000000	-2.96365	-2.6612	-2.84502	-3.19905	-8.00133	-7.81671	-2.28752	-2.85516	-3.21466	-2.89741	-3.00439	-3.34153	-3.25307	-3.52624	-3.18792	-2.90121	-2.36721	-2.55732	-5.93428	-4.50104	-5.90879	-4.51636	-5.00015	-4.00514	-7.61392	-5.87674	-3.05538	-3.08682	-3.60313	-4.25301	-2.65014	-3.20011	-7.95731
COL1A2	COL1A2	Collagen alpha-2(I) chain	P08123	P08123	RGPPGAVGSPGVNGAPGEAGRDGNPGNDGPP	GP(1)P(1)GAVGSP(1)GVNGAP(1)GEAGR	UID4727	P	921	921	P921	2	1	8.6151e-126	0.084741	150200000000	-2.96365	-2.6612	-2.84502	-3.19905	-8.00133	-7.81671	-2.28752	-2.85516	-3.21466	-2.89741	-3.00439	-3.34153	-3.25307	-3.52624	-3.18792	-2.90121	-2.36721	-2.55732	-5.93428	-4.50104	-5.90879	-4.51636	-5.00015	-4.00514	-7.61392	-5.87674	-3.05538	-3.08682	-3.60313	-4.25301	-2.65014	-3.20011	-7.95731
COL1A2	COL1A2	Collagen alpha-2(I) chain	P08123	P08123	PGVNGAPGEAGRDGNPGNDGPPGRDGQPGHK	DGNP(1)GNDGP(0.12)P(0.88)GR	UID2701	P	930	930	P930	2	1	7.75424e-67	-0.21861	31275000000	-7.4607	-6.93321	-7.45103	-7.26831	NaN	NaN	-6.71237	-7.03623	-7.26959	-6.82723	-7.52921	-6.99686	-7.05716	-7.31748	-7.00677	-7.14034	-6.40069	-6.76115	-10.2021	-7.71675	NaN	-10.1908	-8.99458	-7.28116	NaN	-9.75098	-7.63351	-7.50742	NaN	-7.82832	-7.21902	-7.08724	NaN
COL1A2	COL1A2	Collagen alpha-2(I) chain	P08123	P08123	PGVNGAPGEAGRDGNPGNDGPPGRDGQPGHK	DGNP(1)GNDGP(0.12)P(0.88)GR	UID4591	P	930	930	P930	2	1	7.75424e-67	-0.21861	31275000000	-6.15907	-6.37295	-6.2601	-5.94855	-5.68595	-5.47482	-6.39383	-5.43156	-5.60843	-5.46846	-5.29871	-10.3786	-5.70415	-6.62755	-6.12378	-6.29413	-6.38927	-5.3168	-6.33019	-5.85941	-5.22348	-5.16884	-4.62734	NaN	-6.73452	-5.6237	-5.677	-5.26208	-4.66683	-5.26896	-5.36575	-5.74018	-5.66949
COL1A2	COL1A2	Collagen alpha-2(I) chain	P08123	P08123	APGEAGRDGNPGNDGPPGRDGQPGHKGERGY	DGNP(1)GNDGP(0.915)P(0.915)GRDGQP(0.17)GHK	UID4592	P	935	935	P935	3	0.915216	7.75424e-67	-0.38404	24804000000	-6.15907	-6.37295	-6.2601	-5.94855	-5.68595	-5.47482	-6.39383	-5.43156	-5.60843	-5.46846	-5.32216	-12.3732	-5.70415	-6.62755	-6.12378	-6.29413	-6.38927	-5.3168	-6.33019	-5.85941	-5.22348	-5.16884	-4.62734	NaN	-6.73452	-5.6237	-5.677	-5.26208	-4.66683	-5.26896	-5.36575	-5.74018	-5.66949
COL1A2	COL1A2	Collagen alpha-2(I) chain	P08123	P08123	PGEAGRDGNPGNDGPPGRDGQPGHKGERGYP	DGNP(1)GNDGP(0.006)P(0.994)GRDGQP(1)GHK	UID2703	P	936	936	P936	3	0.994359	7.75424e-67	-0.37074	29016000000	-7.4607	-6.93321	-7.45103	-7.26831	NaN	NaN	-6.71237	-7.03623	NaN	-6.82723	-7.52921	NaN	NaN	-7.31748	-7.00677	-7.14034	-6.40069	-6.76115	-10.2021	-7.71675	NaN	-10.1908	-8.99458	-7.28116	NaN	-9.75098	-7.63351	-7.50742	NaN	-7.82832	-7.21902	-7.08724	NaN
COL1A2	COL1A2	Collagen alpha-2(I) chain	P08123	P08123	PGEAGRDGNPGNDGPPGRDGQPGHKGERGYP	DGNP(1)GNDGP(0.006)P(0.994)GRDGQP(1)GHK	UID4593	P	936	936	P936	3	0.994359	7.75424e-67	-0.37074	29016000000	NaN	-6.37295	-6.2601	-5.94855	-5.68595	-5.47482	-6.39383	-5.43156	-5.60843	-5.46846	-5.29871	-10.3786	-5.70415	-6.62755	-6.12378	-6.29413	-6.38927	-5.3168	-6.33019	-5.85941	-5.22348	-5.16884	NaN	NaN	-6.73452	-5.6237	-5.677	-5.26208	NaN	-5.26896	-5.36575	-5.74018	-5.66949
COL1A2	COL1A2	Collagen alpha-2(I) chain	P08123	P08123	PGRDGQPGHKGERGYPGNIGPVGAAGAPGPH	GYP(1)GNIGPVGAAGAP(0.994)GP(0.006)HGPVGPAGK	UID2788	P	951	951	P951	2	1	9.68124e-116	-0.66601	525760000000	-1.07852	-1.19512	-1.09914	-1.45668	-1.00911	-0.965542	-1.22568	-1.07513	-1.21978	-1.15221	-1.26152	-1.74246	-1.09276	-1.24591	-1.30151	-0.441092	-1.45517	-0.754585	-1.29986	-1.27942	-1.14896	-1.82627	-1.01629	-1.30993	-1.64252	-1.20393	-1.15679	-1.71714	-1.08989	-1.72308	-0.985874	-1.09138	-0.83964
COL1A2	COL1A2	Collagen alpha-2(I) chain	P08123	P08123	RGYPGNIGPVGAAGAPGPHGPVGPAGKHGNR	GYP(1)GNIGPVGAAGAP(0.999)GP(0.001)HGPVGPAGK	UID2790	P	963	963	P963	2	0.998735	9.68124e-116	-0.42854	516330000000	-1.07852	-1.19512	-1.09914	-1.45668	-1.00911	-0.965542	-1.22568	-1.07513	-1.21978	-1.15221	-1.26152	-1.74246	-1.09276	-1.24591	-1.30151	-0.441092	-1.45517	-0.754585	-1.29986	-1.27942	-1.14896	-1.82627	-1.01629	-1.30993	-1.64252	-1.20393	-1.15679	-1.71714	-1.08989	-1.72308	-0.985874	-1.09138	-0.83964
COL1A2	COL1A2	Collagen alpha-2(I) chain	P08123	P08123	KHGNRGETGPSGPVGPAGAVGPRGPSGPQGI	GETGPSGPVGP(1)AGAVGPR	UID904	P	989	989	P989	2	1	1.73148e-66	0.10897	9425100000	-7.43936	-8.72531	-7.89367	-10.4756	-6.46731	-7.84032	-7.30744	NaN	-6.89818	-9.07959	-7.54516	-8.27264	-7.38249	NaN	-8.06797	NaN	-7.9894	-7.94974	-7.01882	NaN	-6.53953	-5.74834	-6.53798	NaN	-6.5883	NaN	-7.47703	-8.99674	-6.75867	NaN	-7.17914	-8.12874	NaN
COL1A2	COL1A2	Collagen alpha-2(I) chain	P08123	P08123	PSGPVGPAGAVGPRGPSGPQGIRGDKGEPGE	GP(1)SGP(1)QGIRGDKGEP(1)GEK	UID965	P	998	998	P998	3	1	8.45717e-07	-0.01318	2949900000	-8.94458	-9.74034	-8.8772	NaN	NaN	NaN	-7.98291	NaN	-8.71952	-10.0069	-9.68539	-9.65667	-8.92484	NaN	-9.2443	-8.83898	-8.508	-8.88364	NaN	NaN	NaN	-8.88362	NaN	NaN	NaN	NaN	-9.74273	-11.599	-8.37336	-9.177	-8.38835	-8.9985	NaN
COL1A2	COL1A2	Collagen alpha-2(I) chain	P08123	P08123	VGPRGPSGPQGIRGDKGEPGEKGPRGLPGLK	GPSGPQGIRGDK(1)GEPGEK(1)	UID149	K	1008	1008	K1008	3	1	1.25088e-49	-0.21354	71315000000	-6.30559	-6.56362	-6.6842	-6.35139	-5.36982	-5.13185	-8.19226	NaN	-7.59309	-6.39666	-6.79065	-6.60346	-7.16849	-6.06373	-7.50642	-5.97492	-7.69097	-6.32983	NaN	-6.13186	-5.48947	-4.8261	NaN	NaN	-5.55456	-6.30301	-6.4997	-6.74818	NaN	-6.27336	-6.68194	-6.30713	NaN
COL1A2	COL1A2	Collagen alpha-2(I) chain	P08123	P08123	VGPRGPSGPQGIRGDKGEPGEKGPRGLPGLK	GPSGPQGIRGDK(1)GEPGEK(1)	UID472	K	1008	1008	K1008	3	1	1.25088e-49	-0.21354	71315000000	-5.32999	-5.35772	-5.78195	-5.75117	-4.09586	NaN	-6.22793	-5.14767	-5.52496	-5.43967	-5.68291	-5.51801	-5.71555	-6.2613	-5.71614	-5.48671	-5.71958	-5.42698	NaN	-4.77868	-3.5001	NaN	NaN	NaN	-3.75434	-4.7041	-5.64914	-5.42246	NaN	NaN	-4.86441	-5.19097	NaN
COL1A2	COL1A2	Collagen alpha-2(I) chain	P08123	P08123	RGPSGPQGIRGDKGEPGEKGPRGLPGLKGHN	GP(1)SGP(1)QGIRGDKGEP(1)GEK	UID854	P	1011	1011	P1011	3	1	1.25088e-49	-0.01318	70762000000	-6.30559	-6.56362	-6.6842	-6.35139	-5.36982	-5.13185	-8.19226	NaN	-7.59309	-6.39666	-6.79065	-6.60346	-7.16849	-6.06373	-7.50642	-5.97492	-7.69097	-6.32983	NaN	-6.13186	-5.48947	-4.8261	NaN	NaN	-5.55456	-6.30301	-6.4997	-6.74818	NaN	-6.27336	-6.68194	-6.30713	NaN
COL1A2	COL1A2	Collagen alpha-2(I) chain	P08123	P08123	SGPQGIRGDKGEPGEKGPRGLPGLKGHNGLQ	GPSGPQGIRGDK(1)GEPGEK(1)	UID473	K	1014	1014	K1014	3	1	1.25088e-49	-0.21354	50484000000	-5.32999	-5.35772	-5.78195	-5.75117	-4.09586	NaN	-6.22793	-5.14767	-5.52496	-5.43967	-5.68291	-5.51801	-5.71555	-6.2613	-5.71614	-5.48671	-5.71958	-5.42698	NaN	-4.77868	-3.5001	NaN	NaN	NaN	-3.75434	-4.7041	-5.64914	-5.42246	NaN	NaN	-4.86441	-5.19097	NaN
COL1A2	COL1A2	Collagen alpha-2(I) chain	P08123	P08123	RGLPGLKGHNGLQGLPGIAGHHGDQGAPGSV	GHNGLQGLP(1)GIAGHHGDQGAP(1)GSVGPAGPR	UID2804	P	1032	1032	P1032	4	1	2.08091e-92	0.20509	317560000000	-6.1607	-6.18514	-6.32195	-5.91188	-6.92163	-6.86627	-5.93144	-4.99912	-6.11382	-5.63859	-5.58385	-4.90703	-5.67127	-6.72075	-7.01623	-6.35546	-5.42627	-5.99682	-6.80756	-7.02766	-7.98273	-5.89405	-8.29372	-8.1596	-6.30757	-6.28396	-6.24783	-5.94216	-8.37241	-7.08595	-6.51754	-7.49461	NaN
COL1A2	COL1A2	Collagen alpha-2(I) chain	P08123	P08123	QGLPGIAGHHGDQGAPGSVGPAGPRGPAGPS	GHNGLQGLP(1)GIAGHHGDQGAP(1)GSVGPAGPR	UID2805	P	1044	1044	P1044	4	1	2.08091e-92	0.31784	310760000000	-6.07663	-6.69816	-5.53367	-5.35905	-3.87304	-4.21328	-5.52283	-4.87788	-5.51133	-5.58064	-5.41722	-5.33034	-5.58849	-6.08713	-5.50876	-6.05639	-5.53007	-6.54635	-5.81443	-10.0294	-4.27773	-3.89444	-3.68073	-4.63287	-3.3165	-4.05057	-6.00487	-5.42875	-5.30176	-4.99899	-5.7718	-6.70846	NaN
COL1A2	COL1A2	Collagen alpha-2(I) chain	P08123	P08123	DQGAPGSVGPAGPRGPAGPSGPAGKDGRTGH	GP(1)AGPSGPAGK	UID918	P	1055	1055	P1055	2	1	1.7877e-07	0.58701	3768000000	-9.46458	-4.67957	-9.749	NaN	-9.4824	NaN	-9.20601	NaN	-9.52702	NaN	NaN	NaN	-9.87369	NaN	NaN	NaN	NaN	-9.56032	-10.4777	-10.34	-10.5021	-10.1125	-9.7268	NaN	-10.3803	-10.1653	NaN	-3.95163	-10.7801	NaN	-9.16408	NaN	NaN
COL1A2	COL1A2	Collagen alpha-2(I) chain	P08123	P08123	AGPSGPAGKDGRTGHPGTVGPAGIRGPQGHQ	TGHP(1)GTVGP(1)AGIR	UID815	P	1071	1071	P1071	3	1	1.76178e-27	0.31009	166340000000	-2.75262	-2.97439	-2.97416	-3.06089	-4.45485	-3.88702	-3.22047	-2.95572	-2.9069	-3.27924	-2.93334	-3.11277	-2.87921	-3.3758	-2.97815	-2.57178	-3.06006	-2.79106	-3.5983	NaN	-3.80243	-2.22044	-2.69825	-2.71065	-4.25397	-3.48766	-3.07317	-3.1069	-2.48117	-2.64278	-2.76532	-2.80053	-4.34261
COL1A2	COL1A2	Collagen alpha-2(I) chain	P08123	P08123	AGIRGPQGHQGPAGPPGPPGPPGPPGVSGGG	GPQGHQGPAGP(0.01)P(0.989)GP(0.057)P(0.934)GP(0.066)P(0.943)GP(0.008)P(0.992)GVSGGGYDFGYDGDFYR	UID4731	P	1092	1092	P1092	3	0.989336	7.56831e-88	-0.50644	3181400000	-8.23249	-7.93014	-8.52154	-7.69248	NaN	NaN	-8.26963	-8.39844	-8.00981	-9.94754	-8.49614	-6.55104	-7.61756	-8.50745	-10.2251	-6.80987	-6.95158	-7.08637	NaN	NaN	NaN	-9.39831	NaN	NaN	NaN	NaN	-8.33899	-7.14347	NaN	NaN	-8.31716	-7.87799	NaN
COL1A2	COL1A2	Collagen alpha-2(I) chain	P08123	P08123	QGHQGPAGPPGPPGPPGPPGVSGGGYDFGYD	GPQGHQGPAGP(0.033)P(0.959)GP(0.041)P(0.967)GP(0.004)P(0.995)GP(0.034)P(0.967)GVSGGGYDFGYDGDFYR	UID4735	P	1098	1098	P1098	3	0.995398	7.56831e-88	-0.73433	4250000000	-8.77702	-7.93014	-8.52154	-7.69248	NaN	NaN	-8.26963	-8.39844	-8.00981	-11.1123	-9.06799	-6.55104	-7.61756	-8.50745	-10.2251	-6.80987	-6.95158	-7.08637	NaN	NaN	NaN	-9.39831	NaN	NaN	NaN	NaN	-8.33899	-7.14347	NaN	NaN	-8.31716	-7.87799	NaN
COL1A2	COL1A2	Collagen alpha-2(I) chain	P08123	P08123	QGPAGPPGPPGPPGPPGVSGGGYDFGYDGDF	GPQGHQGPAGP(0.01)P(0.989)GP(0.057)P(0.934)GP(0.066)P(0.943)GP(0.008)P(0.992)GVSGGGYDFGYDGDFYR	UID4737	P	1101	1101	P1101	3	0.991961	7.56831e-88	-0.50644	4191500000	-8.23249	-7.93014	-8.52154	-7.69248	NaN	NaN	-8.26963	-8.39844	-8.72598	-9.41545	-8.49614	-6.55104	-7.61756	-8.50745	-10.2251	-6.80987	-6.95158	-7.08637	NaN	NaN	NaN	-9.39831	NaN	NaN	NaN	NaN	-8.04308	-7.14347	NaN	NaN	-8.31716	-7.87799	NaN
COL21A1	COL21A1	Collagen alpha-1(XXI) chain	Q96P44	Q96P44	EGPRGLPGLPGRDGVPGLVGVPGRPGVRGLK	GLP(1)GLP(1)GRDGVP(1)GLVGVP(1)GRP(1)GVR	UID5594	P	854	854	P854	4	1	1.01452e-10	0.523	4025000000	-0.219599	-1.1442	-1.92754	NaN	NaN	NaN	-3.73523	NaN	-2.31817	-3.62645	-3.25612	-4.16806	-2.77454	NaN	-2.7867	NaN	-0.849134	-0.989323	-1.51459	NaN	-1.51967	-2.88517	-1.1021	NaN	NaN	-1.44602	NaN	NaN	-1.43697	NaN	-1.69772	-1.2897	NaN
COL21A1	COL21A1	Collagen alpha-1(XXI) chain	Q96P44	Q96P44	PGLPGRDGVPGLVGVPGRPGVRGLKGLPGRN	GLP(1)GLP(1)GRDGVP(1)GLVGVP(1)GRP(1)GVR	UID5595	P	860	860	P860	4	1	1.01452e-10	0.523	4025000000	-0.219599	-1.1442	-1.92754	NaN	NaN	NaN	-3.73523	NaN	-2.31817	-3.62645	-3.25612	-4.16806	-2.77454	NaN	-2.7867	NaN	-0.849134	-0.989323	-1.51459	NaN	-1.51967	-2.88517	-1.1021	NaN	NaN	-1.44602	NaN	NaN	-1.43697	NaN	-1.69772	-1.2897	NaN
COL21A1	COL21A1	Collagen alpha-1(XXI) chain	Q96P44	Q96P44	PGRDGVPGLVGVPGRPGVRGLKGLPGRNGEK	GLP(1)GLP(1)GRDGVP(1)GLVGVP(1)GRP(1)GVR	UID5596	P	863	863	P863	4	1	1.01452e-10	0.523	3667800000	-0.219599	-1.1442	-1.92754	NaN	NaN	NaN	-3.73523	NaN	-2.31817	-3.62645	-3.25612	-4.16806	-2.77454	NaN	-2.7867	NaN	-0.849134	-0.989323	-1.51459	NaN	-1.51967	-2.88517	-1.1021	NaN	NaN	-1.44602	NaN	NaN	-1.43697	NaN	-1.69772	-1.2897	NaN
COL3A1	COL3A1	Collagen alpha-1(III) chain	P02461	CON__P04258;P02461	IGPSGPAGKDGESGRPGRPGERGFPGPPGMK;IGPSGPAGKDGESGRPGRPGERGLPGPPGIK	DGESGRP(1)GRP(1)GER	UID1914	P	236	236;236	P236	3	1	7.24577e-07	-0.80905	50133000000	-0.536522	-1.01253	-0.638182	-2.61937	-0.538799	-0.344921	-1.58515	-1.42212	-0.863274	-1.6955	-1.70222	-1.66696	-1.11006	-1.31865	-1.09189	-1.61955	-1.74143	-2.01622	-1.96861	-1.42907	-2.32847	-2.08235	-1.5267	NaN	-0.912594	-2.145	-1.88659	-1.24961	-1.12219	-1.5047	-1.07511	-0.590883	1.06209
COL3A1	COL3A1	Collagen alpha-1(III) chain	P02461	CON__P04258;P02461	SGPAGKDGESGRPGRPGERGFPGPPGMKGPA;SGPAGKDGESGRPGRPGERGLPGPPGIKGPA	DGESGRP(1)GRP(1)GER	UID25	P	239	239;239	P239	3	1	4.43172e-07	-0.80905	63479000000	-2.12508	-3.40079	-2.85971	-4.21534	NaN	NaN	-2.58532	-2.94582	-2.60361	-4.06067	-2.60786	-2.77766	-4.2702	-3.0599	-2.61642	-2.71097	-3.59819	-2.78563	-3.6365	NaN	NaN	NaN	-2.96991	NaN	-2.10374	NaN	-3.12214	-4.05089	NaN	-3.60462	-3.01593	NaN	-0.885866
COL3A1	COL3A1	Collagen alpha-1(III) chain	P02461	CON__P04258;P02461	SGPAGKDGESGRPGRPGERGFPGPPGMKGPA;SGPAGKDGESGRPGRPGERGLPGPPGIKGPA	DGESGRP(1)GRP(1)GER	UID1915	P	239	239;239	P239	3	1	4.43172e-07	-0.80905	63479000000	-0.536522	-1.01253	-0.638182	-2.61937	-0.538799	-0.344921	-1.58515	-1.42212	-0.863274	-1.6955	-1.70222	-1.66696	-1.11006	-1.31865	-1.09189	-1.61955	-1.74143	-2.01622	-1.96861	-1.42907	-2.32847	-2.08235	-1.5267	NaN	-0.912594	-2.145	-1.88659	-1.24961	-1.12219	-1.5047	-1.07511	-0.590883	1.06209
COL3A1	COL3A1	Collagen alpha-1(III) chain	P02461	P02461	DGESGRPGRPGERGLPGPPGIKGPAGIPGFP	GLP(1)GP(1)P(1)GIK	UID2473	P	245	245	P245	2	1	0.00206554	0.15695	85231000000	-0.639748	-1.67167	-1.34671	-2.96074	-1.23937	-2.06308	-1.18952	-2.5631	-1.09575	-1.98852	-1.62904	-1.63848	-1.52822	-2.46692	-1.58555	-1.43553	-1.42543	-1.859	-2.19823	-1.75424	-1.57203	-1.23779	-2.30342	NaN	-0.849615	-1.90688	-1.33079	-2.02762	-1.95113	-2.64912	-0.608931	-1.43863	NaN
COL3A1	COL3A1	Collagen alpha-1(III) chain	P02461	P02461	SGRPGRPGERGLPGPPGIKGPAGIPGFPGMK	GLP(1)GP(1)P(1)GIK	UID2474	P	248	248	P248	2	1	0.00206554	0.15695	34626000000	-3.94169	-5.30721	-4.7993	-6.16132	NaN	NaN	-4.46297	-5.45054	-4.55163	-5.49368	-5.14982	-4.63132	-4.82561	-5.79474	-4.98593	-4.96596	-4.72441	-5.78654	NaN	-4.33297	-4.33133	-2.89462	-4.75218	NaN	-3.83573	NaN	-5.01859	-5.29508	-4.87106	-4.34646	-4.34422	-4.63737	NaN
COL3A1	COL3A1	Collagen alpha-1(III) chain	P02461	P02461	PGRPGERGLPGPPGIKGPAGIPGFPGMKGHR	GLPGPPGIK(1)	UID109	K	251	251	K251	2	1	0.0052403	-0.11149	37273000000	NaN	-2.38491	NaN	-2.57343	NaN	-0.639664	-1.84525	-1.04108	-0.886717	-1.89111	-2.07001	-2.20082	-2.48372	-1.22366	-2.36314	-0.890516	-1.94195	-1.68396	-1.36449	NaN	NaN	-2.27526	NaN	NaN	-0.921364	NaN	-1.9189	-1.24268	NaN	NaN	-1.7011	-0.556248	NaN
COL3A1	COL3A1	Collagen alpha-1(III) chain	P02461	P02461	PGMKGHRGFDGRNGEKGETGAPGLKGENGLP	NGEK(1)GETGAPGLK(1)GENGLPGENGAPGPMGPR	UID103	K	275	275	K275	4	1	5.98615e-66	-1.4311	19058000000	NaN	-4.22971	-7.28829	-4.71181	-4.11138	-3.93868	-4.30552	NaN	NaN	-4.29593	-4.66978	-4.181	-4.34132	-4.63068	-6.99801	-4.34095	NaN	-7.16685	-6.20019	-5.34662	-8.24148	NaN	NaN	-6.83442	-3.01187	-4.96544	-4.10691	-6.48364	NaN	-6.12184	-7.72197	-4.27443	NaN
COL3A1	COL3A1	Collagen alpha-1(III) chain	P02461	P02461	RGFDGRNGEKGETGAPGLKGENGLPGENGAP	NGEKGETGAP(1)GLKGENGLP(1)GENGAP(0.442)GP(0.442)MGP(0.117)R	UID4329	P	281	281	P281	3	1	1.01581e-210	-0.25154	126570000000	-1.62648	-2.60721	-1.88426	-2.45015	-0.800253	-0.361748	-1.23104	-0.764254	-1.22285	-1.401	-1.81333	-1.96881	-1.9518	-1.3939	-1.70644	-1.90246	-1.59633	-1.42428	-1.36737	-2.09883	-1.81716	-2.25885	-2.06269	-1.61984	-0.425611	-0.981188	-2.37615	-1.09663	-1.9312	-2.07495	-1.50137	-1.30796	NaN
COL3A1	COL3A1	Collagen alpha-1(III) chain	P02461	P02461	DGRNGEKGETGAPGLKGENGLPGENGAPGPM	NGEK(1)GETGAPGLK(1)GENGLPGENGAPGPMGPR	UID101	K	284	284	K284	4	1	1.01581e-210	-1.4311	90553000000	-2.67631	-3.53936	-2.693	-3.49955	-1.86052	-1.25322	-2.15121	-1.64677	-2.28813	-2.301	-2.9167	-3.08425	-2.89446	-2.42253	-2.53614	-2.64645	-2.77904	-2.41209	-2.36169	-2.99454	-2.85379	-2.97287	-2.9972	-2.6009	-1.30651	-1.85093	-3.27149	-2.15039	-2.89555	-2.93934	-2.43729	-2.27334	NaN
COL3A1	COL3A1	Collagen alpha-1(III) chain	P02461	P02461	KGETGAPGLKGENGLPGENGAPGPMGPRGAP	GENGLP(1)GENGAP(0.976)GP(0.023)MGP(0.002)R	UID2413	P	290	290	P290	2	1	1.01581e-210	-0.32391	258070000000	-2.77231	-3.7105	-2.56975	-3.97258	-1.36913	-1.47429	-2.21683	-2.97258	-2.71548	-3.0767	-3.0347	-2.62727	-2.85434	-3.27012	-2.75126	-3.09239	-2.68193	-3.20236	-1.70502	-2.04095	-2.21048	-1.5938	-2.10733	-1.80162	-1.99144	-2.11627	-3.18179	-3.28629	-1.09374	-1.50307	-2.62494	-3.12239	NaN
COL3A1	COL3A1	Collagen alpha-1(III) chain	P02461	P02461	KGETGAPGLKGENGLPGENGAPGPMGPRGAP	GENGLP(1)GENGAP(0.976)GP(0.023)MGP(0.002)R	UID4303	P	290	290	P290	2	1	1.01581e-210	-0.32391	258070000000	-1.62648	-2.60721	-1.88426	-2.45015	-0.800253	-0.361748	-1.23104	-0.764254	-1.22285	-1.401	-1.81333	-1.96881	-1.9518	-1.3939	-1.70644	-1.90246	-1.59633	-1.42428	-1.36737	-2.09883	-1.81716	-2.25885	-2.06269	-1.61984	-0.425611	-0.981188	-2.37615	-1.09663	-1.9312	-2.07495	-1.34746	-1.30796	NaN
COL3A1	COL3A1	Collagen alpha-1(III) chain	P02461	P02461	PGLKGENGLPGENGAPGPMGPRGAPGERGRP	GENGLPGENGAP(1)GPMGPR	UID2414	P	296	296	P296	2	0.999845	1.01581e-210	0.40113	246930000000	-2.77231	-3.7105	-2.56975	-3.97258	-1.36913	-1.47429	-2.21683	-2.97258	-2.71548	-3.0767	-3.0347	-2.62727	-2.85434	-3.27012	-2.75126	-3.09239	-2.68193	-3.20236	-3.30139	-2.04095	-3.85476	-1.5938	-2.10733	-1.80162	-1.99144	-2.11627	-3.18179	-3.28629	-1.09374	-1.50307	-2.62494	-3.12239	NaN
COL3A1	COL3A1	Collagen alpha-1(III) chain	P02461	P02461	PGLKGENGLPGENGAPGPMGPRGAPGERGRP	GENGLPGENGAP(1)GPMGPR	UID4304	P	296	296	P296	2	0.999845	1.01581e-210	0.40113	246930000000	-1.62648	-2.60721	-1.88426	-2.45015	-0.800253	-0.361748	-1.23104	-0.764254	-1.22285	-1.401	-1.81333	-1.96881	-1.9518	-1.3939	-1.70644	-1.90246	-1.59633	-1.42428	-1.36737	-2.09883	-1.81716	-2.25885	-2.06269	-1.61984	-0.425611	-0.981188	-2.37615	-1.09663	-1.9312	-2.07495	-1.34746	-1.30796	NaN
COL3A1	COL3A1	Collagen alpha-1(III) chain	P02461	CON__P04258;P02461	PGPMGPRGAPGERGRPGLPGAAGARGNDGAR	P(1)GLP(1)GAAGAR	UID1931	P	311	311;311	P311	2	1	2.14049e-19	0.035709	128130000000	-0.385872	-0.743214	-0.668436	-1.79161	0.253887	-0.57333	-0.425173	-1.39343	-0.460814	-1.01991	-1.36459	-1.51115	-0.617548	-0.768892	-1.04797	0.247866	-0.675009	-0.69018	-0.811451	-0.192976	-0.435057	-0.922766	-0.745588	-0.818378	0.266348	-0.215599	-0.634224	-1.05509	-0.356707	-1.33711	-0.285934	-0.307274	2.59186
COL3A1	COL3A1	Collagen alpha-1(III) chain	P02461	CON__P04258;P02461	MGPRGAPGERGRPGLPGAAGARGNDGARGSD	P(1)GLP(1)GAAGAR	UID1932	P	314	314;314	P314	2	1	2.14049e-19	0.035709	128150000000	-0.385872	-0.743214	-0.668436	-1.79161	0.253887	-0.57333	-0.425173	-1.39343	-0.460814	-1.01991	-1.36459	-1.51115	-0.617548	-0.768892	-1.04797	0.247866	-0.675009	-0.69018	-0.811451	-0.192976	-0.435057	-0.922766	-0.745588	-0.818378	0.266348	-0.215599	-0.634224	-1.05509	-0.356707	-1.33711	-0.285934	-0.307274	2.59186
COL3A1	COL3A1	Collagen alpha-1(III) chain	P02461	CON__P04258;P02461	AGARGNDGARGSDGQPGPPGPPGTAGFPGSP	GSDGQP(1)GPP(1)GP(0.037)P(0.963)GTAGFP(1)GSP(1)GAK	UID3840	P	332	332;332	P332	2	1	2.5645e-92	-0.49079	56667000000	-7.42285	-8.2025	-0.431688	-3.39941	-1.03038	-2.55116	-0.437546	-3.95022	-6.77058	NaN	-1.08983	-0.893885	-0.931812	-3.48581	-1.36966	-1.79228	-0.775351	-1.64227	-1.62043	-0.910192	-1.86542	-1.18707	-2.00535	-3.41772	-1.30354	-1.91142	NaN	NaN	-1.65211	-4.77421	-0.440214	-1.84842	NaN
COL3A1	COL3A1	Collagen alpha-1(III) chain	P02461	CON__P04258;P02461	RGNDGARGSDGQPGPPGPPGTAGFPGSPGAK	GSDGQPGPP(1)GP(0.007)P(0.993)GTAGFP(1)GSP(1)GAK	UID3842	P	335	335;335	P335	2	0.999924	8.17106e-93	-0.27769	57103000000	-7.42285	-8.2025	-0.431688	-3.39941	-1.03038	-2.55116	-0.437546	-3.95022	-6.77058	NaN	-1.08983	-0.893885	-0.931812	-3.48581	-1.36966	-1.79228	-0.775351	-1.64227	-1.62043	-0.910192	-1.86542	-1.18707	-2.00535	NaN	-1.30354	-1.91142	NaN	NaN	-1.65211	-4.77421	-0.440214	-1.84842	NaN
COL3A1	COL3A1	Collagen alpha-1(III) chain	P02461	CON__P04258;P02461	DGARGSDGQPGPPGPPGTAGFPGSPGAKGEV	GSDGQP(1)GP(0.015)P(0.959)GP(0.027)P(1)GTAGFP(1)GSP(1)GAK	UID3844	P	338	338;338	P338	3	0.999522	8.17106e-93	0.43241	57559000000	-7.42285	-8.2025	-0.431688	-3.39941	-1.03038	-2.55116	-0.437546	-3.95022	-6.77058	NaN	-1.08983	-0.893885	-0.931812	-3.48581	-1.36966	-1.79228	-0.775351	-1.64227	-1.62043	-0.910192	-1.86542	-1.18707	-2.00535	NaN	-1.30354	-1.91142	NaN	NaN	-1.65211	-4.77421	-0.440214	-1.84842	NaN
COL3A1	COL3A1	Collagen alpha-1(III) chain	P02461	CON__P04258;P02461	DGQPGPPGPPGTAGFPGSPGAKGEVGPAGSP	GSDGQPGPP(1)GP(0.007)P(0.993)GTAGFP(1)GSP(1)GAK	UID3845	P	344	344;344	P344	2	1	8.17106e-93	-0.27769	57674000000	-7.42285	-8.2025	-0.431688	-3.39941	-1.03038	-2.55116	-0.437546	-3.95022	-6.77058	NaN	-1.08983	-0.893885	-0.931812	-3.48581	-1.36966	-1.79228	-0.775351	-1.64227	-1.62043	-0.910192	-1.86542	-1.18707	-2.00535	-3.41772	-1.30354	-1.91142	NaN	NaN	-1.65211	-4.77421	-0.440214	-1.84842	NaN
COL3A1	COL3A1	Collagen alpha-1(III) chain	P02461	CON__P04258;P02461	PGPPGPPGTAGFPGSPGAKGEVGPAGSPGSN;PGPPGPPGTAGFPGSPGAKGEVGPAGSPGSS	GSDGQPGPP(1)GP(0.007)P(0.993)GTAGFP(1)GSP(1)GAK	UID3846	P	347	347;347	P347	2	1	8.17106e-93	-0.27769	49925000000	-7.42285	-8.2025	-0.431688	-3.39941	-1.03038	-2.55116	-0.437546	-3.95022	-6.77058	NaN	-1.08983	-0.893885	-0.931812	-3.48581	-1.36966	-1.79228	-0.775351	-1.64227	-1.62043	-0.910192	-1.86542	-1.18707	-2.00535	-3.41772	-1.30354	-1.91142	NaN	NaN	-1.65211	-4.77421	-0.440214	-1.84842	NaN
COL3A1	COL3A1	Collagen alpha-1(III) chain	P02461	P02461	PGSPGAKGEVGPAGSPGSNGAPGQRGEPGPQ	GEVGPAGSP(1)GSNGAP(1)GQR	UID2446	P	359	359	P359	2	1	3.09876e-67	-0.044612	131710000000	-1.36915	-0.408968	-0.219477	-1.49543	-2.66791	-3.06003	0.64892	-0.637377	0.0880489	-0.197855	-0.39753	-0.276344	-0.178501	-1.05402	-0.11804	-0.433666	0.168833	-0.196049	-2.51272	-0.46032	-2.58108	-2.18346	-1.55509	-0.925179	-3.61202	-1.7631	0.0948505	-0.831724	-0.424393	-1.30703	0.166519	-0.440174	NaN
COL3A1	COL3A1	Collagen alpha-1(III) chain	P02461	P02461	KGEVGPAGSPGSNGAPGQRGEPGPQGHAGAQ	GEVGPAGSP(1)GSNGAP(1)GQR	UID2447	P	365	365	P365	2	1	3.09876e-67	-0.24193	131710000000	-1.36915	-0.408968	-0.219477	-1.49543	-2.66791	-3.06003	0.64892	-0.637377	0.0880489	-0.197855	-0.39753	-0.276344	-0.178501	-1.05402	-0.11804	-0.433666	0.168833	-0.196049	-2.51272	-0.46032	-2.58108	-2.18346	-1.55509	-0.925179	-3.61202	-1.7631	0.0948505	-0.831724	-0.424393	-1.30703	0.166519	-0.440174	NaN
COL3A1	COL3A1	Collagen alpha-1(III) chain	P02461	P02461	AGSPGSNGAPGQRGEPGPQGHAGAQGPPGPP	GEP(0.999)GP(0.001)QGHAGAQGP(0.063)P(0.937)GP(0.063)P(0.937)GINGSP(1)GGK	UID4307	P	371	371	P371	2	0.999498	9.8864e-212	0.24993	84037000000	-1.30468	-1.54046	-1.1459	-2.22079	-6.00792	-5.105	0.193298	-1.98061	-0.859476	-1.61038	-0.991737	-0.281479	-1.26585	-2.0211	-1.31557	-1.52015	-0.042902	-1.0819	-3.93928	-1.95277	-4.78261	-4.60865	NaN	NaN	-5.52027	NaN	-0.932619	-1.62337	NaN	NaN	-0.517992	-2.11289	NaN
COL3A1	COL3A1	Collagen alpha-1(III) chain	P02461	P02461	RGEPGPQGHAGAQGPPGPPGINGSPGGKGEM	GEP(0.735)GP(0.265)QGHAGAQGP(0.002)P(0.998)GP(0.002)P(0.999)GINGSP(1)GGK	UID4310	P	383	383	P383	3	0.997632	9.8864e-212	-0.41854	86647000000	-1.30468	-1.54046	-1.1459	-2.22079	-4.09139	-5.105	0.193298	-1.98061	-0.859476	-1.61038	-0.991737	-0.281479	-1.26585	-2.0211	-1.31557	-1.52015	-0.042902	-1.0819	-3.81332	-1.95277	-4.78261	-2.67285	-4.38165	-2.64088	-5.52027	-2.70347	-0.932619	-1.62337	-1.88561	-4.50681	-0.517992	-2.11289	NaN
COL3A1	COL3A1	Collagen alpha-1(III) chain	P02461	P02461	PGPQGHAGAQGPPGPPGINGSPGGKGEMGPA	GEP(0.951)GP(0.049)QGHAGAQGP(0.054)P(0.946)GP(0.001)P(0.999)GINGSP(1)GGK	UID4312	P	386	386	P386	2	0.998666	9.8864e-212	-0.059243	80882000000	-1.30468	-1.54046	-1.1459	-2.22079	-4.09139	-5.105	0.193298	-1.98061	-0.859476	-1.61038	-0.991737	-0.281479	-1.26585	-2.0211	-1.31557	-1.52015	-0.042902	-1.0819	-3.81332	-1.95277	-4.78261	-2.67285	-4.38165	-2.64088	-5.52027	-2.70347	-0.932619	-1.62337	-1.88561	-4.50681	-0.517992	-2.11289	NaN
COL3A1	COL3A1	Collagen alpha-1(III) chain	P02461	P02461	AGAQGPPGPPGINGSPGGKGEMGPAGIPGAP	GEP(0.951)GP(0.049)QGHAGAQGP(0.054)P(0.946)GP(0.001)P(0.999)GINGSP(1)GGK	UID4313	P	392	392	P392	2	1	9.8864e-212	-0.059243	60124000000	-1.30468	-1.54046	-1.1459	-2.22079	-4.09139	-5.105	0.193298	-1.98061	-0.859476	-1.61038	-0.991737	-0.281479	-1.26585	-2.0211	-1.31557	-1.52015	-0.042902	-1.0819	-3.81332	-1.95277	-4.78261	-2.67285	-4.38165	-2.64088	-5.52027	-2.70347	-0.932619	-1.62337	-1.88561	-4.50681	-0.517992	-2.11289	NaN
COL3A1	COL3A1	Collagen alpha-1(III) chain	P02461	P02461	NGSPGGKGEMGPAGIPGAPGLMGARGPPGPA	GEMGP(1)AGIP(1)GAP(1)GLMGAR	UID521	P	404	404	P404	2	1	2.58355e-10	-1.0472	202610000000	-0.481491	-0.765812	-0.701733	-0.953762	-0.863764	-0.485235	0.248354	NaN	-0.527008	-0.723986	-0.124201	-0.0344505	NaN	-0.282066	-0.825684	-1.07904	0.6763	-0.525026	-0.359116	0.22147	-1.80658	-0.0776634	-1.39942	-0.718691	-0.817478	0.121893	-0.5909	-0.214886	0.258989	0.196701	-0.211994	-0.537865	-0.606979
COL3A1	COL3A1	Collagen alpha-1(III) chain	P02461	P02461	NGSPGGKGEMGPAGIPGAPGLMGARGPPGPA	GEMGP(1)AGIP(1)GAP(1)GLMGAR	UID2411	P	404	404	P404	2	1	2.58355e-10	-1.0472	202610000000	-1.89378	-3.37797	-2.34907	-5.22474	-2.58921	-3.63592	-1.75041	-4.17783	-1.78016	-3.84883	-3.07396	-2.57199	-2.47476	-4.70392	-3.12048	-2.97631	-2.54848	-3.39863	-3.11577	-2.53316	-2.8314	-2.10767	-2.70367	-2.84055	-3.92957	-3.15875	-2.91449	-4.34506	NaN	-2.7366	-1.69764	-2.64043	NaN
COL3A1	COL3A1	Collagen alpha-1(III) chain	P02461	P02461	PGGKGEMGPAGIPGAPGLMGARGPPGPAGAN	GEMGP(1)AGIP(1)GAP(1)GLMGAR	UID2412	P	407	407	P407	2	1	2.58355e-10	-1.0472	109310000000	-1.89378	-3.37797	-2.34907	-5.22474	-2.58921	-3.63592	-1.75041	-4.17783	-1.78016	-3.84883	-3.07396	-2.57199	-2.47476	-4.70392	-3.12048	-2.97631	-2.54848	-3.39863	-3.11577	-2.53316	-2.8314	-2.10767	-2.70367	-2.84055	-3.92957	-3.15875	-2.91449	-4.34506	NaN	-2.7366	-1.69764	-2.64043	NaN
COL3A1	COL3A1	Collagen alpha-1(III) chain	P02461	P02461	AGIPGAPGLMGARGPPGPAGANGAPGLRGGA	GP(1)P(1)GPAGANGAP(1)GLR	UID2499	P	416	416	P416	2	1	1.18236e-72	0.052468	359800000000	0.920115	0.563011	0.791161	-0.525574	-0.664354	-0.753323	1.07438	0.701988	1.16006	0.382048	0.518814	0.524052	0.599672	0.354521	0.461124	1.0694	0.921711	0.792055	-0.337679	0.602421	0.0274334	-0.108963	0.029459	0.191698	-0.491241	0.274788	0.656872	0.568615	0.485975	0.206814	1.30891	0.967583	1.68386
COL3A1	COL3A1	Collagen alpha-1(III) chain	P02461	P02461	AGIPGAPGLMGARGPPGPAGANGAPGLRGGA	GP(1)P(1)GPAGANGAP(1)GLR	UID4389	P	416	416	P416	2	1	1.18236e-72	0.052468	359800000000	NaN	-6.31942	-6.13614	-6.05169	0.540382	0.0161572	NaN	NaN	-4.99628	-4.94535	-4.64973	-6.50601	-6.53105	-6.79973	NaN	-6.35679	NaN	NaN	-0.608238	NaN	-0.7306	-5.34741	-1.73171	NaN	0.770527	-1.72056	-5.27842	-4.42775	NaN	-6.89128	-5.6345	-4.50677	NaN
COL3A1	COL3A1	Collagen alpha-1(III) chain	P02461	P02461	MGARGPPGPAGANGAPGLRGGAGEPGKNGAK	GP(0.005)P(0.995)GPAGANGAP(1)GLRGGAGEP(1)GK	UID2501	P	425	425	P425	2	1	1.18236e-72	-3.1313	365030000000	0.920115	0.563011	0.791161	-0.525574	-0.664354	-0.753323	1.07438	0.701988	1.16006	0.382048	0.518814	0.524052	0.599672	0.354521	0.461124	1.0694	0.921711	0.792055	-0.337679	0.602421	0.0274334	-0.108963	0.029459	0.191698	-0.491241	0.274788	0.656872	0.568615	0.485975	0.206814	1.30891	0.967583	1.68386
COL3A1	COL3A1	Collagen alpha-1(III) chain	P02461	P02461	MGARGPPGPAGANGAPGLRGGAGEPGKNGAK	GP(0.005)P(0.995)GPAGANGAP(1)GLRGGAGEP(1)GK	UID4391	P	425	425	P425	2	1	1.18236e-72	-3.1313	365030000000	NaN	-6.31942	-6.13614	-6.05169	0.540382	0.0161572	NaN	NaN	-4.99628	-4.94535	-4.64973	-6.50601	-6.53105	-6.79973	NaN	-6.35679	NaN	NaN	-0.608238	-4.47906	-0.7306	-2.1323	-1.73171	NaN	0.770527	-1.72056	-5.27842	-4.42775	NaN	-6.89128	-5.6345	-4.50677	NaN
COL3A1	COL3A1	Collagen alpha-1(III) chain	P02461	P02461	AGANGAPGLRGGAGEPGKNGAKGEPGPRGER	GP(0.005)P(0.995)GPAGANGAP(1)GLRGGAGEP(1)GK	UID4350	P	434	434	P434	2	1	1.18236e-72	-3.1313	38451000000	NaN	-6.31942	-6.13614	-6.05169	0.540382	0.0161572	NaN	NaN	-4.99628	-4.94535	-4.64973	-6.50601	-6.53105	-6.79973	NaN	-6.35679	NaN	NaN	-0.608238	-4.47906	-0.7306	-2.1323	-1.73171	NaN	0.770527	-1.72056	-5.27842	-4.42775	NaN	-6.89128	-5.6345	-4.50677	NaN
COL3A1	COL3A1	Collagen alpha-1(III) chain	P02461	P02461	KGEPGPRGERGEAGIPGVPGAKGEDGKDGSP	GERGEAGIP(1)GVP(1)GAKGEDGK	UID519	P	455	455	P455	3	1	7.18497e-41	0.078513	174740000000	-0.290287	-1.23755	-0.512455	-3.02397	-2.79903	NaN	0.27725	-2.56251	-0.61566	-1.03298	-1.38743	-0.909817	-0.514534	-2.02837	-0.672623	-1.47152	-0.689648	-1.46237	-2.3904	-1.58362	NaN	-1.29409	NaN	NaN	-3.41375	-2.0403	-1.19535	-1.96161	NaN	NaN	-0.198215	-1.22096	NaN
COL3A1	COL3A1	Collagen alpha-1(III) chain	P02461	P02461	KGEPGPRGERGEAGIPGVPGAKGEDGKDGSP	GERGEAGIP(1)GVP(1)GAKGEDGK	UID2409	P	455	455	P455	3	1	7.18497e-41	0.078513	174740000000	-3.69663	-4.20921	-3.75292	-4.95387	-4.49915	-5.05825	-3.38956	-5.05701	-3.14571	-3.98481	-3.6418	-3.51291	-3.3828	-4.89159	-3.73113	NaN	-3.73087	-4.11186	-4.10147	-3.20562	-4.58041	-1.95574	-4.14725	-5.0594	-4.97357	-3.84654	-3.7009	-4.23231	-3.52105	-3.53556	-2.88328	-4.47084	NaN
COL3A1	COL3A1	Collagen alpha-1(III) chain	P02461	P02461	KGEPGPRGERGEAGIPGVPGAKGEDGKDGSP	GERGEAGIP(1)GVP(1)GAKGEDGK	UID4299	P	455	455	P455	3	1	7.18497e-41	0.078513	174740000000	NaN	NaN	NaN	-8.96616	-2.28902	-3.28444	NaN	NaN	-6.49625	-7.46854	-6.78632	-8.19938	NaN	NaN	NaN	NaN	NaN	NaN	-3.81511	-6.07626	-3.53534	-2.86021	-4.50781	NaN	-2.82244	-4.33934	NaN	-7.33352	-8.54963	NaN	-6.71367	NaN	NaN
COL3A1	COL3A1	Collagen alpha-1(III) chain	P02461	P02461	PGPRGERGEAGIPGVPGAKGEDGKDGSPGEP	GERGEAGIP(1)GVP(1)GAKGEDGK	UID2410	P	458	458	P458	3	1	7.18497e-41	0.078513	117200000000	-3.69663	-4.20921	-3.75292	-4.95387	-4.49915	-5.05825	-3.38956	-5.05701	-3.14571	-3.98481	-3.6418	-3.51291	-3.3828	-4.89159	-3.73113	NaN	-3.73087	-4.11186	-4.10147	-3.20562	-4.58041	-1.95574	-4.14725	-5.0594	-4.97357	-3.84654	-3.7009	-4.23231	-3.52105	-3.53556	-2.88328	-4.47084	NaN
COL3A1	COL3A1	Collagen alpha-1(III) chain	P02461	P02461	PGPRGERGEAGIPGVPGAKGEDGKDGSPGEP	GERGEAGIP(1)GVP(1)GAKGEDGK	UID4300	P	458	458	P458	3	1	7.18497e-41	0.078513	117200000000	NaN	NaN	NaN	-8.96616	-2.28902	-3.28444	NaN	NaN	-6.49625	-7.46854	-6.78632	-8.19938	NaN	NaN	NaN	NaN	NaN	NaN	-3.81511	-6.07626	-3.53534	-2.86021	-4.50781	NaN	-2.82244	-4.33934	NaN	-7.33352	-8.54963	NaN	-6.71367	NaN	NaN
COL3A1	COL3A1	Collagen alpha-1(III) chain	P02461	P02461	RGERGEAGIPGVPGAKGEDGKDGSPGEPGAN	GERGEAGIPGVPGAK(1)	UID97	K	461	461	K461	3	1	1.63866e-40	0.13431	90225000000	-3.92483	-4.17488	-4.071	-3.62023	NaN	-4.01582	-3.29805	-2.58093	-3.10485	-3.27098	-4.25111	-3.94769	-4.05079	-2.71486	-4.05983	-2.94132	-3.75562	-3.39416	-4.53535	NaN	NaN	-4.07819	-3.92789	-2.26271	-5.81549	-4.18932	-4.26192	-2.77129	NaN	-3.01701	-3.50784	-2.20075	NaN
COL3A1	COL3A1	Collagen alpha-1(III) chain	P02461	P02461	PGVPGAKGEDGKDGSPGEPGANGLPGAAGER	GEDGKDGSP(1)GEP(1)GANGLP(1)GAAGERGAP(1)GFR	UID4227	P	470	470	P470	4	1	2.35089e-210	0.17897	248370000000	0.445938	-0.481707	-0.255922	-1.24059	-0.459169	-0.80397	0.136618	-0.740856	0.192362	-0.203646	-0.498583	-0.303089	0.00601196	-0.777245	-0.274979	-0.315475	0.588783	-0.222912	-0.660072	0.101049	-0.887213	-1.35474	-0.446518	-0.888916	-1.45809	-4.98282	-0.516481	-3.51168	0.0687466	-1.10129	0.0132732	-0.338215	NaN
COL3A1	COL3A1	Collagen alpha-1(III) chain	P02461	P02461	PGAKGEDGKDGSPGEPGANGLPGAAGERGAP	GEDGKDGSP(1)GEP(1)GANGLP(1)GAAGERGAP(1)GFR	UID2338	P	473	473	P473	4	1	2.35089e-210	0.17897	260940000000	NaN	-6.87469	-7.48656	-5.54026	NaN	-3.09896	NaN	-4.12192	NaN	-5.03922	NaN	-7.39578	NaN	-5.1868	-7.56635	NaN	-6.68243	-5.37671	-5.96793	NaN	NaN	-5.26803	-5.02297	NaN	-4.97984	-4.93493	NaN	-4.93815	NaN	-3.53065	NaN	-6.17725	NaN
COL3A1	COL3A1	Collagen alpha-1(III) chain	P02461	P02461	PGAKGEDGKDGSPGEPGANGLPGAAGERGAP	GEDGKDGSP(1)GEP(1)GANGLP(1)GAAGERGAP(1)GFR	UID4228	P	473	473	P473	4	1	2.35089e-210	0.17897	260940000000	0.445938	-0.481707	-0.255922	-1.24059	-0.459169	-0.80397	0.136618	-0.740856	0.192362	-0.203646	-0.498583	-0.303089	0.00601196	-0.777245	-0.274979	-0.315475	0.588783	-0.222912	-0.660072	0.101049	-0.887213	-1.35474	-0.446518	-0.888916	-1.45809	-4.98282	-0.516481	-3.51168	0.0687466	-1.10129	0.0132732	-0.338215	NaN
COL3A1	COL3A1	Collagen alpha-1(III) chain	P02461	P02461	DGKDGSPGEPGANGLPGAAGERGAPGFRGPA	GEDGKDGSP(1)GEP(1)GANGLP(1)GAAGERGAP(1)GFR	UID2339	P	479	479	P479	4	1	2.35089e-210	0.17897	261150000000	NaN	-6.87469	-7.48656	-5.54026	NaN	-3.09896	NaN	-4.12192	NaN	-5.03922	NaN	-7.39578	NaN	-5.1868	-7.56635	NaN	-6.68243	-5.37671	-5.96793	NaN	NaN	-5.26803	-5.02297	NaN	-4.97984	-4.93493	NaN	-4.93815	NaN	-3.53065	NaN	-6.17725	NaN
COL3A1	COL3A1	Collagen alpha-1(III) chain	P02461	P02461	DGKDGSPGEPGANGLPGAAGERGAPGFRGPA	GEDGKDGSP(1)GEP(1)GANGLP(1)GAAGERGAP(1)GFR	UID4229	P	479	479	P479	4	1	2.35089e-210	0.17897	261150000000	0.445938	-0.481707	-0.255922	-1.24059	-0.459169	-0.80397	0.136618	-0.740856	0.192362	-0.203646	-0.498583	-0.303089	0.00601196	-0.777245	-0.274979	-0.315475	0.588783	-0.222912	-0.660072	0.101049	-0.887213	-1.35474	-0.446518	-0.888916	-1.45809	-4.98282	-0.516481	-3.51168	0.0687466	-1.10129	0.0132732	-0.338215	NaN
COL3A1	COL3A1	Collagen alpha-1(III) chain	P02461	P02461	PGANGLPGAAGERGAPGFRGPAGPNGIPGEK	GEDGKDGSP(1)GEP(1)GANGLP(1)GAAGERGAP(1)GFR	UID2340	P	488	488	P488	4	1	1.59445e-27	0.17897	60742000000	-5.02949	NaN	-5.46015	-9.02746	-1.07217	-1.26865	-7.53741	-7.93037	-4.01341	-4.39785	-3.88277	-5.50565	-5.91391	NaN	-4.97041	-5.97678	NaN	NaN	-3.42127	NaN	-5.98096	-2.28177	-4.33561	NaN	-0.845816	-2.48193	-4.58997	-3.82536	NaN	NaN	-3.671	-4.60383	NaN
COL3A1	COL3A1	Collagen alpha-1(III) chain	P02461	P02461	RGAPGFRGPAGPNGIPGEKGPAGERGAPGPA	GPAGPNGIP(1)GEK	UID453	P	500	500	P500	2	1	1.59445e-27	0.2167	256040000000	0.226114	-0.29163	-0.221638	-1.88644	-2.33521	-3.57611	0.279484	-2.80741	-0.591339	-1.75609	-0.367403	-0.126148	-0.144659	-2.46411	-0.434755	-1.81079	-0.0209522	-1.83397	-1.61498	-1.87345	-1.22958	-0.755497	-1.26958	-2.82392	-3.25678	-1.74623	-0.131996	-0.594023	-1.61398	-1.34039	0.517149	-0.359413	NaN
COL3A1	COL3A1	Collagen alpha-1(III) chain	P02461	P02461	RGAPGFRGPAGPNGIPGEKGPAGERGAPGPA	GPAGPNGIP(1)GEK	UID2343	P	500	500	P500	2	1	1.59445e-27	0.2167	256040000000	-4.89957	NaN	-5.4484	-7.1985	0.20895	-0.884958	NaN	NaN	-5.57898	-4.74341	-5.64562	-7.9303	NaN	NaN	-6.29869	NaN	NaN	NaN	-1.77408	NaN	-1.03833	-1.68155	-2.96751	NaN	1.01276	-3.99033	-5.36709	-5.27505	NaN	NaN	-4.72824	-5.27106	-0.968342
COL3A1	COL3A1	Collagen alpha-1(III) chain	P02461	P02461	PGFRGPAGPNGIPGEKGPAGERGAPGPAGPR	GPAGPNGIPGEK(1)GPAGERGAPGPAGPR	UID84	K	503	503	K503	4	1	1.59445e-27	0.32672	101670000000	-3.01039	-2.87633	-3.57208	-2.67776	-4.37459	-2.92073	-2.41132	-1.07219	-1.92055	-2.16132	-2.98345	-3.05659	-3.08191	-1.77548	-2.84082	-1.83102	-3.05066	-1.95621	-3.9162	-4.16169	-3.53675	-3.87064	-2.69046	-2.07863	-5.31617	-3.7372	-3.23852	-1.61329	-3.09161	-2.42188	-2.5786	-1.07218	NaN
COL3A1	COL3A1	Collagen alpha-1(III) chain	P02461	P02461	NGIPGEKGPAGERGAPGPAGPRGAAGEPGRD	GAP(1)GP(1)AGPR	UID487	P	512	512	P512	2	1	1.67501e-18	0.22353	52649000000	NaN	NaN	-0.295588	-2.33881	-0.562439	-0.900112	NaN	-1.39548	-0.570875	-1.36996	-1.51305	-1.19687	NaN	NaN	NaN	-0.820686	-1.26771	NaN	-1.32645	-1.34474	-1.08837	-1.85051	-2.31858	-2.66991	-0.361675	-1.02691	-0.939829	NaN	-2.46911	NaN	-0.358414	-0.508726	1.35562
COL3A1	COL3A1	Collagen alpha-1(III) chain	P02461	P02461	RGAPGPAGPRGAAGEPGRDGVPGGPGMRGMP	GAAGEP(1)GRDGVP(1)GGP(1)GMR	UID2359	P	524	524	P524	2	1	1.67501e-18	-0.93647	185320000000	-5.1651	-3.53927	-4.26805	-3.79993	-4.12998	NaN	-5.17579	-2.52394	-4.94069	-3.52815	-4.06976	-4.3225	-5.05417	-2.81265	-3.93978	-4.03665	-4.39128	-3.26498	-4.17196	-3.9902	-4.47076	-3.39993	-4.29757	NaN	-2.51702	-3.16411	-3.42447	-3.24057	-4.96437	NaN	-5.04064	-3.41615	-0.224674
COL3A1	COL3A1	Collagen alpha-1(III) chain	P02461	P02461	RGAPGPAGPRGAAGEPGRDGVPGGPGMRGMP	GAAGEP(1)GRDGVP(1)GGP(1)GMR	UID4249	P	524	524	P524	2	1	1.67501e-18	-0.93647	185320000000	-0.942583	-1.94509	-1.63895	-4.981	-1.09812	-2.5005	-1.46685	NaN	-0.227459	NaN	-2.53662	-3.00896	NaN	-4.30847	-2.23394	-1.74157	NaN	-2.24941	NaN	NaN	NaN	-2.36832	-1.17114	NaN	-2.39308	NaN	NaN	-3.71283	NaN	-3.64919	-0.70607	-1.57298	-0.733736
COL3A1	COL3A1	Collagen alpha-1(III) chain	P02461	P02461	AGPRGAAGEPGRDGVPGGPGMRGMPGSPGGP	GAAGEP(1)GRDGVP(1)GGP(1)GMR	UID2357	P	530	530	P530	2	1	1.67501e-18	-0.93647	189030000000	-5.1651	-3.53927	-4.26805	-3.79993	-4.12998	NaN	-5.17579	-2.52394	-4.94069	-3.52815	-4.06976	-4.3225	-5.05417	-2.81265	-3.93978	-4.03665	-4.39128	-3.26498	-4.17196	-3.9902	-4.47076	-3.39993	-4.29757	NaN	-2.51702	-3.16411	-3.42447	-3.24057	-4.96437	-6.4521	-5.04064	-3.41615	-0.224674
COL3A1	COL3A1	Collagen alpha-1(III) chain	P02461	P02461	AGPRGAAGEPGRDGVPGGPGMRGMPGSPGGP	GAAGEP(1)GRDGVP(1)GGP(1)GMR	UID4247	P	530	530	P530	2	1	1.67501e-18	-0.93647	189030000000	-0.942583	-1.94509	-1.63895	-4.981	-1.09812	-2.5005	-1.46685	NaN	-0.227459	NaN	-2.53662	-3.00896	NaN	-4.30847	-2.23394	-1.74157	NaN	-2.24941	NaN	NaN	NaN	-2.36832	-1.17114	NaN	-2.39308	NaN	NaN	-3.71283	NaN	-3.64919	-0.70607	-1.57298	-0.733736
COL3A1	COL3A1	Collagen alpha-1(III) chain	P02461	P02461	RGAAGEPGRDGVPGGPGMRGMPGSPGGPGSD	GAAGEP(1)GRDGVP(1)GGP(1)GMR	UID4248	P	533	533	P533	2	1	1.67501e-18	-0.93647	62802000000	-0.942583	-1.94509	-1.63895	-4.981	-1.09812	-2.5005	-1.46685	NaN	-0.227459	NaN	-2.53662	-3.00896	NaN	-4.30847	-2.23394	-1.74157	NaN	-2.24941	NaN	NaN	NaN	-2.36832	-1.17114	NaN	-2.39308	NaN	NaN	-3.71283	NaN	-3.64919	-0.70607	-1.57298	-0.733736
COL3A1	COL3A1	Collagen alpha-1(III) chain	P02461	P02461	PGRDGVPGGPGMRGMPGSPGGPGSDGKPGPP	GMP(1)GSP(1)GGP(1)GSDGK	UID4373	P	539	539	P539	2	1	3.64781e-28	0.4865	9407600000	-5.09083	-4.81014	-4.55776	-4.34014	NaN	NaN	-5.36602	-2.5759	-5.31211	-4.40387	-4.4887	-4.29516	-5.19758	-3.21586	-4.80564	-6.07125	-4.21386	-3.37033	-5.67812	NaN	NaN	-5.31508	-5.41824	NaN	-2.96907	-4.5431	-4.03412	-4.46847	NaN	NaN	NaN	-3.98942	NaN
COL3A1	COL3A1	Collagen alpha-1(III) chain	P02461	P02461	DGVPGGPGMRGMPGSPGGPGSDGKPGPPGSQ	GMP(1)GSP(1)GGP(1)GSDGK	UID4374	P	542	542	P542	2	1	3.64781e-28	0.4865	9426200000	-5.09083	-4.81014	-4.55776	-4.34014	NaN	NaN	-5.36602	-2.5759	-5.31211	-4.40387	-4.4887	-4.29516	-5.19758	-3.21586	-4.80564	-6.07125	-4.21386	-3.37033	-5.67812	NaN	NaN	-5.31508	-5.41824	NaN	-2.96907	-4.5431	-4.03412	-4.46847	NaN	NaN	NaN	-3.98942	NaN
COL3A1	COL3A1	Collagen alpha-1(III) chain	P02461	P02461	PGGPGMRGMPGSPGGPGSDGKPGPPGSQGES	GMP(1)GSP(1)GGP(1)GSDGK	UID4375	P	545	545	P545	2	1	8.89145e-15	0.4865	3211200000	-6.35972	-6.67569	-5.58481	-8.01533	NaN	NaN	-4.63986	-6.30438	-6.45448	-6.08276	-6.2767	-5.67835	-6.02643	-6.94337	-6.01811	NaN	-5.04481	-5.92233	NaN	NaN	NaN	-8.30478	NaN	NaN	NaN	NaN	-6.72664	-6.21686	NaN	NaN	-5.43891	-5.63878	NaN
COL3A1	COL3A1	Collagen alpha-1(III) chain	P02461	P02461	RGMPGSPGGPGSDGKPGPPGSQGESGRPGPP	P(1)GPP(1)GSQGESGRP(0.826)GP(0.203)P(0.327)GP(0.537)SGP(0.107)R	UID4376	P	551	551	P551	3	0.999985	2.51506e-46	0.48082	4584800000	-5.2743	-5.94323	-5.65763	-6.10973	-5.75723	-5.60058	-4.30881	-5.49291	-4.98519	-5.2058	-6.05721	-5.28733	-5.57898	-6.16178	-5.43814	-5.50957	-5.08122	-5.3112	-6.37634	-4.52469	NaN	-5.84658	NaN	NaN	-6.19672	-5.17601	-5.64229	-5.0021	-5.29759	-5.22484	-4.95895	-5.78386	NaN
COL3A1	COL3A1	Collagen alpha-1(III) chain	P02461	P02461	PGSPGGPGSDGKPGPPGSQGESGRPGPPGPS	P(1)GP(0.001)P(1)GSQGESGRP(0.969)GP(0.033)P(0.74)GP(0.252)SGP(0.006)R	UID4378	P	554	554	P554	3	0.999804	2.51506e-46	0.48837	10371000000	-5.2743	-5.94323	-5.65763	-6.10973	-5.75723	-5.60058	-4.30881	-5.49291	-4.98519	-5.2058	-6.05721	-5.28733	-5.57898	-6.16178	-5.43814	-5.50957	-5.08122	-5.3112	-6.37634	-4.52469	NaN	-5.84658	NaN	NaN	-6.19672	-5.17601	-5.64229	-5.0021	-5.29759	-5.22484	-4.95895	-5.78386	NaN
COL3A1	COL3A1	Collagen alpha-1(III) chain	P02461	P02461	DGKPGPPGSQGESGRPGPPGPSGPRGQPGVM	P(1)GPP(1)GPSGPR	UID4379	P	563	563	P563	2	0.99995	2.51506e-46	0.40131	2556700000	-5.2743	-5.94323	NaN	-6.10973	-5.75723	-5.60058	-4.30881	-5.49291	-4.98519	-5.2058	-6.05721	NaN	-5.57898	NaN	NaN	NaN	-5.08122	-5.3112	-6.37634	-4.52469	NaN	-5.84658	NaN	NaN	-6.19672	-5.17601	NaN	-5.0021	-5.29759	-5.22484	-4.95895	-5.78386	NaN
COL3A1	COL3A1	Collagen alpha-1(III) chain	P02461	CON__P04258;P02461	SGRPGPPGPSGPRGQPGVMGFPGPKGNDGAP;TGRPGPPGSPGPRGQPGVMGFPGPKGNDGAP	GQP(1)GVMGFP(1)GP(1)KGNDGAP(1)GK	UID1967	P	575	575;575	P575	2	1	1.05217e-13	-0.88029	243770000000	0.0782909	-0.565351	0.002882	-1.6699	0.0223618	-0.164492	0.577265	-0.531389	0.0596752	NaN	NaN	-0.192413	-0.0854988	-0.476723	-0.0708084	-0.181074	0.0578079	-0.239317	-0.454924	-0.2318	-0.149141	-0.449423	-0.673851	-2.3095	1.04655	-0.304502	-0.497961	-0.634945	0.0742016	-0.0955887	0.120831	-0.64513	1.55276
COL3A1	COL3A1	Collagen alpha-1(III) chain	P02461	CON__P04258;P02461	SGRPGPPGPSGPRGQPGVMGFPGPKGNDGAP;TGRPGPPGSPGPRGQPGVMGFPGPKGNDGAP	GQP(1)GVMGFP(1)GP(1)KGNDGAP(1)GK	UID3857	P	575	575;575	P575	2	1	1.05217e-13	-0.88029	243770000000	-1.91675	-1.98784	-2.57939	-2.5858	-1.39278	-0.839245	-1.34682	-0.837624	-1.11736	-1.284	-1.65965	-1.72447	-1.83609	-0.855999	-1.70064	-1.00076	-1.89943	-1.44008	-1.35278	NaN	-1.72005	-1.67058	-2.73341	-2.7655	-1.07705	-1.84696	-2.76422	-1.28551	-1.57602	-1.80936	-1.76583	-0.739044	NaN
COL3A1	COL3A1	Collagen alpha-1(III) chain	P02461	CON__P04258;P02461	PGPSGPRGQPGVMGFPGPKGNDGAPGKNGER;PGSPGPRGQPGVMGFPGPKGNDGAPGKNGER	GQP(1)GVMGFP(1)GP(1)KGNDGAP(1)GK	UID1968	P	581	581;581	P581	2	1	1.05217e-13	-0.88029	201700000000	0.0782909	-0.565351	0.002882	-1.6699	0.0223618	-0.164492	0.577265	-0.531389	0.0596752	NaN	NaN	-0.192413	-0.0854988	-0.476723	-0.0708084	-0.181074	0.0578079	-0.239317	-0.454924	-0.2318	-0.149141	-0.449423	-0.673851	-2.3095	1.04655	-0.304502	-0.497961	-0.634945	0.0742016	-0.0955887	0.120831	-0.64513	1.55276
COL3A1	COL3A1	Collagen alpha-1(III) chain	P02461	CON__P04258;P02461	PGPSGPRGQPGVMGFPGPKGNDGAPGKNGER;PGSPGPRGQPGVMGFPGPKGNDGAPGKNGER	GQP(1)GVMGFP(1)GP(1)KGNDGAP(1)GK	UID3858	P	581	581;581	P581	2	1	1.05217e-13	-0.88029	201700000000	-1.91675	-1.98784	-2.57939	-2.5858	-1.39278	-0.839245	-1.34682	-0.837624	-1.11736	-1.284	-1.65965	-1.72447	-1.83609	-0.855999	-1.70064	-1.00076	-1.89943	-1.44008	-1.35278	NaN	-1.72005	-1.67058	-2.73341	-2.7655	-1.07705	-1.84696	-2.76422	-1.28551	-1.57602	-1.80936	-1.76583	-0.739044	NaN
COL3A1	COL3A1	Collagen alpha-1(III) chain	P02461	CON__P04258;P02461	PSGPRGQPGVMGFPGPKGNDGAPGKNGERGG;SPGPRGQPGVMGFPGPKGNDGAPGKNGERGG	GQP(1)GVMGFP(1)GP(1)KGNDGAP(1)GK	UID3859	P	583	583;583	P583	2	1	1.78207e-10	-0.88029	55211000000	-1.91675	-1.98784	-2.57939	-2.5858	-1.39278	-0.839245	-1.34682	-0.837624	-1.11736	-1.284	-1.65965	-1.72447	-1.83609	-0.855999	-1.70064	-1.00076	-1.89943	-1.44008	-1.35278	NaN	-1.72005	-1.67058	-2.73341	-2.7655	-1.07705	-1.84696	-2.76422	-1.28551	-1.57602	-1.80936	-1.76583	-0.739044	NaN
COL3A1	COL3A1	Collagen alpha-1(III) chain	P02461	P02461	PGVMGFPGPKGNDGAPGKNGERGGPGGPGPQ	GQP(1)GVMGFP(1)GP(1)KGNDGAP(1)GK	UID604	P	590	590	P590	2	1	3.53308e-18	-0.88029	6220200000	-7.25185	-7.39534	-5.15658	-5.85822	-7.18937	-9.21996	-5.40239	-5.62563	-8.57528	-6.2521	-9.84143	-5.97585	-6.70878	-8.12297	NaN	-5.59606	-9.96139	-7.51941	-8.53121	-7.39796	NaN	NaN	-6.40405	NaN	-9.88105	-7.37532	-4.63914	NaN	-6.74277	NaN	-7.29822	NaN	NaN
COL3A1	COL3A1	Collagen alpha-1(III) chain	P02461	P02461	KGNDGAPGKNGERGGPGGPGPQGPPGKNGET	GGP(1)GGP(1)GPQGP(0.006)P(0.994)GK	UID2461	P	599	599	P599	2	1	9.84812e-76	-0.2811	78403000000	-1.24418	-1.81583	-1.36858	NaN	NaN	NaN	-0.871527	-1.33772	-0.612644	-1.71	-1.24185	-1.46857	-1.10534	-1.48844	-1.2129	NaN	-1.15467	-0.866365	-1.80042	-1.49753	-1.76796	NaN	NaN	NaN	-1.07362	-1.43574	-1.09189	-1.30815	-1.93842	-2.18126	-0.954538	-1.37717	NaN
COL3A1	COL3A1	Collagen alpha-1(III) chain	P02461	P02461	KGNDGAPGKNGERGGPGGPGPQGPPGKNGET	GGP(1)GGP(1)GPQGP(0.006)P(0.994)GK	UID4351	P	599	599	P599	2	1	9.84812e-76	-0.2811	78403000000	-7.80753	-8.6147	-7.98748	-8.744	-2.82972	-3.45762	-10.429	-9.2495	-7.44004	-8.38964	-8.50363	-9.65642	-8.03889	-9.52242	NaN	-8.83938	NaN	-9.08207	-4.79371	NaN	-4.73262	-6.00175	-6.73223	NaN	-1.90334	-5.51867	-8.36324	-8.63898	NaN	NaN	-6.99671	NaN	NaN
COL3A1	COL3A1	Collagen alpha-1(III) chain	P02461	P02461	DGAPGKNGERGGPGGPGPQGPPGKNGETGPQ	NGERGGP(1)GGP(1)GPQGP(0.162)P(0.838)GK	UID2462	P	602	602	P602	3	0.99999	9.84812e-76	0.49631	77037000000	-1.24418	-1.81583	-1.36858	NaN	NaN	NaN	-0.871527	-1.33772	-0.612644	-1.71	-1.24185	-1.46857	-1.10534	-1.48844	-1.2129	NaN	-1.15467	-0.866365	-1.80042	-1.49753	-1.76796	NaN	NaN	NaN	-1.07362	-1.43574	-1.09189	-1.30815	-1.93842	-2.18126	-0.954538	-1.37717	NaN
COL3A1	COL3A1	Collagen alpha-1(III) chain	P02461	P02461	DGAPGKNGERGGPGGPGPQGPPGKNGETGPQ	NGERGGP(1)GGP(1)GPQGP(0.162)P(0.838)GK	UID4352	P	602	602	P602	3	0.99999	9.84812e-76	0.49631	77037000000	-7.80753	-8.6147	-7.98748	-8.744	-2.82972	-3.45762	-10.429	-9.2495	-7.44004	-8.38964	-8.50363	-9.65642	-8.03889	-9.52242	NaN	-8.83938	NaN	-9.08207	-4.79371	NaN	-4.73262	-6.00175	-6.73223	NaN	-1.90334	-5.51867	-8.36324	-8.63898	NaN	NaN	-6.99671	NaN	NaN
COL3A1	COL3A1	Collagen alpha-1(III) chain	P02461	P02461	NGERGGPGGPGPQGPPGKNGETGPQGPPGPT	GGP(1)GGP(1)GPQGP(0.001)P(0.999)GK	UID4355	P	608	608	P608	1	0.999489	1.4452e-56	0.11986	36989000000	-7.80753	-8.6147	-7.98748	-8.744	-2.82972	-3.45762	-10.429	-9.2495	-7.44004	-8.38964	-8.50363	-9.65642	-8.03889	-9.52242	NaN	-8.83938	NaN	-9.08207	-4.79371	NaN	-4.73262	-6.00175	-6.73223	NaN	-1.90334	-5.51867	-8.36324	-8.63898	NaN	NaN	-6.99671	NaN	NaN
COL3A1	COL3A1	Collagen alpha-1(III) chain	P02461	P02461	ERGGPGGPGPQGPPGKNGETGPQGPPGPTGP	NGERGGPGGPGPQGPPGK(1)	UID107	K	610	610	K610	2	1	9.84812e-76	0.087327	40402000000	-1.24418	-1.81583	-1.36858	NaN	NaN	NaN	-0.871527	-1.33772	-0.612644	-1.71	-1.24185	-1.46857	-1.10534	-1.48844	-1.2129	NaN	-1.15467	-0.866365	-1.80042	-1.49753	-1.76796	NaN	NaN	NaN	-1.07362	-1.43574	-1.09189	-1.30815	-1.93842	-2.18126	-0.954538	-1.37717	NaN
COL3A1	COL3A1	Collagen alpha-1(III) chain	P02461	P02461	QGPPGKNGETGPQGPPGPTGPGGDKGDTGPP	NGETGPQGPP(1)GPTGPGGDK	UID576	P	620	620	P620	2	0.999508	1.06932e-89	0.069009	35153000000	-3.13622	-3.51179	-3.32131	-4.57159	-2.76454	-3.69322	-2.50098	-4.03901	-2.50121	-3.22693	-3.66308	-3.13067	-3.21924	-4.55765	-3.45362	-3.67704	-2.64575	-3.37189	-3.04882	-2.50545	-3.51618	-2.39417	-2.75888	-3.22754	-3.28554	-2.84414	-3.33351	-3.35968	-2.05809	-2.89162	-2.89786	-3.44497	NaN
COL3A1	COL3A1	Collagen alpha-1(III) chain	P02461	P02461	PGPTGPGGDKGDTGPPGPQGLQGLPGTGGPP	GDTGPP(1)GPQGLQGLP(1)GTGGP(0.189)P(0.81)GENGKP(0.001)GEPGPK	UID4291	P	635	635	P635	3	0.999851	1.78944e-88	-0.47092	14562000000	-4.3765	NaN	NaN	-5.41032	-2.91352	-3.67137	-3.18078	-5.07065	NaN	NaN	NaN	-4.3649	-4.44108	-5.39028	-4.72574	NaN	NaN	-4.83227	-3.6022	-2.0515	NaN	NaN	-3.34132	NaN	-4.34687	-2.71413	NaN	-5.22925	NaN	-3.35191	NaN	-5.28024	NaN
COL3A1	COL3A1	Collagen alpha-1(III) chain	P02461	P02461	KGDTGPPGPQGLQGLPGTGGPPGENGKPGEP	GDTGP(0.001)P(0.999)GPQGLQGLP(1)GTGGP(0.189)P(0.812)GENGKP(0.962)GEP(0.858)GP(0.18)K	UID4293	P	644	644	P644	3	1	1.78944e-88	0.39092	15804000000	-4.3765	NaN	NaN	-5.41032	-2.91352	-3.67137	-3.18078	-5.07065	NaN	NaN	NaN	-4.3649	-4.44108	-5.39028	-4.72574	NaN	NaN	-4.83227	-3.6022	-2.0515	-4.98924	NaN	-3.34132	NaN	-4.34687	-2.71413	NaN	-5.22925	NaN	-3.35191	NaN	-5.28024	NaN
COL3A1	COL3A1	Collagen alpha-1(III) chain	P02461	P02461	PGPQGLQGLPGTGGPPGENGKPGEPGPKGDA	GDTGP(0.003)P(0.997)GPQGLQGLP(0.999)GTGGP(0.02)P(0.981)GENGKP(0.98)GEP(0.857)GP(0.163)K	UID4295	P	650	650	P650	3	0.980747	1.78944e-88	-0.27475	14595000000	-4.3765	NaN	NaN	-5.41032	-2.91352	-3.67137	-3.18078	-5.07065	NaN	NaN	NaN	-4.3649	-4.44108	-5.39028	NaN	NaN	NaN	-4.83227	-3.6022	-2.0515	-4.98924	NaN	-3.34132	NaN	-4.34687	-2.71413	NaN	-5.22925	NaN	-3.35191	NaN	-5.28024	NaN
COL3A1	COL3A1	Collagen alpha-1(III) chain	P02461	P02461	QGLPGTGGPPGENGKPGEPGPKGDAGAPGAP	GDTGP(0.001)P(0.999)GPQGLQGLP(1)GTGGP(0.189)P(0.811)GENGKP(0.996)GEP(0.85)GP(0.153)K	UID4296	P	656	656	P656	3	0.99622	1.78944e-88	-0.72702	12629000000	-4.3765	NaN	NaN	-5.41032	-2.91352	-3.67137	-3.18078	-5.07065	NaN	NaN	NaN	-4.3649	-4.44108	-5.39028	-4.72574	NaN	NaN	-4.83227	-3.6022	-2.0515	-4.98924	NaN	-3.34132	NaN	-4.34687	-2.71413	NaN	-5.22925	NaN	-3.35191	NaN	-5.28024	NaN
COL3A1	COL3A1	Collagen alpha-1(III) chain	P02461	P02461	PGTGGPPGENGKPGEPGPKGDAGAPGAPGGK	GDTGP(0.003)P(0.996)GP(0.002)QGLQGLP(1)GTGGP(0.24)P(0.761)GENGKP(0.995)GEP(0.944)GP(0.06)K	UID4297	P	659	659	P659	3	0.944325	1.78944e-88	-0.28035	11391000000	-4.3765	NaN	NaN	-5.41032	-2.91352	-3.67137	-3.18078	NaN	NaN	NaN	NaN	NaN	-4.44108	-5.39028	-4.72574	NaN	NaN	-4.83227	-3.6022	-2.0515	-4.98924	NaN	-3.34132	NaN	-4.34687	-2.71413	NaN	-5.22925	NaN	-3.35191	NaN	-5.28024	NaN
COL3A1	COL3A1	Collagen alpha-1(III) chain	P02461	P02461	NGKPGEPGPKGDAGAPGAPGGKGDAGAPGER	GDAGAP(1)GAP(1)GGKGDAGAP(1)GERGP(0.618)P(0.532)GLAGAP(0.85)GLR	UID493	P	668	668	P668	3	1	6.0365e-44	-0.21216	111040000000	-2.81051	NaN	-2.7809	-4.23739	-4.25022	-4.74384	-1.91017	NaN	NaN	-4.1177	-4.08912	-3.36426	-3.1589	-3.92017	-3.88661	NaN	-2.34633	-3.14819	-4.29171	NaN	NaN	-3.18856	NaN	NaN	NaN	NaN	-3.11729	-3.38072	NaN	NaN	-2.76241	-3.50881	NaN
COL3A1	COL3A1	Collagen alpha-1(III) chain	P02461	P02461	NGKPGEPGPKGDAGAPGAPGGKGDAGAPGER	GDAGAP(1)GAP(1)GGKGDAGAP(1)GERGP(0.618)P(0.532)GLAGAP(0.85)GLR	UID4273	P	668	668	P668	3	1	6.0365e-44	-0.21216	111040000000	-0.796074	-1.44042	-1.45975	-3.17005	0.11957	-0.416899	-3.11512	-1.12706	-0.424126	-1.12618	-0.815983	-1.25973	-1.22112	-1.48579	-1.3643	-0.945515	-2.35852	-1.35607	-0.107426	-0.609186	-0.0414486	-0.939934	-0.161196	-2.4551	-0.464863	-0.332056	-1.32395	-1.07014	NaN	-2.24119	-0.373051	-1.27419	-0.135424
COL3A1	COL3A1	Collagen alpha-1(III) chain	P02461	P02461	PGEPGPKGDAGAPGAPGGKGDAGAPGERGPP	GDAGAP(1)GAP(1)GGKGDAGAP(1)GER	UID4274	P	671	671	P671	2	1	6.0365e-44	-0.72745	95086000000	-0.796074	-1.44042	-1.45975	-3.17005	0.11957	-0.416899	-3.11512	-1.12706	-0.424126	-1.12618	-0.815983	-1.25973	-1.22112	-1.48579	-1.3643	-0.945515	-2.35852	-1.35607	-0.107426	-0.609186	-0.0414486	-0.939934	-0.161196	-2.4551	-0.464863	-0.332056	-1.32395	-1.07014	NaN	-2.24119	-0.373051	-1.27419	-0.135424
COL3A1	COL3A1	Collagen alpha-1(III) chain	P02461	P02461	PGPKGDAGAPGAPGGKGDAGAPGERGPPGLA	GDAGAPGAPGGK(1)GDAGAPGERGPPGLAGAPGLR	UID92	K	674	674	K674	4	1	3.43243e-14	0.070936	16712000000	-2.81051	NaN	-2.7809	-4.23739	-4.25022	-4.74384	-1.91017	NaN	NaN	-4.1177	-4.08912	-3.36426	-3.1589	-3.92017	-3.88661	NaN	-2.34633	-3.14819	-4.29171	NaN	NaN	-3.18856	NaN	NaN	NaN	NaN	-3.11729	-3.38072	NaN	NaN	-2.76241	-3.50881	NaN
COL3A1	COL3A1	Collagen alpha-1(III) chain	P02461	P02461	AGAPGAPGGKGDAGAPGERGPPGLAGAPGLR	GDAGAP(1)GERGP(1)P(1)GLAGAP(1)GLR	UID495	P	680	680	P680	3	1	6.0365e-44	2.1434	198490000000	-4.78457	-3.39958	-3.136	-4.41065	NaN	-7.36503	-2.36598	-3.9183	-5.48385	-4.35676	-7.72771	-5.07715	-2.77582	-5.0419	-4.36226	NaN	-7.74162	-5.7281	NaN	-4.82374	NaN	NaN	-4.72612	-4.11247	NaN	NaN	-3.10569	-3.35054	-4.9685	-4.8545	-5.02624	-2.91931	NaN
COL3A1	COL3A1	Collagen alpha-1(III) chain	P02461	P02461	AGAPGAPGGKGDAGAPGERGPPGLAGAPGLR	GDAGAP(1)GERGP(1)P(1)GLAGAP(1)GLR	UID4275	P	680	680	P680	3	1	6.0365e-44	2.1434	198490000000	-0.366875	-0.639681	-0.526917	-1.92547	-0.888462	-0.86054	-1.32259	-0.652206	0.354143	-0.377228	-0.399723	-0.388321	-0.441319	-0.517445	-0.523693	-0.628057	-1.25649	-0.465784	-0.749866	-3.17553	-0.444983	-2.01484	-0.967987	-2.19811	-1.73063	-0.615465	-0.762039	-0.540499	-1.22267	-1.20374	0.375179	-0.644129	NaN
COL3A1	COL3A1	Collagen alpha-1(III) chain	P02461	P02461	APGGKGDAGAPGERGPPGLAGAPGLRGGAGP	GP(1)P(1)GLAGAP(1)GLR	UID4276	P	685	685	P685	2	1	6.0365e-44	-0.22344	85827000000	-0.796074	-1.44042	-1.45975	-3.17005	0.11957	-0.416899	-3.11512	-1.12706	-0.424126	-1.12618	-0.815983	-1.25973	-1.22112	-1.48579	-1.3643	-0.945515	-2.35852	-1.35607	-0.107426	NaN	-0.0414486	NaN	-0.161196	-2.4551	NaN	-0.332056	-1.32395	-1.07014	NaN	-2.24119	-0.373051	-1.27419	-0.135424
COL3A1	COL3A1	Collagen alpha-1(III) chain	P02461	P02461	PGGKGDAGAPGERGPPGLAGAPGLRGGAGPP	GP(1)P(1)GLAGAP(1)GLR	UID2387	P	686	686	P686	2	1	6.88175e-76	-0.22344	367020000000	1.66294	1.07083	1.59898	-0.387688	-1.57735	-1.81628	1.955	0.649338	1.70817	1.04278	0.852013	0.406147	1.30408	0.910376	1.11967	1.60313	1.01354	0.791729	-0.407717	0.804569	-0.324284	0.0266647	0.0457439	0.966343	-2.38565	0.0445805	1.04699	0.410412	1.24084	0.482349	1.62031	1.28542	0.576387
COL3A1	COL3A1	Collagen alpha-1(III) chain	P02461	P02461	PGGKGDAGAPGERGPPGLAGAPGLRGGAGPP	GP(1)P(1)GLAGAP(1)GLR	UID4277	P	686	686	P686	2	1	6.88175e-76	-0.22344	367020000000	-0.366875	-0.639681	-0.526917	-1.92547	-0.888462	-0.86054	-1.32259	-0.652206	0.354143	-0.377228	-0.399723	-0.388321	-0.441319	-0.517445	-0.523693	-0.628057	-1.25649	-0.465784	-0.749866	-3.17553	-0.444983	-2.01484	-0.967987	-2.19811	-1.73063	-0.615465	-0.762039	-0.540499	-1.22267	-1.20374	0.375179	-0.644129	NaN
COL3A1	COL3A1	Collagen alpha-1(III) chain	P02461	P02461	AGAPGERGPPGLAGAPGLRGGAGPPGPEGGK	GP(1)P(1)GLAGAP(1)GLR	UID2388	P	692	692	P692	2	1	6.88175e-76	-0.22344	386520000000	1.66294	1.07083	1.59898	-0.387688	-1.57735	-1.81628	1.955	0.649338	1.70817	1.04278	0.852013	0.406147	1.30408	0.910376	1.11967	1.60313	1.01354	0.791729	-0.407717	0.804569	-0.324284	0.0266647	0.0457439	0.966343	-2.38565	0.0445805	1.04699	0.410412	1.24084	0.482349	1.62031	1.28542	0.576387
COL3A1	COL3A1	Collagen alpha-1(III) chain	P02461	P02461	AGAPGERGPPGLAGAPGLRGGAGPPGPEGGK	GP(1)P(1)GLAGAP(1)GLR	UID4278	P	692	692	P692	2	1	6.88175e-76	-0.22344	386520000000	-0.366875	-0.639681	-0.526917	-1.92547	-0.888462	-0.86054	-1.32259	-0.652206	0.354143	-0.377228	-0.399723	-0.388321	-0.441319	-0.517445	-0.523693	-0.628057	-1.25649	-0.465784	-0.749866	-3.17553	-0.444983	-2.01484	-0.967987	-2.19811	-1.73063	-0.615465	-0.762039	-0.540499	-1.22267	-1.20374	0.375179	-0.644129	NaN
COL3A1	COL3A1	Collagen alpha-1(III) chain	P02461	P02461	PGLAGAPGLRGGAGPPGPEGGKGAAGPPGPP	GGAGP(0.001)P(0.999)GPEGGK	UID500	P	701	701	P701	1	0.999377	6.88175e-76	-0.31493	45766000000	-2.10289	-1.65868	-1.23438	-2.51361	-2.41925	-3.20472	-0.649441	-1.84767	-0.783482	-1.58396	-1.26434	-1.42962	-1.47803	-1.84307	-1.36128	NaN	-1.57497	-1.5425	NaN	NaN	-1.27787	-1.9021	-2.54509	-3.9546	-1.59443	-1.63717	-2.60714	NaN	-3.30068	-4.81692	-1.46359	-1.35589	NaN
COL3A1	COL3A1	Collagen alpha-1(III) chain	P02461	P02461	PGLRGGAGPPGPEGGKGAAGPPGPPGAAGTP	GPPGLAGAPGLRGGAGPPGPEGGK(1)	UID93	K	707	707	K707	3	1	6.16509e-14	0.42087	4273700000	-6.1333	NaN	-5.19482	-5.30717	-6.60276	-6.03462	-4.57087	-3.69682	-4.25089	-4.56846	-5.34215	-5.66902	-5.30644	-4.29159	-5.31102	-4.31361	NaN	-4.72181	-5.16662	-5.64106	-5.89957	-6.56215	-6.37769	-6.82672	NaN	-5.08853	NaN	-5.56766	-6.29691	-7.62348	-5.11811	-3.77149	NaN
COL3A1	COL3A1	Collagen alpha-1(III) chain	P02461	P02461	AGPPGPEGGKGAAGPPGPPGAAGTPGLQGMP	GAAGPP(1)GP(0.001)P(0.999)GAAGTP(1)GLQGMP(1)GER	UID4251	P	713	713	P713	2	0.999966	1.59862e-145	-0.52654	238060000000	-2.34247	-3.56282	-2.85098	-6.9336	-2.86431	-4.78892	-3.04037	-5.67138	-1.9461	-3.6717	-4.09799	-4.80838	-2.66443	-4.86283	-3.79581	-3.76021	-3.82141	-3.18671	-4.3393	NaN	-2.91684	-3.17375	-2.49831	NaN	-4.46938	-5.25022	-3.04276	-4.76421	-2.59473	-5.23488	-2.07463	-2.77091	NaN
COL3A1	COL3A1	Collagen alpha-1(III) chain	P02461	P02461	PPGPEGGKGAAGPPGPPGAAGTPGLQGMPGE	GAAGP(0.007)P(0.993)GP(1)P(1)GAAGTP(1)GLQGMP(1)GER	UID4252	P	715	715	P715	2	0.999999	5.47303e-36	-0.77423	39248000000	-2.34247	NaN	-2.85098	-6.9336	-2.86431	-4.78892	-3.04037	-5.67138	-1.9461	-3.6717	-4.09799	-4.80838	-2.66443	-4.86283	-3.79581	-3.76021	NaN	-3.18671	-4.3393	NaN	-2.91684	-3.17375	-2.49831	NaN	-4.46938	-5.25022	-3.04276	-4.76421	-2.59473	-5.23488	-2.07463	-2.77091	NaN
COL3A1	COL3A1	Collagen alpha-1(III) chain	P02461	P02461	PGPEGGKGAAGPPGPPGAAGTPGLQGMPGER	GAAGP(0.007)P(0.993)GP(1)P(1)GAAGTP(1)GLQGMP(1)GER	UID4253	P	716	716	P716	2	1	1.59862e-145	-0.77423	236340000000	-0.830891	-1.41925	-0.70455	-2.85446	-0.46229	-1.03287	-0.741159	-1.56222	-0.0393581	-1.102	-1.18586	-1.47382	NaN	-0.972023	-1.21857	-0.927362	-1.15783	-0.549559	NaN	NaN	-0.930126	-3.16568	-1.88381	-1.11846	-0.745638	-1.71149	-1.33187	-2.04879	-0.263054	-1.95468	-0.906311	-0.0891953	NaN
COL3A1	COL3A1	Collagen alpha-1(III) chain	P02461	P02461	KGAAGPPGPPGAAGTPGLQGMPGERGGLGSP	GAAGPP(1)GPP(1)GAAGTP(1)GLQGMP(1)GER	UID4254	P	722	722	P722	2	1	1.59862e-145	0.28215	237530000000	-0.830891	-1.41925	-0.70455	-2.85446	-0.46229	-1.03287	-0.741159	-1.56222	-0.0393581	-1.102	-1.18586	-1.47382	NaN	-0.972023	-1.21857	-0.927362	-1.15783	-0.549559	-1.13176	NaN	-0.930126	-3.16568	-1.88381	-1.11846	-0.745638	-1.71149	-1.33187	-2.04879	-0.263054	-1.95468	-0.906311	-0.0891953	NaN
COL3A1	COL3A1	Collagen alpha-1(III) chain	P02461	P02461	PGPPGAAGTPGLQGMPGERGGLGSPGPKGDK	GAAGP(1)P(1)GP(0.011)P(0.989)GAAGTP(1)GLQGMP(1)GER	UID4255	P	728	728	P728	2	1	1.59862e-145	-1.0622	239480000000	-0.830891	-1.41925	-0.70455	-2.85446	-0.46229	-1.03287	-0.741159	-1.56222	-0.0393581	-1.102	-1.18586	-1.47382	NaN	-0.972023	-1.21857	-0.927362	-1.15783	-0.549559	-1.13176	NaN	-0.930126	-3.16568	-1.88381	-1.11846	-0.745638	-1.71149	-1.33187	-2.04879	-0.263054	-1.95468	-0.906311	-0.0891953	NaN
COL3A1	COL3A1	Collagen alpha-1(III) chain	P02461	P02461	PGLQGMPGERGGLGSPGPKGDKGEPGGPGAD	GGLGSP(1)GP(1)KGDKGEP(1)GGP(1)GADGVPGK	UID476	P	737	737	P737	3	1	4.10209e-82	0.046412	141090000000	-6.33522	NaN	-5.7979	-6.88161	NaN	-4.85728	-6.80328	-6.65958	-5.59134	-5.74895	-5.54867	-6.17064	-6.24083	-6.88223	-5.7895	-7.18569	-6.25435	-6.73216	NaN	NaN	NaN	-4.44236	NaN	NaN	NaN	-5.12741	NaN	-6.23891	NaN	NaN	-5.70984	-6.06698	NaN
COL3A1	COL3A1	Collagen alpha-1(III) chain	P02461	P02461	PGLQGMPGERGGLGSPGPKGDKGEPGGPGAD	GGLGSP(1)GP(1)KGDKGEP(1)GGP(1)GADGVPGK	UID4256	P	737	737	P737	3	1	4.10209e-82	0.046412	141090000000	-3.60543	-4.20494	-4.24963	-5.54972	-1.99347	-3.46386	-3.40051	-5.03434	-2.33769	-4.21452	-3.25084	-3.31398	-3.13705	-4.72239	-2.71369	-4.32034	-3.53493	-3.03812	-3.40607	NaN	NaN	-4.64627	-4.42028	NaN	-1.41223	-3.90508	-4.21744	-3.7278	NaN	NaN	-2.61069	-4.24642	-3.29852
COL3A1	COL3A1	Collagen alpha-1(III) chain	P02461	P02461	LQGMPGERGGLGSPGPKGDKGEPGGPGADGV	GGLGSP(1)GP(1)KGDKGEP(1)GGP(1)GADGVP(1)GK	UID4257	P	739	739	P739	2	1	3.0166e-56	-0.42355	47661000000	-7.73647	-7.13419	NaN	-6.71593	NaN	-5.97396	-7.40096	-6.06598	-5.88255	-6.91719	-6.66711	-7.02579	-6.95293	-6.60202	-6.74993	-8.75206	-7.85722	NaN	-6.72446	NaN	NaN	-7.18902	NaN	NaN	-6.35878	-6.93352	-8.19651	-5.95529	NaN	NaN	-6.71513	NaN	NaN
COL3A1	COL3A1	Collagen alpha-1(III) chain	P02461	P02461	PGERGGLGSPGPKGDKGEPGGPGADGVPGKD	GGLGSPGPK(1)GDK(1)	UID88	K	743	743	K743	2	1	1.89516e-50	-0.33029	72411000000	-4.97288	-5.72114	-4.97578	-6.22553	-5.61561	-4.57334	-4.12138	-3.57623	-4.38461	-4.55108	-5.90767	-5.66426	-5.08405	-4.11405	-5.51077	-3.62979	-5.06533	-4.24182	-5.57395	NaN	NaN	NaN	-4.61814	-4.13161	NaN	-4.86829	-5.5281	-4.20766	-4.22808	-4.23541	-4.70628	-3.71308	NaN
COL3A1	COL3A1	Collagen alpha-1(III) chain	P02461	P02461	RGGLGSPGPKGDKGEPGGPGADGVPGKDGPR	GGLGSP(1)GP(1)KGDKGEP(1)GGP(1)GADGVP(1)GK	UID507	P	746	746	P746	2	1	4.10209e-82	-0.42355	299740000000	-2.44524	-3.04849	-2.27161	-3.27096	-2.8023	-3.04893	-1.79962	NaN	-2.42081	-2.78362	-2.88593	-1.66043	-2.59943	-3.70348	-2.4531	-3.07107	-1.69282	-2.64862	-2.32945	-7.08083	-3.49582	-1.16817	NaN	-1.70763	-3.40907	-8.46668	-2.47262	-2.59009	-1.56773	-1.90911	-2.90162	-2.86534	NaN
COL3A1	COL3A1	Collagen alpha-1(III) chain	P02461	P02461	RGGLGSPGPKGDKGEPGGPGADGVPGKDGPR	GGLGSP(1)GP(1)KGDKGEP(1)GGP(1)GADGVP(1)GK	UID2397	P	746	746	P746	2	1	4.10209e-82	-0.42355	299740000000	-0.732204	-1.98081	-1.38603	-3.39199	-1.75018	-2.80716	-0.652439	-2.36714	-0.783482	-1.66869	-1.84318	NaN	-1.36135	-2.71531	-1.70581	-1.54027	-1.37244	-1.68066	-2.73929	-1.37152	-2.0528	-2.27328	-1.79074	-2.80408	-3.43356	-2.05593	-1.2312	-1.83651	-1.18261	-2.27715	-1.0632	-1.7038	NaN
COL3A1	COL3A1	Collagen alpha-1(III) chain	P02461	P02461	RGGLGSPGPKGDKGEPGGPGADGVPGKDGPR	GGLGSP(1)GP(1)KGDKGEP(1)GGP(1)GADGVP(1)GK	UID4287	P	746	746	P746	2	1	4.10209e-82	-0.42355	299740000000	-3.60543	-4.20494	-4.24963	-5.54972	-1.99347	-3.46386	-3.40051	-5.03434	-2.33769	-4.21452	-3.25084	-3.31398	-3.13705	-4.72239	-2.71369	-4.32034	-3.53493	-3.03812	-3.40607	NaN	NaN	-4.64627	-4.42028	NaN	-1.41223	-3.90508	-4.21744	-3.7278	NaN	NaN	-2.61069	-4.24642	-3.29852
COL3A1	COL3A1	Collagen alpha-1(III) chain	P02461	P02461	LGSPGPKGDKGEPGGPGADGVPGKDGPRGPT	GGLGSP(1)GP(1)KGDKGEP(1)GGP(1)GADGVP(1)GK	UID2398	P	749	749	P749	2	1	4.10209e-82	-0.42355	135550000000	-0.732204	-1.98081	-1.38603	-3.39199	-1.75018	-2.80716	NaN	-2.36714	NaN	-1.66869	-1.84318	NaN	-1.36135	-2.71531	-1.70581	-1.54027	NaN	-1.68066	-2.73929	-1.37152	-2.0528	-2.27328	-1.79074	-2.80408	-3.43356	-2.05593	-1.2312	-1.83651	-1.18261	-2.27715	NaN	-1.7038	NaN
COL3A1	COL3A1	Collagen alpha-1(III) chain	P02461	P02461	LGSPGPKGDKGEPGGPGADGVPGKDGPRGPT	GGLGSP(1)GP(1)KGDKGEP(1)GGP(1)GADGVP(1)GK	UID4288	P	749	749	P749	2	1	4.10209e-82	-0.42355	135550000000	-3.60543	-4.20494	-4.24963	-5.54972	-1.99347	-3.46386	-5.0394	-5.03434	-2.90023	-4.21452	-3.25084	-4.20978	-3.81916	-4.72239	-3.56779	-4.32034	-5.13921	-4.36791	-3.40607	NaN	NaN	-4.64627	-4.42028	NaN	-1.41223	-3.90508	-4.21744	-3.7278	NaN	NaN	-2.61069	-4.24642	NaN
COL3A1	COL3A1	Collagen alpha-1(III) chain	P02461	P02461	KGDKGEPGGPGADGVPGKDGPRGPTGPIGPP	GGLGSP(1)GP(1)KGDKGEP(1)GGP(1)GADGVP(1)GK	UID4289	P	755	755	P755	2	1	6.78435e-26	-0.42355	23482000000	-5.62574	-6.33462	-5.77008	-7.71554	NaN	-6.62087	-3.58536	-7.03453	-4.53713	-5.7997	-5.62151	-5.90713	-5.17266	-6.97006	-6.14291	NaN	-5.27224	-6.02757	-7.41647	-6.08967	NaN	NaN	NaN	NaN	-6.54306	-6.69331	-5.6752	-6.31455	NaN	-7.35686	-5.27597	-6.11145	NaN
COL3A1	COL3A1	Collagen alpha-1(III) chain	P02461	P02461	VPGKDGPRGPTGPIGPPGPAGQPGDKGEGGA	GPTGPIGP(1)P(1)GPAGQP(1)GDK	UID4220	P	769	769	P769	2	0.999986	3.31146e-65	0.58729	17188000000	-4.69752	-5.32895	-5.99909	-7.41541	-5.796	NaN	-4.4103	-6.85345	-4.67581	-5.68378	-4.79031	-4.41618	-5.367	-6.20592	-4.74512	NaN	-5.21424	-5.88977	-6.93704	NaN	-5.49676	NaN	NaN	NaN	-6.35937	NaN	-5.48859	-6.05442	NaN	-7.12049	-3.16362	-5.06641	NaN
COL3A1	COL3A1	Collagen alpha-1(III) chain	P02461	P02461	PGKDGPRGPTGPIGPPGPAGQPGDKGEGGAP	GPTGPIGPP(1)GPAGQP(1)GDK	UID441	P	770	770	P770	2	0.999976	4.34396e-136	0.43162	493290000000	NaN	-6.42685	NaN	-5.79732	NaN	NaN	-7.42806	-4.9687	-6.73846	-5.04775	-7.14912	-5.74829	-6.78484	-5.43479	NaN	NaN	-6.10157	-5.82184	NaN	NaN	NaN	-7.20647	-6.34288	NaN	NaN	-5.77744	-6.83637	-6.39633	NaN	-5.15433	-7.3111	-7.3785	NaN
COL3A1	COL3A1	Collagen alpha-1(III) chain	P02461	P02461	PGKDGPRGPTGPIGPPGPAGQPGDKGEGGAP	GPTGPIGPP(1)GPAGQP(1)GDK	UID2331	P	770	770	P770	2	0.999976	4.34396e-136	0.43162	493290000000	-0.594107	-1.35398	-0.563314	-2.3851	-1.9096	-2.43711	0.24139	-1.62315	-0.454088	-1.04195	-1.45669	-0.739407	-0.817776	-1.89705	-1.14948	-1.19396	-0.201513	NaN	NaN	NaN	-1.70091	-0.225281	-0.8636	-0.955927	-2.72376	-0.846064	-1.09665	-1.31721	0.163578	-0.153767	-0.813831	-1.23107	NaN
COL3A1	COL3A1	Collagen alpha-1(III) chain	P02461	P02461	PGKDGPRGPTGPIGPPGPAGQPGDKGEGGAP	GPTGPIGPP(1)GPAGQP(1)GDK	UID4221	P	770	770	P770	2	0.999976	4.34396e-136	0.43162	493290000000	2.0392	1.12202	1.17086	-0.27446	0.974571	0.394266	1.75748	0.458447	1.85313	0.853239	1.17437	1.09527	1.21692	0.818842	1.32059	1.52066	1.25957	1.3099	0.0127525	1.04222	0.875326	-0.156752	0.312445	-0.426321	0.901798	1.12716	1.28684	1.03695	0.740191	-0.175573	1.9605	1.24792	3.17772
COL3A1	COL3A1	Collagen alpha-1(III) chain	P02461	P02461	RGPTGPIGPPGPAGQPGDKGEGGAPGLPGIA	GPTGPIGPP(1)GPAGQP(1)GDK	UID2333	P	776	776	P776	2	1	4.34396e-136	0.13689	514260000000	-0.594107	-1.35398	-0.563314	-2.3851	-1.9096	-2.43711	0.24139	-1.62315	-0.454088	-1.04195	-1.45669	-0.739407	-0.817776	-1.89705	-1.14948	-1.19396	-0.201513	NaN	NaN	NaN	-1.70091	-0.225281	-0.8636	-0.955927	-2.72376	-0.846064	-1.09665	-1.31721	0.163578	-0.153767	-0.813831	-1.23107	NaN
COL3A1	COL3A1	Collagen alpha-1(III) chain	P02461	P02461	RGPTGPIGPPGPAGQPGDKGEGGAPGLPGIA	GPTGPIGPP(1)GPAGQP(1)GDK	UID4223	P	776	776	P776	2	1	4.34396e-136	0.13689	514260000000	2.0392	1.12202	1.17086	-0.27446	0.974571	0.394266	1.75748	0.757084	1.85313	0.853239	1.17437	1.09527	1.21692	0.818842	1.32059	1.52066	1.25957	1.3099	0.0127525	1.04222	0.875326	-0.156752	0.312445	-0.426321	0.901798	1.12716	1.29422	1.09684	0.740191	-0.175573	1.9605	1.24792	3.17772
COL3A1	COL3A1	Collagen alpha-1(III) chain	P02461	P02461	TGPIGPPGPAGQPGDKGEGGAPGLPGIAGPR	GPTGPIGPPGPAGQPGDK(1)GEGGAPGLPGIAGPR	UID83	K	779	779	K779	4	1	3.10189e-88	-1.3966	111980000000	-0.959576	-1.14731	-1.71248	-1.32611	-2.06689	-0.61079	-0.711514	0.383595	-0.18671	-0.721788	-0.969677	-1.36193	-1.01606	-0.0491638	-0.89324	0.143198	-1.1661	-0.434177	-4.9791	NaN	-1.80977	-2.80601	NaN	-0.738455	-1.99516	-1.0357	-1.57809	-0.0846786	-1.61764	-1.36487	-0.5221	0.319265	1.98515
COL3A1	COL3A1	Collagen alpha-1(III) chain	P02461	P02461	PGPAGQPGDKGEGGAPGLPGIAGPRGSPGER	GEGGAP(1)GLP(1)GIAGPR	UID2334	P	785	785	P785	3	1	4.34396e-136	0.20067	506250000000	-0.707293	-1.37785	-1.05665	-2.2282	NaN	-1.36318	-0.173943	-1.37964	-0.389677	-1.09082	-1.56817	-1.05869	-0.801617	-1.71414	-1.09112	-1.14776	-0.472065	-1.1767	-1.64591	-0.537991	-1.9164	-1.36272	-1.94424	-1.12662	-2.37163	-1.46662	-1.64744	-1.8504	-0.360617	-0.570467	-1.01829	-1.37751	NaN
COL3A1	COL3A1	Collagen alpha-1(III) chain	P02461	P02461	PGPAGQPGDKGEGGAPGLPGIAGPRGSPGER	GEGGAP(1)GLP(1)GIAGPR	UID4224	P	785	785	P785	3	1	4.34396e-136	0.20067	506250000000	2.0392	1.12202	1.17086	-0.27446	0.974571	0.394266	1.75748	0.757084	1.85313	0.853239	1.17437	1.09527	1.21692	0.818842	1.32059	1.52066	1.25957	1.3099	0.0127525	1.04222	0.875326	-0.156752	0.312445	-0.426321	0.901798	1.12716	1.29422	1.09684	0.740191	-0.175573	1.9605	1.24792	3.17772
COL3A1	COL3A1	Collagen alpha-1(III) chain	P02461	P02461	AGQPGDKGEGGAPGLPGIAGPRGSPGERGET	GEGGAP(1)GLP(1)GIAGPR	UID445	P	788	788	P788	3	1	4.34396e-136	0.20067	467260000000	NaN	NaN	-5.509	-6.24337	-6.56318	NaN	NaN	NaN	-5.80546	NaN	-6.00363	-4.72938	-6.08853	-5.72191	NaN	NaN	NaN	-5.40408	-6.71376	-5.10816	-6.93384	-6.23151	-5.82348	NaN	-7.0237	-5.64617	NaN	-6.58041	NaN	-4.99117	NaN	NaN	NaN
COL3A1	COL3A1	Collagen alpha-1(III) chain	P02461	P02461	AGQPGDKGEGGAPGLPGIAGPRGSPGERGET	GEGGAP(1)GLP(1)GIAGPR	UID2335	P	788	788	P788	3	1	4.34396e-136	0.20067	467260000000	-0.707293	-1.37785	-1.05665	-2.2282	NaN	-1.36318	-0.173943	-1.37964	-0.389677	-1.09082	-1.56817	-1.05869	-0.801617	-1.71414	-1.09112	-1.14776	-0.472065	-1.1767	-1.64591	-0.537991	-1.9164	-1.36272	-1.94424	-1.12662	-2.37163	-1.46662	-1.64744	-1.8504	-0.360617	-0.570467	-1.01829	-1.37751	NaN
COL3A1	COL3A1	Collagen alpha-1(III) chain	P02461	P02461	AGQPGDKGEGGAPGLPGIAGPRGSPGERGET	GEGGAP(1)GLP(1)GIAGPR	UID4225	P	788	788	P788	3	1	4.34396e-136	0.20067	467260000000	-0.257957	-2.17804	-1.13439	-5.24714	-1.05494	-2.7481	-1.88125	-3.33164	-1.46322	-1.82811	-1.82088	-1.02793	-2.69201	-2.74862	-1.10117	-1.4618	-1.81964	-1.1998	-1.69071	-1.3038	-0.786007	-2.33939	-1.96604	-0.366402	-1.69461	-1.7224	-1.50844	-2.29686	-0.778719	-2.00684	-0.942642	NaN	0.0674839
COL3A1	COL3A1	Collagen alpha-1(III) chain	P02461	P02461	GGAPGLPGIAGPRGSPGERGETGPPGPAGFP	GSP(1)GERGETGP(0.001)P(0.999)GPAGFP(1)GAP(0.991)GQNGEP(0.009)GGKGER	UID4398	P	797	797	P797	4	0.999978	3.51919e-56	0.22066	62207000000	-2.48524	-2.8173	-2.89415	-3.76814	-0.160566	-0.441494	-2.93526	-2.38653	-1.91151	-2.08811	-2.07377	-2.83226	-2.6399	-2.85097	NaN	NaN	-4.46205	-2.55568	-1.34152	NaN	NaN	NaN	NaN	NaN	1.65451	-1.87767	NaN	NaN	-2.23126	NaN	-1.21853	-2.61731	2.53004
COL3A1	COL3A1	Collagen alpha-1(III) chain	P02461	P02461	AGPRGSPGERGETGPPGPAGFPGAPGQNGEP	GETGPP(1)GPAGFP(1)GAP(1)GQNGEP(1)GGK	UID4331	P	806	806	P806	2	0.999829	1.64969e-156	-0.83673	245170000000	-2.48524	-2.8173	-2.89415	-3.76814	-0.160566	-0.441494	-2.93526	-2.38653	-1.91151	-2.08811	-2.07377	-2.83226	-2.6399	-2.85097	-2.69159	-3.21264	-4.46205	-2.55568	-1.34152	NaN	-0.0699444	NaN	-1.22939	NaN	1.65451	-1.87767	-2.14303	NaN	-2.23126	-2.41944	-1.21853	-2.61731	2.53004
COL3A1	COL3A1	Collagen alpha-1(III) chain	P02461	P02461	PGERGETGPPGPAGFPGAPGQNGEPGGKGER	GETGPP(1)GPAGFP(1)GAP(1)GQNGEP(1)GGK	UID4333	P	812	812	P812	2	1	1.64969e-156	-0.46095	256800000000	NaN	NaN	NaN	-1.20675	NaN	-3.26085	NaN	NaN	-1.72946	-2.02758	-0.406696	NaN	-0.0311852	-2.38222	NaN	NaN	NaN	0.117569	-2.60162	-1.55419	-2.47926	-3.25994	-2.09822	-1.89136	-7.05648	-2.20936	-0.308451	-2.28374	-1.96089	-2.9426	0.416321	-2.08418	-0.775459
COL3A1	COL3A1	Collagen alpha-1(III) chain	P02461	P02461	RGETGPPGPAGFPGAPGQNGEPGGKGERGAP	GETGP(0.002)P(0.998)GPAGFP(1)GAP(1)GQNGEP(1)GGKGER	UID4334	P	815	815	P815	2	1	1.64969e-156	0.70399	257880000000	NaN	NaN	NaN	-1.20675	NaN	-3.26085	NaN	NaN	-1.72946	-2.02758	-0.406696	NaN	-0.0311852	-2.38222	NaN	NaN	NaN	0.117569	-2.60162	-1.55419	-2.47926	-3.25994	-2.09822	-1.89136	-7.05648	-2.20936	-0.308451	-2.28374	-1.96089	-2.9426	0.416321	-2.08418	-0.775459
COL3A1	COL3A1	Collagen alpha-1(III) chain	P02461	P02461	PGPAGFPGAPGQNGEPGGKGERGAPGEKGEG	GETGP(0.004)P(0.996)GPAGFP(1)GAP(1)GQNGEP(1)GGKGER	UID4335	P	821	821	P821	2	1	1.64969e-156	0.48614	110750000000	NaN	NaN	NaN	-1.20675	NaN	-3.26085	NaN	NaN	-1.72946	-2.02758	-0.406696	NaN	-0.0311852	-2.38222	NaN	NaN	NaN	0.117569	-2.60162	-1.55419	-2.47926	-3.25994	-2.09822	-1.89136	-7.05648	-2.20936	-0.308451	-2.28374	-1.96089	-2.9426	0.416321	-2.08418	-0.775459
COL3A1	COL3A1	Collagen alpha-1(III) chain	P02461	P02461	AGFPGAPGQNGEPGGKGERGAPGEKGEGGPP	GSPGERGETGPPGPAGFPGAPGQNGEPGGK(1)GER	UID102	K	824	824	K824	4	1	4.03415e-58	-0.49678	148210000000	-2.48524	-2.8173	-2.89415	-3.76814	-0.160566	-0.441494	-2.93526	-2.38653	-1.91151	-2.08811	-2.07377	-2.83226	-2.6399	-2.85097	-2.69159	-3.21264	-4.46205	-2.55568	-1.34152	NaN	-0.0699444	NaN	-1.22939	NaN	1.65451	-1.87767	-2.14303	NaN	-2.23126	-2.41944	-1.21853	-2.61731	2.53004
COL3A1	COL3A1	Collagen alpha-1(III) chain	P02461	P02461	PGQNGEPGGKGERGAPGEKGEGGPPGVAGPP	GERGAP(1)GEK	UID4258	P	830	830	P830	2	1	1.69139e-57	-0.17624	24962000000	-3.66558	-4.38941	-4.69077	-5.24189	NaN	-5.68833	-3.63621	NaN	-3.08383	-4.00085	-3.68591	-4.27757	-3.95426	-4.04546	NaN	-4.27203	-4.67848	-3.6047	-6.17451	NaN	NaN	-7.32265	NaN	NaN	NaN	-6.01762	NaN	NaN	NaN	NaN	-3.54899	NaN	NaN
COL3A1	COL3A1	Collagen alpha-1(III) chain	P02461	P02461	NGEPGGKGERGAPGEKGEGGPPGVAGPPGGS	GAPGEK(1)GEGGPPGVAGPPGGSGPAGPPGPQGVK(1)GER	UID89	K	833	833	K833	3	1	1.08085e-49	0.60673	23844000000	-3.66558	-4.38941	-4.69077	-5.24189	NaN	-5.68833	-3.63621	-3.75437	-3.08383	-4.00085	-3.68591	-4.27757	-3.95426	-4.04546	NaN	-4.27203	-4.67848	-3.6047	-6.17451	NaN	NaN	-7.32265	NaN	NaN	-7.1811	-6.01762	-4.18115	-3.75661	NaN	NaN	-3.54899	NaN	NaN
COL3A1	COL3A1	Collagen alpha-1(III) chain	P02461	P02461	KGERGAPGEKGEGGPPGVAGPPGGSGPAGPP	GEGGPP(1)GVAGP(0.001)P(0.999)GGSGPAGP(0.009)P(0.99)GP(0.001)QGVK	UID4260	P	839	839	P839	2	0.999947	2.17201e-230	-0.093756	312090000000	-0.605383	-0.710598	-0.366077	-0.98934	-1.05675	-0.153114	0.105017	0.227695	-0.066309	-0.127424	-0.545835	-1.12726	-0.548105	0.166365	-0.674425	0.248882	-0.379793	0.239372	-1.18316	-1.46791	-1.28359	-1.36689	-1.1755	-0.913992	-0.241436	-0.779121	-0.824192	0.363001	-1.3453	-1.30488	-0.71274	0.0482979	NaN
COL3A1	COL3A1	Collagen alpha-1(III) chain	P02461	P02461	PGEKGEGGPPGVAGPPGGSGPAGPPGPQGVK	GEGGP(0.003)P(0.997)GVAGPP(1)GGSGPAGP(0.003)P(0.946)GP(0.051)QGVKGER	UID4262	P	845	845	P845	2	0.99967	2.17201e-230	-0.37895	324040000000	0.0666275	-1.32758	-0.673044	-2.42841	-0.643652	-1.55169	0.427851	-2.23753	-0.251932	NaN	-0.745899	-0.216026	-0.328882	-2.21555	-0.571178	-1.35172	-0.253721	-1.17615	-0.826532	-1.38609	-1.4963	-0.0342751	-2.53632	-4.05376	-0.290312	-0.840197	-0.861214	-2.50698	-1.20802	-1.28176	-0.013298	-1.58381	NaN
COL3A1	COL3A1	Collagen alpha-1(III) chain	P02461	P02461	EGGPPGVAGPPGGSGPAGPPGPQGVKGERGS	GEGGP(0.005)P(0.995)GVAGP(0.016)P(0.984)GGSGP(1)AGP(0.14)P(0.836)GP(0.024)QGVK	UID4263	P	850	850	P850	2	0.999986	2.0737e-69	-0.20126	5425200000	-4.99045	NaN	-5.33464	-7.02321	-5.15397	-5.65428	-4.34552	-5.58266	-4.22508	-5.74392	-5.70654	-6.07571	-4.82937	-6.03319	-5.44024	NaN	-5.45042	-5.35881	-6.09947	NaN	-5.64875	-6.62363	NaN	NaN	-5.28506	NaN	-5.89275	-5.49855	-5.96377	NaN	-3.76053	-5.35467	NaN
COL3A1	COL3A1	Collagen alpha-1(III) chain	P02461	P02461	PGVAGPPGGSGPAGPPGPQGVKGERGSPGGP	GEGGP(0.001)P(0.999)GVAGP(0.001)P(0.999)GGSGPAGP(0.001)P(0.998)GP(0.001)QGVK	UID4265	P	854	854	P854	2	0.998371	2.17201e-230	-0.4635	308380000000	-0.605383	-0.710598	-0.366077	-0.98934	-1.05675	-0.153114	0.105017	0.227695	-0.066309	-0.127424	-0.545835	-1.12726	-0.548105	0.166365	-0.674425	0.248882	NaN	0.239372	-1.18316	-1.46791	-1.28359	-1.36689	-1.1755	-0.913992	-0.241436	NaN	-0.824192	0.363001	-1.3453	-1.30488	-0.71274	0.0370216	NaN
COL3A1	COL3A1	Collagen alpha-1(III) chain	P02461	P02461	PGGSGPAGPPGPQGVKGERGSPGGPGAAGFP	GEGGPPGVAGPPGGSGPAGPPGPQGVK(1)GER	UID90	K	860	860	K860	3	1	2.17201e-230	1.7711	136450000000	-0.605383	-0.710598	-0.366077	-0.98934	-1.05675	-0.153114	0.105017	0.227695	-0.066309	-0.127424	-0.545835	-1.12726	-0.548105	0.166365	-0.674425	0.248882	-0.379793	0.239372	-1.18316	-1.46791	-1.28359	-1.36689	-1.1755	-0.913992	-0.241436	-0.779121	-0.824192	0.363001	-1.3453	-1.30488	-0.71274	0.0370216	NaN
COL3A1	COL3A1	Collagen alpha-1(III) chain	P02461	P02461	AGPPGPQGVKGERGSPGGPGAAGFPGARGLP	GSP(1)GGP(1)GAAGFP(1)GAR	UID2426	P	866	866	P866	2	1	6.72375e-40	-0.3279	233540000000	-5.98782	-5.5771	NaN	-5.29891	-6.34692	-5.73232	-5.89133	NaN	-5.47628	-5.25481	-5.17811	-4.83708	-5.95635	-4.78981	-5.22406	-6.1372	NaN	-4.91961	NaN	NaN	-6.15124	-5.09702	-5.76049	NaN	-5.17921	NaN	-4.89157	-5.3938	NaN	-4.95654	-6.14058	-5.69295	-1.72163
COL3A1	COL3A1	Collagen alpha-1(III) chain	P02461	P02461	AGPPGPQGVKGERGSPGGPGAAGFPGARGLP	GSP(1)GGP(1)GAAGFP(1)GAR	UID4316	P	866	866	P866	2	1	6.72375e-40	-0.3279	233540000000	1.1654	0.878305	1.2241	-0.495216	1.07692	0.63076	1.50512	0.462021	1.32676	0.67589	0.577824	0.573441	0.813574	0.922825	0.652702	1.25898	0.736637	1.15185	0.575869	1.02655	1.33864	0.377403	1.05091	0.889	1.32012	0.586172	1.19972	0.883804	1.08028	0.380333	1.55203	1.54514	2.46995
COL3A1	COL3A1	Collagen alpha-1(III) chain	P02461	P02461	PGPQGVKGERGSPGGPGAAGFPGARGLPGPP	GSP(1)GGP(1)GAAGFP(1)GAR	UID4317	P	869	869	P869	2	1	6.72375e-40	-0.3279	230920000000	1.1654	0.878305	1.2241	-0.495216	1.07692	0.63076	1.50512	0.462021	1.32676	0.67589	0.577824	0.573441	0.813574	0.922825	0.652702	1.25898	0.736637	1.15185	0.575869	1.02655	1.33864	0.377403	1.05091	0.889	1.32012	0.586172	1.19972	0.883804	1.08028	0.380333	1.55203	1.54514	2.46995
COL3A1	COL3A1	Collagen alpha-1(III) chain	P02461	P02461	KGERGSPGGPGAAGFPGARGLPGPPGSNGNP	GSP(1)GGP(1)GAAGFP(1)GAR	UID2428	P	875	875	P875	2	1	6.72375e-40	-0.3279	233540000000	-5.98782	-5.5771	NaN	-5.29891	-6.34692	-5.73232	-5.89133	NaN	-5.47628	-5.25481	-5.17811	-4.83708	-5.95635	-4.78981	-5.22406	-6.1372	NaN	-4.91961	NaN	NaN	-6.15124	-5.09702	-5.76049	NaN	-5.17921	NaN	-4.89157	-5.3938	NaN	-4.95654	-6.14058	-5.69295	-1.72163
COL3A1	COL3A1	Collagen alpha-1(III) chain	P02461	P02461	KGERGSPGGPGAAGFPGARGLPGPPGSNGNP	GSP(1)GGP(1)GAAGFP(1)GAR	UID4318	P	875	875	P875	2	1	6.72375e-40	-0.3279	233540000000	1.1654	0.878305	1.2241	-0.495216	1.07692	0.63076	1.50512	0.462021	1.32676	0.67589	0.577824	0.573441	0.813574	0.922825	0.652702	1.25898	0.736637	1.15185	0.575869	1.02655	1.33864	0.377403	1.05091	0.889	1.32012	0.586172	1.19972	0.883804	1.08028	0.380333	1.55203	1.54514	2.46995
COL3A1	COL3A1	Collagen alpha-1(III) chain	P02461	P02461	PGGPGAAGFPGARGLPGPPGSNGNPGPPGPS	GLP(1)GP(0.022)P(0.978)GSNGNP(1)GP(0.001)P(0.982)GP(0.017)SGSP(1)GK	UID4365	P	881	881	P881	2	0.999995	1.05048e-89	-0.43665	19844000000	NaN	NaN	-4.7718	-5.47839	NaN	-1.97764	-3.68496	-4.65564	-4.06816	NaN	-4.50869	-4.59326	-4.85292	-5.04922	NaN	NaN	-4.72452	-4.55708	-2.63074	-1.93456	-2.64794	-1.62582	-2.28036	NaN	-1.60105	-2.40387	-4.6666	NaN	-1.92506	-2.42101	-3.87884	-4.42286	NaN
COL3A1	COL3A1	Collagen alpha-1(III) chain	P02461	P02461	PGAAGFPGARGLPGPPGSNGNPGPPGPSGSP	GLP(1)GP(0.002)P(0.998)GSNGNP(1)GP(0.162)P(0.805)GP(0.034)SGSP(0.999)GK	UID4367	P	884	884	P884	2	0.998215	1.05048e-89	-0.3115	19844000000	NaN	NaN	-4.7718	-5.47839	NaN	-1.97764	-3.68496	-4.65564	-4.06816	NaN	-4.50869	-4.59326	-4.85292	-5.04922	NaN	NaN	-4.72452	-4.55708	-2.63074	-1.93456	-2.64794	-1.62582	-2.28036	NaN	-1.60105	-2.40387	-4.6666	NaN	-1.92506	-2.42101	-3.87884	-4.42286	NaN
COL3A1	COL3A1	Collagen alpha-1(III) chain	P02461	P02461	PGARGLPGPPGSNGNPGPPGPSGSPGKDGPP	GLP(1)GP(0.002)P(0.998)GSNGNP(1)GP(0.24)P(0.734)GP(0.026)SGSP(1)GK	UID4368	P	890	890	P890	2	0.999999	1.05048e-89	-0.17712	19844000000	NaN	NaN	-4.7718	-5.47839	NaN	-1.97764	-3.68496	-4.65564	-4.06816	NaN	-4.50869	-4.59326	-4.85292	-5.04922	NaN	NaN	-4.72452	-4.55708	-2.63074	-1.93456	-2.64794	-1.62582	-2.28036	NaN	-1.60105	-2.40387	-4.6666	NaN	-1.92506	-2.42101	-3.87884	-4.42286	NaN
COL3A1	COL3A1	Collagen alpha-1(III) chain	P02461	P02461	RGLPGPPGSNGNPGPPGPSGSPGKDGPPGPA	GLP(1)GP(0.022)P(0.978)GSNGNP(1)GP(0.001)P(0.982)GP(0.017)SGSP(1)GK	UID4370	P	893	893	P893	2	0.982478	1.05048e-89	-0.43665	19473000000	NaN	NaN	-4.7718	-5.47839	NaN	-1.97764	-3.68496	-4.65564	-4.06816	NaN	-4.50869	-4.59326	-4.85292	-5.04922	NaN	NaN	-4.72452	-4.55708	-2.63074	-1.93456	-2.64794	-1.62582	-2.28036	NaN	-1.60105	-2.40387	-4.6666	NaN	-1.92506	-2.42101	-3.87884	-4.42286	NaN
COL3A1	COL3A1	Collagen alpha-1(III) chain	P02461	P02461	PGSNGNPGPPGPSGSPGKDGPPGPAGNTGAP	GLP(1)GP(0.002)P(0.998)GSNGNP(1)GP(0.24)P(0.734)GP(0.026)SGSP(1)GK	UID4372	P	899	899	P899	2	1	1.05048e-89	-0.17712	17035000000	NaN	NaN	-4.7718	-5.47839	NaN	-1.97764	-3.68496	-4.65564	-4.06816	NaN	-4.50869	-4.59326	-4.85292	-5.04922	NaN	NaN	-4.72452	-4.55708	-2.63074	-1.93456	-2.64794	-1.62582	-2.28036	NaN	-1.60105	-2.40387	-4.6666	NaN	-1.92506	-2.42101	-3.87884	-4.42286	NaN
COL3A1	COL3A1	Collagen alpha-1(III) chain	P02461	P02461	PGPPGPSGSPGKDGPPGPAGNTGAPGSPGVS	DGPP(1)GPAGNTGAP(1)GSP(1)GVSGP(1)K	UID4212	P	905	905	P905	2	0.999991	5.21463e-105	-0.729	186540000000	0.394554	-0.266781	-0.0795326	-1.10052	0.208162	-0.0311966	1.06116	-0.340008	0.466393	-0.0596275	-0.157152	0.024662	0.0526524	-0.561819	-0.100832	-0.0734386	0.494835	0.306204	0.00826454	0.483538	-0.538811	0.214508	0.235888	-0.218611	-0.22175	0.33193	-0.161366	0.0202904	0.494846	0.0246773	0.246044	-0.359489	NaN
COL3A1	COL3A1	Collagen alpha-1(III) chain	P02461	P02461	PGKDGPPGPAGNTGAPGSPGVSGPKGDAGQP	DGPP(1)GPAGNTGAP(1)GSP(1)GVSGP(1)K	UID4214	P	914	914	P914	2	1	5.21463e-105	-0.729	190540000000	0.394554	-0.266781	-0.0795326	-1.10052	0.208162	-0.0311966	1.06116	-0.340008	0.466393	-0.0596275	-0.157152	0.024662	0.0526524	-0.561819	-0.100832	-0.0734386	0.494835	0.306204	0.00826454	0.483538	-0.538811	0.214508	0.235888	-0.218611	-0.22175	0.33193	-0.161366	0.0202904	0.494846	0.0246773	0.246044	-0.359489	NaN
COL3A1	COL3A1	Collagen alpha-1(III) chain	P02461	P02461	DGPPGPAGNTGAPGSPGVSGPKGDAGQPGEK	DGPP(1)GPAGNTGAP(1)GSP(1)GVSGP(1)K	UID4215	P	917	917	P917	2	1	5.21463e-105	-0.729	190200000000	0.394554	-0.266781	-0.0795326	-1.10052	0.208162	-0.0311966	1.06116	-0.340008	0.466393	-0.0596275	-0.157152	0.024662	0.0526524	-0.561819	-0.100832	-0.0734386	0.494835	0.306204	0.00826454	0.483538	-0.538811	0.214508	0.235888	-0.218611	-0.22175	0.33193	-0.161366	0.0202904	0.494846	0.0246773	0.246044	-0.359489	NaN
COL3A1	COL3A1	Collagen alpha-1(III) chain	P02461	P02461	PAGNTGAPGSPGVSGPKGDAGQPGEKGSPGA	DGPP(1)GPAGNTGAP(1)GSP(1)GVSGP(1)KGDAGQP(1)GEK	UID4216	P	922	922	P922	3	1	3.92482e-104	-0.14636	18134000000	-4.8457	-4.84048	-5.41074	-4.13052	-4.52492	-2.65257	-4.18167	-2.78597	-4.03812	-3.85686	-5.29266	-4.62365	-5.06551	-3.59353	-5.04542	-4.00435	-3.82525	-3.40262	-3.42301	-3.6055	-5.84056	-4.11891	-3.40802	-1.70146	-5.2758	-3.32095	-5.3406	-3.21671	-2.71729	-2.53122	-5.16411	-2.97016	NaN
COL3A1	COL3A1	Collagen alpha-1(III) chain	P02461	P02461	SGPKGDAGQPGEKGSPGAQGPPGAPGPLGIA	GSP(1)GAQGPP(1)GAP(0.992)GP(0.008)LGIAGITGAR	UID502	P	935	935	P935	2	1	7.23294e-92	-0.94044	482340000000	-7.25472	-6.58991	-7.00662	NaN	-7.29725	-5.70634	-7.40973	-4.61978	-6.69431	-6.34247	-6.17415	-6.09356	NaN	-5.64526	-6.3004	NaN	-6.12182	NaN	NaN	NaN	NaN	-6.25855	NaN	NaN	-4.91268	-6.33767	-5.9627	-6.31081	NaN	NaN	NaN	-7.1022	NaN
COL3A1	COL3A1	Collagen alpha-1(III) chain	P02461	P02461	SGPKGDAGQPGEKGSPGAQGPPGAPGPLGIA	GSP(1)GAQGPP(1)GAP(0.992)GP(0.008)LGIAGITGAR	UID2392	P	935	935	P935	2	1	7.23294e-92	-0.94044	482340000000	NaN	NaN	-1.75577	-1.40263	-1.64577	-1.11274	-3.19814	-0.634108	-3.15456	-0.880383	-1.41698	-1.10003	-3.24853	-0.778048	-1.71557	-1.50451	-1.2716	-1.04438	-1.58456	-3.344	-4.48022	-1.36005	-3.80119	-2.08592	-0.330397	-1.10725	-0.988461	-0.533945	-3.8445	-0.908392	-2.00677	-1.4528	-0.941534
COL3A1	COL3A1	Collagen alpha-1(III) chain	P02461	P02461	SGPKGDAGQPGEKGSPGAQGPPGAPGPLGIA	GSP(1)GAQGPP(1)GAP(0.992)GP(0.008)LGIAGITGAR	UID4282	P	935	935	P935	2	1	7.23294e-92	-0.94044	482340000000	1.96619	1.36283	1.41802	0.0198975	2.18786	1.48588	1.74282	0.950253	2.06451	1.28185	1.35515	0.627842	1.42271	1.09989	1.13317	1.5899	1.39056	1.62081	1.48394	1.93571	NaN	0.385555	1.11754	0.948093	1.9603	1.60496	1.53421	1.31881	1.98793	0.954792	2.35472	1.81683	0.821623
COL3A1	COL3A1	Collagen alpha-1(III) chain	P02461	P02461	AGQPGEKGSPGAQGPPGAPGPLGIAGITGAR	GSP(1)GAQGP(1)P(1)GAP(0.975)GP(0.025)LGIAGITGAR	UID2394	P	941	941	P941	2	0.999997	7.23294e-92	1.4105	468600000000	-2.78245	-3.45211	-3.7321	-4.28704	NaN	-2.49604	-4.50808	-3.76406	-3.32552	-2.54641	-3.296	-2.58061	-3.11941	-3.16827	-4.21727	-3.27951	-2.58068	-1.94798	-2.67252	NaN	-4.40987	-2.81368	-2.64637	-2.7883	-2.03312	-2.95021	-2.6354	-2.57026	-3.35921	-2.84269	-3.64346	-2.33408	NaN
COL3A1	COL3A1	Collagen alpha-1(III) chain	P02461	P02461	AGQPGEKGSPGAQGPPGAPGPLGIAGITGAR	GSP(1)GAQGP(1)P(1)GAP(0.975)GP(0.025)LGIAGITGAR	UID4284	P	941	941	P941	2	0.999997	7.23294e-92	1.4105	468600000000	1.96619	1.36283	1.41802	0.0198975	2.18786	1.48588	1.74282	0.950253	2.06451	1.28185	1.35515	0.627842	1.42271	1.09989	1.13317	1.5899	1.39056	1.62081	1.48394	1.93571	1.6575	0.385555	1.11754	0.948093	1.9596	1.60496	1.53421	1.31881	1.98793	0.954792	2.35472	1.81683	0.821623
COL3A1	COL3A1	Collagen alpha-1(III) chain	P02461	P02461	PGEKGSPGAQGPPGAPGPLGIAGITGARGLA	GSP(1)GAQGP(0.001)P(0.999)GAP(1)GPLGIAGITGAR	UID2395	P	944	944	P944	2	0.999589	7.23294e-92	-0.46134	421960000000	-4.49449	-4.9153	-6.54539	-7.32801	-4.86683	-5.20834	-5.44784	-5.31434	-4.99619	-5.28926	-4.85388	-4.73747	-5.27276	-4.85812	-5.34248	NaN	-4.34804	-4.18144	NaN	NaN	-6.0255	-4.23509	-5.46207	NaN	-2.88482	-4.58329	-4.15742	-5.48894	-4.24563	-4.21413	-6.03986	-5.28651	NaN
COL3A1	COL3A1	Collagen alpha-1(III) chain	P02461	P02461	PGEKGSPGAQGPPGAPGPLGIAGITGARGLA	GSP(1)GAQGP(0.001)P(0.999)GAP(1)GPLGIAGITGAR	UID4285	P	944	944	P944	2	0.999589	7.23294e-92	-0.46134	421960000000	1.96619	1.36283	1.41802	0.0198975	2.18786	1.48588	1.74282	0.950253	2.06451	1.28185	1.35515	0.627842	1.42271	1.09989	1.13317	1.5899	1.39056	1.62081	1.48394	1.93571	1.6575	0.385555	1.11754	0.948093	1.9596	1.60496	1.53421	1.31881	1.98793	0.954792	2.35472	1.81683	0.821623
COL3A1	COL3A1	Collagen alpha-1(III) chain	P02461	P02461	PLGIAGITGARGLAGPPGMPGPRGSPGPQGV	GLAGP(1)P(1)GMP(1)GP(1)R	UID4359	P	961	961	P961	2	1	1.16055e-05	0.043205	6934800000	-6.81088	NaN	NaN	NaN	NaN	NaN	-6.78796	NaN	NaN	NaN	-6.22377	-6.52598	-7.24886	NaN	-7.07093	NaN	-6.80973	-7.44472	-1.69066	NaN	-0.414734	-5.38251	-0.36618	-3.69229	-5.84255	NaN	-6.87362	-6.31397	-5.00167	NaN	-5.07073	-6.35953	NaN
COL3A1	COL3A1	Collagen alpha-1(III) chain	P02461	P02461	LGIAGITGARGLAGPPGMPGPRGSPGPQGVK	GLAGP(1)P(1)GMP(1)GP(1)R	UID2470	P	962	962	P962	2	1	3.70788e-16	0.043205	249380000000	0.556198	0.14747	0.794729	-1.06771	0.572622	0.203646	0.792995	0.243477	0.58872	0.275072	0.14497	0.124603	0.495016	0.404034	0.378817	0.604284	0.39146	0.0932522	0.252939	0.529366	0.797543	-0.121344	-0.362139	0.129185	0.991833	0.363726	-0.109297	0.21834	0.384212	0.31596	0.698751	0.797333	3.12312
COL3A1	COL3A1	Collagen alpha-1(III) chain	P02461	P02461	LGIAGITGARGLAGPPGMPGPRGSPGPQGVK	GLAGP(1)P(1)GMP(1)GP(1)R	UID4360	P	962	962	P962	2	1	3.70788e-16	0.043205	249380000000	-6.81088	NaN	NaN	NaN	NaN	NaN	-6.78796	NaN	NaN	NaN	-6.22377	-6.52598	-7.24886	NaN	-7.07093	NaN	-6.80973	-7.44472	-1.69066	NaN	-0.414734	-5.38251	-0.36618	-3.69229	-5.84255	NaN	-6.87362	-6.31397	-5.00167	NaN	-5.07073	-6.35953	NaN
COL3A1	COL3A1	Collagen alpha-1(III) chain	P02461	P02461	AGITGARGLAGPPGMPGPRGSPGPQGVKGES	GLAGP(1)P(1)GMP(1)GP(1)R	UID2471	P	965	965	P965	2	1	3.70788e-16	0.043205	91286000000	NaN	-1.26404	-0.990368	-4.41318	-0.376028	-1.90693	-0.542967	-2.88973	0.330492	-1.68558	-1.99818	-2.57161	-0.689398	-3.61782	-1.92833	-1.59476	-2.3618	-1.63044	NaN	-1.53651	-0.437798	-1.21265	-0.527155	NaN	-1.86116	-2.28695	-1.28475	NaN	-1.12712	NaN	0.302877	-1.09668	-0.67235
COL3A1	COL3A1	Collagen alpha-1(III) chain	P02461	P02461	ITGARGLAGPPGMPGPRGSPGPQGVKGESGK	GLAGP(1)P(1)GMP(1)GP(1)R	UID2472	P	967	967	P967	2	1	2.96291e-07	0.043205	223390000000	-0.658211	-1.26404	-0.990368	-4.41318	-0.376028	-1.90693	-0.542967	-2.88973	0.330492	-1.68558	-1.99818	-2.03855	-0.689398	-3.26322	-1.92833	-1.59476	-2.3618	-1.63044	-1.59665	-1.53651	-0.437798	-2.15728	-0.527155	NaN	-1.18989	-2.28695	-1.28475	-2.96426	-1.12712	-2.44347	0.302877	-1.09668	-0.67235
COL3A1	COL3A1	Collagen alpha-1(III) chain	P02461	P02461	RGLAGPPGMPGPRGSPGPQGVKGESGKPGAN	GSP(1)GP(1)QGVKGESGKP(1)GANGLSGER	UID2509	P	971	971	P971	3	1	1.98627e-30	0.28857	54590000000	-2.52525	-2.07838	-2.3769	-2.6106	-5.07373	-4.50235	-1.74108	-1.1272	-1.62061	-1.69954	-2.1409	-2.2657	-2.1548	-1.4637	-2.73811	-1.60553	-2.18011	-1.45081	NaN	-3.12746	NaN	-3.50138	NaN	-3.01563	-4.17841	-3.09367	-2.64705	-1.42724	-3.92328	NaN	-4.36166	-3.96615	-1.03695
COL3A1	COL3A1	Collagen alpha-1(III) chain	P02461	P02461	PGMPGPRGSPGPQGVKGESGKPGANGLSGER	GSPGPQGVK(1)GESGKPGANGLSGER	UID115	K	977	977	K977	2	1	1.98627e-30	0.42094	45484000000	-2.52525	-2.07838	-2.3769	-2.6106	-5.07373	-4.50235	-1.74108	-1.1272	-1.62061	-1.69954	-2.1409	-2.2657	-2.1548	-1.4637	-2.73811	-1.60553	-2.18011	-1.45081	NaN	-3.12746	-4.75425	-3.50138	NaN	-3.01563	-4.17841	-3.09367	-2.64705	-1.42724	-3.92328	-2.97342	-4.36166	-1.49442	-1.03695
COL3A1	COL3A1	Collagen alpha-1(III) chain	P02461	P02461	RGSPGPQGVKGESGKPGANGLSGERGPPGPQ	P(1)GANGLSGER	UID539	P	983	983	P983	2	1	3.8275e-53	0.027826	147280000000	-1.44789	-2.02627	-1.47391	-2.92545	-4.30077	-4.20134	-0.880796	-2.32109	-1.51573	-1.87518	-1.87646	-1.81068	-1.58816	-2.61175	-1.78074	-1.45384	-1.35082	-1.47715	-4.17224	-1.50481	-3.70294	-3.05836	-2.56027	-1.53954	-5.44864	-3.32124	-2.08091	-2.7465	-1.28422	-2.06046	-1.52525	-1.46955	NaN
COL3A1	COL3A1	Collagen alpha-1(III) chain	P02461	P02461	RGSPGPQGVKGESGKPGANGLSGERGPPGPQ	P(1)GANGLSGER	UID2429	P	983	983	P983	2	1	3.8275e-53	0.027826	147280000000	-2.52525	-2.07838	-2.3769	-2.6106	-5.07373	-4.50235	-1.74108	-1.1272	-1.62061	-1.69954	-2.1409	-2.2657	-2.1548	-1.4637	-2.73811	-1.60553	-2.18011	-1.45081	NaN	-3.12746	-4.75425	-3.50138	NaN	-3.01563	-4.17841	-3.09367	-2.64705	-1.42724	-3.92328	-2.97342	-4.36166	-1.49442	-1.03695
COL3A1	COL3A1	Collagen alpha-1(III) chain	P02461	P02461	RGSPGPQGVKGESGKPGANGLSGERGPPGPQ	P(1)GANGLSGER	UID4319	P	983	983	P983	2	1	3.8275e-53	0.027826	147280000000	-2.71101	-4.04239	-3.44546	-5.01143	-6.42435	NaN	-3.14455	NaN	NaN	-3.07314	-3.99915	-2.76594	-3.7722	NaN	-3.42674	NaN	NaN	-3.71175	-5.78845	NaN	NaN	-8.17351	-5.38134	NaN	NaN	-4.87516	-5.3084	NaN	NaN	-4.59164	-2.8605	NaN	NaN
COL3A1	COL3A1	Collagen alpha-1(III) chain	P02461	P02461	SGKPGANGLSGERGPPGPQGLPGLAGTAGEP	GPP(1)GPQGLP(1)GLAGTAGEP(1)GR	UID4321	P	995	995	P995	2	0.999897	5.90076e-79	-0.37539	174230000000	0.980782	0.161648	0.610628	-0.729033	-3.36826	-3.64949	1.51528	-0.0106926	0.864742	0.0200138	0.0604019	0.394321	0.486181	-6.68998	0.394751	NaN	0.926228	0.559555	-2.54885	-0.588928	-2.66925	-2.34922	-1.70588	NaN	-4.11443	-1.27942	0.209394	0.0366592	0.033474	-0.681372	0.994358	0.288099	NaN
COL3A1	COL3A1	Collagen alpha-1(III) chain	P02461	P02461	NGLSGERGPPGPQGLPGLAGTAGEPGRDGNP	GP(0.008)P(0.992)GPQGLP(1)GLAGTAGEP(1)GR	UID4323	P	1001	1001	P1001	2	1	5.90076e-79	0.11706	202000000000	0.980782	0.161648	0.610628	-0.729033	-3.36826	-3.64949	1.53651	-0.0106926	0.864742	0.0200138	0.0604019	0.394321	0.486181	-0.164104	0.394751	NaN	0.926228	0.559555	-2.54885	-0.588928	-2.66925	-2.31653	-1.70588	NaN	-4.11443	-1.27942	0.209394	0.0366592	0.033474	-0.681372	0.994358	0.288099	-0.9697
COL3A1	COL3A1	Collagen alpha-1(III) chain	P02461	P02461	PGPQGLPGLAGTAGEPGRDGNPGSDGLPGRD	GP(0.426)P(0.426)GP(0.148)QGLP(1)GLAGTAGEP(1)GRDGNP(1)GSDGLP(1)GR	UID4324	P	1010	1010	P1010	4	1	5.90076e-79	0.032073	199830000000	0.980782	0.161648	0.610628	-0.729033	-3.36826	-3.64949	1.53651	-0.0106926	0.864742	0.0200138	0.0604019	0.394321	0.486181	-0.164104	0.394751	NaN	0.926228	0.559555	-2.54885	-0.588928	-2.66925	-2.31653	-1.70588	NaN	-4.11443	-1.27942	0.209394	0.0366592	0.033474	-0.681372	0.994358	0.288099	-0.9697
COL3A1	COL3A1	Collagen alpha-1(III) chain	P02461	P02461	PGLAGTAGEPGRDGNPGSDGLPGRDGSPGGK	GP(0.426)P(0.426)GP(0.148)QGLP(1)GLAGTAGEP(1)GRDGNP(1)GSDGLP(1)GR	UID2318	P	1016	1016	P1016	4	1	5.90076e-79	0.032073	160500000000	-2.25655	-3.09812	-2.72125	-3.76838	-8.46716	NaN	-1.21074	-3.2318	-2.03623	-2.83771	-2.88587	-2.48956	-2.1469	-3.239	-2.57224	-2.90052	-1.82924	-2.52367	-6.66997	-4.19366	-6.46804	-5.64663	-5.42944	-3.65195	NaN	-6.01121	-3.18457	-2.90064	-2.97572	-4.39422	-1.92198	-2.67431	NaN
COL3A1	COL3A1	Collagen alpha-1(III) chain	P02461	P02461	PGLAGTAGEPGRDGNPGSDGLPGRDGSPGGK	GP(0.426)P(0.426)GP(0.148)QGLP(1)GLAGTAGEP(1)GRDGNP(1)GSDGLP(1)GR	UID4208	P	1016	1016	P1016	4	1	5.90076e-79	0.032073	160500000000	0.980782	0.161648	0.610628	-0.729033	-3.36826	-3.64949	1.53651	-0.0106926	0.864742	0.0200138	0.0604019	0.394321	0.486181	-0.164104	0.394751	NaN	0.926228	0.559555	-2.54885	-0.588928	-2.66925	-2.31653	-1.70588	NaN	-4.11443	-1.27942	0.209394	0.0366592	0.033474	-0.681372	0.994358	0.288099	-0.9697
COL3A1	COL3A1	Collagen alpha-1(III) chain	P02461	P02461	AGEPGRDGNPGSDGLPGRDGSPGGKGDRGEN	GP(0.623)P(0.377)GPQGLP(1)GLAGTAGEP(1)GRDGNP(1)GSDGLP(1)GR	UID429	P	1022	1022	P1022	3	1	5.90076e-79	-0.33988	183320000000	-4.94791	NaN	-5.37238	-3.95325	NaN	NaN	-5.3241	-3.10169	NaN	-3.88678	-5.76252	-4.211	-5.20542	-3.67046	-5.38016	-4.59411	-3.36147	-3.84709	NaN	NaN	NaN	-8.00383	NaN	-3.79041	NaN	NaN	-5.26961	-3.98231	-5.71099	-4.89135	-5.24552	-4.4153	NaN
COL3A1	COL3A1	Collagen alpha-1(III) chain	P02461	P02461	AGEPGRDGNPGSDGLPGRDGSPGGKGDRGEN	GP(0.623)P(0.377)GPQGLP(1)GLAGTAGEP(1)GRDGNP(1)GSDGLP(1)GR	UID2319	P	1022	1022	P1022	3	1	5.90076e-79	-0.33988	183320000000	-2.25655	-3.09812	-2.72125	-3.76838	-8.46716	NaN	-1.21074	-3.2318	-2.03623	-2.83771	-2.88587	-2.48956	-2.1469	-3.239	-2.57224	-2.90052	-1.82924	-2.52367	-6.66997	-4.19366	-6.46804	-5.64663	-5.42944	-3.65195	NaN	-6.01121	-3.18457	-2.90064	-2.97572	-4.39422	-1.92198	-2.67431	NaN
COL3A1	COL3A1	Collagen alpha-1(III) chain	P02461	P02461	AGEPGRDGNPGSDGLPGRDGSPGGKGDRGEN	GP(0.623)P(0.377)GPQGLP(1)GLAGTAGEP(1)GRDGNP(1)GSDGLP(1)GR	UID4209	P	1022	1022	P1022	3	1	5.90076e-79	-0.33988	183320000000	0.980782	0.161648	0.610628	-0.729033	-3.36826	-3.64949	1.53651	-0.0106926	0.864742	0.0200138	0.0604019	0.394321	0.486181	-0.164104	0.394751	NaN	0.926228	0.559555	-2.54885	-0.588928	-2.66925	-2.31653	-1.70588	NaN	-4.11443	-1.27942	0.209394	0.0366592	0.033474	-0.681372	0.994358	0.288099	-0.9697
COL3A1	COL3A1	Collagen alpha-1(III) chain	P02461	P02461	PGSDGLPGRDGSPGGKGDRGENGSPGAPGAP	GPPGPQGLPGLAGTAGEPGRDGNPGSDGLPGRDGSPGGK(1)	UID80	K	1031	1031	K1031	4	1	1.4145e-44	-0.036684	39839000000	-3.80045	-2.98629	-4.52274	-3.78616	NaN	NaN	-5.17356	-2.00965	-3.23607	-2.84186	-3.06709	-3.03693	-3.76096	-2.79507	-3.37228	-3.86924	-3.37846	-2.65153	NaN	NaN	-4.52487	-4.44137	-3.72777	NaN	-4.85562	NaN	-3.91295	-2.41063	NaN	-5.07243	-3.94339	-3.27926	NaN
COL3A1	COL3A1	Collagen alpha-1(III) chain	P02461	P02461	DGSPGGKGDRGENGSPGAPGAPGHPGPPGPV	GENGSP(1)GAP(1)GAP(1)GHP(0.997)GP(0.022)P(0.723)GP(0.258)VGPAGK	UID4234	P	1040	1040	P1040	2	1	6.0092e-66	-0.47564	183620000000	-1.25874	-2.03603	-2.62106	-2.61856	-2.92505	-3.17073	-0.986761	-1.8528	-1.80724	-1.88222	-1.87877	-1.32807	-1.71439	-1.63478	-1.7333	-2.26252	-0.719378	-1.40223	-2.46347	-2.80305	-3.2566	-2.07756	-3.0033	-2.93606	-3.55853	-1.95306	-1.83533	-1.82969	-1.74459	-1.88924	-1.35545	-1.84772	NaN
COL3A1	COL3A1	Collagen alpha-1(III) chain	P02461	P02461	PGGKGDRGENGSPGAPGAPGHPGPPGPVGPA	GENGSP(1)GAP(1)GAP(1)GHP(0.997)GP(0.022)P(0.723)GP(0.258)VGPAGK	UID4235	P	1043	1043	P1043	2	1	5.32981e-40	-0.47564	69547000000	-2.65669	-4.50109	-3.01105	-5.55634	-1.87321	-2.85624	-1.5626	-4.96001	-2.42709	-3.9717	-3.40759	-3.61579	-2.71211	-4.24084	-3.42752	-4.31361	-3.44666	-3.50495	-2.00069	-1.32881	-1.88483	-1.76317	NaN	NaN	-2.52114	-2.51293	-3.45522	-3.83249	NaN	-2.85979	-1.63749	-3.34117	NaN
COL3A1	COL3A1	Collagen alpha-1(III) chain	P02461	P02461	KGDRGENGSPGAPGAPGHPGPPGPVGPAGKS	GENGSP(1)GAP(1)GAP(1)GHP(0.997)GP(0.022)P(0.723)GP(0.258)VGPAGK	UID4236	P	1046	1046	P1046	2	1	6.0092e-66	-0.47564	169940000000	-1.25874	-2.03603	-2.62106	-2.61856	-2.92505	-3.17073	-0.986761	-1.8528	-1.80724	-1.88222	-1.87877	-1.32807	-2.36769	-1.63478	-1.7333	-2.26252	-0.719378	-1.40223	-2.46347	-2.80305	-3.2566	-2.07756	-3.0033	-2.93606	-3.55853	-1.95306	-1.83533	-1.82969	-1.74459	-1.88924	-1.35545	-1.84772	NaN
COL3A1	COL3A1	Collagen alpha-1(III) chain	P02461	P02461	RGENGSPGAPGAPGHPGPPGPVGPAGKSGDR	GDRGENGSP(1)GAP(1)GAP(1)GHP(1)GP(0.121)P(0.736)GP(0.143)VGPAGK	UID4237	P	1049	1049	P1049	3	0.999817	2.15552e-38	-0.4477	82777000000	-2.23487	-2.30886	-2.99445	-2.85025	-3.93231	-3.17073	-1.87475	-1.8528	-2.08738	-1.88222	-2.10727	-1.56744	-1.88886	-2.39157	-2.7339	-2.26252	-1.4538	-1.56983	-3.4045	NaN	-4.36286	-2.3154	-3.33825	NaN	-7.373	-3.04795	-2.07812	-2.19564	-2.58998	-3.52414	-2.18655	-2.0369	NaN
COL3A1	COL3A1	Collagen alpha-1(III) chain	P02461	P02461	NGSPGAPGAPGHPGPPGPVGPAGKSGDRGES	GDRGENGSP(1)GAP(1)GAP(1)GHP(0.994)GP(0.033)P(0.967)GP(0.006)VGPAGK	UID4239	P	1052	1052	P1052	2	0.966913	6.0092e-66	-0.40857	112990000000	-1.68567	-2.69921	-3.22145	-2.85661	-4.29882	NaN	-1.21302	-2.26249	-2.18138	-1.88222	-2.10727	-1.56744	-3.17167	-3.65082	-1.7333	-2.26252	-0.884359	-1.56983	-5.62038	-2.80305	-5.69548	-2.07756	-3.0033	-2.93606	-5.63574	-2.72754	-2.43029	-1.82969	-2.58998	-2.04047	-3.83752	-2.40189	NaN
COL3A1	COL3A1	Collagen alpha-1(III) chain	P02461	P02461	PAGKSGDRGESGPAGPAGAPGPAGSRGAPGP	GESGPAGP(1)AGAP(0.816)GP(0.184)AGSR	UID2436	P	1072	1072	P1072	2	1	6.33316e-19	-0.031814	9511300000	NaN	-5.83013	-4.72048	-7.85559	-4.08081	-5.44669	-3.68211	-7.10935	-9.0647	-6.06521	-4.9996	-10.3308	-4.27188	-6.88412	-5.2005	NaN	-5.84492	-6.22776	-5.60882	NaN	-4.47436	NaN	-5.69892	NaN	NaN	-5.78462	-6.02579	-6.19187	-5.33719	-6.58361	-3.55908	-5.56311	-4.8311
COL3A1	COL3A1	Collagen alpha-1(III) chain	P02461	P02461	SGDRGESGPAGPAGAPGPAGSRGAPGPQGPR	SGDRGESGP(0.001)AGP(0.999)AGAP(1)GP(1)AGSR	UID547	P	1076	1076	P1076	3	1	6.40916e-70	0.18301	397060000000	1.94286	-6.09031	1.57939	0.129307	2.07411	1.1877	1.43011	1.53629	1.7921	1.5271	1.1186	1.14014	1.3752	1.32236	1.29882	1.90742	1.11021	1.68578	0.87166	1.68855	1.50718	-0.350651	1.03775	1.22691	1.75016	1.24045	1.11926	-6.47266	1.77155	0.382669	1.96263	1.83678	4.71029
COL3A1	COL3A1	Collagen alpha-1(III) chain	P02461	P02461	SGDRGESGPAGPAGAPGPAGSRGAPGPQGPR	SGDRGESGP(0.001)AGP(0.999)AGAP(1)GP(1)AGSR	UID2437	P	1076	1076	P1076	3	1	6.40916e-70	0.18301	397060000000	-1.79216	-7.36838	-6.54703	-5.95475	-1.35011	NaN	-5.89192	-4.32235	-5.85314	-7.64795	-6.89668	-7.243	-6.67934	-4.601	-2.11845	-3.17191	-7.27691	-7.11016	-2.80106	-2.93613	-5.79513	-3.22773	NaN	-3.96992	-2.26975	-3.2917	-7.50807	-8.07539	-1.74803	-5.24124	-5.33958	-6.5853	-1.45022
COL3A1	COL3A1	Collagen alpha-1(III) chain	P02461	P02461	DRGESGPAGPAGAPGPAGSRGAPGPQGPRGD	SGDRGESGPAGPAGAP(1)GP(1)AGSR	UID2438	P	1078	1078	P1078	3	1	6.22873e-17	0.033774	7148600000	-6.20858	-7.36838	-6.54703	NaN	-6.35255	NaN	-5.89192	-8.21663	-5.85314	-7.64795	-6.89668	-7.243	-6.67934	-8.50624	-6.66132	NaN	-7.27691	-7.11016	-2.80106	NaN	-5.79513	-3.22773	NaN	NaN	-6.45963	NaN	-7.50807	-8.07539	-6.43303	NaN	-5.33958	-6.5853	NaN
COL3A1	COL3A1	Collagen alpha-1(III) chain	P02461	P02461	AGPAGAPGPAGSRGAPGPQGPRGDKGETGER	GAP(1)GPQGPRGDKGETGER	UID490	P	1085	1085	P1085	4	0.999986	2.59889e-20	-0.6463	31376000000	-4.04115	NaN	-4.40554	-6.52076	-1.49434	-2.11415	-6.45795	-4.59047	-3.75974	-4.81546	-3.97582	-4.64573	-4.88156	-4.96836	-4.23137	-4.51691	-6.3151	-3.92156	NaN	-3.98532	-1.69189	-2.90875	-2.8433	-6.05583	-0.912027	-2.57683	-4.21864	-3.47551	NaN	-5.38793	-3.28257	-3.68593	1.73179
COL3A1	COL3A1	Collagen alpha-1(III) chain	P02461	P02461	AGSRGAPGPQGPRGDKGETGERGAAGIKGHR	GDK(1)GETGERGAAGIK(1)	UID91	K	1094	1094	K1094	2	1	8.84311e-06	0.31786	25541000000	-4.04115	NaN	-4.40554	-6.52076	-1.49434	-2.11415	-6.45795	-4.59047	-3.75974	-4.81546	-3.97582	-4.64573	-4.88156	-4.96836	-4.23137	-4.51691	-6.3151	-3.92156	NaN	-3.98532	-1.69189	-2.90875	-2.8433	-6.05583	-0.912027	-2.57683	-4.21864	-3.47551	-4.69475	-5.38793	-3.28257	-3.68593	1.73179
COL3A1	COL3A1	Collagen alpha-1(III) chain	P02461	P02461	TGERGAAGIKGHRGFPGNPGAPGSPGPAGQQ	GHRGFP(1)GNP(1)GAP(1)GSP(0.998)GP(0.002)AGQQGAIGSP(0.945)GP(0.049)AGP(0.005)R	UID4338	P	1112	1112	P1112	3	1	5.85246e-145	-0.87124	238140000000	-4.98894	-1.82197	-2.68409	-2.43292	-2.42449	-1.79737	-5.38419	-1.29841	-4.5236	-3.08603	-4.71487	-1.66906	-2.10591	-1.67157	-2.25321	-2.23859	-1.69524	-3.40833	-2.38367	-2.18567	-2.78026	-2.31729	-2.79215	-3.25662	-1.7231	-2.27701	-1.97964	-3.9739	-3.07242	-2.20101	-2.05058	-2.04762	0.882204
COL3A1	COL3A1	Collagen alpha-1(III) chain	P02461	P02461	RGAAGIKGHRGFPGNPGAPGSPGPAGQQGAI	GFP(1)GNP(1)GAP(1)GSPGPAGQQGAIGSP(0.963)GP(0.035)AGP(0.001)R	UID4339	P	1115	1115	P1115	2	1	5.85246e-145	0.16603	176940000000	-4.24817	-3.9962	-4.74945	-3.93623	-4.93008	-3.3781	-4.52357	-2.80698	-4.10953	-2.85666	-3.99358	-3.35623	-4.34335	-3.38445	-4.3361	-3.85995	-3.50186	-3.18972	-4.22252	-4.15062	-5.50203	-3.83148	-4.7714	-3.00531	-3.39783	-3.74534	-4.15504	-3.58971	-6.47419	-3.68733	-4.74294	-3.68173	-1.05262
COL3A1	COL3A1	Collagen alpha-1(III) chain	P02461	P02461	AGIKGHRGFPGNPGAPGSPGPAGQQGAIGSP	GFPGNP(1)GAP(1)GSP(0.992)GP(0.008)AGQQGAIGSP(0.967)GP(0.032)AGP(0.001)R	UID4340	P	1118	1118	P1118	2	1	5.85246e-145	-0.27876	255910000000	-4.24817	-1.74087	-2.554	-2.35145	-2.30657	-1.71404	-4.52357	-1.19392	-4.10953	-2.85666	-3.99358	-1.53295	-2.01081	-1.6074	-2.105	-2.08699	-1.60552	-3.18972	-2.27031	-2.06846	-2.68233	-2.05586	-2.67561	-3.00531	-1.58022	-2.15617	-1.88224	-3.58971	-2.94199	-2.09584	-1.97598	-1.95465	0.882204
COL3A1	COL3A1	Collagen alpha-1(III) chain	P02461	P02461	KGHRGFPGNPGAPGSPGPAGQQGAIGSPGPA	GHRGFP(1)GNPGAP(1)GSP(1)GPAGQQGAIGSP(0.69)GP(0.301)AGP(0.009)R	UID4341	P	1121	1121	P1121	3	0.999841	5.85246e-145	-0.51693	216460000000	-5.5644	-1.98348	-2.75842	-2.82235	-2.43284	-2.14729	-5.67778	-1.62245	-6.11267	-5.62293	-5.33945	-1.84151	-2.21958	-2.01908	-2.28186	-2.39611	-1.94258	-6.01964	-2.56163	-2.31681	-2.79642	-2.25078	-2.92102	-3.00531	-1.88313	-2.57502	-2.10259	-5.68633	-2.94199	-2.53323	-2.12243	-2.3499	0.44479
COL3A1	COL3A1	Collagen alpha-1(III) chain	P02461	P02461	PGSPGPAGQQGAIGSPGPAGPRGPVGPSGPP	GFP(0.984)GNP(0.019)GAP(0.997)GSP(0.964)GP(0.036)AGQQGAIGSP(0.987)GP(0.013)AGPR	UID4343	P	1133	1133	P1133	2	0.987218	5.85246e-145	-0.059029	195690000000	-4.24817	-1.82197	-2.68409	-2.35145	-2.56204	-3.3781	-4.52357	-1.19392	-4.5236	-3.08603	-3.99358	-1.66906	-2.01081	-1.6074	-2.105	-2.5864	-1.60552	-3.18972	-2.56163	-2.31681	-2.79642	-2.12057	-2.92102	-5.65032	-1.58022	-2.15617	-2.21671	-3.58971	-6.47419	-2.20101	-5.34909	NaN	0.882204
COL3A1	COL3A1	Collagen alpha-1(III) chain	P02461	P02461	PGPAGPRGPVGPSGPPGKDGTSGHPGPIGPP	GPVGP(0.002)SGP(0.999)P(1)GK	UID569	P	1148	1148	P1148	2	0.999812	7.48172e-57	-0.0083189	85659000000	-0.483891	-0.604141	NaN	-2.04768	0.202059	NaN	0.346399	-0.822374	0.181973	NaN	-0.515202	-0.744385	-0.21936	NaN	-0.493031	-0.950106	-0.456657	-0.490915	-0.134348	NaN	-0.159397	-1.00799	NaN	NaN	NaN	NaN	-0.843218	-0.593266	NaN	NaN	0.369379	NaN	1.91545
COL3A1	COL3A1	Collagen alpha-1(III) chain	P02461	P02461	VGPSGPPGKDGTSGHPGPIGPPGPRGNRGER	DGTSGHP(1)GPIGP(0.002)P(0.954)GP(0.044)R	UID2352	P	1157	1157	P1157	2	1	7.48172e-57	-1.3085	315950000000	1.17568	0.962055	0.984148	-0.41573	1.23076	1.04347	1.2177	0.37146	1.71595	0.623575	0.718822	0.470001	1.06634	0.433727	0.62249	0.894583	0.783054	0.738834	0.948296	1.36039	1.28397	-0.204012	0.955584	0.787514	1.4791	0.903803	0.507681	0.968246	1.16484	0.147213	1.55489	1.32241	0.913063
COL3A1	COL3A1	Collagen alpha-1(III) chain	P02461	P02461	VGPSGPPGKDGTSGHPGPIGPPGPRGNRGER	DGTSGHP(1)GPIGP(0.002)P(0.954)GP(0.044)R	UID4242	P	1157	1157	P1157	2	1	7.48172e-57	-1.3085	315950000000	-3.65442	-4.04772	-4.64236	-6.11841	-3.25449	-4.27475	-3.70489	-5.05647	-2.78167	NaN	-3.87659	-4.16443	-3.74692	-5.40669	-4.00547	NaN	-4.62967	-4.0351	-4.54237	NaN	-3.92943	-4.33546	NaN	NaN	-3.41716	-4.3194	-4.47036	-4.75445	-4.05781	-5.19344	-2.35738	-3.64706	NaN
COL3A1	COL3A1	Collagen alpha-1(III) chain	P02461	P02461	PPGKDGTSGHPGPIGPPGPRGNRGERGSEGS	DGTSGHP(1)GP(0.001)IGP(0.999)P(0.984)GP(0.016)R	UID4244	P	1162	1162	P1162	3	0.999484	5.03849e-47	0.20994	30057000000	-3.65442	-4.04772	-4.64236	-6.11841	-3.25449	-4.27475	-3.70489	-5.05647	-2.78167	NaN	-3.87659	-4.16443	-3.74692	-5.40669	-4.00547	NaN	-4.62967	-4.0351	-4.54237	NaN	-3.92943	-4.33546	NaN	NaN	-3.41716	-4.3194	-4.47036	-4.75445	-4.05781	-5.19344	-2.35738	-3.64706	NaN
COL3A1	COL3A1	Collagen alpha-1(III) chain	P02461	P02461	PGKDGTSGHPGPIGPPGPRGNRGERGSEGSP	DGTSGHP(1)GP(0.003)IGP(0.998)P(0.998)GP(0.002)R	UID465	P	1163	1163	P1163	2	0.997748	7.48172e-57	0.40379	159540000000	NaN	-1.03207	NaN	NaN	NaN	NaN	NaN	NaN	-0.670982	NaN	-0.82375	-7.1584	NaN	NaN	-1.18356	-1.56894	-7.28094	-1.04357	-1.14177	-1.10638	-1.23672	-1.26718	NaN	-0.600599	-0.478497	-1.16325	NaN	-0.931108	-1.36589	NaN	NaN	NaN	-0.538481
COL3A1	COL3A1	Collagen alpha-1(III) chain	P02461	P02461	PGKDGTSGHPGPIGPPGPRGNRGERGSEGSP	DGTSGHP(1)GP(0.003)IGP(0.998)P(0.998)GP(0.002)R	UID2355	P	1163	1163	P1163	2	0.997748	7.48172e-57	0.40379	159540000000	NaN	-5.59448	0.984148	-0.41573	1.23076	NaN	1.2177	0.37146	NaN	0.623575	NaN	-5.46338	1.06634	-6.12086	0.62249	NaN	0.783054	NaN	NaN	-4.89214	NaN	-0.204012	-5.24703	0.787514	1.4791	-5.5249	0.507681	NaN	NaN	NaN	1.55489	1.32241	NaN
COL3A1	COL3A1	Collagen alpha-1(III) chain	P02461	P02461	PGKDGTSGHPGPIGPPGPRGNRGERGSEGSP	DGTSGHP(1)GP(0.003)IGP(0.998)P(0.998)GP(0.002)R	UID4245	P	1163	1163	P1163	2	0.997748	7.48172e-57	0.40379	159540000000	-3.65442	-4.04772	-4.64236	-6.11841	-3.25449	-4.27475	-3.70489	NaN	-2.78167	NaN	-3.87659	-4.16443	NaN	-5.40669	-4.00547	NaN	-4.62967	-4.0351	-4.54237	NaN	-3.92943	-4.33546	NaN	NaN	-3.41716	-4.3194	-4.47036	-4.75445	-4.05781	-5.19344	-2.35738	-3.64706	NaN
COL3A1	COL3A1	Collagen alpha-1(III) chain	P02461	P02461	KDGTSGHPGPIGPPGPRGNRGERGSEGSPGH	DGTSGHP(0.937)GP(0.063)IGP(0.011)P(0.038)GP(0.951)R	UID466	P	1165	1165	P1165	3	0.95143	6.73522e-26	-0.72721	173930000000	-0.90802	NaN	-1.43804	-1.72728	-1.01709	-1.05961	-1.88589	NaN	NaN	-0.959045	NaN	-1.0227	-1.30264	-1.26575	NaN	NaN	-0.983423	-7.31746	NaN	NaN	NaN	-7.2335	NaN	NaN	NaN	NaN	-1.29423	NaN	NaN	-1.44525	-1.17993	-0.96834	NaN
COL3A1	COL3A1	Collagen alpha-1(III) chain	P02461	P02461	KDGTSGHPGPIGPPGPRGNRGERGSEGSPGH	DGTSGHP(0.937)GP(0.063)IGP(0.011)P(0.038)GP(0.951)R	UID2356	P	1165	1165	P1165	3	0.95143	6.73522e-26	-0.72721	173930000000	1.17568	0.962055	-5.33252	NaN	NaN	1.04347	NaN	-5.58838	1.71595	NaN	0.718822	0.470001	-5.6418	0.433727	NaN	0.894583	NaN	0.738834	0.948296	1.36039	NaN	NaN	NaN	NaN	NaN	0.903803	NaN	0.968246	1.16484	0.147213	NaN	NaN	0.913063
COL3A1	COL3A1	Collagen alpha-1(III) chain	P02461	P02461	KDGTSGHPGPIGPPGPRGNRGERGSEGSPGH	DGTSGHP(0.937)GP(0.063)IGP(0.011)P(0.038)GP(0.951)R	UID4246	P	1165	1165	P1165	3	0.95143	6.73522e-26	-0.72721	173930000000	-5.61853	-6.21841	-5.80698	-7.15775	-4.62853	-5.86914	-5.49602	-6.85367	-4.53104	-6.40268	-5.7568	-6.09236	-5.79821	-6.60724	-5.59108	NaN	-6.32762	-6.13656	NaN	NaN	NaN	-4.90511	NaN	NaN	-4.75482	NaN	-7.19235	NaN	NaN	-6.27678	-4.09936	-5.06759	NaN
COL4A1	COL4A1	Collagen alpha-1(IV) chain;Arresten	P02462	P02462	VIGTGPLGEKGERGYPGTPGPRGEPGPKGFP	GYP(1)GTP(1)GPR	UID2536	P	349	349	P349	2	1	0.000334484	0.54094	4890500000	-4.99485	-4.15179	-4.51272	-4.42769	-6.08098	-5.54688	-4.76172	-5.12581	-5.42904	-4.47914	-4.58893	-5.18095	-4.88729	-5.04157	-4.47442	-4.23782	-5.01515	-4.9402	-8.41975	-4.78145	-5.79751	-4.13343	-4.44041	NaN	NaN	-4.8507	-5.25857	-5.18835	-4.1792	NaN	-4.3535	-4.89818	-6.82089
COL4A1	COL4A1	Collagen alpha-1(IV) chain;Arresten	P02462	P02462	TGPLGEKGERGYPGTPGPRGEPGPKGFPGLP	GYP(1)GTP(1)GPR	UID2537	P	352	352	P352	2	0.99996	0.000334484	0.54094	4866400000	-4.99485	-4.15179	-4.51272	-4.42769	-6.08098	-5.54688	-4.76172	-5.12581	-5.42904	-4.47914	-4.58893	-5.18095	-4.88729	-5.04157	-4.47442	-4.23782	-5.01515	-4.9402	-8.41975	NaN	-5.79751	-4.13343	-4.44041	NaN	NaN	-4.8507	-5.25857	-5.18835	-4.1792	NaN	-4.3535	-4.89818	-6.82089
COL4A1	COL4A1	Collagen alpha-1(IV) chain;Arresten	P02462	P02462	PGFPGERGEKGDRGFPGTSLPGPSGRDGLPG	GFP(1)GTSLP(1)GP(1)SGR	UID2530	P	399	399	P399	2	1	8.79539e-07	0.5042	23019000000	-2.59099	-1.9855	-2.49122	-2.85317	-4.6635	-4.22804	-2.46105	-2.83528	-2.75169	-2.27786	-2.80697	-2.61531	-2.65649	-2.81021	-2.68717	-2.35838	-2.81904	-2.92078	-3.7991	-2.96654	-4.43486	-2.54882	-2.9853	-3.57438	-5.46337	-3.05751	-3.08483	-3.3839	-2.21932	-3.16981	-2.43678	-3.32374	NaN
COL4A1	COL4A1	Collagen alpha-1(IV) chain;Arresten	P02462	P02462	ERGEKGDRGFPGTSLPGPSGRDGLPGPPGSP	GFP(1)GTSLP(1)GP(1)SGR	UID2531	P	404	404	P404	2	1	8.79539e-07	0.5042	13870000000	-2.59099	-1.9855	NaN	-2.85317	-4.6635	-4.22804	-2.46105	NaN	-2.75169	-2.27786	-2.80697	NaN	-2.65649	-2.81021	-2.68717	NaN	-2.81904	-2.92078	-3.7991	-2.96654	-4.43486	-2.54882	-2.9853	-3.57438	-5.46337	-3.05751	-3.08483	-3.3839	-2.21932	-3.16981	-2.43678	NaN	NaN
COL4A1	COL4A1	Collagen alpha-1(IV) chain;Arresten	P02462	P02462	KGSPGSVGLKGERGPPGGVGFPGSRGDTGPP	GP(1)P(1)GGVGFP(1)GSR	UID2534	P	588	588	P588	2	1	1.83579e-09	-0.45596	14982000000	-3.10842	-2.46293	-3.04847	-3.29099	-6.00008	-5.31868	-2.95518	-3.81589	-3.18972	-3.19448	-3.44618	-3.33455	-3.25984	-2.90036	-3.3758	-2.87922	-2.7766	NaN	-5.03445	-2.8907	-4.5621	NaN	NaN	-2.28202	-6.68701	-3.73571	-3.43208	-3.31611	-2.26564	-3.37762	-3.01793	-3.44539	-7.00963
COL4A1	COL4A1	Collagen alpha-1(IV) chain;Arresten	P02462	P02462	VGLKGERGPPGGVGFPGSRGDTGPPGPPGYG	GP(1)P(1)GGVGFP(1)GSR	UID2535	P	594	594	P594	2	1	1.83579e-09	-0.45596	15107000000	-3.10842	-2.46293	-3.04847	-3.29099	-6.00008	-5.31868	-2.95518	-3.81589	-3.18972	-3.19448	-3.44618	-3.33455	-3.25984	-2.90036	-3.3758	-2.87922	-2.7766	-3.47802	-5.03445	-2.8907	-4.5621	NaN	NaN	-2.28202	-6.68701	-3.73571	-3.43208	-3.31611	-2.26564	-3.37762	-3.01793	-3.44539	-7.00963
COL4A1	COL4A1	Collagen alpha-1(IV) chain;Arresten	P02462	P02462	GLPGPKGEPGKIVPLPGPPGAEGLPGSPGFP	IVPLP(1)GP(0.17)P(0.83)GAEGLP(1)GSP(1)GFP(0.96)GP(0.04)QGDR	UID4429	P	645	645	P645	2	0.999745	6.20416e-31	-0.07204	17518000000	-4.68163	-3.92899	-4.6642	-4.8636	-5.68619	-5.5856	NaN	-5.29945	-4.40545	-4.69407	-4.84987	-4.6858	-4.70895	-4.69578	-4.68254	-4.60451	-4.54504	-4.84256	-5.99493	-3.95182	NaN	-4.22567	-4.52194	NaN	-6.12753	-4.45737	-4.79407	-4.65499	-3.88975	-4.77357	-4.13087	-5.41588	NaN
COL4A1	COL4A1	Collagen alpha-1(IV) chain;Arresten	P02462	P02462	PGPKGEPGKIVPLPGPPGAEGLPGSPGFPGP	IVPLP(0.03)GP(0.985)P(0.985)GAEGLP(0.991)GSP(0.968)GFP(0.52)GP(0.52)QGDR	UID4430	P	647	647	P647	2	0.984997	5.55624e-26	-1.2345	12491000000	-3.50494	-3.42665	-3.63033	-4.76836	-4.89841	-4.58575	-3.5611	NaN	-4.18941	-3.64764	-4.24935	-3.8534	-3.43242	-4.14313	-3.60996	-4.37501	-3.72701	-3.9951	-4.96366	-3.57388	-4.85577	-3.76569	-3.35011	NaN	NaN	-3.61264	-3.93032	-4.14391	-3.03358	-4.44775	-3.50101	-3.97912	NaN
COL4A1	COL4A1	Collagen alpha-1(IV) chain;Arresten	P02462	P02462	GPKGEPGKIVPLPGPPGAEGLPGSPGFPGPQ	IVPLP(0.03)GP(0.985)P(0.985)GAEGLP(0.991)GSP(0.968)GFP(0.52)GP(0.52)QGDR	UID4431	P	648	648	P648	2	0.984997	3.96083e-47	-1.2345	18913000000	-3.50494	-3.42665	-3.63033	-4.76836	-4.89841	-4.58575	-3.5611	NaN	-4.18941	-3.64764	-4.24935	-3.8534	-3.43242	-4.14313	-3.60996	-4.37501	-3.72701	-3.9951	-4.96366	-3.57388	-4.85577	-3.76569	-3.35011	NaN	NaN	-3.61264	-3.93032	-4.14391	-3.03358	-4.44775	-3.50101	-3.97912	NaN
COL4A1	COL4A1	Collagen alpha-1(IV) chain;Arresten	P02462	P02462	GKIVPLPGPPGAEGLPGSPGFPGPQGDRGFP	IVPLPGP(0.116)P(0.884)GAEGLP(1)GSP(0.999)GFP(0.788)GP(0.213)QGDR	UID4432	P	654	654	P654	2	1	3.96083e-47	-0.086918	19444000000	-4.68163	-3.92899	-4.6642	-4.8636	-5.68619	-5.5856	NaN	-5.29945	-4.40545	-4.69407	-4.84987	-4.6858	-4.6552	-4.69578	-4.68254	-4.60451	-4.54504	-4.84256	-5.99493	-3.95182	NaN	-4.22567	-4.52194	NaN	-6.12753	-4.45737	-4.79407	-4.65499	-3.88975	-4.77357	-4.13087	-5.41588	NaN
COL4A1	COL4A1	Collagen alpha-1(IV) chain;Arresten	P02462	P02462	VPLPGPPGAEGLPGSPGFPGPQGDRGFPGTP	IVPLP(0.997)GP(0.158)P(0.845)GAEGLP(1)GSP(1)GFP(0.967)GP(0.033)QGDR	UID4433	P	657	657	P657	2	0.999974	3.96083e-47	-0.44157	22254000000	-4.68163	-3.92899	-4.6642	-4.8636	-5.68619	-5.5856	NaN	-5.29945	-4.40545	-4.69407	-4.84987	-4.6858	-4.6552	-4.69578	-4.68254	-4.60451	-4.54504	-4.84256	-5.99493	-3.95182	NaN	-4.22567	-4.52194	NaN	-6.12753	-4.45737	-4.79407	-4.65499	-3.88975	-4.77357	-4.13087	-5.41588	NaN
COL4A1	COL4A1	Collagen alpha-1(IV) chain;Arresten	P02462	P02462	PGPPGAEGLPGSPGFPGPQGDRGFPGTPGRP	IVP(0.011)LP(0.975)GP(0.123)P(0.891)GAEGLP(1)GSP(0.998)GFP(0.984)GP(0.018)QGDR	UID4434	P	660	660	P660	2	0.984277	3.96083e-47	-0.011301	21847000000	-4.68163	-3.92899	-4.6642	-4.8636	-5.68619	-5.5856	NaN	-5.29945	-4.40545	-4.69407	-4.84987	-4.6858	-4.6552	-4.69578	-4.68254	-4.60451	-4.54504	-4.84256	NaN	-3.95182	NaN	-4.22567	-4.52194	NaN	-6.12753	-4.45737	-4.79407	-4.65499	-3.88975	-4.77357	-4.13087	-5.41588	NaN
COL4A1	COL4A1	Collagen alpha-1(IV) chain;Arresten	P02462	P02462	KGQIGPIGEKGSRGDPGTPGVPGKDGQAGQP	GDP(1)GTP(1)GVP(1)GK	UID2512	P	971	971	P971	2	1	1.1676e-05	-0.61406	2620200000	-6.05667	-5.62509	-6.03714	-6.16917	NaN	NaN	-5.81692	-6.07043	-7.12314	-6.47079	-6.3776	-6.50409	-6.38968	-9.59122	NaN	NaN	-6.05133	-6.40562	NaN	NaN	NaN	NaN	-6.5518	-5.36278	NaN	-6.54705	-9.24597	-7.06849	NaN	-6.28804	-6.03272	-6.46984	NaN
COL4A1	COL4A1	Collagen alpha-1(IV) chain;Arresten	P02462	P02462	KGQIGPIGEKGSRGDPGTPGVPGKDGQAGQP	GDP(1)GTP(1)GVP(1)GK	UID4402	P	971	971	P971	2	1	1.1676e-05	-0.61406	2620200000	-6.95959	-6.91047	-7.02649	-7.80734	NaN	NaN	-6.75522	-7.98514	-7.27226	-7.57019	-7.79884	-8.21054	-6.7582	NaN	-7.59902	NaN	-7.39868	-7.8175	NaN	NaN	NaN	NaN	NaN	-7.7592	NaN	-8.05519	-7.9157	-7.95547	NaN	NaN	-7.49662	-7.61347	NaN
COL4A1	COL4A1	Collagen alpha-1(IV) chain;Arresten	P02462	P02462	IGPIGEKGSRGDPGTPGVPGKDGQAGQPGQP	GDP(1)GTP(1)GVP(1)GK	UID2513	P	974	974	P974	2	1	1.1676e-05	-0.61406	3009400000	-6.05667	-5.62509	-6.03714	-6.16917	NaN	NaN	-5.81692	-6.07043	-7.12314	-6.47079	-6.3776	-6.50409	-6.38968	-8.82015	NaN	NaN	-6.05133	-6.40562	NaN	NaN	NaN	NaN	-6.5518	-5.36278	NaN	-6.54705	-8.67688	-7.06849	NaN	-6.28804	-6.03272	-6.46984	NaN
COL4A1	COL4A1	Collagen alpha-1(IV) chain;Arresten	P02462	P02462	IGPIGEKGSRGDPGTPGVPGKDGQAGQPGQP	GDP(1)GTP(1)GVP(1)GK	UID4403	P	974	974	P974	2	1	1.1676e-05	-0.61406	3009400000	-6.95959	-6.91047	-7.02649	-7.80734	NaN	NaN	-6.75522	-7.98514	-7.27226	-7.57019	-7.79884	-8.21054	-6.7582	NaN	-7.59902	NaN	-7.39868	-7.8175	NaN	NaN	NaN	NaN	NaN	-7.7592	NaN	-8.05519	-7.9157	-7.95547	NaN	NaN	-7.49662	-7.61347	NaN
COL4A1	COL4A1	Collagen alpha-1(IV) chain;Arresten	P02462	P02462	IGEKGSRGDPGTPGVPGKDGQAGQPGQPGPK	GDP(1)GTP(1)GVP(1)GK	UID4404	P	977	977	P977	2	1	1.1676e-05	-0.61406	1054700000	-6.95959	-6.91047	-7.02649	-7.80734	NaN	NaN	-6.75522	-7.98514	-7.27226	-7.57019	-7.79884	-8.21054	-6.7582	NaN	-7.59902	NaN	-7.39868	-7.8175	NaN	NaN	NaN	NaN	NaN	-7.7592	NaN	-8.05519	-7.9157	-7.95547	NaN	NaN	-7.49662	-7.61347	NaN
COL4A1	COL4A1	Collagen alpha-1(IV) chain;Arresten	P02462	P02462	KGEMGPAGPTGPRGFPGPPGPDGLPGSMGPP	GFP(1)GP(0.967)P(0.955)GP(0.079)DGLP(0.998)GSMGP(0.171)P(0.823)GTP(0.006)SVDHGFLVTR	UID4412	P	1422	1422	P1422	3	0.999969	1.46725e-39	0.096248	24078000000	-3.43297	-2.66205	-4.16384	-3.78094	-3.82357	-3.10185	-3.88731	-3.54015	-3.70985	-3.1441	-3.2975	-4.14584	-3.96918	-3.29106	-4.05127	-3.44182	-3.06182	-3.80467	NaN	-3.73574	-5.93648	-3.73753	-4.10771	-3.86218	-3.52634	-3.49282	-3.70301	-3.8073	NaN	-4.86506	-3.36437	-3.77502	-4.55399
COL4A1	COL4A1	Collagen alpha-1(IV) chain;Arresten	P02462	P02462	MGPAGPTGPRGFPGPPGPDGLPGSMGPPGTP	GFP(1)GP(0.001)P(0.999)GP(0.003)DGLP(0.997)GSMGP(0.01)P(0.903)GTP(0.087)SVDHGFLVTR	UID4414	P	1425	1425	P1425	3	0.998968	1.46725e-39	0.49638	18466000000	-5.44374	-3.00907	-4.16384	-3.78094	-7.50718	-3.10185	-3.88731	-3.54015	NaN	-3.1441	-3.36495	-7.63594	-3.96918	-3.29106	-4.05127	NaN	-3.06182	-3.80467	NaN	-4.92336	-5.93648	-4.25088	-4.10771	-3.86218	-3.59803	-3.49282	-3.70301	-3.8073	NaN	-4.86506	-3.47014	-3.77502	-4.55399
COL4A1	COL4A1	Collagen alpha-1(IV) chain;Arresten	P02462	P02462	TGPRGFPGPPGPDGLPGSMGPPGTPSVDHGF	GFP(0.999)GP(0.004)P(0.993)GP(0.004)DGLP(1)GSMGP(0.019)P(0.981)GTP(1)SVDHGFLVTR	UID4416	P	1431	1431	P1431	3	0.999962	1.46725e-39	0.67646	21031000000	-3.84446	-3.00907	-4.16384	-3.78094	-3.82357	-3.10185	-3.88731	-3.54015	-3.70985	-3.1441	-3.2975	-4.14584	-3.96918	-3.29106	-4.05127	-3.44182	-3.47273	-3.80467	NaN	-3.73574	NaN	-4.25088	-4.10771	-3.86218	-3.52634	NaN	-3.70301	-3.8073	NaN	-4.86506	-3.36437	-3.77502	-4.55399
COL4A1	COL4A1	Collagen alpha-1(IV) chain;Arresten	P02462	P02462	PGPPGPDGLPGSMGPPGTPSVDHGFLVTRHS	GFP(0.942)GP(0.147)P(0.393)GP(0.393)DGLP(0.124)GSMGP(0.005)P(0.997)GTP(1)SVDHGFLVTR	UID4418	P	1437	1437	P1437	3	0.996834	1.46725e-39	0.13896	24011000000	-3.43297	-2.66205	-4.16384	-3.78094	-3.82357	-3.10185	-3.88731	-3.54015	-3.70985	-3.1441	-3.2975	-4.14584	-3.96918	-3.29106	NaN	NaN	-3.06182	-3.80467	NaN	-3.21065	-5.93648	-3.73753	-4.10771	-3.86218	-3.52634	-3.49282	-3.70301	-3.8073	NaN	-4.86506	-3.36437	-3.77502	-4.55399
COL4A1	COL4A1	Collagen alpha-1(IV) chain;Arresten	P02462	P02462	PGPDGLPGSMGPPGTPSVDHGFLVTRHSQTI	GFP(0.996)GP(0.007)P(0.846)GP(0.151)DGLP(0.999)GSMGP(0.023)P(0.978)GTP(1)SVDHGFLVTR	UID4419	P	1440	1440	P1440	3	0.999994	1.85974e-39	-0.38261	2794300000	NaN	NaN	-5.11373	-5.76168	-4.80477	-4.84272	-4.83922	NaN	-5.28088	-5.60677	-5.26729	NaN	-5.23763	NaN	-6.20699	NaN	NaN	NaN	-5.70483	NaN	NaN	NaN	-5.49275	NaN	-5.12772	-4.72091	-5.70798	NaN	-4.83906	NaN	-5.10113	-5.83428	NaN
COL4A2	COL4A2	Collagen alpha-2(IV) chain;Canstatin	P08572	P08572	SGGCQCYPEKGGRGQPGPVGPQGYNGPPGLQ	GQP(1)GPVGPQGYNGP(0.099)P(0.901)GLQGFP(1)GLQGR	UID4808	P	63	63	P63	2	0.999891	2.78499e-251	0.23252	4776700000	-7.01309	-6.99095	-6.99554	-5.91813	-6.50815	-5.04171	-7.05576	NaN	-6.50309	-6.43796	-6.04453	-6.35707	-7.07537	-6.34333	NaN	NaN	-6.04083	NaN	-5.55826	-4.85106	NaN	-6.71284	NaN	NaN	-6.48204	-5.34705	-6.31669	-5.55246	NaN	NaN	NaN	NaN	NaN
COL4A2	COL4A2	Collagen alpha-2(IV) chain;Canstatin	P08572	P08572	RGQPGPVGPQGYNGPPGLQGFPGLQGRKGDK	GQP(0.798)GP(0.201)VGPQGYNGP(1)P(1)GLQGFP(1)GLQGR	UID4812	P	75	75	P75	2	1	2.78499e-251	0.13646	9647800000	-7.01309	-6.99095	-6.99554	-5.91813	-6.50815	-5.04171	-7.05576	NaN	-6.50309	-6.43796	-6.04453	-6.35707	-7.07537	-6.34333	-7.21209	NaN	-6.04083	-6.4257	-5.55826	-4.85106	-6.39872	-6.71284	-5.48795	-6.10421	-6.48204	-5.34705	-6.31669	-5.55246	-5.95867	-4.94236	-6.25038	-6.94944	NaN
COL4A2	COL4A2	Collagen alpha-2(IV) chain;Canstatin	P08572	P08572	VGPQGYNGPPGLQGFPGLQGRKGDKGERGAP	GQP(0.753)GP(0.247)VGPQGYNGP(0.002)P(0.998)GLQGFP(1)GLQGR	UID4813	P	81	81	P81	2	1	2.78499e-251	0.066295	10241000000	-7.01309	-6.99095	-6.99554	-5.91813	-6.50815	-5.04171	-7.05576	NaN	-6.50309	-6.43796	-6.04453	-6.35707	-7.07537	-6.34333	-7.21209	NaN	-6.04083	-6.4257	-5.55826	-4.85106	-6.39872	-6.71284	-5.48795	-6.10421	-6.48204	-5.34705	-6.31669	-5.55246	-5.95867	-4.94236	-6.25038	-6.94944	NaN
COL4A2	COL4A2	Collagen alpha-2(IV) chain;Canstatin	P08572	P08572	TGPKGDVGARGVSGFPGADGIPGHPGQGGPR	GVSGFP(1)GADGIP(1)GHP(0.999)GQGGP(0.001)R	UID4814	P	114	114	P114	2	1	1.89521e-14	-0.27679	24310000000	-3.53818	-2.53357	-2.55688	-2.13487	-3.15692	-2.88245	-3.11081	-2.20833	-2.95629	-2.48597	-2.6949	-2.68516	-3.06524	NaN	-2.40349	-1.74593	-2.74161	-2.28772	-2.99613	-3.38515	-3.21036	-3.67338	-3.34441	-3.37337	-2.70708	-3.18556	-2.95273	-2.72456	-3.31572	-3.22895	-2.65144	-2.79777	-1.94936
COL4A2	COL4A2	Collagen alpha-2(IV) chain;Canstatin	P08572	P08572	VGARGVSGFPGADGIPGHPGQGGPRGRPGYD	GVSGFP(1)GADGIP(1)GHP(0.999)GQGGP(0.001)R	UID4815	P	120	120	P120	2	1	1.89521e-14	-0.27679	24310000000	-3.53818	-2.53357	-2.55688	-2.13487	-3.15692	-2.88245	-3.11081	-2.20833	-2.95629	-2.48597	-2.6949	-2.68516	-3.06524	NaN	-2.40349	-1.74593	-2.74161	-2.28772	-2.99613	-3.38515	-3.21036	-3.67338	-3.34441	-3.37337	-2.70708	-3.18556	-2.95273	-2.72456	-3.31572	-3.22895	-2.65144	-2.79777	-1.94936
COL4A2	COL4A2	Collagen alpha-2(IV) chain;Canstatin	P08572	P08572	RGVSGFPGADGIPGHPGQGGPRGRPGYDGCN	GVSGFP(1)GADGIP(1)GHP(0.999)GQGGP(0.001)R	UID4816	P	123	123	P123	2	0.999423	1.89521e-14	-1.5917	22015000000	-3.53818	-2.53357	-2.55688	-2.13487	-3.15692	NaN	-3.11081	NaN	-2.95629	NaN	-2.6949	-2.68516	-3.06524	NaN	NaN	-1.74593	-2.74161	-2.28772	-2.99613	-3.38515	-3.21036	-3.67338	-3.34441	-3.37337	-2.70708	-3.18556	-2.95273	-2.72456	-3.31572	-3.22895	-2.65144	-2.79777	NaN
COL4A2	COL4A2	Collagen alpha-2(IV) chain;Canstatin	P08572	P08572	GFLFGLKGAKGRAGFPGLPGSPGARGPKGWK	AGFP(1)GLP(1)GSP(1)GAR	UID4765	P	462	462	P462	2	1	8.29372e-06	-0.091097	9173600000	-3.7558	NaN	NaN	-3.2908	-4.1521	-3.51703	-4.86656	-3.15147	-4.00841	NaN	-3.67046	-3.56415	-4.11702	-4.20244	-3.88447	NaN	-3.94037	NaN	-3.48651	-3.55104	-3.70998	-3.90669	-4.21318	-6.25195	-3.55224	-4.05185	-4.64986	-4.12774	-4.45018	-3.99744	-4.11527	NaN	-3.1528
COL4A2	COL4A2	Collagen alpha-2(IV) chain;Canstatin	P08572	P08572	FGLKGAKGRAGFPGLPGSPGARGPKGWKGDA	AGFP(1)GLP(1)GSP(1)GAR	UID4766	P	465	465	P465	2	1	8.29372e-06	-0.091097	9173600000	-3.7558	NaN	NaN	-3.2908	-4.1521	-3.51703	-4.86656	-3.15147	-4.00841	NaN	-3.67046	-3.56415	-4.11702	-4.20244	-3.88447	NaN	-3.94037	NaN	-3.48651	-3.55104	-3.70998	-3.90669	-4.21318	-6.25195	-3.55224	-4.05185	-4.64986	-4.12774	-4.45018	-3.99744	-4.11527	NaN	-3.1528
COL4A2	COL4A2	Collagen alpha-2(IV) chain;Canstatin	P08572	P08572	KGAKGRAGFPGLPGSPGARGPKGWKGDAGEC	AGFP(1)GLP(1)GSP(1)GAR	UID4767	P	468	468	P468	2	1	8.29372e-06	-0.091097	9173600000	-3.7558	NaN	NaN	-3.2908	-4.1521	-3.51703	-4.86656	-3.15147	-4.00841	NaN	-3.67046	-3.56415	-4.11702	-4.20244	-3.88447	NaN	-3.94037	NaN	-3.48651	-3.55104	-3.70998	-3.90669	-4.21318	-6.25195	-3.55224	-4.05185	-4.64986	-4.12774	-4.45018	-3.99744	-4.11527	NaN	-3.1528
COL4A2	COL4A2	Collagen alpha-2(IV) chain;Canstatin	P08572	P08572	PGPPGPTGAKGLRGIPGFAGADGGPGPRGLP	GIP(1)GFAGADGGP(0.993)GP(0.007)R	UID2907	P	707	707	P707	2	1	5.9742e-07	-1.735	6715400000	-4.26469	-4.15831	-5.1645	-5.86315	-5.19264	-4.67883	-4.51213	NaN	-4.25861	-4.00119	-4.44026	-3.96746	-5.50957	-5.37792	NaN	NaN	-4.18364	-3.94301	-4.33607	-4.24501	NaN	NaN	-4.08887	-4.33178	-3.50516	NaN	-4.4313	-4.63948	-5.36061	-5.14174	-5.67811	-5.38968	NaN
COL4A2	COL4A2	Collagen alpha-2(IV) chain;Canstatin	P08572	P08572	KGLRGIPGFAGADGGPGPRGLPGDAGREGFP	GIP(1)GFAGADGGP(0.998)GP(0.002)R	UID2908	P	716	716	P716	2	0.998	5.9742e-07	-1.1278	6344700000	-4.26469	-4.15831	-5.1645	-5.86315	-5.19264	-4.67883	-4.51213	NaN	-4.25861	-4.00119	-4.44026	-3.96746	-5.50957	NaN	NaN	NaN	-4.18364	-3.94301	-4.33607	-4.24501	NaN	NaN	-4.08887	-4.33178	-3.50516	NaN	-4.4313	-4.63948	-5.36061	-5.14174	NaN	-5.38968	NaN
COL4A2	COL4A2	Collagen alpha-2(IV) chain;Canstatin	P08572	P08572	PGPRGLPGDAGREGFPGPPGFIGPRGSKGAV	EGFP(1)GP(1)P(1)GFIGPR	UID2882	P	731	731	P731	2	1	1.17892e-06	-0.024386	7336000000	-4.77769	-4.69828	-5.06992	-4.7244	-4.76521	-4.40848	-5.72043	-4.78874	-4.99255	-4.77004	-4.91903	-4.44995	-5.30601	-5.0424	-4.97418	-4.33416	-4.58	-4.6775	-4.72909	-4.43542	-5.07396	-4.48661	-4.48649	-5.0383	-4.64834	-4.59535	-5.34893	-4.74353	-4.90022	-4.81668	-5.22925	-4.88399	NaN
COL4A2	COL4A2	Collagen alpha-2(IV) chain;Canstatin	P08572	P08572	RGLPGDAGREGFPGPPGFIGPRGSKGAVGLP	EGFP(1)GP(1)P(1)GFIGPR	UID2884	P	734	734	P734	2	0.999999	1.17892e-06	-0.024386	7315300000	-4.77769	-4.69828	-5.06992	-4.7244	-4.76521	-4.40848	-5.72043	-4.78874	-4.99255	-4.77004	-4.91903	-4.44995	-5.30601	-5.0424	-4.97418	-4.33416	-4.58	-4.6775	-4.72909	-4.43542	-5.07396	-4.48661	-4.48649	-5.0383	-4.64834	-4.59535	-5.34893	-4.74353	-4.90022	-4.81668	-5.22925	-4.88399	NaN
COL4A2	COL4A2	Collagen alpha-2(IV) chain;Canstatin	P08572	P08572	IGLPGPDGPPGERGLPGEVLGAQPGPRGDAG	GLP(1)GEVLGAQPGPR	UID1023	P	773	773	P773	2	1	5.28086e-11	0.39885	22204000000	-5.61999	-4.7807	-5.33624	-4.89627	-5.99611	-5.57115	-6.27622	-4.46951	-5.94106	-4.88021	-5.14236	-4.90554	-6.47069	-5.12484	-5.87181	NaN	-5.49463	-5.40863	-5.2187	-4.33841	-5.8781	-5.12123	-4.84995	-4.56702	NaN	-4.91652	-5.43365	-5.19326	-5.56963	-4.69872	-5.88979	-5.46464	NaN
COL4A2	COL4A2	Collagen alpha-2(IV) chain;Canstatin	P08572	P08572	IGLPGPDGPPGERGLPGEVLGAQPGPRGDAG	GLP(1)GEVLGAQPGPR	UID2913	P	773	773	P773	2	1	5.28086e-11	0.39885	22204000000	-2.7446	-3.06878	-3.24294	-3.82181	-4.53865	NaN	-3.09536	NaN	-2.91817	-3.23684	-3.25369	-3.1869	-3.19746	-3.46567	-3.19204	NaN	-2.81111	-2.94345	-3.52283	-3.18651	-3.33173	-3.859	-3.18119	-3.96686	-5.34547	-3.3917	-3.36227	-4.20946	-3.01938	-3.46749	-3.21179	-3.84506	-3.63492
COL4A2	COL4A2	Collagen alpha-2(IV) chain;Canstatin	P08572	P08572	PPGERGLPGEVLGAQPGPRGDAGVPGQPGLK	GLP(1)GEVLGAQP(0.999)GP(0.001)R	UID2914	P	781	781	P781	3	0.999408	5.28086e-11	-0.10877	13803000000	-2.7446	-3.06878	NaN	NaN	-4.53865	NaN	NaN	NaN	NaN	NaN	-3.25369	-3.1869	-3.19746	-3.46567	-3.19204	NaN	-2.81111	NaN	-3.52283	NaN	-3.33173	-3.859	-3.18119	-3.96686	-5.34547	-3.3917	-3.36227	-4.20946	NaN	NaN	-3.21179	-3.84506	NaN
COL4A2	COL4A2	Collagen alpha-2(IV) chain;Canstatin	P08572	P08572	KGLAGEPGFKGSRGDPGPPGPPPVILPGMKD	GDP(1)GP(1)P(0.999)GP(0.001)PPVILPGMK	UID2893	P	973	973	P973	2	1	1.35706e-05	0.39543	5734400000	-6.16385	-5.29187	-5.84796	-5.43268	-6.62607	NaN	-6.17596	-5.57217	-6.28704	-5.44445	-5.29735	-5.7065	-6.50395	-5.05319	-6.22265	-5.26763	-5.30204	-5.47628	-5.58522	NaN	-6.15122	-5.13356	-5.79251	-5.57881	-5.85843	-5.4145	-5.33152	-5.0253	-5.1927	-4.48588	-5.85572	-5.38978	NaN
COL4A2	COL4A2	Collagen alpha-2(IV) chain;Canstatin	P08572	P08572	KGLAGEPGFKGSRGDPGPPGPPPVILPGMKD	GDP(1)GP(1)P(0.999)GP(0.001)PPVILPGMK	UID4783	P	973	973	P973	2	1	1.35706e-05	0.39543	5734400000	-8.36467	NaN	-6.1158	NaN	-6.97342	NaN	-9.13047	NaN	-5.87292	-6.10835	-10.1088	-8.77056	-8.84558	NaN	-8.47005	-4.97552	NaN	-5.61119	NaN	NaN	-8.51311	-7.51471	-7.98885	-5.36682	NaN	NaN	-8.77536	-6.41511	-5.66454	-6.37892	-8.42393	NaN	NaN
COL4A2	COL4A2	Collagen alpha-2(IV) chain;Canstatin	P08572	P08572	AGEPGFKGSRGDPGPPGPPPVILPGMKDIKG	GDP(1)GP(1)P(0.999)GP(0.001)PPVILPGMK	UID2895	P	976	976	P976	2	0.999109	1.35706e-05	0.39543	6085400000	-6.16385	-5.29187	-5.84796	-5.43268	-6.62607	NaN	-6.17596	-5.57217	-6.28704	-5.44445	-5.29735	-5.7065	-6.50395	-5.05319	-6.22265	-5.26763	-5.30204	-5.47628	-5.58522	NaN	-6.15122	-5.13356	-5.79251	-5.57881	-5.85843	-5.4145	-5.33152	-5.0253	-5.1927	-4.48588	-5.85572	-5.38978	NaN
COL4A2	COL4A2	Collagen alpha-2(IV) chain;Canstatin	P08572	P08572	AGEPGFKGSRGDPGPPGPPPVILPGMKDIKG	GDP(1)GP(1)P(0.999)GP(0.001)PPVILPGMK	UID4785	P	976	976	P976	2	0.999109	1.35706e-05	0.39543	6085400000	-8.36467	NaN	-6.1158	NaN	-6.97342	NaN	-9.13047	NaN	-5.87292	-6.10835	-10.1088	-8.77056	-8.84558	NaN	-8.47005	-4.97552	NaN	-5.61119	NaN	NaN	-8.51311	-7.51471	-7.98885	-5.36682	NaN	NaN	-8.77536	-6.41511	-5.66454	-6.37892	-8.42393	NaN	NaN
COL4A2	COL4A2	Collagen alpha-2(IV) chain;Canstatin	P08572	P08572	PGTKGWAGDSGPQGRPGVFGLPGEKGPRGEQ	P(1)GVFGLP(1)GEK	UID2928	P	1337	1337	P1337	2	1	3.03072e-09	0.21185	6002100000	-5.00235	-5.04781	-5.22392	-5.07705	NaN	NaN	-4.97255	-5.24925	-5.4648	-5.20893	-5.46712	-5.01933	-6.00014	NaN	-5.83859	-5.0819	-5.00639	-4.72942	NaN	NaN	-7.13812	NaN	-5.9198	-5.32711	NaN	-6.22085	-5.43668	-5.97848	-5.02565	-5.47357	-5.54224	-5.69817	NaN
COL4A2	COL4A2	Collagen alpha-2(IV) chain;Canstatin	P08572	P08572	AGDSGPQGRPGVFGLPGEKGPRGEQGFMGNT	P(1)GVFGLP(1)GEK	UID2929	P	1343	1343	P1343	2	1	3.03072e-09	0.21185	5612600000	-5.00235	-5.04781	-5.22392	-5.07705	NaN	NaN	-4.97255	-5.24925	-5.4648	-5.20893	-5.46712	-5.01933	-6.00014	NaN	-5.83859	-5.0819	-5.00639	-4.72942	NaN	NaN	-7.13812	NaN	-5.9198	-5.32711	NaN	-6.22085	-5.43668	-5.97848	-5.02565	-5.47357	-5.54224	-5.69817	NaN
COL4A2	COL4A2	Collagen alpha-2(IV) chain;Canstatin	P08572	P08572	SGPQGRPGVFGLPGEKGPRGEQGFMGNTGPT	PGVFGLPGEK(1)	UID173	K	1346	1346	K1346	2	1	3.03072e-09	0.091368	5325800000	-5.00235	-5.04781	-5.22392	-5.07705	NaN	NaN	-4.97255	-5.24925	-5.4648	-5.20893	-5.46712	-5.01933	-6.00014	NaN	-5.83859	-5.0819	-5.00639	-4.72942	NaN	NaN	-7.13812	NaN	-5.9198	-5.32711	NaN	-6.22085	-5.43668	-5.97848	-5.02565	-5.47357	-5.54224	-5.69817	NaN
COL4A2	COL4A2	Collagen alpha-2(IV) chain;Canstatin	P08572	P08572	IAVQPGTVGPQGRRGPPGAPGEMGPQGPPGE	RGP(1)P(1)GAP(1)GEMGPQGP(0.232)P(0.772)GEP(0.996)GFR	UID4822	P	1412	1412	P1412	3	1	1.43818e-09	0.3729	12874000000	-4.84383	-4.49028	-4.85948	-4.21167	-4.64199	-4.28369	-4.9492	-4.77728	-5.05306	-4.56623	-4.52	-4.41246	-5.17912	-3.84131	-4.94311	-4.45103	-4.53971	-4.55921	-4.51052	-3.96147	-4.89947	-4.42746	-4.62535	-5.23412	-4.25164	-4.10381	-4.55503	-3.82901	-4.41305	-5.18682	-4.92172	-4.88632	-3.47643
COL4A2	COL4A2	Collagen alpha-2(IV) chain;Canstatin	P08572	P08572	AVQPGTVGPQGRRGPPGAPGEMGPQGPPGEP	RGP(1)P(1)GAP(1)GEMGPQGP(0.232)P(0.772)GEP(0.996)GFR	UID4823	P	1413	1413	P1413	3	1	1.43818e-09	0.3729	10963000000	-4.84383	-4.49028	-4.85948	-4.21167	-4.64199	-4.28369	-4.9492	-4.77728	-5.05306	-4.56623	-4.52	-4.41246	-5.17912	NaN	-4.94311	-4.45103	-4.53971	-4.55921	-4.51052	-3.96147	-4.89947	-4.42746	-4.62535	-5.23412	-4.25164	-4.10381	-4.55503	-3.82901	-4.41305	-5.18682	-4.92172	-4.88632	-3.47643
COL4A2	COL4A2	Collagen alpha-2(IV) chain;Canstatin	P08572	P08572	PGTVGPQGRRGPPGAPGEMGPQGPPGEPGFR	RGP(1)P(1)GAP(1)GEMGPQGP(0.232)P(0.772)GEP(0.996)GFR	UID4824	P	1416	1416	P1416	3	1	1.43818e-09	0.3729	13120000000	-4.84383	-4.49028	-4.85948	-4.21167	-4.64199	-4.28369	-4.9492	-4.77728	-5.05306	-4.56623	-4.52	-4.41246	-5.17912	-3.84131	-4.94311	-4.45103	-4.53971	-4.55921	-4.51052	-3.96147	-4.89947	-4.42746	-4.62535	-5.23412	-4.25164	-4.10381	-4.55503	-3.82901	-4.41305	-5.18682	-4.92172	-4.88632	-3.47643
COL4A2	COL4A2	Collagen alpha-2(IV) chain;Canstatin	P08572	P08572	RGPPGAPGEMGPQGPPGEPGFRGAPGKAGPQ	RGP(0.543)P(0.543)GAP(0.906)GEMGP(0.008)QGP(0.025)P(0.975)GEP(1)GFR	UID4827	P	1425	1425	P1425	3	0.974768	1.43818e-09	-0.3831	12477000000	-4.84383	-4.49028	-4.85948	-4.21167	-4.64199	-4.28369	-4.9492	-4.77728	-5.05306	-4.56623	-4.52	-4.41246	-5.17912	-3.84131	-4.94311	-4.45103	-4.53971	-4.55921	-4.51052	-3.96147	-4.89947	-4.42746	-4.62535	-5.23412	-4.25164	-4.10381	-4.55503	-3.82901	-4.41305	-5.18682	-4.92172	-4.88632	-3.47643
COL4A2	COL4A2	Collagen alpha-2(IV) chain;Canstatin	P08572	P08572	PGAPGEMGPQGPPGEPGFRGAPGKAGPQGRG	RGP(0.513)P(0.513)GAP(0.974)GEMGPQGP(0.223)P(0.777)GEP(1)GFR	UID4828	P	1428	1428	P1428	3	0.999943	1.43818e-09	-0.69551	13539000000	-4.84383	-4.49028	-4.85948	-4.21167	-4.64199	-4.28369	-4.9492	-4.77728	-5.05306	-4.56623	-4.52	-4.41246	-5.17912	-3.84131	-4.94311	-4.45103	-4.53971	-4.55921	-4.51052	-3.96147	-4.89947	-4.42746	-4.62535	-5.23412	-4.25164	-4.10381	-4.55503	-3.82901	-4.41305	-5.18682	-4.92172	-4.88632	-3.47643
COL4A3	COL4A3	Collagen alpha-3(IV) chain;Tumstatin	Q01955	Q01955	AGPPGPRGDLGSTGNPGEPGLRGIPGSMGNM	GDLGSTGNP(1)GEP(1)GLR	UID3410	P	1005	1005	P1005	2	1	9.73788e-43	0.27744	2336400000	-2.56048	NaN	-1.96317	NaN	-2.30486	-0.999422	-1.53057	NaN	-1.03294	NaN	-0.274887	NaN	-1.18562	NaN	0.12524	NaN	NaN	NaN	NaN	NaN	-0.659195	NaN	0.932999	-0.723337	NaN	NaN	-0.792065	-1.60459	0.210144	-0.501297	-1.04006	0.115732	NaN
COL4A3	COL4A3	Collagen alpha-3(IV) chain;Tumstatin	Q01955	Q01955	PGPRGDLGSTGNPGEPGLRGIPGSMGNMGMP	GDLGSTGNP(1)GEP(1)GLR	UID3411	P	1008	1008	P1008	2	1	9.73788e-43	0.27744	2336400000	-2.56048	NaN	-1.96317	NaN	-2.30486	-0.999422	-1.53057	NaN	-1.03294	NaN	-0.274887	NaN	-1.18562	NaN	0.12524	NaN	NaN	NaN	NaN	NaN	-0.659195	NaN	0.932999	-0.723337	NaN	NaN	-0.792065	-1.60459	0.210144	-0.501297	-1.04006	0.115732	NaN
COL4A4	COL4A4	Collagen alpha-4(IV) chain	P53420	P53420	DGLPGPPGPKGPRGLPGFPGFPGERGKPGAE	GLP(1)GFP(1)GFP(1)GER	UID5247	P	911	911	P911	2	1	0.000476603	0.66155	469510000	NaN	NaN	-4.07987	NaN	-3.48431	-2.5023	-3.91584	NaN	-4.25704	0.261263	-3.44607	NaN	-4.04515	NaN	-2.72402	NaN	NaN	NaN	-2.89816	NaN	-3.91516	-4.67744	-2.7535	NaN	NaN	-3.88611	-3.97977	-3.39416	-2.66666	-2.10492	-3.8051	-3.51654	NaN
COL4A4	COL4A4	Collagen alpha-4(IV) chain	P53420	P53420	PGPPGPKGPRGLPGFPGFPGERGKPGAEGCP	GLP(1)GFP(1)GFP(1)GER	UID5248	P	914	914	P914	2	1	0.000476603	0.66155	469510000	NaN	NaN	-4.07987	NaN	-3.48431	-2.5023	-3.91584	NaN	-4.25704	0.261263	-3.44607	NaN	-4.04515	NaN	-2.72402	NaN	NaN	NaN	-2.89816	NaN	-3.91516	-4.67744	-2.7535	NaN	NaN	-3.88611	-3.97977	-3.39416	-2.66666	-2.10492	-3.8051	-3.51654	NaN
COL4A4	COL4A4	Collagen alpha-4(IV) chain	P53420	P53420	PGPKGPRGLPGFPGFPGERGKPGAEGCPGAK	GLP(1)GFP(1)GFP(1)GER	UID5249	P	917	917	P917	2	1	0.000476603	0.66155	469510000	NaN	NaN	-4.07987	NaN	-3.48431	-2.5023	-3.91584	NaN	-4.25704	0.261263	-3.44607	NaN	-4.04515	NaN	-2.72402	NaN	NaN	NaN	-2.89816	NaN	-3.91516	-4.67744	-2.7535	NaN	NaN	-3.88611	-3.97977	-3.39416	-2.66666	-2.10492	-3.8051	-3.51654	NaN
COL4A4	COL4A4	Collagen alpha-4(IV) chain	P53420	P53420	PGEMGDPGPRGLQGDPGIPGPPGIKGPSGSP	GLQGDP(1)GIP(1)GP(1)P(1)GIK	UID5250	P	1159	1159	P1159	2	1	1.00985e-05	-0.40846	581840000	-3.07719	NaN	-4.25341	NaN	-3.53881	NaN	-4.27608	NaN	-3.8603	NaN	-4.02479	NaN	-3.96612	NaN	-3.517	NaN	NaN	NaN	NaN	NaN	-3.94375	NaN	-3.76209	-1.59128	NaN	-3.92671	-4.85407	-4.80936	NaN	NaN	-3.90806	-3.90458	NaN
COL4A4	COL4A4	Collagen alpha-4(IV) chain	P53420	P53420	MGDPGPRGLQGDPGIPGPPGIKGPSGSPGLN	GLQGDP(1)GIP(1)GP(1)P(1)GIK	UID5251	P	1162	1162	P1162	2	1	1.00985e-05	-0.40846	581840000	-3.07719	NaN	-4.25341	NaN	-3.53881	NaN	-4.27608	NaN	-3.8603	NaN	-4.02479	NaN	-3.96612	NaN	-3.517	NaN	NaN	NaN	NaN	NaN	-3.94375	NaN	-3.76209	-1.59128	NaN	-3.92671	-4.85407	-4.80936	NaN	NaN	-3.90806	-3.90458	NaN
COL4A4	COL4A4	Collagen alpha-4(IV) chain	P53420	P53420	DPGPRGLQGDPGIPGPPGIKGPSGSPGLNGL	GLQGDP(1)GIP(1)GP(1)P(1)GIK	UID5252	P	1164	1164	P1164	2	1	1.00985e-05	-0.40846	553880000	-3.07719	NaN	-4.25341	NaN	-3.53881	NaN	-4.27608	NaN	-3.8603	NaN	-4.02479	NaN	-3.96612	NaN	-3.517	NaN	NaN	NaN	NaN	NaN	-3.94375	NaN	-3.76209	-1.59128	NaN	-3.92671	-4.85407	-4.80936	NaN	NaN	-3.90806	-3.90458	NaN
COL4A4	COL4A4	Collagen alpha-4(IV) chain	P53420	P53420	PGPRGLQGDPGIPGPPGIKGPSGSPGLNGLH	GLQGDP(1)GIP(1)GP(1)P(1)GIK	UID5253	P	1165	1165	P1165	2	1	1.00985e-05	-0.40846	571630000	-3.07719	NaN	-4.25341	NaN	-3.53881	NaN	-4.27608	NaN	-3.8603	NaN	-4.02479	NaN	-3.96612	NaN	-3.517	NaN	NaN	NaN	NaN	NaN	-3.94375	NaN	-3.76209	-1.59128	NaN	-3.92671	-4.85407	-4.80936	NaN	NaN	-3.90806	-3.90458	NaN
COL4A4	COL4A4	Collagen alpha-4(IV) chain	P53420	P53420	RGLQGDPGIPGPPGIKGPSGSPGLNGLHGLK	GLQGDPGIPGPPGIK(1)	UID238	K	1168	1168	K1168	2	1	1.00985e-05	-0.34087	494760000	-3.07719	NaN	-4.25341	NaN	-3.53881	NaN	-4.27608	NaN	-3.8603	NaN	-4.02479	NaN	-3.96612	NaN	-3.517	NaN	NaN	NaN	NaN	NaN	-3.94375	NaN	-3.76209	-1.59128	NaN	-3.92671	-4.85407	-4.80936	NaN	NaN	-3.90806	-3.90458	NaN
COL5A1	COL11A1;COL5A1	Collagen alpha-1(XI) chain;Collagen alpha-1(V) chain	P20908	P12107;P20908	LQGPTGPPGDPGDRGPPGRPGLPGADGLPGP;TMGPTGQVGDPGERGPPGRPGLPGADGLPGP	GP(0.985)P(0.037)GRP(0.982)GLP(0.997)GADGLP(0.999)GP(0.152)P(0.849)GTMLMLPFR	UID4843	P	500	473;500	P500	3	0.984846	1.0559e-25	0.56334	9998900000	-1.02758	-0.663212	0.194107	0.363674	NaN	-1.86264	-0.0276814	-0.572384	2.9317	-1.10538	-0.223488	1.02839	-0.0794411	2.80911	-0.459623	0.380577	0.0889626	-0.154638	-2.50969	0.138227	NaN	-0.703812	-0.831841	3.21984	NaN	-1.10462	0.882195	-1.16202	0.0181179	1.90342	3.42188	-0.103487	NaN
COL5A1	COL11A1;COL5A1	Collagen alpha-1(XI) chain;Collagen alpha-1(V) chain	P20908	P12107;P20908	TGPPGDPGDRGPPGRPGLPGADGLPGPPGTM;TGQVGDPGERGPPGRPGLPGADGLPGPPGTM	GP(0.875)P(0.126)GRP(0.999)GLP(1)GADGLP(1)GP(0.193)P(0.807)GTMLMLPFR	UID4845	P	504	477;504	P504	3	0.999087	1.0559e-25	-0.50952	10078000000	-1.02758	-0.663212	0.194107	0.363674	NaN	-1.86264	-0.0276814	-0.572384	2.9317	-1.10538	-0.223488	1.02839	-0.0794411	2.80911	-0.459623	0.380577	0.0889626	-0.154638	-2.50969	0.138227	NaN	-0.703812	-0.831841	3.21984	NaN	-1.10462	0.882195	-1.16202	0.0181179	1.90342	3.42188	-0.103487	NaN
COL5A1	COL11A1;COL5A1	Collagen alpha-1(XI) chain;Collagen alpha-1(V) chain	P20908	P12107;P20908	PGDPGDRGPPGRPGLPGADGLPGPPGTMLML;VGDPGERGPPGRPGLPGADGLPGPPGTMLML	GP(0.875)P(0.126)GRP(0.999)GLP(1)GADGLP(1)GP(0.193)P(0.807)GTMLMLPFR	UID4846	P	507	480;507	P507	3	0.99999	1.0559e-25	-0.50952	10078000000	-1.02758	-0.663212	0.194107	0.363674	NaN	-1.86264	-0.0276814	-0.572384	2.9317	-1.10538	-0.223488	1.02839	-0.0794411	2.80911	-0.459623	0.380577	0.0889626	-0.154638	-2.50969	0.138227	NaN	-0.703812	-0.831841	3.21984	NaN	-1.10462	0.882195	-1.16202	0.0181179	1.90342	3.42188	-0.103487	NaN
COL5A1	COL11A1;COL5A1	Collagen alpha-1(XI) chain;Collagen alpha-1(V) chain	P20908	P12107;P20908	RGPPGRPGLPGADGLPGPPGTMLMLPFRFGG;RGPPGRPGLPGADGLPGPPGTMLMLPFRYGG	GP(0.858)P(0.15)GRP(0.994)GLP(0.998)GADGLP(1)GP(0.008)P(0.992)GTMLMLPFR	UID4847	P	513	486;513	P513	3	0.999957	1.0559e-25	-0.7036	10034000000	-1.02758	-0.663212	0.194107	0.363674	NaN	-1.86264	-0.0276814	-0.572384	2.9317	-1.10538	-0.223488	1.02839	-0.0794411	2.80911	-0.459623	0.380577	0.0889626	-0.154638	-2.50969	0.138227	NaN	-0.703812	-0.831841	3.21984	NaN	-1.10462	0.882195	-1.16202	0.0181179	1.90342	3.42188	-0.103487	NaN
COL5A1	COL11A1;COL5A1	Collagen alpha-1(XI) chain;Collagen alpha-1(V) chain	P20908	P12107;P20908	PGRPGLPGADGLPGPPGTMLMLPFRFGGGGD;PGRPGLPGADGLPGPPGTMLMLPFRYGGDGS	GP(0.858)P(0.15)GRP(0.994)GLP(0.998)GADGLP(1)GP(0.008)P(0.992)GTMLMLPFR	UID4849	P	516	489;516	P516	3	0.991538	1.0559e-25	-0.7036	10034000000	-1.02758	-0.663212	0.194107	0.363674	NaN	-1.86264	-0.0276814	-0.572384	2.9317	-1.10538	-0.223488	1.02839	-0.0794411	2.80911	-0.459623	0.380577	0.0889626	-0.154638	-2.50969	0.138227	NaN	-0.703812	-0.831841	3.21984	NaN	-1.10462	0.882195	-1.16202	0.0181179	1.90342	3.42188	-0.103487	NaN
COL5A1	COL5A1	Collagen alpha-1(V) chain	P20908	P20908	EPGDVGPQGPRGVQGPPGPAGKPGRRGRAGS	GVQGP(1)P(1)GP(0.029)AGKP(0.971)GR	UID5060	P	599	599	P599	3	0.999986	7.20994e-05	-0.13911	1174400000	-6.47997	-4.82318	-5.40179	-3.9296	NaN	-4.56664	NaN	-3.56776	-5.79058	-4.29184	-4.08918	-4.14485	NaN	-2.87715	-4.48907	-3.57399	-4.19049	-3.95654	-5.70748	-4.9797	NaN	-4.78992	-4.47499	-1.56665	-4.45872	-4.70294	-4.07887	-3.45428	NaN	-5.46294	-6.70292	NaN	-3.95877
COL5A1	COL5A1	Collagen alpha-1(V) chain	P20908	P20908	PGDVGPQGPRGVQGPPGPAGKPGRRGRAGSD	GVQGP(1)P(1)GP(0.029)AGKP(0.971)GR	UID3171	P	600	600	P600	3	0.999963	7.70298e-11	-0.13911	5365400000	-4.849	-5.04471	-4.05251	-6.05721	-2.03844	NaN	NaN	NaN	-4.27317	-4.96683	-4.02337	-4.56361	-4.6739	NaN	-4.95032	NaN	NaN	NaN	-4.79843	-3.75299	-2.6832	-3.49573	-3.29209	NaN	-2.8134	-4.69021	-3.59236	NaN	NaN	NaN	-3.77504	NaN	NaN
COL5A1	COL5A1	Collagen alpha-1(V) chain	P20908	P20908	PGDVGPQGPRGVQGPPGPAGKPGRRGRAGSD	GVQGP(1)P(1)GP(0.029)AGKP(0.971)GR	UID5061	P	600	600	P600	3	0.999963	7.70298e-11	-0.13911	5365400000	-6.47997	-4.82318	-5.40179	-3.9296	NaN	-4.56664	NaN	-3.56776	-5.79058	-4.29184	-4.08918	-4.14485	NaN	-2.87715	-4.48907	-3.57399	-4.19049	-3.95654	-5.70748	-4.9797	NaN	-4.78992	-4.47499	-1.56665	-4.45872	-4.70294	-4.07887	-3.45428	NaN	-5.46294	-6.70292	NaN	-3.95877
COL5A1	COL5A1	Collagen alpha-1(V) chain	P20908	P20908	QGPRGVQGPPGPAGKPGRRGRAGSDGARGMP	GVQGP(0.007)P(0.993)GPAGKP(1)GRR	UID5063	P	606	606	P606	4	1	7.70298e-11	-0.12991	4404200000	-6.47997	-4.82318	-5.40179	-3.9296	NaN	-4.56664	NaN	-3.56776	-5.79058	-4.29184	-4.08918	-4.14485	NaN	-2.87715	-4.48907	-3.57399	-4.19049	-3.95654	-5.70748	-4.9797	NaN	-4.78992	-4.47499	-1.56665	-4.45872	-4.70294	-4.07887	-3.45428	NaN	-5.46294	-6.70292	NaN	-3.95877
COL5A1	COL5A1	Collagen alpha-1(V) chain	P20908	P20908	DGLAGLPGEKGHRGDPGPSGPPGPPGDDGER	GDP(1)GPSGP(0.003)P(0.996)GP(0.029)P(0.972)GDDGERGDDGEVGPR	UID5009	P	648	648	P648	3	0.999989	1.68408e-31	-0.1043	3983300000	-2.08874	-1.74373	-1.44609	-1.5951	NaN	-4.38408	-0.918985	-1.39331	-2.09135	-1.50085	-1.50408	-1.8388	-1.86881	-0.901297	-1.73179	-1.19389	-1.34112	-1.15743	NaN	-1.04653	-3.12186	-4.49249	-2.223	1.48467	-4.35857	-2.93831	-0.39155	-1.56198	NaN	-3.34785	-2.21886	-2.17578	NaN
COL5A1	COL5A1	Collagen alpha-1(V) chain	P20908	P20908	PGEKGHRGDPGPSGPPGPPGDDGERGDDGEV	GDP(1)GPSGP(0.002)P(0.998)GP(0.136)P(0.864)GDDGERGDDGEVGPR	UID5011	P	654	654	P654	3	0.997585	1.68408e-31	-0.34603	4009900000	-2.08874	-1.74373	-1.44609	-1.5951	NaN	-4.38408	-0.918985	-1.39331	-2.09135	-1.50085	-1.50408	-1.8388	-1.86881	-0.901297	-1.73179	-1.19389	-1.34112	-1.15743	NaN	-1.04653	-3.12186	-4.49249	-2.223	1.48467	-4.35857	-2.93831	-0.39155	-1.56198	NaN	-3.34785	-2.21886	-2.17578	NaN
COL5A1	COL5A1	Collagen alpha-1(V) chain	P20908	P20908	KGHRGDPGPSGPPGPPGDDGERGDDGEVGPR	GDP(1)GPSGP(0.003)P(0.996)GP(0.029)P(0.972)GDDGERGDDGEVGPR	UID5013	P	657	657	P657	3	0.971792	1.68408e-31	-0.1043	3735300000	-2.08874	-1.74373	-1.44609	-1.5951	NaN	-4.38408	-0.918985	NaN	-2.09135	-1.50085	-1.50408	-1.8388	-1.86881	-0.901297	-1.73179	-1.19389	-1.34112	-1.15743	NaN	-1.04653	-3.12186	-4.49249	-2.223	1.48467	-4.35857	-2.93831	-0.39155	-1.56198	NaN	-3.34785	-2.21886	-2.17578	NaN
COL5A1	COL5A1	Collagen alpha-1(V) chain	P20908	P20908	DGERGDDGEVGPRGLPGEPGPRGLLGPKGPP	GLP(1)GEP(1)GPR	UID3145	P	675	675	P675	2	1	0.000626381	-1.1436	4448400000	NaN	NaN	0.0828648	-1.13356	NaN	-1.7614	NaN	-1.16738	-0.337067	-1.11744	-0.642796	-1.16875	-0.751932	NaN	NaN	NaN	NaN	-0.748016	-3.0943	NaN	-1.01797	-0.292007	NaN	NaN	-1.73386	-2.42827	NaN	-1.41532	-1.70914	-2.98316	-0.167059	NaN	NaN
COL5A1	COL5A1	Collagen alpha-1(V) chain	P20908	P20908	RGDDGEVGPRGLPGEPGPRGLLGPKGPPGPP	GLP(1)GEP(1)GPR	UID3146	P	678	678	P678	2	0.999947	0.000626381	0.12869	4448400000	NaN	NaN	0.0828648	-1.13356	NaN	-1.7614	NaN	-1.16738	-0.337067	-1.11744	-0.642796	-1.16875	-0.751932	NaN	NaN	NaN	NaN	-0.748016	-3.0943	NaN	-1.01797	-0.292007	NaN	NaN	-1.73386	-2.42827	NaN	-1.41532	-1.70914	-2.98316	-0.167059	NaN	NaN
COL5A1	COL5A1	Collagen alpha-1(V) chain	P20908	P20908	LPGPQGAIGPPGEKGPLGKPGLPGMPGADGP	GP(0.993)LGKP(0.221)GLP(0.787)GMP(0.999)GADGP(0.187)P(0.816)GHP(0.997)GK	UID5041	P	746	746	P746	4	0.9927	3.6888e-07	0.129	11211000000	-0.866449	NaN	NaN	-1.00871	0.205046	-0.538172	NaN	-0.0561066	NaN	-0.349508	NaN	0.248989	-0.337715	0.908979	-0.658947	NaN	NaN	NaN	NaN	-0.419659	NaN	1.79549	-0.451302	NaN	-0.082449	-0.19339	0.614611	-0.761463	NaN	-0.574352	0.294252	-0.718071	NaN
COL5A1	COL5A1	Collagen alpha-1(V) chain	P20908	P20908	QGAIGPPGEKGPLGKPGLPGMPGADGPPGHP	P(1)GLP(1)GMP(1)GADGP(0.542)P(0.542)GHP(0.915)GK	UID5042	P	750	750	P750	2	1	7.73879e-11	-1.741	5304200000	NaN	-1.92599	NaN	-2.4106	-1.76634	-2.39813	-2.22521	NaN	-2.66866	NaN	-2.01678	-1.80944	-2.1671	-1.03742	-2.35061	NaN	-2.06683	-2.39203	NaN	NaN	NaN	NaN	NaN	NaN	-1.92846	-1.86967	NaN	-2.41735	NaN	NaN	-1.86637	NaN	NaN
COL5A1	COL5A1	Collagen alpha-1(V) chain	P20908	P20908	IGPPGEKGPLGKPGLPGMPGADGPPGHPGKE	P(1)GLP(1)GMP(1)GADGP(0.542)P(0.542)GHP(0.915)GK	UID5043	P	753	753	P753	2	1	7.73879e-11	-1.741	18428000000	NaN	-1.92599	-1.76742	-2.4106	-1.76634	-2.39813	-2.22521	NaN	-2.66866	NaN	-2.01678	-1.80944	-2.1671	-1.03742	-2.35061	NaN	-2.06683	-2.39203	-2.42314	NaN	-1.41053	-0.661203	NaN	NaN	-1.92846	-1.86967	NaN	-2.41735	NaN	-3.42839	-1.86637	NaN	NaN
COL5A1	COL5A1	Collagen alpha-1(V) chain	P20908	P20908	PGEKGPLGKPGLPGMPGADGPPGHPGKEGPP	P(1)GLP(1)GMP(1)GADGP(0.16)P(0.846)GHP(0.994)GK	UID5044	P	756	756	P756	3	1	7.73879e-11	-0.15633	19622000000	NaN	-1.92599	-1.76742	-2.4106	-1.76634	-2.39813	-2.22521	NaN	-2.66866	-2.4432	-2.01678	-1.80944	-2.1671	-1.03742	-2.35061	NaN	-2.06683	-2.39203	-2.42314	NaN	-1.41053	-0.661203	NaN	NaN	-1.92846	-1.86967	NaN	-2.41735	NaN	-3.42839	-1.86637	NaN	NaN
COL5A1	COL5A1	Collagen alpha-1(V) chain	P20908	P20908	LGKPGLPGMPGADGPPGHPGKEGPPGEKGGQ	P(1)GLP(1)GMP(1)GADGP(0.119)P(0.895)GHP(0.987)GK	UID5046	P	762	762	P762	2	0.894798	7.73879e-11	-0.80099	19277000000	NaN	-1.92599	-1.76742	-2.4106	-1.76634	-2.39813	-2.22521	NaN	-2.66866	-2.4432	-2.01678	-1.80944	-2.1671	-1.03742	-2.35061	NaN	-2.06683	-2.39203	-2.42314	NaN	-1.41053	-0.661203	NaN	NaN	-1.92846	-1.86967	NaN	-2.41735	NaN	-3.42839	-1.86637	NaN	NaN
COL5A1	COL5A1	Collagen alpha-1(V) chain	P20908	P20908	LPGMPGADGPPGHPGKEGPPGEKGGQGPPGP	PGLPGMPGADGPPGHPGK(1)	UID202	K	767	767	K767	3	1	7.73879e-11	0.088158	16085000000	NaN	-1.92599	NaN	-2.4106	-1.76634	-2.39813	-2.22521	NaN	-2.66866	-2.4432	-2.01678	-1.80944	-2.1671	-1.03742	-2.35061	NaN	-2.06683	-2.39203	-2.42314	NaN	-1.41053	-0.661203	NaN	NaN	-1.92846	-1.86967	NaN	-2.41735	NaN	-3.42839	-1.86637	NaN	NaN
COL5A1	COL11A1;COL11A2;COL5A1;COL5A3	Collagen alpha-1(XI) chain;Collagen alpha-2(XI) chain;Collagen alpha-1(V) chain;Collagen alpha-3(V) chain	P20908	P12107;P13942;P20908;P25940	EGPPGSAGEKGKLGVPGLPGYPGRPGPKGSI;PGPLGPPGEKGKLGVPGLPGYPGRQGPKGSI;PGPPGLMGEKGKLGVPGLPGYPGRQGPKGSL;PGPSGQAGEKGKLGVPGLPGYPGRQGPKGST	LGVP(1)GLP(1)GYP(1)GR	UID4864	P	870	840;798;870;790	P870	2	1	1.28291e-07	0.27173	9787500000	-0.24593	0.89398	0.755053	3.17761	1.29645	-0.367359	0.0241489	2.18692	1.21198	1.04104	1.43454	1.2519	0.924213	4.27203	0.932774	1.25732	1.03309	1.14993	1.07196	-0.00626564	1.53659	NaN	1.29395	3.27186	0.735495	-0.710861	0.943394	2.3895	-0.258381	1.4789	-0.226397	0.0642395	NaN
COL5A1	COL11A1;COL11A2;COL5A1;COL5A3	Collagen alpha-1(XI) chain;Collagen alpha-2(XI) chain;Collagen alpha-1(V) chain;Collagen alpha-3(V) chain	P20908	P12107;P13942;P20908;P25940	LGPPGEKGKLGVPGLPGYPGRQGPKGSIGFP;PGLMGEKGKLGVPGLPGYPGRQGPKGSLGFP;PGSAGEKGKLGVPGLPGYPGRPGPKGSIGFP;SGQAGEKGKLGVPGLPGYPGRQGPKGSTGFP	LGVP(1)GLP(1)GYP(1)GR	UID4865	P	873	843;801;873;793	P873	2	1	1.28291e-07	0.27173	9787500000	-0.24593	0.89398	0.755053	3.17761	1.29645	-0.367359	0.0241489	2.18692	1.21198	1.04104	1.43454	1.2519	0.924213	4.27203	0.932774	1.25732	1.03309	1.14993	1.07196	-0.00626564	1.53659	NaN	1.29395	3.27186	0.735495	-0.710861	0.943394	2.3895	-0.258381	1.4789	-0.226397	0.0642395	NaN
COL5A1	COL11A1;COL11A2;COL5A1;COL5A3	Collagen alpha-1(XI) chain;Collagen alpha-2(XI) chain;Collagen alpha-1(V) chain;Collagen alpha-3(V) chain	P20908	P12107;P13942;P20908;P25940	AGEKGKLGVPGLPGYPGRPGPKGSIGFPGPL;AGEKGKLGVPGLPGYPGRQGPKGSTGFPGFP;MGEKGKLGVPGLPGYPGRQGPKGSLGFPGFP;PGEKGKLGVPGLPGYPGRQGPKGSIGFPGFP	LGVP(1)GLP(1)GYP(1)GR	UID4866	P	876	846;804;876;796	P876	2	1	1.28291e-07	0.27173	9787500000	-0.24593	0.89398	0.755053	3.17761	1.29645	-0.367359	0.0241489	2.18692	1.21198	1.04104	1.43454	1.2519	0.924213	4.27203	0.932774	1.25732	1.03309	1.14993	1.07196	-0.00626564	1.53659	NaN	1.29395	3.27186	0.735495	-0.710861	0.943394	2.3895	-0.258381	1.4789	-0.226397	0.0642395	NaN
COL5A1	COL5A1	Collagen alpha-1(V) chain	P20908	P20908	PGFPGANGEKGGRGTPGKPGPRGQRGPTGPR	GTP(1)GKP(0.999)GP(0.001)R	UID3168	P	903	903	P903	2	1	0.000631148	0.036765	1120200000	-3.59759	-2.72002	NaN	-3.32931	-3.60573	NaN	-3.41422	-2.8146	-2.66113	-4.0247	-2.8627	-2.90569	-3.12273	-2.34802	NaN	NaN	-3.51015	NaN	-6.35213	-2.47746	-3.45391	-2.71153	-2.89212	-1.44716	-4.22332	-4.18747	NaN	-3.94384	NaN	-4.1009	-3.64018	-3.14691	NaN
COL5A1	COL5A1	Collagen alpha-1(V) chain	P20908	P20908	PGANGEKGGRGTPGKPGPRGQRGPTGPRGER	GTP(1)GKP(1)GPR	UID3169	P	906	906	P906	2	0.999763	0.000631148	-0.57754	1120200000	-3.59759	-2.72002	NaN	-3.32931	-3.60573	NaN	-3.41422	-2.8146	-2.66113	-4.0247	-2.8627	-2.90569	-3.12273	-2.34802	NaN	NaN	-3.51015	NaN	-6.35213	-2.47746	-3.45391	-2.71153	-2.89212	-1.44716	-4.22332	-4.18747	NaN	-3.94384	NaN	-4.1009	-3.64018	-3.14691	NaN
COL5A1	COL5A1	Collagen alpha-1(V) chain	P20908	P20908	PGERGPNGPQGPTGFPGPKGPPGPPGKDGLP	GPNGPQGPTGFP(1)GP(1)K	UID3158	P	960	960	P960	2	1	1.91192e-39	1.0295	2161400000	-3.5671	-4.19687	-2.79115	-3.96267	NaN	NaN	-2.80262	-3.50498	-2.99403	-3.06973	NaN	-3.13689	-3.14775	-2.51388	-3.16717	NaN	-4.12774	-3.23852	NaN	NaN	NaN	NaN	NaN	NaN	NaN	NaN	-2.28889	-4.12361	NaN	-3.12317	NaN	-3.29585	NaN
COL5A1	COL5A1	Collagen alpha-1(V) chain	P20908	P20908	ERGPNGPQGPTGFPGPKGPPGPPGKDGLPGH	GPNGPQGPTGFP(1)GP(1)K	UID3159	P	962	962	P962	2	1	1.91192e-39	0.81929	1392400000	-3.5671	-4.19687	-2.79115	-3.96267	NaN	NaN	-2.80262	-3.50498	-2.99403	-3.06973	NaN	-3.13689	-3.14775	-2.51388	-3.16717	NaN	-4.12774	-3.23852	NaN	NaN	NaN	NaN	NaN	NaN	NaN	NaN	-2.28889	-4.12361	NaN	-3.12317	NaN	-3.29585	NaN
COL5A1	COL11A1;COL5A1	Collagen alpha-1(XI) chain;Collagen alpha-1(V) chain	P20908	P12107;P20908	PNGPQGPTGFPGPKGPPGPPGKDGLPGHPGQ;PQGPQGPVGFPGPKGPPGPPGKDGLPGHPGQ	GP(1)P(0.989)GP(0.019)P(0.993)GK	UID2951	P	965	935;965	P965	2	0.999883	0.00011451	-1.0828	10594000000	0.403486	NaN	NaN	1.40459	0.442368	-0.996056	NaN	-0.380865	3.42016	0.744345	NaN	2.74646	NaN	3.13639	NaN	NaN	NaN	-0.0221615	NaN	0.492151	NaN	NaN	NaN	NaN	-0.546684	NaN	1.20813	-0.254343	NaN	NaN	3.88592	-0.0625896	-1.82949
COL5A1	COL11A1;COL5A1	Collagen alpha-1(XI) chain;Collagen alpha-1(V) chain	P20908	P12107;P20908	PGPKGPPGPPGKDGLPGHPGQRGETGFQGKT	DGLP(1)GHP(1)GQRGETGFQGK	UID2944	P	975	945;975	P975	3	1	0.000100031	0.2137	4850800000	-2.27653	NaN	-2.22052	-0.525234	NaN	NaN	-3.31586	-2.45499	1.00781	NaN	-1.23385	-0.27183	NaN	0.36198	-2.57726	-1.40482	-2.23864	-1.8225	-6.25628	NaN	NaN	-1.84644	-2.28825	NaN	-2.46641	-1.78624	-1.80956	-3.28442	NaN	-1.63928	0.937654	-2.10192	NaN
COL5A1	COL11A1;COL5A1	Collagen alpha-1(XI) chain;Collagen alpha-1(V) chain	P20908	P12107;P20908	KGPPGPPGKDGLPGHPGQRGETGFQGKTGPP	DGLP(1)GHP(1)GQRGETGFQGK	UID2945	P	978	948;978	P978	3	1	0.000100031	0.2137	4850800000	-2.27653	NaN	-2.22052	-0.525234	NaN	NaN	-3.31586	-2.45499	1.00781	NaN	-1.23385	-0.27183	NaN	0.36198	-2.57726	-1.40482	-2.23864	-1.8225	-6.25628	NaN	NaN	-1.84644	-2.28825	NaN	-2.46641	-1.78624	-1.80956	-3.28442	NaN	-1.63928	0.937654	-2.10192	NaN
COL5A1	COL5A1	Collagen alpha-1(V) chain	P20908	P20908	HPGQRGETGFQGKTGPPGPPGVVGPQGPTGE	TGP(1)P(1)GP(1)P(1)GVVGPQGPTGETGPMGER	UID5067	P	992	992	P992	2	1	3.13019e-92	0.84002	1392600000	NaN	-3.81532	NaN	NaN	NaN	-3.79892	-4.99035	-4.03595	-4.38266	-4.19852	-3.1109	-3.18805	-4.24714	-2.74555	-4.08642	NaN	-4.38476	-3.91785	-4.19876	NaN	NaN	-3.80843	NaN	NaN	-3.78878	NaN	-2.48718	-3.22984	NaN	-4.8607	-3.19725	-3.85083	NaN
COL5A1	COL5A1	Collagen alpha-1(V) chain	P20908	P20908	PGQRGETGFQGKTGPPGPPGVVGPQGPTGET	TGP(1)P(1)GP(1)P(1)GVVGPQGPTGETGPMGER	UID3178	P	993	993	P993	3	1	3.13019e-92	-0.36755	13286000000	NaN	-1.2956	NaN	-1.9133	-0.175928	-1.47441	-1.06593	-1.80852	-1.09228	-1.66584	-0.876404	-1.50025	-0.534132	-0.216352	NaN	NaN	-0.703424	-0.83157	-1.96394	-0.860996	0.110147	NaN	NaN	1.91013	-1.80877	-1.11835	0.141743	-1.38428	-0.733711	-2.63847	NaN	-0.738316	NaN
COL5A1	COL5A1	Collagen alpha-1(V) chain	P20908	P20908	PGQRGETGFQGKTGPPGPPGVVGPQGPTGET	TGP(1)P(1)GP(1)P(1)GVVGPQGPTGETGPMGER	UID5068	P	993	993	P993	3	1	3.13019e-92	-0.36755	13286000000	NaN	-3.81532	NaN	NaN	NaN	-3.79892	-4.99035	-4.03595	-4.38266	-4.19852	-3.1109	-3.18805	-4.24714	-2.74555	-4.08642	NaN	-4.38476	-3.91785	-4.19876	NaN	NaN	-3.80843	NaN	NaN	-3.78878	NaN	-2.48718	-3.22984	NaN	-4.8607	-3.19725	-3.35185	NaN
COL5A1	COL5A1	Collagen alpha-1(V) chain	P20908	P20908	RGETGFQGKTGPPGPPGVVGPQGPTGETGPM	TGP(1)P(1)GP(1)P(1)GVVGPQGPTGETGPMGER	UID3180	P	996	996	P996	3	1	3.13019e-92	-0.36755	12330000000	-0.749573	-0.930296	-0.364815	-1.24812	-0.139074	-0.43631	-1.3501	NaN	-0.965986	-1.24705	-0.711437	-0.502777	-0.942194	-0.108709	-0.780458	-0.330067	-1.07429	-1.20377	NaN	-0.290339	NaN	NaN	-0.52552	NaN	NaN	-0.465176	-0.308268	-1.23945	NaN	NaN	-0.352261	-1.16	-0.552511
COL5A1	COL5A1	Collagen alpha-1(V) chain	P20908	P20908	RGETGFQGKTGPPGPPGVVGPQGPTGETGPM	TGP(1)P(1)GP(1)P(1)GVVGPQGPTGETGPMGER	UID5070	P	996	996	P996	3	1	3.13019e-92	-0.36755	12330000000	NaN	-3.81532	NaN	NaN	NaN	-3.79892	-4.99035	-4.03595	-4.38266	-4.19852	-3.1109	-3.18805	-4.24714	-2.74555	-4.08642	NaN	-4.38476	-3.91785	-4.19876	NaN	NaN	-3.80843	NaN	NaN	-3.78878	NaN	-2.48718	-3.22984	NaN	-4.8607	-3.19725	-3.35185	NaN
COL5A1	COL5A1	Collagen alpha-1(V) chain	P20908	P20908	QGPTGETGPMGERGHPGPPGPPGEQGLPGLA	GHP(1)GP(0.999)P(0.993)GP(0.184)P(0.824)GEQGLP(1)GLAGK	UID5022	P	1017	1017	P1017	2	0.999966	6.30112e-12	-0.74945	21252000000	0.619745	0.931063	NaN	-0.450327	0.541176	-0.214649	0.0486088	0.318041	0.649502	0.552063	0.435566	-0.0670681	0.758812	1.2952	0.545271	0.891308	0.327917	0.306726	-0.566849	NaN	1.54444	0.412802	0.620134	3.01526	-0.531485	0.0634956	1.47564	-0.324463	NaN	-1.24777	0.973104	0.458662	0.770685
COL5A1	COL5A1	Collagen alpha-1(V) chain	P20908	P20908	TGETGPMGERGHPGPPGPPGEQGLPGLAGKE	GHP(0.999)GP(0.995)P(0.995)GP(0.015)P(0.995)GEQGLP(1)GLAGK	UID5024	P	1020	1020	P1020	3	0.995434	6.30112e-12	0.19387	21569000000	0.619745	0.931063	1.50594	-0.450327	0.541176	-0.214649	0.0486088	0.318041	0.649502	0.552063	0.435566	-0.0670681	0.758812	1.2952	0.545271	0.891308	0.327917	0.306726	-0.566849	NaN	1.54444	0.412802	0.620134	3.01526	-0.531485	0.0634956	1.47564	-0.324463	NaN	-1.24777	0.973104	0.458662	0.770685
COL5A1	COL5A1	Collagen alpha-1(V) chain	P20908	P20908	TGPMGERGHPGPPGPPGEQGLPGLAGKEGTK	GHP(0.814)GP(0.289)P(0.896)GP(0.001)P(1)GEQGLP(1)GLAGK	UID5026	P	1023	1023	P1023	3	0.999814	6.30112e-12	0.10305	21496000000	0.619745	0.931063	1.50594	-0.450327	0.541176	-0.214649	0.0486088	0.318041	0.649502	0.552063	0.435566	-0.0670681	0.758812	1.2952	0.545271	0.891308	0.327917	0.306726	-0.566849	NaN	1.54444	0.412802	0.620134	3.01526	-0.531485	0.0634956	1.47564	-0.324463	NaN	-1.24777	0.973104	0.458662	0.770685
COL5A1	COL5A1	Collagen alpha-1(V) chain	P20908	P20908	RGHPGPPGPPGEQGLPGLAGKEGTKGDPGPA	GHP(0.807)GP(0.217)P(0.972)GP(0.008)P(0.996)GEQGLP(1)GLAGK	UID5027	P	1029	1029	P1029	3	1	6.30112e-12	0.11474	21070000000	0.619745	0.931063	1.50594	-0.450327	0.541176	-0.214649	0.0486088	0.318041	0.649502	0.552063	0.435566	-0.0670681	0.758812	1.2952	0.545271	0.891308	0.327917	0.306726	-0.566849	NaN	1.54444	0.412802	0.620134	3.01526	-0.531485	0.0634956	1.47564	-0.324463	NaN	-1.24777	0.973104	0.458662	0.770685
COL5A1	COL5A1	Collagen alpha-1(V) chain	P20908	P20908	TGEPGPSGPPGKRGPPGPAGPEGRQGEKGAK	GPP(1)GPAGPEGR	UID1270	P	1395	1395	P1395	2	0.999968	2.32713e-12	0.38408	6340000000	NaN	-1.78845	NaN	-2.42474	-0.926275	-1.70523	-2.3801	-1.60358	-1.58533	-1.93221	NaN	-1.24879	-1.89545	-0.939636	-1.4513	-1.31474	-1.63085	-1.64838	NaN	-1.62003	-0.758396	-0.526505	-1.01751	1.31833	-1.58335	-2.15306	-0.611706	-2.6709	NaN	-2.60679	-1.0666	-1.37131	-1.27512
COL5A1	COL5A1	Collagen alpha-1(V) chain	P20908	P20908	EGPPGKTGPIGPQGAPGKPGPDGLRGIPGPV	TGPIGPQGAP(1)GK	UID3176	P	1431	1431	P1431	2	1	5.83346e-41	0.59113	40951000000	1.56973	1.5536	1.68126	0.754459	1.77037	1.06438	0.853848	NaN	1.34312	1.94494	1.42242	-6.05556	1.31685	2.15117	1.94371	2.12379	1.39225	1.59893	1.23171	1.8866	2.65578	2.11892	2.20014	4.43595	0.716984	1.39825	2.4597	1.28305	1.7435	0.807114	1.90285	1.63719	1.4198
COL5A1	COL5A1	Collagen alpha-1(V) chain	P20908	P20908	PGKTGPIGPQGAPGKPGPDGLRGIPGPVGEQ	P(1)GPDGLR	UID3174	P	1434	1434	P1434	2	1	5.83346e-41	-0.56452	43760000000	1.56973	1.5536	1.68126	0.754459	1.77037	1.06438	0.853848	NaN	1.34312	1.94494	1.42242	NaN	1.31685	2.15117	1.94371	2.12379	1.39225	1.59893	1.23171	1.8866	2.65578	2.11892	2.20014	4.43595	0.716984	1.39825	2.4597	1.28305	1.7435	0.807114	1.90285	1.63719	1.4198
COL5A2	COL5A2	Collagen alpha-2(V) chain	P05997	P05997	GLDEKSGLGSQVGLMPGSVGPVGPRGPQGLQ	SGLGSQVGLMP(1)GSVGPVGPR	UID788	P	212	212	P212	3	0.999999	4.5035e-55	2.5405	6811700000	-1.10146	1.44938	NaN	2.39788	1.0479	4.57666	-1.1378	2.26999	-1.20106	0.965067	0.77841	-0.962357	-1.01873	NaN	0.288857	NaN	-0.185772	0.669987	1.68801	2.45893	-0.595661	-1.95461	-0.23391	0.776913	1.71016	2.26925	0.0561466	3.23959	-0.756893	1.8446	NaN	1.02563	NaN
COL5A2	COL5A2	Collagen alpha-2(V) chain	P05997	P05997	QGLQGQQGGAGPTGPPGEPGDPGPMGPIGSR	GPQGLQGQQGGAGPTGP(0.002)P(0.998)GEP(1)GDP(0.986)GP(0.012)MGP(0.002)IGSR	UID4532	P	239	239	P239	3	0.99774	1.31567e-43	-0.60906	5044400000	0.1467	1.81072	-0.96262	1.15949	0.200306	NaN	0.0656834	1.75983	0.475773	NaN	1.34722	-0.327503	-0.0145092	2.13774	0.510359	NaN	0.287083	1.01434	0.0545368	NaN	-0.44976	-0.789167	NaN	NaN	NaN	1.12588	0.539051	2.05674	NaN	-0.0586548	0.61544	0.951977	NaN
COL5A2	COL5A2	Collagen alpha-2(V) chain	P05997	P05997	QGQQGGAGPTGPPGEPGDPGPMGPIGSRGPE	GPQGLQGQQGGAGPTGP(0.002)P(0.998)GEP(1)GDP(0.986)GP(0.012)MGP(0.002)IGSR	UID4533	P	242	242	P242	3	0.999955	1.31567e-43	-0.60906	5044400000	0.1467	1.81072	-0.96262	1.15949	0.200306	NaN	0.0656834	1.75983	0.475773	NaN	1.34722	-0.327503	-0.0145092	2.13774	0.510359	NaN	0.287083	1.01434	0.0545368	NaN	-0.44976	-0.789167	NaN	NaN	NaN	1.12588	0.539051	2.05674	NaN	-0.0586548	0.61544	0.951977	NaN
COL5A2	COL5A2	Collagen alpha-2(V) chain	P05997	P05997	QGGAGPTGPPGEPGDPGPMGPIGSRGPEGPP	GPQGLQGQQGGAGP(0.001)TGP(0.044)P(0.955)GEP(1)GDP(0.998)GP(0.002)MGPIGSR	UID4534	P	245	245	P245	3	0.997567	1.31567e-43	-0.003444	5044400000	0.1467	1.81072	-0.96262	1.15949	0.200306	NaN	0.0656834	1.75983	0.475773	NaN	1.34722	-0.327503	-0.0145092	2.13774	0.510359	NaN	0.287083	1.01434	0.0545368	NaN	-0.44976	-0.789167	NaN	NaN	NaN	1.12588	0.539051	2.05674	NaN	-0.0586548	0.61544	0.951977	NaN
COL5A2	COL5A2	Collagen alpha-2(V) chain	P05997	P05997	PGPMGPIGSRGPEGPPGKPGEDGEPGRNGNP	GPEGP(0.002)P(0.998)GKP(1)GEDGEP(1)GR	UID4519	P	260	260	P260	2	0.998211	2.92781e-56	-0.31015	2441700000	-1.47261	-1.68475	-2.87544	-1.41765	NaN	NaN	-1.7519	-1.04552	-1.78195	-1.36846	-1.53649	-3.22913	-1.74903	-4.3491	NaN	NaN	-2.40376	-1.78036	NaN	NaN	NaN	-3.37003	NaN	NaN	NaN	NaN	-2.21329	NaN	-1.15391	-2.58021	NaN	-1.92028	NaN
COL5A2	COL5A2	Collagen alpha-2(V) chain	P05997	P05997	MGPIGSRGPEGPPGKPGEDGEPGRNGNPGEV	GPEGP(0.002)P(0.998)GKP(1)GEDGEP(1)GR	UID4520	P	263	263	P263	2	0.999999	2.92781e-56	-0.31015	4177400000	-1.47261	-1.68475	-2.87544	-1.41765	NaN	NaN	-1.7519	-1.04552	-1.78195	-1.36846	-1.53649	-3.22913	-1.74903	-4.3491	NaN	NaN	-2.40376	-1.78036	NaN	NaN	NaN	-3.37003	NaN	NaN	NaN	NaN	-2.21329	NaN	-1.15391	-2.58021	-1.92276	-1.92028	NaN
COL5A2	COL5A2	Collagen alpha-2(V) chain	P05997	P05997	RGPEGPPGKPGEDGEPGRNGNPGEVGFAGSP	GPEGP(0.002)P(0.998)GKP(1)GEDGEP(1)GR	UID4521	P	269	269	P269	2	1	2.92781e-56	-0.31015	4177400000	-1.47261	-1.68475	-2.87544	-1.41765	NaN	NaN	-1.7519	-1.04552	-1.78195	-1.36846	-1.53649	-3.22913	-1.74903	-4.3491	NaN	NaN	-2.40376	-1.78036	NaN	NaN	NaN	-3.37003	NaN	NaN	NaN	NaN	-2.21329	NaN	-1.15391	-2.58021	-1.92276	-1.92028	NaN
COL5A2	COL5A2	Collagen alpha-2(V) chain	P05997	P05997	PGKPGEDGEPGRNGNPGEVGFAGSPGARGFP	NGNP(1)GEVGFAGSP(1)GAR	UID2632	P	275	275	P275	2	1	2.92781e-56	-0.92734	6904300000	-0.527575	0.407478	-1.38977	0.916328	-1.31941	0.909239	-0.267803	0.61676	-0.408474	-0.0724316	0.198961	-1.4676	-0.887415	0.560825	-0.405603	NaN	-0.878609	-0.421829	-0.197573	1.88781	-0.576857	0.0712738	-0.657719	0.337265	-0.22168	-0.519871	-0.469639	1.35723	0.589521	0.181364	0.239302	-0.621384	NaN
COL5A2	COL5A2	Collagen alpha-2(V) chain	P05997	P05997	PGRNGNPGEVGFAGSPGARGFPGAPGLPGLK	NGNP(1)GEVGFAGSP(1)GAR	UID2633	P	284	284	P284	2	1	2.92781e-56	-0.92734	6929200000	-0.527575	0.407478	-1.38977	0.916328	-1.31941	0.909239	-0.267803	0.61676	-0.408474	-0.0724316	0.198961	-1.4676	-0.887415	0.560825	-0.405603	NaN	-0.878609	-0.421829	-0.197573	1.88781	-0.576857	0.0712738	-0.657719	0.337265	-0.22168	-0.519871	-0.469639	1.35723	0.589521	0.181364	0.239302	-0.621384	NaN
COL5A2	COL5A2	Collagen alpha-2(V) chain	P05997	P05997	RGMPGERGRLGPQGAPGQRGAHGMPGKPGPM	LGPQGAP(1)GQR	UID763	P	353	353	P353	2	1	0.000418634	0.16011	5152300000	NaN	2.08962	0.291174	NaN	1.24625	NaN	0.619453	1.66625	0.893393	1.06899	1.05958	0.201498	0.783724	1.81688	1.42308	NaN	NaN	NaN	1.07988	NaN	0.451183	0.806694	0.313911	0.72175	1.4073	NaN	0.204607	2.37239	0.60841	NaN	0.665968	NaN	NaN
COL5A2	COL5A2	Collagen alpha-2(V) chain	P05997	P05997	RGPEGPQGQRGETGPPGPVGSPGLPGAIGTD	GETGPP(1)GPVGSP(1)GLP(1)GAIGTDGTP(1)GAK	UID4489	P	410	410	P410	2	0.999898	4.0435e-179	-0.0090392	6552100000	-0.201534	0.426056	-1.42272	0.0163498	NaN	0.551247	-0.248007	0.639292	-0.590464	0.0397987	-0.135002	-1.59053	-0.721506	0.701036	-0.236172	NaN	-0.453962	-0.627495	NaN	NaN	NaN	NaN	-1.62621	NaN	NaN	-0.122265	-0.818274	1.35229	NaN	-0.433437	-0.205549	-0.272245	NaN
COL5A2	COL5A2	Collagen alpha-2(V) chain	P05997	P05997	QGQRGETGPPGPVGSPGLPGAIGTDGTPGAK	GETGPP(1)GPVGSP(1)GLP(1)GAIGTDGTP(1)GAK	UID4491	P	416	416	P416	2	1	4.0435e-179	0.61923	8409800000	0.326506	1.24361	-0.629726	0.9737	NaN	NaN	0.383169	0.938259	-0.029438	0.0520706	0.653255	-0.324806	-0.171677	0.691435	0.147247	NaN	NaN	0.125286	-0.482296	1.24415	-1.5385	NaN	-1.21114	0.370573	-0.700691	0.14295	-0.194864	1.33994	NaN	-0.715342	0.290861	-0.255136	NaN
COL5A2	COL5A2	Collagen alpha-2(V) chain	P05997	P05997	RGETGPPGPVGSPGLPGAIGTDGTPGAKGPT	GETGPP(0.999)GP(0.001)VGSP(1)GLP(1)GAIGTDGTP(1)GAK	UID4492	P	419	419	P419	2	1	4.0435e-179	0.09674	8461900000	0.326506	1.24361	-0.629726	0.9737	NaN	NaN	0.383169	0.938259	-0.029438	0.0520706	0.653255	-0.324806	-0.171677	0.691435	0.147247	NaN	NaN	0.125286	-0.482296	1.24415	-1.5385	NaN	-1.21114	0.370573	-0.700691	0.14295	-0.194864	1.33994	NaN	-0.715342	0.290861	-0.255136	NaN
COL5A2	COL5A2	Collagen alpha-2(V) chain	P05997	P05997	VGSPGLPGAIGTDGTPGAKGPTGSPGTSGPP	GPEGPQGQRGETGP(0.007)P(0.992)GP(0.002)VGSP(1)GLP(1)GAIGTDGTP(1)GAK	UID4493	P	428	428	P428	3	1	4.0435e-179	0.25373	6105100000	0.326506	1.24361	-0.629726	0.9737	NaN	NaN	0.383169	0.938259	-0.029438	0.0520706	0.653255	-0.324806	-0.171677	0.691435	0.147247	NaN	NaN	0.125286	-0.482296	1.24415	-1.5385	NaN	-1.21114	0.370573	-0.700691	0.14295	-0.194864	1.33994	NaN	-0.715342	0.290861	-0.255136	NaN
COL5A2	COL5A2	Collagen alpha-2(V) chain	P05997	P05997	PGLPGAIGTDGTPGAKGPTGSPGTSGPPGSA	GPEGPQGQRGETGPPGPVGSPGLPGAIGTDGTPGAK(1)	UID130	K	431	431	K431	3	1	1.22816e-178	-0.083379	5050600000	-0.201534	0.426056	-1.42272	0.0163498	NaN	0.551247	-0.248007	0.639292	-0.590464	0.0397987	-0.135002	-1.59053	-0.721506	0.701036	-0.236172	NaN	-0.453962	-0.627495	NaN	NaN	NaN	NaN	-1.62621	NaN	NaN	-0.122265	-0.818274	1.35229	NaN	-0.433437	-0.205549	-0.272245	NaN
COL5A2	COL5A2	Collagen alpha-2(V) chain	P05997	P05997	IGTDGTPGAKGPTGSPGTSGPPGSAGPPGSP	GPTGSP(1)GTSGP(0.038)P(0.962)GSAGP(0.038)P(0.962)GSP(0.993)GP(0.007)QGSTGPQGIR	UID4537	P	437	437	P437	3	0.999974	1.14784e-65	0.011022	1594900000	-1.22825	NaN	NaN	-0.549154	0.236631	2.01175	NaN	-1.40258	NaN	NaN	-1.30148	-2.51506	-1.8947	NaN	NaN	NaN	-1.73392	0.306799	0.0670986	1.83116	-1.41707	-2.47561	-0.582365	-1.02359	-0.221794	1.1425	NaN	0.891907	NaN	-4.17703	-1.56977	-0.622524	NaN
COL5A2	COL5A2	Collagen alpha-2(V) chain	P05997	P05997	PGAKGPTGSPGTSGPPGSAGPPGSPGPQGST	GP(0.002)TGSP(0.998)GTSGP(0.025)P(0.975)GSAGP(0.033)P(0.967)GSP(0.998)GP(0.002)QGSTGPQGIR	UID4539	P	443	443	P443	3	0.974538	1.14784e-65	0.17374	1594900000	-1.22825	NaN	NaN	-0.549154	0.236631	2.01175	NaN	-1.40258	NaN	NaN	-1.30148	-2.51506	-1.8947	NaN	NaN	NaN	-1.73392	0.306799	0.0670986	1.83116	-1.41707	-2.47561	-0.582365	-1.02359	-0.221794	1.1425	NaN	0.891907	NaN	-4.17703	-1.56977	-0.622524	NaN
COL5A2	COL5A2	Collagen alpha-2(V) chain	P05997	P05997	TGSPGTSGPPGSAGPPGSPGPQGSTGPQGIR	GPTGSP(1)GTSGP(0.029)P(0.971)GSAGP(0.003)P(0.997)GSP(0.994)GP(0.006)QGSTGPQGIR	UID4541	P	449	449	P449	3	0.997236	1.14784e-65	-0.76313	1608700000	-1.22825	NaN	NaN	-0.549154	0.236631	2.01175	NaN	-1.40258	NaN	NaN	-1.30148	-2.51506	-1.8947	NaN	NaN	NaN	-1.73392	0.306799	0.0670986	1.83116	-1.41707	-2.47561	-0.582365	-1.02359	-0.221794	1.1425	NaN	0.891907	-0.600843	-4.17703	-1.56977	-0.622524	NaN
COL5A2	COL5A2	Collagen alpha-2(V) chain	P05997	P05997	PGTSGPPGSAGPPGSPGPQGSTGPQGIRGQP	GP(0.002)TGSP(0.998)GTSGP(0.025)P(0.975)GSAGP(0.033)P(0.967)GSP(0.998)GP(0.002)QGSTGPQGIR	UID4542	P	452	452	P452	3	0.998318	1.14784e-65	0.17374	1608700000	-1.22825	NaN	NaN	-0.549154	0.236631	2.01175	NaN	-1.40258	NaN	NaN	-1.30148	-2.51506	-1.8947	NaN	NaN	NaN	-1.73392	0.306799	0.0670986	1.83116	-1.41707	-2.47561	-0.582365	-1.02359	-0.221794	1.1425	NaN	0.891907	-0.600843	-4.17703	-1.56977	-0.622524	NaN
COL5A2	COL5A2	Collagen alpha-2(V) chain	P05997	P05997	PGVPGFKGEAGPKGEPGPHGIQGPIGPPGEE	GEP(0.997)GP(0.003)HGIQGPIGP(0.044)P(0.956)GEEGK	UID2595	P	485	485	P485	2	0.996954	6.1915e-23	0.040848	5304700000	1.05448	1.32264	0.0871868	0.624941	0.939533	2.18585	1.25107	1.10358	0.563391	0.154245	0.5462	-0.155302	0.708145	0.863586	0.612272	NaN	0.734035	0.0565891	NaN	NaN	-0.156376	NaN	0.336758	NaN	0.640692	1.0166	0.268719	0.480009	0.705448	NaN	0.723553	NaN	NaN
COL5A2	COL5A2	Collagen alpha-2(V) chain	P05997	P05997	KGEPGPHGIQGPIGPPGEEGKRGPRGDPGTV	GEP(0.868)GP(0.132)HGIQGPIGP(0.007)P(0.993)GEEGK	UID2597	P	497	497	P497	3	0.993217	6.1915e-23	0.39951	5967300000	1.05448	1.32264	0.0871868	0.624941	0.939533	2.18585	1.25107	1.10358	0.563391	0.154245	0.5462	-0.155302	0.708145	0.863586	0.612272	NaN	0.734035	0.0565891	0.506172	NaN	-0.156376	0.772753	0.336758	NaN	0.640692	1.0166	0.268719	0.480009	0.705448	NaN	0.723553	-0.183783	NaN
COL5A2	COL5A2	Collagen alpha-2(V) chain	P05997	P05997	IGPPGEEGKRGPRGDPGTVGPPGPVGERGAP	GDP(1)GTVGP(0.175)P(0.787)GP(0.039)VGER	UID2588	P	509	509	P509	2	1	1.40921e-06	0.2778	12904000000	2.02189	2.2076	0.726706	2.65673	1.69069	3.39621	1.44744	2.66274	1.06322	1.0381	2.19698	0.972466	1.61341	2.62699	1.92658	NaN	1.5723	0.954517	1.12345	2.51817	1.51404	2.04771	1.30298	2.02324	1.50161	2.3949	1.77593	3.29728	0.462585	0.43211	2.3691	1.6783	NaN
COL5A2	COL5A2	Collagen alpha-2(V) chain	P05997	P05997	EGKRGPRGDPGTVGPPGPVGERGAPGNRGFP	RGP(0.015)RGDP(0.985)GTVGP(0.001)P(0.999)GPVGER	UID2590	P	515	515	P515	4	0.999105	1.40921e-06	0.6733	11750000000	2.02189	2.2076	0.726706	2.65673	1.69069	3.39621	1.44744	2.66274	1.06322	1.0381	2.19698	0.972466	1.61341	NaN	1.92658	NaN	1.5723	0.954517	1.12345	2.51817	1.51404	2.04771	1.30298	2.02324	1.50161	2.3949	1.77593	3.29728	0.462585	0.43211	2.3691	NaN	NaN
COL5A2	COL5A2	Collagen alpha-2(V) chain	P05997	P05997	PGEPGLPGARGLTGNPGVQGPEGKLGPLGAP	GLTGNP(1)GVQGPEGK	UID724	P	578	578	P578	2	1	2.52581e-10	0.61766	13502000000	1.51003	2.71584	0.585529	2.65479	2.52517	4.36232	1.68289	2.80853	1.66731	NaN	NaN	0.806828	1.61338	2.7254	1.88242	NaN	1.52847	1.74163	2.32369	3.68995	1.44602	2.01431	1.49241	1.88913	3.29505	2.57714	1.74936	3.36927	NaN	1.56597	1.65856	1.79625	NaN
COL5A2	COL5A2	Collagen alpha-2(V) chain	P05997	P05997	PGVQGPEGKLGPLGAPGEDGRPGPPGSIGIR	LGPLGAP(1)GEDGRP(0.969)GP(0.246)P(0.785)GSIGIR	UID4561	P	593	593	P593	3	1	1.8867e-10	-0.046347	45553000000	4.22087	4.30073	2.78074	3.96248	4.37655	6.02527	2.75554	4.30626	3.47244	3.51623	3.92946	3.26604	3.17415	4.64645	3.90207	NaN	3.18385	3.26435	4.34878	5.05013	3.51094	3.44534	3.00039	3.3004	4.7296	4.43323	3.0256	5.27674	3.11671	3.32226	4.23635	3.61992	NaN
COL5A2	COL5A2	Collagen alpha-2(V) chain	P05997	P05997	EGKLGPLGAPGEDGRPGPPGSIGIRGQPGSM	LGPLGAP(1)GEDGRP(0.998)GP(0.501)P(0.501)GSIGIR	UID4562	P	599	599	P599	2	0.997898	1.8867e-10	-0.15082	44676000000	4.22087	4.30073	2.78074	3.96248	4.37655	6.02527	2.75554	4.30626	3.47244	3.51623	3.92946	3.26604	3.17415	4.64645	3.90207	NaN	3.18385	3.26435	4.34878	5.05013	3.51094	3.44534	3.00039	3.3004	4.7296	4.43323	3.0256	5.27674	3.11671	3.32226	4.23635	3.61992	NaN
COL5A2	COL5A2	Collagen alpha-2(V) chain	P05997	P05997	LGPLGAPGEDGRPGPPGSIGIRGQPGSMGLP	LGPLGAP(1)GEDGRP(0.454)GP(0.618)P(0.928)GSIGIR	UID4564	P	602	602	P602	3	0.927807	1.8867e-10	0.19328	41882000000	4.22087	4.30073	2.78074	3.96248	4.37655	6.02527	2.75554	-1.65602	3.47244	3.51623	3.92946	3.26604	3.17415	4.64645	NaN	NaN	3.18385	3.26435	4.34878	5.05013	3.51094	3.44534	3.00039	3.3004	4.7296	4.43323	3.0256	5.27674	3.11671	3.32226	4.23635	3.61992	NaN
COL5A2	COL5A2	Collagen alpha-2(V) chain	P05997	P05997	PGEAGNAGVPGQRGAPGKDGEVGPSGPVGPP	GAP(1)GKDGEVGPSGPVGP(0.223)P(0.777)GLAGER	UID2585	P	644	644	P644	3	0.999997	7.01965e-11	0.15334	1773000000	0.0221882	0.805202	-1.32322	0.0734367	NaN	NaN	-0.462742	NaN	-0.302919	0.33182	0.569263	-1.13026	-0.467611	1.05235	-0.103823	NaN	-1.29061	-0.341915	NaN	NaN	NaN	NaN	NaN	NaN	NaN	NaN	-0.693478	0.805357	NaN	NaN	0.130341	-0.500601	NaN
COL5A2	COL5A2	Collagen alpha-2(V) chain	P05997	P05997	PGKDGEVGPSGPVGPPGLAGERGEQGPPGPT	DGEVGPSGPVGP(0.013)P(0.987)GLAGER	UID688	P	659	659	P659	2	0.987053	1.2907e-41	0.070904	5594300000	0.561544	1.23017	-0.84034	1.10232	NaN	NaN	0.584734	0.824059	0.221764	0.21023	0.737696	-0.124033	-0.154451	1.12414	0.490931	NaN	0.910345	0.423069	-1.02964	1.01641	-2.26728	-1.01326	-1.7703	NaN	NaN	0.0179272	-0.0431423	1.44894	0.596376	0.270903	0.476839	0.30419	NaN
COL5A2	COL5A2	Collagen alpha-2(V) chain	P05997	P05997	PGKDGEVGPSGPVGPPGLAGERGEQGPPGPT	DGEVGPSGPVGP(0.013)P(0.987)GLAGER	UID2578	P	659	659	P659	2	0.987053	1.2907e-41	0.070904	5594300000	0.0221882	0.805202	-1.32322	0.0734367	NaN	NaN	-0.462742	NaN	-0.302919	0.33182	0.569263	-1.13026	-0.467611	1.05235	-0.103823	NaN	-1.29061	-0.341915	NaN	NaN	NaN	NaN	NaN	NaN	NaN	NaN	-0.693478	0.805357	NaN	NaN	0.130341	-0.500601	NaN
COL5A2	COL5A2	Collagen alpha-2(V) chain	P05997	P05997	TGEKGEPGPRGLVGPPGSRGNPGSRGENGPT	GLVGP(1)P(1)GSR	UID725	P	827	827	P827	2	1	0.00102643	0.077587	6733100000	1.39755	1.85362	0.151169	1.8174	1.34024	2.92587	0.671494	1.74772	0.792477	1.09961	1.4831	0.266741	0.676847	1.69719	1.36577	NaN	0.514139	1.02742	1.13235	NaN	1.1775	1.53943	0.57807	1.14549	1.44042	NaN	1.06856	2.37478	NaN	-0.64432	1.79744	1.2732	NaN
COL5A2	COL5A2	Collagen alpha-2(V) chain	P05997	P05997	NGVPGLKGGRGTQGPPGATGFPGSAGRVGPP	GTQGP(1)P(1)GATGFP(1)GSAGR	UID2669	P	905	905	P905	2	1	1.79446e-39	0.65092	9295800000	1.45141	2.74447	NaN	2.0593	NaN	3.42131	1.49566	2.16096	1.11221	1.6209	1.7393	0.507284	1.03127	2.19297	1.39922	NaN	1.12784	1.49583	1.9532	3.35553	1.45938	1.21731	0.207581	1.61271	1.43432	1.94467	1.45741	3.13532	1.20982	1.02738	1.75478	1.24967	NaN
COL5A2	COL5A2	Collagen alpha-2(V) chain	P05997	P05997	KGGRGTQGPPGATGFPGSAGRVGPPGPAGAP	GTQGP(1)P(1)GATGFP(1)GSAGR	UID2670	P	911	911	P911	2	1	1.79446e-39	0.65092	9437200000	1.45141	2.74447	NaN	2.0593	1.75994	3.42131	1.49566	2.16096	1.11221	1.6209	1.7393	0.507284	1.03127	2.19297	1.39922	NaN	1.12784	1.49583	1.9532	3.35553	1.45938	1.21731	0.207581	1.61271	1.43432	1.94467	1.45741	3.13532	1.20982	1.02738	1.75478	1.24967	NaN
COL5A2	COL5A2	Collagen alpha-2(V) chain	P05997	P05997	PPGATGFPGSAGRVGPPGPAGAPGPAGPLGE	VGP(1)P(1)GPAGAP(0.999)GP(0.001)AGPLGEP(1)GK	UID4569	P	919	919	P919	2	0.999999	5.01955e-45	0.42701	4022700000	0.145885	1.26968	-1.51556	0.496771	1.24647	2.57087	-0.289669	1.2637	0.346684	0.619715	0.773033	-0.323963	-0.446751	1.05727	0.464663	NaN	-0.481514	-0.0217056	0.970585	NaN	-1.17793	0.215008	-1.13647	-0.613781	1.06659	0.593576	-0.416893	1.4842	NaN	NaN	0.49345	-0.0781364	NaN
COL5A2	COL5A2	Collagen alpha-2(V) chain	P05997	P05997	PGATGFPGSAGRVGPPGPAGAPGPAGPLGEP	VGP(1)P(1)GPAGAP(0.999)GP(0.001)AGPLGEP(1)GK	UID4570	P	920	920	P920	2	0.999909	5.01955e-45	0.42701	11986000000	0.145885	1.26968	-1.51556	0.496771	1.24647	2.57087	-0.289669	1.2637	0.346684	0.619715	0.773033	-0.323963	-0.446751	1.05727	0.464663	NaN	-0.481514	-0.0217056	0.970585	NaN	-1.17793	0.215008	-1.13647	-0.613781	1.06659	0.593576	-0.416893	1.4842	NaN	NaN	0.49345	-0.0781364	NaN
COL5A2	COL5A2	Collagen alpha-2(V) chain	P05997	P05997	PGSAGRVGPPGPAGAPGPAGPLGEPGKEGPP	VGP(1)P(1)GPAGAP(1)GPAGPLGEP(1)GK	UID4572	P	926	926	P926	2	0.999944	5.01955e-45	-0.11021	12265000000	0.145885	1.26968	-1.51556	0.496771	1.24647	2.57087	-0.289669	1.2637	0.346684	0.619715	0.773033	-0.323963	-0.446751	1.05727	0.464663	NaN	-0.481514	-0.0217056	0.970585	NaN	-1.17793	0.215008	NaN	-0.613781	1.06659	0.593576	-0.416893	1.4842	NaN	NaN	0.49345	-0.0781364	NaN
COL5A2	COL5A2	Collagen alpha-2(V) chain	P05997	P05997	PGPAGAPGPAGPLGEPGKEGPPGLRGDPGSH	VGP(1)P(1)GPAGAP(1)GPAGPLGEP(1)GK	UID4575	P	935	935	P935	2	1	5.01955e-45	-0.11021	12597000000	1.59409	2.12941	0.560282	2.03373	1.82328	3.78919	1.09579	2.22951	1.15378	1.50298	1.6942	0.41828	1.24459	2.33238	1.17795	NaN	1.12255	1.15919	1.68274	2.89315	NaN	1.56849	0.601547	0.609215	2.15792	1.51597	0.601362	1.56633	NaN	0.838608	1.09643	0.76631	NaN
COL5A2	COL5A2	Collagen alpha-2(V) chain	P05997	P05997	PGPAGPLGEPGKEGPPGLRGDPGSHGRVGDR	EGP(0.003)P(0.997)GLRGDP(1)GSHGR	UID2583	P	941	941	P941	4	0.997215	1.16949e-21	0.19919	2731400000	NaN	-0.816902	NaN	-0.536179	0.196012	2.13596	NaN	-0.47752	-1.76297	-1.38907	-1.5701	-2.69061	-2.22573	-0.848143	-1.26989	NaN	-3.39087	NaN	-1.49397	-0.513498	-1.1556	-0.820961	-2.00247	-3.86399	0.517553	-0.685658	-2.35494	-0.193228	-2.91961	-2.11956	-1.86394	-1.79965	NaN
COL5A2	COL5A2	Collagen alpha-2(V) chain	P05997	P05997	LGEPGKEGPPGLRGDPGSHGRVGDRGPAGPP	EGP(0.016)P(0.984)GLRGDP(1)GSHGR	UID2584	P	947	947	P947	3	1	1.16949e-21	-0.0073278	2786900000	NaN	-0.816902	NaN	-0.536179	0.196012	2.13596	NaN	-0.47752	-1.76297	-1.38907	-1.5701	-2.69061	-2.22573	-0.848143	-1.26989	NaN	-3.39087	NaN	-1.49397	-0.513498	-1.1556	-0.820961	-2.00247	-3.86399	0.517553	-0.685658	-2.35494	-0.193228	-2.91961	-2.11956	-1.86394	-1.79965	NaN
COL5A2	COL5A2	Collagen alpha-2(V) chain	P05997	P05997	PGSHGRVGDRGPAGPPGGPGDKGDPGEDGQP	GPAGP(0.027)P(0.973)GGP(0.999)GDKGDP(1)GEDGQP(1)GPDGP(0.132)P(0.683)GP(0.185)AGTTGQR	UID4513	P	962	962	P962	3	0.973173	4.4959e-41	-0.55615	2938000000	NaN	1.44327	-1.01002	0.137589	1.04691	NaN	-0.726278	0.487484	-0.0703259	-0.338617	0.606276	-1.19888	-0.555384	0.0479202	NaN	NaN	-1.08057	0.0474396	NaN	NaN	NaN	-1.13309	-1.25972	NaN	2.06565	0.565884	-0.510838	0.951326	NaN	NaN	0.210852	-0.691092	NaN
COL5A2	COL5A2	Collagen alpha-2(V) chain	P05997	P05997	HGRVGDRGPAGPPGGPGDKGDPGEDGQPGPD	GPAGP(0.027)P(0.973)GGP(0.999)GDKGDP(1)GEDGQP(1)GPDGP(0.132)P(0.683)GP(0.185)AGTTGQR	UID4514	P	965	965	P965	3	0.999391	7.94416e-41	-0.55615	3025700000	NaN	1.44327	-1.01002	0.137589	1.04691	NaN	-0.726278	0.487484	-0.0703259	-0.338617	0.606276	-1.19888	-0.555384	0.0479202	NaN	NaN	-1.08057	0.0474396	NaN	NaN	NaN	-1.13309	-1.25972	NaN	2.06565	0.565884	-0.510838	0.951326	NaN	NaN	0.210852	-0.691092	NaN
COL5A2	COL5A2	Collagen alpha-2(V) chain	P05997	P05997	RGPAGPPGGPGDKGDPGEDGQPGPDGPPGPA	GPAGP(0.027)P(0.973)GGP(0.999)GDKGDP(1)GEDGQP(1)GPDGP(0.132)P(0.683)GP(0.185)AGTTGQR	UID4515	P	971	971	P971	3	0.999998	4.4959e-41	-0.55615	3117300000	NaN	1.44327	-1.01002	0.137589	1.04691	NaN	-0.726278	0.487484	-0.0703259	-0.338617	0.606276	-1.19888	-0.555384	0.0479202	NaN	NaN	-1.08057	0.0474396	NaN	NaN	NaN	-1.13309	-1.25972	NaN	2.06565	0.565884	-0.510838	0.951326	NaN	NaN	0.210852	-0.691092	NaN
COL5A2	COL5A2	Collagen alpha-2(V) chain	P05997	P05997	PGGPGDKGDPGEDGQPGPDGPPGPAGTTGQR	GPAGP(0.027)P(0.973)GGP(0.999)GDKGDP(1)GEDGQP(1)GPDGP(0.132)P(0.683)GP(0.185)AGTTGQR	UID4516	P	977	977	P977	3	0.999821	4.4959e-41	-0.55615	3033500000	NaN	1.44327	-1.01002	0.137589	1.04691	NaN	-0.726278	0.487484	-0.0703259	-0.338617	0.606276	-1.19888	-0.555384	0.0479202	NaN	NaN	-1.08057	0.0474396	NaN	NaN	NaN	-1.13309	-1.25972	NaN	2.06565	0.565884	-0.510838	0.951326	NaN	NaN	0.210852	-0.691092	NaN
COL5A2	COL5A2	Collagen alpha-2(V) chain	P05997	P05997	KGDPGEDGQPGPDGPPGPAGTTGQRGIVGMP	VGDRGP(0.04)AGP(0.752)P(0.696)GGP(0.532)GDKGDP(0.981)GEDGQP(0.994)GP(0.006)DGP(0.025)P(0.944)GP(0.031)AGTTGQR	UID4517	P	983	983	P983	4	0.943556	4.4959e-41	-0.63154	3182200000	NaN	1.44327	-1.01002	0.137589	1.04691	NaN	-0.726278	0.487484	-0.0703259	-0.338617	0.606276	-1.19888	-0.555384	0.0479202	NaN	NaN	-1.08057	0.0474396	NaN	NaN	NaN	-1.13309	-1.25972	NaN	2.06565	0.565884	-0.510838	0.951326	NaN	NaN	0.210852	-0.691092	NaN
COL5A2	COL5A2	Collagen alpha-2(V) chain	P05997	P05997	PGPAGTTGQRGIVGMPGQRGERGMPGLPGPA	GIVGMP(1)GQRGER	UID722	P	998	998	P998	3	1	1.35777e-06	-0.049875	8414400000	0.743879	NaN	-0.12266	2.24831	1.32194	NaN	0.682522	NaN	0.925795	1.34047	1.73798	1.52996	0.529793	2.21505	1.20796	NaN	0.834177	0.957085	1.83534	NaN	NaN	2.2485	NaN	NaN	NaN	NaN	NaN	2.91873	0.58033	1.45606	NaN	1.34895	NaN
COL5A2	COL5A2	Collagen alpha-2(V) chain	P05997	P05997	RGIVGMPGQRGERGMPGLPGPAGTPGKVGPT	GMP(1)GLP(1)GP(1)AGTP(1)GK	UID4506	P	1007	1007	P1007	2	1	8.67354e-06	0.57422	8500900000	NaN	1.55066	-0.0500832	1.20149	NaN	3.18879	0.564541	1.77648	NaN	0.957569	NaN	-0.0810661	0.468513	2.11349	0.825306	NaN	0.469929	NaN	1.57471	NaN	0.58675	0.486071	-0.20862	0.810995	1.90269	1.49907	NaN	2.2933	0.240425	0.398766	0.710136	0.941471	NaN
COL5A2	COL5A2	Collagen alpha-2(V) chain	P05997	P05997	VGMPGQRGERGMPGLPGPAGTPGKVGPTGAT	GMP(1)GLP(1)GP(1)AGTP(1)GK	UID4507	P	1010	1010	P1010	2	1	8.67354e-06	0.57422	8361200000	NaN	1.55066	-0.0500832	1.20149	NaN	3.18879	0.564541	1.77648	NaN	0.957569	NaN	-0.0810661	0.468513	2.11349	0.825306	NaN	0.469929	NaN	1.57471	NaN	0.58675	0.486071	-0.20862	0.810995	1.90269	1.49907	NaN	2.2933	0.240425	0.398766	0.710136	0.941471	NaN
COL5A2	COL5A2	Collagen alpha-2(V) chain	P05997	P05997	RGERGMPGLPGPAGTPGKVGPTGATGDKGPP	GMP(1)GLP(1)GP(1)AGTP(1)GK	UID4509	P	1016	1016	P1016	2	1	8.67354e-06	0.57422	5023000000	NaN	1.55066	-0.0500832	1.20149	NaN	3.18879	0.564541	1.77648	NaN	0.957569	NaN	-0.0810661	0.468513	2.11349	0.825306	NaN	0.469929	NaN	1.57471	NaN	0.58675	0.486071	-0.20862	0.810995	1.90269	1.49907	NaN	2.2933	0.240425	0.398766	0.710136	0.941471	NaN
COL5A2	COL5A2	Collagen alpha-2(V) chain	P05997	P05997	PGRDGAVGERGDRGDPGPAGLPGSQGAPGTP	GDRGDP(0.981)GP(0.019)AGLP(0.999)GSQGAP(1)GTP(0.921)GP(0.093)VGAP(0.985)GDAGQR	UID4462	P	1073	1073	P1073	3	0.981403	2.85597e-92	-0.033672	5684700000	NaN	1.70113	-0.0252571	1.23204	NaN	NaN	1.09707	1.95778	0.666859	1.13671	1.13924	0.172785	NaN	1.75753	1.04795	NaN	0.293346	0.978716	NaN	NaN	NaN	-1.43838	-1.98342	NaN	NaN	NaN	0.0133476	1.43386	NaN	-0.460211	0.814125	0.210693	NaN
COL5A2	COL5A2	Collagen alpha-2(V) chain	P05997	P05997	VGERGDRGDPGPAGLPGSQGAPGTPGPVGAP	GDP(0.689)GP(0.311)AGLP(1)GSQGAP(1)GTP(0.999)GP(0.002)VGAP(0.999)GDAGQR	UID4464	P	1079	1079	P1079	2	1	2.85597e-92	-0.62083	6561500000	1.21665	1.70113	-0.0252571	1.23204	NaN	NaN	1.09707	1.95778	0.666859	1.13671	1.13924	0.172785	0.315275	1.75753	1.04795	NaN	0.293346	0.978716	NaN	NaN	NaN	-1.43838	-1.98342	NaN	NaN	NaN	0.0133476	1.43386	NaN	-0.460211	0.814125	0.210693	NaN
COL5A2	COL5A2	Collagen alpha-2(V) chain	P05997	P05997	RGDPGPAGLPGSQGAPGTPGPVGAPGDAGQR	GDP(0.689)GP(0.311)AGLP(1)GSQGAP(1)GTP(0.999)GP(0.002)VGAP(0.999)GDAGQR	UID4465	P	1085	1085	P1085	2	1	2.85597e-92	-0.62083	6561500000	1.21665	1.70113	-0.0252571	1.23204	NaN	NaN	1.09707	1.95778	0.666859	1.13671	1.13924	0.172785	0.315275	1.75753	1.04795	NaN	0.293346	0.978716	NaN	NaN	NaN	-1.43838	-1.98342	NaN	NaN	NaN	0.0133476	1.43386	NaN	-0.460211	0.814125	0.210693	NaN
COL5A2	COL5A2	Collagen alpha-2(V) chain	P05997	P05997	PGPAGLPGSQGAPGTPGPVGAPGDAGQRGDP	DGAVGERGDRGDP(0.503)GP(0.503)AGLP(0.995)GSQGAP(1)GTP(1)GPVGAP(1)GDAGQR	UID4466	P	1088	1088	P1088	4	0.999814	2.85597e-92	0.05446	6557800000	1.21665	1.70113	-0.0252571	1.23204	NaN	NaN	1.09707	1.95778	0.666859	1.13671	1.13924	0.172785	0.315275	1.75753	1.04795	NaN	0.293346	0.978716	NaN	NaN	NaN	-1.43838	-1.98342	NaN	NaN	NaN	0.0133476	1.43386	NaN	-0.460211	0.814125	0.210693	NaN
COL5A2	COL5A2	Collagen alpha-2(V) chain	P05997	P05997	PGSQGAPGTPGPVGAPGDAGQRGDPGSRGPI	DGAVGERGDRGDP(0.503)GP(0.503)AGLP(0.995)GSQGAP(1)GTP(1)GPVGAP(1)GDAGQR	UID4467	P	1094	1094	P1094	4	0.999976	2.85597e-92	0.05446	6561500000	1.21665	1.70113	-0.0252571	1.23204	NaN	NaN	1.09707	1.95778	0.666859	1.13671	1.13924	0.172785	0.315275	1.75753	1.04795	NaN	0.293346	0.978716	NaN	NaN	NaN	-1.43838	-1.98342	NaN	NaN	NaN	0.0133476	1.43386	NaN	-0.460211	0.814125	0.210693	NaN
COL5A2	COL5A2	Collagen alpha-2(V) chain	P05997	P05997	RGPIGPPGRAGKRGLPGPQGPRGDKGDHGDR	RGLP(1)GPQGPR	UID723	P	1121	1121	P1121	2	1	8.37424e-08	0.25048	2921600000	NaN	NaN	NaN	0.227503	NaN	NaN	-0.450106	0.674788	0.192936	0.10841	NaN	NaN	-0.177862	0.523003	NaN	NaN	0.0371227	-0.572256	-0.181749	1.50071	-0.627155	-0.654291	-0.200888	-0.463196	-1.03839	0.075407	-0.44763	1.43284	-0.913465	-0.694145	NaN	NaN	NaN
COL5A2	COL5A2	Collagen alpha-2(V) chain	P05997	P05997	QGSAGIPGPFGPRGPPGPVGPSGKEGNPGPL	GP(0.008)P(0.992)GPVGPSGK	UID720	P	1178	1178	P1178	2	0.991907	0.000156106	0.039623	5041100000	1.54421	4.62144	0.242313	1.29977	1.81319	2.65942	0.306505	NaN	NaN	0.892498	NaN	0.325033	NaN	NaN	0.838772	NaN	0.501356	0.447933	2.02064	2.59778	1.18714	1.04455	0.79847	NaN	1.34279	1.39176	0.529028	1.8309	1.10676	NaN	0.98974	0.45175	NaN
COL5A2	COL5A2	Collagen alpha-2(V) chain	P05997	P05997	RGPPGPVGPSGKEGNPGPLGPIGPPGVRGSV	EGNP(1)GPLGPIGP(1)P(1)GVR	UID4469	P	1190	1190	P1190	2	0.999998	7.68197e-15	0.6619	5050300000	1.17265	1.53504	-0.368513	0.0342064	1.49933	2.91014	-0.432152	1.20164	0.982475	0.563339	1.03133	-0.366255	0.219696	0.656839	0.573912	NaN	0.0955219	0.189163	1.47339	2.24743	0.965755	0.249784	0.483622	0.341949	1.4856	1.28004	0.303082	2.0596	0.618883	-0.160978	1.25451	0.491394	NaN
COL5A2	COL5A2	Collagen alpha-2(V) chain	P05997	P05997	PSGKEGNPGPLGPIGPPGVRGSVGEAGPEGP	EGNP(1)GPLGPIGP(1)P(1)GVR	UID2580	P	1198	1198	P1198	2	1	2.56308e-29	0.59084	13866000000	0.962503	2.30513	0.391344	2.41754	2.09094	4.12208	-0.092123	2.20556	0.661711	1.75082	1.52962	0.783922	0.354458	2.59397	1.47173	NaN	0.87501	1.27627	1.87097	3.08773	0.896193	0.684999	0.97888	1.70904	2.47718	2.26877	0.346632	2.88694	0.684155	1.45274	0.728521	1.26236	NaN
COL5A2	COL5A2	Collagen alpha-2(V) chain	P05997	P05997	PSGKEGNPGPLGPIGPPGVRGSVGEAGPEGP	EGNP(1)GPLGPIGP(1)P(1)GVR	UID4470	P	1198	1198	P1198	2	1	2.56308e-29	0.59084	13866000000	1.17265	1.53504	-0.368513	0.0342064	1.49933	2.91014	-0.432152	1.20164	0.982475	0.563339	1.03133	-0.366255	0.219696	0.656839	0.573912	NaN	0.0955219	0.189163	1.47339	2.24743	0.965755	0.249784	0.483622	0.341949	1.4856	1.28004	0.303082	2.0596	0.618883	-0.160978	1.25451	0.491394	NaN
COL5A2	COL5A2	Collagen alpha-2(V) chain	P05997	P05997	SGKEGNPGPLGPIGPPGVRGSVGEAGPEGPP	EGNPGPLGPIGP(1)P(1)GVR	UID2581	P	1199	1199	P1199	2	1	2.56308e-29	0.83029	13683000000	0.962503	2.30513	0.391344	2.41754	2.09094	4.12208	-0.092123	2.20556	0.661711	1.75082	1.52962	0.783922	0.354458	2.59397	1.47173	NaN	0.87501	1.27627	1.87097	3.08773	0.896193	0.684999	0.97888	1.70904	2.47718	2.26877	0.346632	2.88694	0.684155	1.45274	0.728521	1.26236	NaN
COL5A2	COL5A2	Collagen alpha-2(V) chain	P05997	P05997	SGKEGNPGPLGPIGPPGVRGSVGEAGPEGPP	EGNPGPLGPIGP(1)P(1)GVR	UID4471	P	1199	1199	P1199	2	1	2.56308e-29	0.83029	13683000000	1.17265	1.53504	-0.368513	0.0342064	1.49933	2.91014	-0.432152	1.20164	0.982475	0.563339	1.03133	-0.366255	0.219696	0.656839	0.573912	NaN	0.0955219	0.189163	1.47339	2.24743	0.965755	0.249784	0.483622	0.341949	1.4856	1.28004	0.303082	2.0596	0.618883	-0.160978	1.25451	0.491394	NaN
COL5A3	COL5A3	Collagen alpha-3(V) chain	P25940	P25940	PGQRGELGFQGQTGPPGPAGVLGPQGKTGEV	GELGFQGQTGP(0.014)P(0.983)GP(0.003)AGVLGPQGK	UID1308	P	913	913	P913	3	0.982923	1.11468e-104	0.24767	2187300000	-1.76977	-0.730619	-0.801439	0.476452	1.60985	NaN	0.0654507	0.971224	-1.30384	-0.783117	-0.477411	-1.30546	0.114298	0.640436	-0.599899	NaN	-0.317678	-0.603226	-0.390718	NaN	0.103128	-0.171476	-0.492731	NaN	0.0214252	NaN	0.0250168	1.35708	-1.90128	NaN	-1.66039	-1.99599	NaN
COL5A3	COL5A3	Collagen alpha-3(V) chain	P25940	P25940	TGEVGPLGERGPPGPPGPPGEQGLPGLEGRE	GP(0.008)P(0.992)GP(0.005)P(0.995)GP(0.005)P(0.995)GEQGLP(1)GLEGR	UID5100	P	940	940	P940	2	0.995115	5.72686e-47	-0.19692	829430000	-2.23879	-1.12393	-1.48495	-0.446711	NaN	NaN	-0.848879	NaN	NaN	NaN	-1.38228	-2.26933	-0.897419	0.182507	-0.939651	NaN	-1.35938	NaN	-2.2709	NaN	-1.82778	NaN	-2.059	NaN	NaN	NaN	-0.966124	0.37636	-2.24305	NaN	-2.35243	-2.83466	NaN
COL5A3	COL5A3	Collagen alpha-3(V) chain	P25940	P25940	RGPPGPPGPPGEQGLPGLEGREGAKGELGPP	GP(0.008)P(0.992)GP(0.104)P(0.896)GP(0.099)P(0.901)GEQGLP(1)GLEGR	UID5103	P	949	949	P949	2	1	5.72686e-47	0.43631	839260000	-2.23879	-1.12393	-1.48495	-0.446711	NaN	NaN	-0.848879	NaN	NaN	NaN	-1.38228	-2.26933	-0.897419	0.182507	-0.939651	NaN	-1.35938	NaN	-2.2709	NaN	-1.82778	NaN	-2.059	NaN	NaN	NaN	-0.966124	0.37636	-2.24305	NaN	-2.35243	-2.83466	NaN
COL5A3	COL5A3	Collagen alpha-3(V) chain	P25940	P25940	PGERGPLGPAGGIGLPGQSGSEGPVGPAGKK	GPLGPAGGIGLP(1)GQSGSEGPVGPAGK	UID1317	P	1024	1024	P1024	2	1	9.21326e-68	0.13973	1163600000	-2.43456	-1.1696	-1.66522	0.490614	-1.06054	NaN	-0.0769196	0.863075	-2.00017	-1.32512	-0.942577	-1.46265	-0.35463	0.430397	-0.927233	NaN	-0.275824	-1.07741	NaN	NaN	NaN	-1.70818	NaN	NaN	NaN	NaN	-0.494024	0.504711	NaN	NaN	-2.23092	-2.53308	NaN
COL6A1	COL6A1	Collagen alpha-1(VI) chain	P12109	P12109	EQVCCSFECQPARGPPGLRGDPGFEGERGKP	GP(1)P(1)GLRGDP(1)GFEGER	UID1119	P	259	259	P259	3	1	3.35213e-40	-0.54211	25401000000	NaN	-7.76895	NaN	-7.7247	-7.00476	-6.27286	NaN	NaN	-7.67805	-7.24742	NaN	NaN	-8.28736	NaN	-8.13775	NaN	NaN	-7.33439	-6.59671	NaN	NaN	NaN	-7.71967	NaN	-7.94851	-6.78323	NaN	-6.86023	NaN	-7.88855	-8.59304	NaN	NaN
COL6A1	COL6A1	Collagen alpha-1(VI) chain	P12109	P12109	EQVCCSFECQPARGPPGLRGDPGFEGERGKP	GP(1)P(1)GLRGDP(1)GFEGER	UID3009	P	259	259	P259	3	1	3.35213e-40	-0.54211	25401000000	-5.24807	-6.19615	-5.60516	-7.00289	-4.56442	-5.71407	-7.33369	NaN	-5.87783	-6.49729	-5.82481	-5.95438	-6.03696	-7.22077	-5.80817	-5.53085	-6.51855	-6.10835	-4.66586	-5.44741	-5.20498	-4.95832	NaN	NaN	-5.82175	-5.57205	-5.5672	-6.10932	-5.93353	-6.63691	-5.47322	-5.8061	-5.78875
COL6A1	COL6A1	Collagen alpha-1(VI) chain	P12109	P12109	FECQPARGPPGLRGDPGFEGERGKPGLPGEK	GP(1)P(1)GLRGDP(1)GFEGER	UID1106	P	265	265	P265	3	1	3.35213e-40	-0.54211	33159000000	-5.66684	-6.50823	-5.29785	-7.01909	-8.33396	-8.70792	-5.45723	-7.22722	-5.92942	-6.51058	-6.0748	-5.75494	-5.96954	-6.96258	-5.49338	-6.12803	-6.31105	-5.84558	-9.83007	-7.47496	-9.5169	-8.71821	-6.63787	-5.64892	-10.7046	-7.27308	-6.06642	-7.05613	-6.02701	-8.98575	-5.94263	-6.44711	-8.72017
COL6A1	COL6A1	Collagen alpha-1(VI) chain	P12109	P12109	FECQPARGPPGLRGDPGFEGERGKPGLPGEK	GP(1)P(1)GLRGDP(1)GFEGER	UID2996	P	265	265	P265	3	1	3.35213e-40	-0.54211	33159000000	-5.24807	-6.19615	-5.60516	-7.00289	-4.56442	-5.71407	-7.33369	NaN	-5.87783	-6.49729	-5.82481	-5.95438	-6.03696	-7.22077	-5.80817	-5.53085	-6.51855	-6.10835	-4.66586	-5.44741	-5.20498	-4.95832	NaN	NaN	-5.82175	-5.57205	-5.5672	-6.10932	-5.93353	-6.63691	-5.47322	-5.8061	-5.78875
COL6A1	COL6A1	Collagen alpha-1(VI) chain	P12109	P12109	RGPRGTPGTRGPRGDPGEAGPQGDQGREGPV	GDP(1)GEAGPQGDQGR	UID1105	P	445	445	P445	2	1	7.10117e-28	0.079313	7434700000	-6.6709	NaN	-6.07913	-6.91792	-9.45518	-9.32412	-6.52035	-6.35634	-6.7071	-6.83837	-7.04822	-6.30846	NaN	-6.08386	-6.467	-6.11429	-6.41982	-6.26144	-8.17114	-7.13046	NaN	-8.32462	NaN	-7.17599	-10.1569	-7.37293	-6.15034	NaN	NaN	-9.14508	NaN	NaN	-8.78414
COL6A1	COL6A1	Collagen alpha-1(VI) chain	P12109	P12109	RGDEGPPGSEGARGAPGPAGPPGDPGLMGER	GAP(1)GPAGP(0.015)P(0.985)GDP(1)GLMGER	UID4879	P	493	493	P493	2	0.999746	3.21683e-08	-0.68726	10218000000	-9.20689	NaN	-9.20006	NaN	NaN	NaN	-8.81342	NaN	-9.45986	-8.90295	-9.73578	-9.24062	-9.57981	NaN	-9.72014	NaN	-9.08857	NaN	NaN	NaN	NaN	-11.8651	NaN	NaN	NaN	NaN	-9.85369	-10.2655	NaN	-10.9299	-9.23985	-9.32333	NaN
COL6A1	COL6A1	Collagen alpha-1(VI) chain	P12109	P12109	EGARGAPGPAGPPGDPGLMGERGEDGPAGNG	GAP(0.963)GP(0.037)AGP(0.016)P(0.984)GDP(1)GLMGER	UID4883	P	502	502	P502	2	1	6.01659e-08	-0.29902	3884900000	-9.20689	NaN	-9.20006	NaN	NaN	NaN	-8.81342	NaN	-9.45986	-8.90295	-9.73578	-9.24062	-9.57981	NaN	-9.72014	NaN	-9.08857	NaN	NaN	NaN	NaN	-11.8651	NaN	NaN	NaN	NaN	-9.85369	-10.2655	NaN	-10.9299	-9.23985	-9.32333	NaN
COL6A1	COL6A1	Collagen alpha-1(VI) chain	P12109	P12109	ERGEDGPAGNGTEGFPGFPGYPGNRGAPGIN	GEDGP(1)AGNGTEGFP(1)GFP(1)GYP(1)GNR	UID4888	P	522	522	P522	2	1	1.85213e-159	0.48023	3425700000	-8.37326	-8.13712	-8.43751	-8.0944	NaN	NaN	-7.23739	NaN	-8.46538	-8.20982	-7.93985	-7.77403	-8.4126	-8.17824	-8.09811	-8.27091	-6.87658	-7.40082	-11.6337	NaN	-11.3896	-10.4706	NaN	NaN	NaN	-10.1519	-8.40393	-8.62274	-8.9614	-9.26084	-8.31851	-8.63182	NaN
COL6A1	COL6A1	Collagen alpha-1(VI) chain	P12109	P12109	EDGPAGNGTEGFPGFPGYPGNRGAPGINGTK	GEDGPAGNGTEGFP(1)GFP(1)GYP(1)GNR	UID4889	P	525	525	P525	2	1	1.85213e-159	1.5124	3535600000	-8.37326	-8.13712	-8.43751	-8.0944	NaN	NaN	-7.23739	NaN	-8.46538	-8.20982	-7.93985	-7.77403	-8.4126	-8.17824	-8.09811	-8.27091	-6.87658	-7.40082	-11.6337	NaN	-11.3896	-10.4706	NaN	NaN	NaN	-10.1519	-8.40393	-8.62274	-8.9614	-9.26084	-8.31851	-8.63182	NaN
COL6A1	COL6A1	Collagen alpha-1(VI) chain	P12109	P12109	PAGNGTEGFPGFPGYPGNRGAPGINGTKGYP	GEDGPAGNGTEGFP(1)GFP(1)GYP(1)GNR	UID4890	P	528	528	P528	2	1	1.85213e-159	1.5124	3535600000	-8.37326	-8.13712	-8.43751	-8.0944	NaN	NaN	-7.23739	NaN	-8.46538	-8.20982	-7.93985	-7.77403	-8.4126	-8.17824	-8.09811	-8.27091	-6.87658	-7.40082	-11.6337	NaN	-11.3896	-10.4706	NaN	NaN	NaN	-10.1519	-8.40393	-8.62274	-8.9614	-9.26084	-8.31851	-8.63182	NaN
COL6A1	COL6A1	Collagen alpha-1(VI) chain	P12109	P12109	EGFPGFPGYPGNRGAPGINGTKGYPGLKGDE	GAP(1)GINGTK	UID1096	P	534	534	P534	1	1	0.000232381	-0.36746	4535200000	NaN	NaN	NaN	-8.47692	NaN	NaN	NaN	NaN	-7.76325	NaN	-8.15889	NaN	-7.78136	NaN	NaN	NaN	-8.7192	NaN	-8.74789	NaN	-8.05596	-8.11299	-8.25855	NaN	-8.60597	-8.52677	NaN	-8.65195	-8.0604	-8.86115	-8.34955	NaN	NaN
COL6A1	COL6A1	Collagen alpha-1(VI) chain	P12109	P12109	PGNRGAPGINGTKGYPGLKGDEGEAGDPGDD	GYP(1)GLKGDEGEAGDP(1)GDDNNDIAPR	UID2987	P	543	543	P543	3	1	6.22101e-14	0.34337	2495000000	-9.72763	-8.67695	NaN	-9.40605	-8.478	-8.08778	-8.92643	NaN	-9.26693	NaN	-8.39677	-10.398	-9.12161	NaN	-8.50901	NaN	-10.5696	-8.14644	NaN	NaN	NaN	-9.92881	NaN	NaN	-9.00895	-10.1	-9.29524	-9.62137	-9.74846	-9.84386	-9.54759	NaN	-9.08881
COL6A1	COL6A1	Collagen alpha-1(VI) chain	P12109	P12109	RGAPGINGTKGYPGLKGDEGEAGDPGDDNND	GYPGLK(1)GDEGEAGDPGDDNNDIAPR	UID185	K	546	546	K546	3	1	1.01658e-08	0.29618	999580000	NaN	NaN	NaN	-10.0559	-9.14736	NaN	-9.70731	NaN	-9.673	NaN	NaN	NaN	-10.1775	NaN	NaN	NaN	NaN	NaN	NaN	NaN	-10.2154	-10.6683	-10.3227	NaN	-10.1051	-10.4701	NaN	-9.93146	-9.48569	-10.2444	NaN	-8.64939	NaN
COL6A1	COL6A1	Collagen alpha-1(VI) chain	P12109	P12109	KGYPGLKGDEGEAGDPGDDNNDIAPRGVKGA	GDEGEAGDP(1)GDDNNDIAPR	UID1098	P	555	555	P555	2	1	2.37892e-98	-0.43156	4964600000	-10.0145	-9.07952	-9.81518	-9.08083	-9.52964	-8.32463	-9.05318	-8.48852	-9.37437	-8.7939	-9.82092	-10.0074	-9.08003	-9.25456	-8.85805	NaN	NaN	-8.2336	-9.62836	NaN	NaN	-8.09073	-8.47797	-7.48404	-11.0057	-9.7257	-8.60949	-8.92949	-8.13439	-8.18476	-9.748	-8.91572	NaN
COL6A1	COL6A1	Collagen alpha-1(VI) chain	P12109	P12109	KGYPGLKGDEGEAGDPGDDNNDIAPRGVKGA	GDEGEAGDP(1)GDDNNDIAPR	UID2988	P	555	555	P555	2	1	2.37892e-98	-0.43156	4964600000	-9.72763	-8.67695	NaN	-9.40605	-8.478	-8.08778	-8.92643	NaN	-9.26693	NaN	-8.39677	-10.398	-9.12161	NaN	-8.50901	NaN	-10.5696	-8.14644	NaN	NaN	NaN	-9.92881	NaN	NaN	-9.00895	-10.1	-9.29524	-9.62137	-9.74846	-9.84386	-9.54759	NaN	-9.08881
COL6A1	COL6A1	Collagen alpha-1(VI) chain	P12109	P12109	RGPEGPQGPPGHQGPPGPDECEILDIIMKMC	GPEGPQGP(0.045)P(0.955)GHQGP(0.001)P(0.998)GP(0.001)DECEILDIIMK	UID3006	P	589	589	P589	3	0.998171	2.39791e-157	-0.75053	7239100000	-6.7991	-7.33655	-7.34442	-7.52828	NaN	NaN	-5.36994	NaN	-6.90097	-8.09965	-7.18548	-7.02172	-7.10312	-7.48797	-7.94094	NaN	-5.86681	NaN	NaN	NaN	NaN	-9.02719	NaN	NaN	NaN	NaN	-7.70101	-7.93889	-7.82958	NaN	-6.57854	-7.68774	NaN
COL6A2	COL6A2	Collagen alpha-2(VI) chain	P12110	P12110	PGCKGDPGNRGPDGYPGEAGSPGERGDQGGK	GPDGYP(1)GEAGSP(1)GER	UID3017	P	357	357	P357	2	1	5.07736e-06	-0.34728	2597800000	-8.51004	-7.93725	NaN	-8.30186	NaN	NaN	-6.28534	NaN	-8.33077	-8.13828	-8.54811	-8.62674	-8.02392	-8.55943	-8.54974	NaN	-7.11277	-8.00663	-11.6845	-8.10402	NaN	-11.5201	NaN	NaN	NaN	-10.1121	-8.1818	-9.03262	-7.77644	-9.26974	-7.9498	-8.35505	NaN
COL6A2	COL6A2	Collagen alpha-2(VI) chain	P12110	P12110	PGNRGPDGYPGEAGSPGERGDQGGKGDPGRP	GPDGYP(1)GEAGSP(1)GER	UID3018	P	363	363	P363	2	1	5.07736e-06	-0.34728	2597800000	-8.51004	-7.93725	NaN	-8.30186	NaN	NaN	-6.28534	NaN	-8.33077	-8.13828	-8.54811	-8.62674	-8.02392	-8.55943	-8.54974	NaN	-7.11277	-8.00663	-11.6845	-8.10402	NaN	-11.5201	NaN	NaN	NaN	-10.1121	-8.1818	-9.03262	-7.77644	-9.26974	-7.9498	-8.35505	NaN
COL6A2	COL6A2	Collagen alpha-2(VI) chain	P12110	P12110	RGLPGPRGPQGALGEPGKQGSRGDPGDAGPR	GPQGALGEP(1)GK	UID1126	P	483	483	P483	2	1	5.44059e-12	0.1481	31734000000	-4.02794	NaN	-4.13308	-4.64318	-4.26363	-4.32605	-4.43771	-4.43255	-4.07398	-4.25298	-3.88063	NaN	NaN	-4.87259	-4.34598	-4.33472	-4.20503	-3.81507	NaN	-4.14523	-4.07326	-4.01538	-3.26737	-4.42904	NaN	-4.39301	-4.03555	-4.43971	-4.02766	-5.16629	-4.30115	-4.38706	-4.67595
COL6A2	COL6A2	Collagen alpha-2(VI) chain	P12110	P12110	QGALGEPGKQGSRGDPGDAGPRGDSGQPGPK	GDP(1)GDAGPR	UID1123	P	492	492	P492	2	1	9.58416e-05	0.22947	1491500000	-9.56732	-7.69052	-8.4429	-8.48858	NaN	NaN	-8.03171	-8.64724	-10.3327	-8.81121	-11.0524	-9.56104	-7.99101	-9.01131	-9.15701	-7.73024	-9.92604	NaN	NaN	-8.50944	NaN	-11.3517	NaN	NaN	NaN	-10.3598	-8.25221	-8.54023	-8.17765	-9.27381	-9.51628	-8.30143	NaN
COL6A2	COL6A2	Collagen alpha-2(VI) chain	P12110	P12110	PGPPGEPGPRGPRGVPGPEGEPGPPGDPGLT	GVP(0.836)GP(0.18)EGEP(0.983)GP(0.624)P(0.377)GDP(1)GLTECDVMTYVR	UID4912	P	575	575	P575	3	0.836231	5.01272e-31	-0.36134	11174000000	-5.74947	-6.06441	-5.70903	-7.40397	-7.1988	-7.71529	-6.13269	NaN	-6.06098	-6.22397	-5.52982	-6.02336	-5.9563	-5.61022	-6.5652	-6.56685	-5.97544	-5.49089	-7.16863	-7.01151	-7.00153	-7.08031	-7.2291	NaN	-8.5996	-7.7241	-5.96746	-6.30224	-6.4458	-7.55502	-5.70541	-5.44029	-6.76535
COL6A2	COL6A2	Collagen alpha-2(VI) chain	P12110	P12110	PGPRGPRGVPGPEGEPGPPGDPGLTECDVMT	GVP(0.5)GP(0.5)EGEP(0.999)GP(0.103)P(0.897)GDP(1)GLTECDVMTYVR	UID4914	P	581	581	P581	3	0.999432	5.01272e-31	-0.41192	14795000000	-5.74947	-6.06441	-5.70903	-7.40397	-7.1988	-7.71529	-6.13269	NaN	-6.06098	-6.22397	-5.52982	-6.02336	-5.9563	-5.61022	-6.5652	-6.56685	-5.97544	-5.49089	-7.16863	-7.01151	-7.00153	-7.08031	-7.2291	NaN	-8.5996	-7.7241	-5.96746	-6.30224	-6.4458	-7.55502	-5.70541	-5.44029	-6.76535
COL6A2	COL6A2	Collagen alpha-2(VI) chain	P12110	P12110	RGPRGVPGPEGEPGPPGDPGLTECDVMTYVR	GVP(0.501)GP(0.501)EGEP(0.997)GP(0.006)P(0.995)GDP(1)GLTECDVMTYVR	UID4916	P	584	584	P584	3	0.995383	5.01272e-31	0.038533	13570000000	-5.74947	-6.06441	-5.70903	-7.40397	NaN	-7.71529	-6.13269	NaN	-6.06098	-6.22397	-5.52982	-6.02336	-5.9563	-5.61022	-6.5652	-6.56685	-5.97544	-5.49089	-7.16863	-7.01151	-7.00153	-7.08031	-7.2291	NaN	-8.5996	-7.7241	-5.96746	-6.30224	NaN	-7.55502	-5.70541	-5.44029	-6.76535
COL6A2	COL6A2	Collagen alpha-2(VI) chain	P12110	P12110	RGVPGPEGEPGPPGDPGLTECDVMTYVRETC	GVP(0.501)GP(0.501)EGEP(0.997)GP(0.006)P(0.995)GDP(1)GLTECDVMTYVR	UID4917	P	587	587	P587	3	0.999999	5.01272e-31	0.038533	12842000000	-5.74947	-6.06441	-5.70903	-7.40397	-7.1988	-7.71529	-6.13269	NaN	-6.06098	-6.22397	-5.52982	-6.02336	-5.9563	-5.61022	-6.5652	-6.56685	-5.97544	-5.49089	-7.16863	-7.01151	-7.00153	-7.08031	-7.2291	NaN	-8.5996	-7.7241	-5.96746	-6.30224	-6.4458	-7.55502	-5.70541	-5.44029	-6.76535
COL6A3	COL6A3	Collagen alpha-3(VI) chain	P12111	P12111	IGPKGIPGEDGYRGYPGDEGGPGERGPPGVN	GYP(1)GDEGGP(1)GER	UID4933	P	2064	2064	P2064	2	1	4.24961e-34	0.73725	10191000000	NaN	-7.57465	-7.68905	-7.5499	-9.12092	-8.85849	-8.45178	-7.03696	-7.89974	NaN	-7.81792	-8.2183	-7.17465	-7.71486	-7.74636	-7.65828	-8.67862	-7.4075	-8.87395	-8.67384	-9.30399	-10.4342	-9.52713	NaN	-9.98352	-9.20593	NaN	-8.48341	NaN	-9.21491	NaN	-7.72748	-7.51914
COL6A3	COL6A3	Collagen alpha-3(VI) chain	P12111	P12111	PGEDGYRGYPGDEGGPGERGPPGVNGTQGFQ	GYP(1)GDEGGP(1)GER	UID4934	P	2070	2070	P2070	2	1	4.24961e-34	0.73725	1890100000	-10.0401	-10.0197	NaN	-10.7546	-10.8933	NaN	-10.0503	NaN	-9.31799	-10.2647	-9.83085	-11.6663	-9.1465	-10.1736	-9.30704	NaN	NaN	-9.88073	NaN	NaN	-11.1413	NaN	NaN	NaN	NaN	-12.2018	-10.62	-11.245	NaN	NaN	-9.70982	-10.5764	NaN
COL6A3	COL6A3	Collagen alpha-3(VI) chain	P12111	P12111	RGYPGDEGGPGERGPPGVNGTQGFQGCPGQR	GPP(1)GVNGTQGFQGCP(1)GQR	UID3046	P	2076	2076	P2076	2	0.999815	9.32e-87	-0.024365	13645000000	-7.6412	-7.92094	-7.9038	-7.83565	-11.2895	-11.1741	-6.27501	-7.14181	-7.58992	-7.83199	-7.99814	-8.05124	NaN	-7.77077	-7.34679	-7.54495	-7.19303	-7.16861	-9.84013	-8.26473	-10.3035	-9.27386	-9.23867	-7.60343	-12.2888	-9.39022	-7.59155	-7.96187	-7.72571	-9.31041	-7.76363	-7.30008	-10.1128
COL6A3	COL6A3	Collagen alpha-3(VI) chain	P12111	P12111	RGYPGDEGGPGERGPPGVNGTQGFQGCPGQR	GPP(1)GVNGTQGFQGCP(1)GQR	UID4936	P	2076	2076	P2076	2	0.999815	9.32e-87	-0.024365	13645000000	-10.0401	-10.0197	NaN	-10.7546	-10.8933	NaN	-10.0503	NaN	-9.31799	-10.2647	-9.83085	-11.6663	-9.1465	-10.1736	-9.30704	NaN	NaN	-9.88073	NaN	NaN	-11.1413	NaN	NaN	NaN	NaN	-12.2018	-10.62	-11.245	NaN	NaN	-9.70982	-10.5764	NaN
COL6A3	COL6A3	Collagen alpha-3(VI) chain	P12111	P12111	RGPPGVNGTQGFQGCPGQRGVKGSRGFPGEK	GPPGVNGTQGFQGCP(1)GQR	UID3047	P	2088	2088	P2088	2	1	9.32e-87	0.59681	18127000000	-7.6412	-7.92094	-7.9038	-7.83565	-11.2895	-11.1741	-6.27501	-7.14181	-7.58992	-7.83199	-7.99814	-8.05124	NaN	-7.77077	-7.34679	-7.54495	-7.19303	-7.16861	-9.84013	-8.26473	-10.3035	-9.27386	-9.23867	-7.60343	-12.2888	-9.39022	-7.59155	-7.96187	-7.72571	-9.31041	-7.76363	-7.30008	-10.1128
COL6A3	COL6A3	Collagen alpha-3(VI) chain	P12111	P12111	RGPPGVNGTQGFQGCPGQRGVKGSRGFPGEK	GPPGVNGTQGFQGCP(1)GQR	UID4937	P	2088	2088	P2088	2	1	9.32e-87	0.59681	18127000000	NaN	-7.57465	-7.68905	-7.5499	-9.12092	-8.85849	-8.45178	-7.03696	-7.89974	NaN	-7.81792	-8.2183	-7.17465	-7.71486	-7.74636	-7.65828	-8.67862	-7.4075	-8.87395	-8.67384	-9.30399	-10.4342	-9.52713	NaN	-9.98352	-9.20593	NaN	-8.48341	NaN	-9.21491	NaN	-7.72748	-7.51914
COL6A3	COL6A3	Collagen alpha-3(VI) chain	P12111	P12111	RGEKGERGDVGIRGDPGNPGQDSQERGPKGE	GDVGIRGDP(1)GNP(1)GQDSQER	UID3040	P	2157	2157	P2157	3	1	1.95023e-22	-0.12257	5570200000	-10.1975	-10.004	NaN	-10.1702	NaN	NaN	-9.01481	-9.55736	-9.52907	-9.79411	-10.137	-11.0836	-9.14758	-9.11256	-9.64486	-8.53848	-10.1446	-8.58362	NaN	NaN	-12.4723	-10.6263	-10.4376	NaN	NaN	-10.9464	-9.73434	-9.65106	-9.52013	-10.3187	-9.48178	-9.4987	NaN
COL6A3	COL6A3	Collagen alpha-3(VI) chain	P12111	P12111	KGERGDVGIRGDPGNPGQDSQERGPKGETGD	GDVGIRGDP(1)GNP(1)GQDSQER	UID3041	P	2160	2160	P2160	3	1	1.95023e-22	-0.12257	2552700000	-10.1975	-10.004	NaN	-10.1702	NaN	NaN	-9.01481	-9.55736	-9.52907	-9.79411	-10.137	-11.0836	-9.14758	-9.11256	-9.64486	-8.53848	-10.1446	-8.58362	NaN	NaN	-12.4723	-10.6263	-10.4376	NaN	NaN	-10.9464	-9.73434	-9.65106	-9.52013	-10.3187	-9.48178	-9.4987	NaN
COL6A3	COL6A3	Collagen alpha-3(VI) chain	P12111	P12111	FEGEQGTRGAQGPAGPAGPPGLIGEQGISGP	GAQGPAGP(1)AGP(0.024)P(0.976)GLIGEQGISGPR	UID3035	P	2235	2235	P2235	2	1	1.01869e-49	-0.63982	3098900000	-10.328	-10.4493	-11	-10.6877	-10.2362	-10.0085	-9.37275	-10.1416	NaN	-10.6624	-10.4745	-11.428	-9.71226	-10.2954	-9.89466	-9.29388	-10.8598	-9.6661	-11.5101	-10.3804	-10.4382	-9.74498	-10.5574	NaN	-10.9268	-10.2094	-9.92905	NaN	-10.2841	-10.0872	-9.80737	-9.85889	NaN
COL6A3	COL6A3	Collagen alpha-3(VI) chain	P12111	P12111	QGTRGAQGPAGPAGPPGLIGEQGISGPRGSG	GAQGPAGPAGPP(1)GLIGEQGISGPR	UID1147	P	2239	2239	P2239	2	0.99981	8.16414e-145	0.016122	58588000000	-5.90385	-5.97669	-5.95882	-6.1349	-6.07836	-5.98953	-5.66933	-5.69248	-5.81607	-6.43702	-6.21516	-5.977	-5.67104	-6.43265	-6.27407	-6.05443	-5.80852	-6.51962	-6.00588	-5.85522	-6.15731	-5.18688	-5.96069	-6.43667	-6.65518	-5.93382	-5.93578	-6.29039	-6.16457	-5.8751	-5.75945	-6.17322	-5.69404
COL6A3	COL6A3	Collagen alpha-3(VI) chain	P12111	P12111	QGTRGAQGPAGPAGPPGLIGEQGISGPRGSG	GAQGPAGPAGPP(1)GLIGEQGISGPR	UID3037	P	2239	2239	P2239	2	0.99981	8.16414e-145	0.016122	58588000000	-10.328	-10.4493	-11	-10.6877	-10.2362	-10.0085	-9.37275	-10.1416	NaN	-10.6624	-10.4745	-11.428	-9.71226	-10.2954	-9.89466	-9.29388	-10.8598	-9.6661	-11.5101	-10.3804	-10.4382	-9.74498	-10.5574	NaN	-10.9268	-10.2094	-9.92905	NaN	NaN	-10.0872	-9.80737	-9.85889	NaN
COL6A3	COL6A3	Collagen alpha-3(VI) chain	P12111	P12111	QGISGPRGSGGAAGAPGERGRTGPLGRKGEP	GSGGAAGAP(1)GER	UID1149	P	2260	2260	P2260	2	1	7.17742e-12	-0.12884	6221600000	-8.6978	NaN	-8.06256	-9.13583	-8.37485	-8.20169	-8.3146	-8.42724	-8.73198	-8.68096	-8.75805	-8.72278	-8.17889	NaN	-8.34135	-8.93012	-8.66934	-8.61818	-9.94331	-8.64653	-9.42861	-7.52667	-8.8008	NaN	-8.48239	-9.35694	-8.49009	-8.39905	-8.49955	-8.53498	-8.60742	-8.9188	-8.09594
COL6A6	COL6A6	Collagen alpha-6(VI) chain	A6NMZ7	A6NMZ7	HGRRGHTGPQGTAGIPGPDGLEGSLGLKGPQ	GHTGPQGTAGIP(0.998)GP(0.002)DGLEGSLGLK	UID8	P	1569	1569	P1569	3	0.997959	1.11068e-49	0.66984	2951500000	-5.51085	NaN	-5.81913	NaN	-5.45411	-4.10824	-5.62152	NaN	-6.00409	NaN	NaN	-6.54129	-6.28475	NaN	-6.02334	NaN	NaN	-4.88994	NaN	-5.28167	-6.13745	NaN	NaN	NaN	NaN	-6.12379	NaN	-6.16035	-6.01613	-6.28473	-6.0669	NaN	NaN
COL6A6	COL6A6	Collagen alpha-6(VI) chain	A6NMZ7	A6NMZ7	AGIPGPDGLEGSLGLKGPQGPRGEAGVKGEK	RGHTGPQGTAGIPGPDGLEGSLGLK(1)	UID2	K	1581	1581	K1581	4	1	1.11068e-49	0.17393	2964400000	-5.51085	NaN	-5.81913	NaN	-5.45411	-4.10824	-5.62152	NaN	-6.00409	NaN	NaN	-6.54129	-6.28475	NaN	-6.02334	NaN	NaN	-4.88994	NaN	-5.28167	-6.13745	NaN	NaN	NaN	NaN	-6.12379	NaN	-6.16035	-6.01613	-6.28473	-6.0669	NaN	NaN
COL6A6	COL6A6	Collagen alpha-6(VI) chain	A6NMZ7	A6NMZ7	KGEKGGVGSKGPQGPPGPGGEAGNQGRLGSQ	GPQGPP(1)GPGGEAGNQGR	UID12	P	1608	1608	P1608	2	0.999871	6.72439e-29	0.12533	798990000	-7.16019	-5.46344	-6.74675	NaN	-7.76045	NaN	-7.27164	NaN	-7.71536	NaN	-7.23009	-6.8204	-7.10924	NaN	-7.04723	NaN	NaN	-5.38723	NaN	NaN	NaN	-7.09274	-7.51399	NaN	NaN	-8.97006	NaN	-6.81421	-6.87006	NaN	-7.03992	-6.76801	NaN
COL6A6	COL6A6	Collagen alpha-6(VI) chain	A6NMZ7	A6NMZ7	VGFPGPRGLQGNDGSPGYGSVGRKGAKGQEG	GLQGNDGSP(1)GYGSVGRK	UID11	P	1653	1653	P1653	2	1	1.19528e-55	-0.33014	7576600000	-4.52616	NaN	-4.21394	NaN	-4.60364	-3.13451	-4.00392	NaN	-4.70642	-4.98822	-4.31164	-4.60645	-4.62773	NaN	-4.66659	NaN	NaN	-3.12147	-4.45846	-3.92655	-4.89209	-4.58963	-4.12468	NaN	NaN	-4.62739	-4.17143	-3.95453	-3.9737	-4.56867	-4.2381	NaN	NaN
COL6A6	COL6A6	Collagen alpha-6(VI) chain	A6NMZ7	A6NMZ7	TGLKGARGKMISAGLPGEMGSPGEPGPPGRK	MISAGLP(1)GEMGSP(1)GEP(0.82)GP(0.36)P(0.82)GR	UID3796	P	1703	1703	P1703	2	1	3.03572e-19	0.86054	4650400000	-6.47488	NaN	NaN	NaN	-6.94477	NaN	-5.83609	NaN	-6.61826	NaN	NaN	NaN	-6.2728	NaN	NaN	NaN	NaN	NaN	-6.68282	-5.15133	-6.49633	-7.12612	-6.60366	NaN	NaN	-6.03619	-6.5881	-5.31325	-5.87267	-6.02063	-6.11038	-5.64006	NaN
COL6A6	COL6A6	Collagen alpha-6(VI) chain	A6NMZ7	A6NMZ7	RGKMISAGLPGEMGSPGEPGPPGRKGVKGAK	MISAGLP(1)GEMGSP(1)GEP(0.996)GP(0.151)P(0.852)GRK	UID3797	P	1709	1709	P1709	3	0.999999	3.03572e-19	-0.41766	4643800000	-6.47488	NaN	NaN	NaN	-6.94477	NaN	-5.83609	NaN	-6.61826	NaN	NaN	NaN	-6.2728	NaN	NaN	NaN	NaN	NaN	-6.68282	-5.15133	-6.49633	-7.12612	-6.60366	NaN	NaN	-6.03619	-6.5881	-5.31325	-5.87267	-6.02063	-6.11038	-5.64006	NaN
COL6A6	COL6A6	Collagen alpha-6(VI) chain	A6NMZ7	A6NMZ7	MISAGLPGEMGSPGEPGPPGRKGVKGAKGLA	MISAGLP(1)GEMGSP(1)GEP(0.996)GP(0.151)P(0.852)GRK	UID3798	P	1712	1712	P1712	3	0.996238	3.03572e-19	-0.41766	4431600000	-6.47488	NaN	NaN	NaN	-6.94477	NaN	-5.83609	NaN	-6.61826	NaN	NaN	NaN	-6.2728	NaN	NaN	NaN	NaN	NaN	-6.68282	-5.15133	-6.49633	-7.12612	-6.60366	NaN	NaN	-6.03619	-6.5881	-5.31325	-5.87267	-6.02063	-6.11038	-5.64006	NaN
COL6A6	COL6A6	Collagen alpha-6(VI) chain	A6NMZ7	A6NMZ7	AGLPGEMGSPGEPGPPGRKGVKGAKGLASFS	MISAGLP(1)GEMGSP(1)GEP(0.898)GP(0.205)P(0.898)GRK	UID3800	P	1715	1715	P1715	2	0.897527	3.03572e-19	0.0089573	2228200000	-6.47488	NaN	NaN	NaN	-6.94477	NaN	-5.83609	NaN	-6.61826	NaN	NaN	NaN	-6.2728	NaN	NaN	NaN	NaN	NaN	-6.68282	-5.15133	-6.49633	-7.12612	-6.60366	NaN	NaN	-6.03619	-6.5881	-5.31325	-5.87267	-6.02063	-6.11038	-5.64006	NaN
COL8A1	COL8A1	Collagen alpha-1(VIII) chain;Vastatin	P27658	P27658	PGQPGPKGDRGPKGLPGPQGLRGPKGDKGFG	GLP(1)GPQGLR	UID1353	P	231	231	P231	2	0.999997	0.00119748	0.21634	3229200000	-2.05061	NaN	-2.34335	-2.70691	-4.80352	-5.15401	NaN	NaN	-3.27835	-2.19153	-2.94585	-1.26694	-3.33783	-2.7298	-2.4919	NaN	-2.04082	-2.79787	-3.93541	-4.70088	-4.04769	-2.96627	-4.43387	-3.16687	-4.07271	-3.90778	NaN	-3.29673	-2.93331	-2.9031	-2.67782	-2.70801	NaN
COL8A1	COL8A1	Collagen alpha-1(VIII) chain;Vastatin	P27658	P27658	PQGLRGPKGDKGFGMPGAPGVKGPPGMHGPP	GFGMP(1)GAP(1)GVK	UID3238	P	248	248	P248	2	1	0.000689538	0.26923	4036100000	-3.60026	-4.34756	-3.43473	-4.65555	-3.94195	NaN	-4.04206	NaN	-3.8949	-4.46329	-4.5064	NaN	-4.58726	-5.03187	-4.13498	-3.83772	NaN	-4.62514	-3.35167	-3.78644	-5.05281	-3.22332	-4.20896	-3.94918	NaN	-4.78327	-4.45856	-4.97871	-4.39707	-4.38014	-3.85263	-4.04231	NaN
COL8A1	COL8A1	Collagen alpha-1(VIII) chain;Vastatin	P27658	P27658	LRGPKGDKGFGMPGAPGVKGPPGMHGPPGPV	GFGMP(1)GAP(1)GVK	UID3239	P	251	251	P251	2	1	0.000689538	0.26923	3936400000	-3.60026	-4.34756	-3.43473	-4.65555	-3.94195	NaN	-4.04206	NaN	-3.8949	-4.46329	-4.5064	NaN	-4.58726	-5.03187	-4.13498	-3.83772	NaN	-4.62514	-3.35167	-3.78644	-5.05281	-3.22332	-4.20896	-3.94918	NaN	-4.78327	-4.45856	-4.97871	-4.39707	-4.38014	-3.85263	-4.04231	NaN
COL8A1	COL8A1	Collagen alpha-1(VIII) chain;Vastatin	P27658	P27658	PKGDKGFGMPGAPGVKGPPGMHGPPGPVGLP	GFGMPGAPGVK(1)	UID215	K	254	254	K254	2	1	0.00181373	0.41501	2926300000	-3.60026	-4.34756	-3.43473	-4.65555	-3.94195	NaN	-4.04206	NaN	-3.8949	-4.46329	-4.5064	NaN	-4.58726	-5.03187	-4.13498	-3.83772	NaN	-4.62514	-3.35167	-3.78644	-5.05281	-3.22332	-4.20896	-3.94918	NaN	-4.78327	-4.45856	-4.97871	-4.39707	-4.38014	-3.85263	-4.04231	NaN
COL8A1	COL8A1	Collagen alpha-1(VIII) chain;Vastatin	P27658	P27658	PGFPGPKGDRGMGGVPGALGPRGEKGPIGAP	GMGGVP(1)GALGP(1)RGEK	UID1354	P	368	368	P368	2	1	0.00011061	0.52492	33171000000	0.0519943	-0.160791	0.458342	-0.545589	-1.3602	-0.945055	0.242825	-0.332659	0.040596	-0.329275	-0.790712	0.807392	-0.52088	-0.900703	-0.287752	0.0430298	0.784143	-0.225222	-0.93895	-0.586544	-0.961653	-0.414354	-1.02784	NaN	-0.458834	-1.70065	-0.309826	-0.678965	-0.721426	-0.995928	0.17503	0.00842094	NaN
COL8A1	COL8A1	Collagen alpha-1(VIII) chain;Vastatin	P27658	P27658	PGPKGEPGLQGFPGKPGFLGEVGPPGMRGLP	P(1)GFLGEVGP(1)P(1)GMR	UID3230	P	440	440	P440	2	1	6.93463e-14	-1.9692	7692500000	NaN	NaN	-2.96011	-4.62467	NaN	NaN	-4.44131	NaN	-4.70084	-4.16603	-5.33932	NaN	-5.13395	NaN	-4.16317	NaN	NaN	NaN	-4.32994	-3.64776	-6.00184	-5.25714	-8.60639	-4.60517	NaN	-7.04086	-5.02917	-5.27358	-3.60739	-6.61348	-4.29689	NaN	NaN
COL8A1	COL8A1	Collagen alpha-1(VIII) chain;Vastatin	P27658	P27658	PGPKGEPGLQGFPGKPGFLGEVGPPGMRGLP	P(1)GFLGEVGP(1)P(1)GMR	UID5120	P	440	440	P440	2	1	6.93463e-14	-1.9692	7692500000	-3.72579	NaN	-3.59715	-5.64961	-5.08232	NaN	NaN	NaN	NaN	NaN	-5.63535	NaN	NaN	NaN	NaN	NaN	-3.66755	-4.94072	-6.68603	-4.90472	-6.65256	-5.9139	-5.6555	-5.34835	NaN	-5.10618	NaN	-5.83487	-4.29443	-6.46497	-4.76352	-4.41805	NaN
COL8A1	COL8A1	Collagen alpha-1(VIII) chain;Vastatin	P27658	P27658	LQGFPGKPGFLGEVGPPGMRGLPGPIGPKGE	P(1)GFLGEVGP(1)P(1)GMR	UID5121	P	448	448	P448	2	1	8.84514e-14	-1.9692	4074800000	-3.72579	NaN	-3.59715	-5.64961	-5.08232	NaN	NaN	NaN	NaN	NaN	-5.63535	NaN	NaN	NaN	NaN	NaN	-3.66755	-4.94072	-6.68603	-4.90472	-6.65256	-5.9139	-5.6555	-5.34835	NaN	-5.10618	NaN	-5.83487	-4.29443	-6.46497	-4.76352	-4.41805	NaN
COL8A1	COL8A1	Collagen alpha-1(VIII) chain;Vastatin	P27658	P27658	QGFPGKPGFLGEVGPPGMRGLPGPIGPKGEA	P(1)GFLGEVGP(1)P(1)GMR	UID5122	P	449	449	P449	2	1	6.93463e-14	-1.9692	4497500000	-3.72579	NaN	-3.59715	-5.64961	-5.08232	NaN	NaN	NaN	NaN	NaN	-5.63535	NaN	NaN	NaN	NaN	NaN	-3.66755	-4.94072	-6.68603	-4.90472	-6.65256	-5.9139	-5.6555	-5.34835	NaN	-5.10618	NaN	-5.83487	-4.29443	-6.46497	-4.76352	-4.41805	NaN
COL8A1	COL8A1	Collagen alpha-1(VIII) chain;Vastatin	P27658	P27658	PGPIGPKGEAGQKGVPGLPGVPGLLGPKGEP	GVP(1)GLP(1)GVP(1)GLLGP(1)K	UID5149	P	470	470	P470	2	1	9.9267e-05	0.32145	2920200000	NaN	NaN	-4.79688	-5.81205	-4.77212	NaN	NaN	NaN	-4.92819	-5.0294	-5.08772	-3.52426	NaN	NaN	NaN	NaN	-4.12654	-5.20795	NaN	-5.61903	-6.26079	-6.95173	-5.96297	NaN	-5.17436	-5.01125	-5.10763	NaN	NaN	-6.03845	-3.88379	-3.96078	NaN
COL8A1	COL8A1	Collagen alpha-1(VIII) chain;Vastatin	P27658	P27658	IGPKGEAGQKGVPGLPGVPGLLGPKGEPGIP	GVP(1)GLP(1)GVP(1)GLLGP(1)K	UID5150	P	473	473	P473	2	1	9.9267e-05	0.32145	2920200000	NaN	NaN	-4.79688	-5.81205	-4.77212	NaN	NaN	NaN	-4.92819	-5.0294	-5.08772	-3.52426	NaN	NaN	NaN	NaN	-4.12654	-5.20795	NaN	-5.61903	-6.26079	-6.95173	-5.96297	NaN	-5.17436	-5.01125	-5.10763	NaN	NaN	-6.03845	-3.88379	-3.96078	NaN
COL8A1	COL8A1	Collagen alpha-1(VIII) chain;Vastatin	P27658	P27658	KGEAGQKGVPGLPGVPGLLGPKGEPGIPGDQ	GVP(1)GLP(1)GVP(1)GLLGP(1)K	UID5151	P	476	476	P476	2	1	9.9267e-05	0.32145	2523900000	NaN	NaN	-4.79688	-5.81205	-4.77212	NaN	NaN	NaN	-4.92819	-5.0294	-5.08772	-3.52426	NaN	NaN	NaN	NaN	-4.12654	-5.20795	NaN	-5.61903	-6.26079	-6.95173	-5.96297	NaN	-5.17436	-5.01125	-5.10763	NaN	NaN	-6.03845	-3.88379	-3.96078	NaN
EFEMP1	EFEMP1	EGF-containing fibulin-like extracellular matrix protein 1	Q12805	Q12805	CRTSSYLCQYQCVNEPGKFSCMCPQGYQVVR	TSSYLCQYQCVNEP(1)GK	UID1745	P	313	313	P313	2	1	9.24801e-39	-0.7043	1071700000	NaN	NaN	NaN	-4.27123	NaN	-4.2931	-3.74567	-3.56252	-3.87639	NaN	-4.04877	NaN	-4.16988	-3.11576	NaN	NaN	NaN	NaN	-4.06869	-4.25005	-4.1624	-4.07628	-4.10738	-4.31072	-5.58936	-4.17183	NaN	NaN	-3.97058	-4.81203	NaN	NaN	NaN
ELN	ELN	Elastin	P15502	P15502	AAYKAAKAGAGLGGVPGVGGLGVSAGAVVPQ	AGAGLGGVP(1)GVGGLGVSAGAVVPQPGAGVKP(0.001)GKVP(0.035)GVGLP(0.924)GVYP(0.035)GGVLP(0.006)GAR	UID1197	P	116	116	P116	4	1	1.82383e-112	0.23448	19076000000	NaN	-4.62648	-5.349	-5.22108	-6.0327	-5.03042	-4.84099	NaN	-4.8037	-4.46974	-5.49712	-4.84215	-5.20153	-4.58826	-4.42535	-4.35211	-4.3907	-5.00071	-5.16801	-4.05935	NaN	NaN	NaN	-4.42318	-7.23278	-4.80028	-5.13216	-4.74942	-3.8467	-3.78085	-5.15645	NaN	NaN
ELN	ELN	Elastin	P15502	P15502	AAYKAAKAGAGLGGVPGVGGLGVSAGAVVPQ	AGAGLGGVP(1)GVGGLGVSAGAVVPQPGAGVKP(0.001)GKVP(0.035)GVGLP(0.924)GVYP(0.035)GGVLP(0.006)GAR	UID3087	P	116	116	P116	4	1	1.82383e-112	0.23448	19076000000	-4.12545	-4.09786	-4.40363	NaN	-3.99459	-3.42549	-5.05376	NaN	-3.79768	-3.64791	-3.98114	NaN	-4.43123	NaN	-3.05791	NaN	-4.48642	-3.74803	-4.89949	-5.50417	-3.72507	-4.95087	-4.87215	NaN	-3.20739	-5.52182	-3.81745	-3.10329	NaN	NaN	-3.50207	-3.65054	NaN
ELN	ELN	Elastin	P15502	P15502	PGAGVKPGKVPGVGLPGVYPGGVLPGARFPG	VPGVGLP(1)GVYPGGVLPGAR	UID1199	P	147	147	P147	2	1	1.82383e-112	1.1883	62069000000	-3.33962	-2.94189	-3.07669	-3.15424	-3.48536	-3.01461	-2.7267	NaN	-3.30845	-3.33839	-3.63475	-3.49863	-3.34348	NaN	-2.74226	-2.85938	-2.74594	-3.19653	-2.01669	-1.48158	-2.27559	-1.90221	-1.83888	-2.57384	-4.28194	-2.02445	-3.13596	-3.41284	-1.71538	-2.40821	-3.13154	-2.87684	NaN
ELN	ELN	Elastin	P15502	P15502	PGAGVKPGKVPGVGLPGVYPGGVLPGARFPG	VPGVGLP(1)GVYPGGVLPGAR	UID3089	P	147	147	P147	2	1	1.82383e-112	1.1883	62069000000	-4.12545	-4.09786	-4.40363	NaN	-3.99459	-3.42549	-5.05376	NaN	-3.79768	-3.64791	-3.98114	NaN	-4.43123	NaN	-3.05791	NaN	-4.48642	NaN	-4.89949	-5.50417	-3.72507	-4.95087	-4.87215	NaN	-3.20739	-5.52182	-3.81745	-3.10329	NaN	NaN	-3.50207	-3.65054	NaN
ELN	ELN	Elastin	P15502	P15502	YGLPYTTGKLPYGYGPGGVAGAAGKAGYPTG	LPYGYGP(1)GGVAGAAGK	UID1201	P	232	232	P232	2	1	8.75152e-21	-0.23459	1085700000	NaN	NaN	-7.7569	-7.63128	NaN	NaN	-6.56103	NaN	NaN	NaN	-7.26353	NaN	NaN	NaN	-5.86418	NaN	-7.10229	NaN	-7.37377	-7.08191	-7.29852	-7.51099	-9.14564	-7.30669	-8.76008	-8.12337	-7.57105	NaN	-7.2475	-7.99546	NaN	-7.77642	NaN
EMILIN1	EMILIN1	EMILIN-1	Q9Y6C2	Q9Y6C2	PRGFSLYTGSSGALSPGGPQAQIAPRPASRH	GFSLYTGSSGALSP(1)GGPQAQIAPR	UID1866	P	41	41	P41	2	0.999638	3.40026e-108	-0.19844	2604100000	-7.02222	NaN	-7.11554	NaN	NaN	NaN	-6.18909	NaN	-6.6283	NaN	-6.79656	-7.47267	-6.99531	-8.36744	-6.47316	-6.93418	-6.48806	NaN	-6.50256	NaN	NaN	-7.13598	NaN	-7.23564	NaN	-7.60542	-7.51935	-8.30615	-6.42844	-6.68303	-7.02522	-8.86189	NaN
EMILIN1	EMILIN1	EMILIN-1	Q9Y6C2	Q9Y6C2	LLPPRGPGAGPGVGGPSRGPLDGFSVFGGSS	GPGAGPGVGGP(1)SR	UID1870	P	621	621	P621	2	1	1.80262e-07	0.38793	506180000	-7.94068	-7.26716	-8.08725	-7.94668	NaN	NaN	-7.43948	NaN	-7.62402	-7.65506	-8.40696	NaN	-8.0622	NaN	-7.84503	NaN	-7.20859	-7.30616	NaN	NaN	NaN	-9.07175	NaN	-7.61761	NaN	-8.5538	-8.32836	-7.95153	-7.21566	-7.94252	-8.42311	-7.67304	NaN
ETF1	ETF1	Eukaryotic peptide chain release factor subunit 1	P62495	P62495	VAKMLADEFGTASNIKSRVNRLSVLGAITSV	MLADEFGTASNIK(1)	UID248	K	63	63	K63	2	1	5.34529e-15	1.5245	953550000	NaN	NaN	NaN	-3.32503	NaN	-2.41648	NaN	-3.49871	NaN	-3.65415	NaN	NaN	NaN	-3.29264	NaN	-2.94573	NaN	-3.50805	NaN	-2.47111	NaN	NaN	-2.58661	-3.93854	-2.38214	-3.97794	NaN	NaN	NaN	NaN	NaN	-2.43314	NaN
FBN1	FBN1	Fibrillin-1	P35555	P35555	RISPDLCGRGQCVNTPGDFECKCDEGYESGF	GQCVNTP(1)GDFECK	UID1399	P	1090	1090	P1090	2	1	1.66788e-05	-2.7611	10631000000	-5.74509	-5.80439	-5.19549	-6.62402	-5.89498	-5.8549	-5.52019	-6.01453	-5.11788	-6.49851	-5.74508	-5.63637	-5.14713	-5.82955	-6.04523	-5.796	-5.55024	-5.82635	-6.19358	-5.89225	-5.9526	-6.08393	-5.60029	-5.71415	-6.42569	-5.82558	-5.71229	-5.46713	-5.61019	-8.12572	-5.70996	-5.76004	-7.5292
FBN1	FBN1	Fibrillin-1	P35555	P35555	EDNPNICDGGQCTNIPGEYRCLCYDGFMASE	SCTDIDECEDNPNICDGGQCTNIP(1)GEYR	UID1400	P	1258	1258	P1258	3	0.999998	1.81888e-18	-0.12464	2277100000	-7.68599	-7.29892	-7.17774	-7.85039	NaN	NaN	-7.11098	-7.78815	-7.29049	-7.84446	-6.99017	-7.52553	-7.07791	-7.59646	-7.31753	-7.026	-7.16503	NaN	NaN	-8.4577	NaN	NaN	NaN	NaN	NaN	NaN	-7.34246	-7.23063	NaN	-10.0238	-7.44822	-7.13921	NaN
FBN1	FBN1	Fibrillin-1	P35555	P35555	CSLPNICVFGTCHNLPGLFRCECEIGYELDR	ACEDIDECSLPNICVFGTCHNLP(1)GLFR	UID1394	P	1465	1465	P1465	3	1	4.25142e-58	-1.1086	5772500000	-5.86253	-6.46429	-4.93714	-7.08147	NaN	-9.00055	-5.35205	-7.68609	-5.9993	-7.05748	-6.13616	-6.05081	-5.77257	-6.52826	-5.89537	-5.41068	-4.87727	-6.34623	NaN	-7.1897	NaN	NaN	-6.99858	NaN	NaN	NaN	-6.61551	-6.90851	NaN	NaN	-5.37019	-5.07487	NaN
HBB	HBD;HBE1;HBB;HBG1;HBG2	Hemoglobin subunit delta;Hemoglobin subunit epsilon;Hemoglobin subunit beta;LVV-hemorphin-7;Spinorphin;Hemoglobin subunit gamma-1;Hemoglobin subunit gamma-2	P68871	CON__Q3SX09;P02042;P02100;P68871;P69891;P69892	DAVGGEALGRLLVVYPWTQRFFESFGDLSSP;DEVGGEALGRLLVVYPWTQRFFESFGDLSSA;DEVGGEALGRLLVVYPWTQRFFESFGDLSTP;EDAGGETLGRLLVVYPWTQRFFDSFGNLSSA;EEAGGEALGRLLVVYPWTQRFFDSFGNLSSP	LLVVYP(1)WTQR	UID80	P	37	91;37;37;37;37;37	P37	2	1	2.05919e-05	-0.16045	5009800000	-0.828909	NaN	-7.16926	NaN	-7.51842	-8.14771	-7.16468	NaN	-6.81665	-5.90872	-4.50673	-3.71908	-4.34431	NaN	-10.0231	-4.26506	-6.39688	-8.07453	-2.13932	-1.295	0.582634	-4.66938	-1.08254	-1.67293	-3.82004	-0.998888	-3.84361	-6.21701	0.561579	-6.66285	-4.3701	NaN	-5.29413
HBB	HBD;HBB	Hemoglobin subunit delta;Hemoglobin subunit beta;LVV-hemorphin-7;Spinorphin	P68871	P02042;P68871	VLGAFSDGLAHLDNLKGTFATLSELHCDKLH;VLGAFSDGLAHLDNLKGTFSQLSELHCDKLH	VLGAFSDGLAHLDNLK(1)	UID31	K	83	83;83	K83	2	1	5.35352e-13	0.63476	2403400000	-10.1996	-11.6291	NaN	NaN	-9.22313	NaN	NaN	NaN	NaN	NaN	-10.2949	-10.0384	-13.2883	NaN	NaN	-9.69253	NaN	NaN	-10.3433	-10.5098	-9.37643	NaN	-8.94656	-9.50645	-8.49937	-10.4012	-9.77768	NaN	-9.43488	NaN	-10.2472	NaN	NaN
HBB	HBD;HBB	Hemoglobin subunit delta;Hemoglobin subunit beta;LVV-hemorphin-7;Spinorphin	P68871	P02042;P68871	AYQKVVAGVANALAHKYH_____________	VVAGVANALAHK(1)YH	UID32	K	145	145;145	K145	3	1	1.58995e-15	-0.16833	2298400000	-9.88853	NaN	NaN	NaN	-8.219	-8.70361	NaN	NaN	-10.2147	NaN	NaN	-10.6252	-10.7325	NaN	-10.4725	NaN	NaN	NaN	-9.8756	-10.4603	-10.6448	-10.4746	-9.84994	-10.4486	-8.17487	-10.4752	-10.3193	NaN	-9.91899	-10.0081	NaN	NaN	NaN
KRT1	KRT1	Keratin, type II cytoskeletal 1	P04264	P04264	AKNKLNDLEDALQQAKEDLARLLRDYQELMN	NKLNDLEDALQQAK(1)EDLAR	UID126	K	455	455;455	K455	3	1	1.29906e-79	-0.34467	2339400000	NaN	-7.24654	NaN	-6.43819	NaN	NaN	-6.84805	NaN	-7.23797	-7.65093	NaN	-6.82952	-6.972	NaN	-7.77646	-7.22709	NaN	-5.92306	-6.66105	-5.00549	NaN	NaN	-6.93903	-5.54838	NaN	NaN	NaN	-7.233	-5.76292	-5.66899	-7.22157	-7.97389	NaN
LMAN1	LMAN1	Protein ERGIC-53	P49257	P49257	VSSLTEEISKRGAGMPGQHGQITQQELDTVV	RGAGMP(1)GQHGQITQQELDTVVK	UID1434	P	378	378	P378	2	1	7.58211e-45	0.23291	9247600000	-4.08799	-3.79713	-4.49613	-4.43466	-4.99577	-4.73658	-4.30543	-3.46093	-4.19385	-4.70681	-3.7986	NaN	-4.20178	-4.19537	-4.45506	-5.18816	-4.39486	-4.78558	NaN	-5.07736	NaN	-4.42068	NaN	NaN	-4.39259	-4.62073	-5.05837	-4.15463	-5.25303	-4.91854	-4.27674	-5.19145	-3.80915
SERPINH1	SERPINH1	Serpin H1	P50454	P50454	AALAAEVKKPAAAAAPGTAEKLSPKAATLAE	KPAAAAAP(1)GTAEK	UID1435	P	30	30	P30	2	1	7.8458e-28	0.22728	1594400000	NaN	-7.14685	NaN	-6.94181	-6.83377	-7.0197	-5.65466	-6.56286	-6.60717	-6.79204	-7.01289	-6.31142	-6.38743	-6.75448	-6.63146	-6.97785	-7.07905	-6.81318	-6.24464	-6.4673	NaN	NaN	NaN	NaN	-6.15498	-7.39632	-6.83779	-6.43161	-7.40892	-7.4102	NaN	-6.99634	NaN
SFTPA2	SFTPA2;SFTPA1	Pulmonary surfactant-associated protein A2;Pulmonary surfactant-associated protein A1	Q8IWL1	Q8IWL1;Q8IWL2	ASGAACEVKDVCVGSPGIPGTPGSHGLPGRD;ASGAVCEVKDVCVGSPGIPGTPGSHGLPGRD	DVCVGSP(1)GIP(1)GTP(1)GSHGLP(1)GRDGR	UID5570	P	30	30;30	P30	4	1	5.08399e-35	0.1483	8736800000	-0.527706	-0.631599	-0.664421	NaN	-3.94553	-3.60899	-0.377775	-0.454115	-0.682798	NaN	NaN	-0.00712967	-0.937731	-0.794912	NaN	NaN	-1.16086	-0.890432	-2.63837	-1.26302	-2.6147	-2.63646	NaN	NaN	-4.87766	-2.35385	-1.19793	NaN	-1.62192	-2.3939	-1.1512	NaN	NaN
SFTPA2	SFTPA2;SFTPA1	Pulmonary surfactant-associated protein A2;Pulmonary surfactant-associated protein A1	Q8IWL1	Q8IWL1;Q8IWL2	AACEVKDVCVGSPGIPGTPGSHGLPGRDGRD;AVCEVKDVCVGSPGIPGTPGSHGLPGRDGRD	DVCVGSP(1)GIP(1)GTP(1)GSHGLP(1)GRDGR	UID5571	P	33	33;33	P33	4	1	5.08399e-35	0.1483	8736800000	-0.527706	-0.631599	-0.664421	NaN	-3.94553	-3.60899	-0.377775	-0.454115	-0.682798	NaN	NaN	-0.00712967	-0.937731	-0.794912	NaN	NaN	-1.16086	-0.890432	-2.63837	-1.26302	-2.6147	-2.63646	NaN	NaN	-4.87766	-2.35385	-1.19793	NaN	-1.62192	-2.3939	-1.1512	NaN	NaN
SFTPA2	SFTPA2;SFTPA1	Pulmonary surfactant-associated protein A2;Pulmonary surfactant-associated protein A1	Q8IWL1	Q8IWL1;Q8IWL2	EVKDVCVGSPGIPGTPGSHGLPGRDGRDGLK;EVKDVCVGSPGIPGTPGSHGLPGRDGRDGVK	DVCVGSP(1)GIP(1)GTP(1)GSHGLP(1)GRDGR	UID5572	P	36	36;36	P36	4	1	5.08399e-35	0.1483	8447600000	-0.527706	-0.631599	-0.664421	NaN	-3.94553	-3.60899	-0.377775	-0.454115	-0.682798	NaN	NaN	-0.00712967	-0.937731	-0.794912	NaN	NaN	-1.16086	-0.890432	-2.63837	-1.26302	-2.6147	-2.63646	NaN	NaN	-4.87766	-2.35385	-1.19793	NaN	-1.62192	-2.3939	-1.1512	NaN	NaN
SFTPA2	SFTPA2;SFTPA1	Pulmonary surfactant-associated protein A2;Pulmonary surfactant-associated protein A1	Q8IWL1	Q8IWL1;Q8IWL2	VGSPGIPGTPGSHGLPGRDGRDGLKGDPGPP;VGSPGIPGTPGSHGLPGRDGRDGVKGDPGPP	DVCVGSP(1)GIP(1)GTP(1)GSHGLP(1)GRDGR	UID5573	P	42	42;42	P42	4	1	5.08399e-35	0.1483	8736800000	-0.527706	-0.631599	-0.664421	NaN	-3.94553	-3.60899	-0.377775	-0.454115	-0.682798	NaN	NaN	-0.00712967	-0.937731	-0.794912	NaN	NaN	-1.16086	-0.890432	-2.63837	-1.26302	-2.6147	-2.63646	NaN	NaN	-4.87766	-2.35385	-1.19793	NaN	-1.62192	-2.3939	-1.1512	NaN	NaN
TUBB	TUBB;TUBB3;TUBB2A;TUBB2B	Tubulin beta chain;Tubulin beta-3 chain;Tubulin beta-2A chain;Tubulin beta-2B chain	P07437	P07437;Q13509;Q13885;Q9BVA1	AGNKYVPRAILVDLEPGTMDSVRSGPFGQIF;SSHKYVPRAILVDLEPGTMDSVRSGAFGHLF;TGGKYVPRAILVDLEPGTMDSVRSGPFGQIF;TGNKYVPRAILVDLEPGTMDSVRSGPFGQIF	AILVDLEP(1)GTMDSVR	UID799	P	70	70;70;70;70	P70	2	1	8.50123e-05	-0.32407	2089300000	-0.0170193	-2.47658	-2.83143	NaN	0.221279	-2.54228	NaN	-4.27159	0.0568943	NaN	-0.591082	-2.08337	0.0470448	-3.29521	-0.0251713	NaN	-0.810699	-1.86348	NaN	0.127146	-0.33441	-0.492182	0.586872	-2.81681	-1.35713	-0.411852	-0.157522	-0.937956	NaN	NaN	NaN	NaN	-1.99748
[truncated: 42 more columns]
